# Supplementary material for: Engineering Na+-layer spacings to stabilize Mn-based layered cathodes for sodium-ion batteries
Source: Nat Commun. 2021 Aug 12;12:4903. doi: 10.1038/s41467-021-25074-9 (PMC8360981; doi:10.1038/s41467-021-25074-9)
Supplement: Supplementary file 2 — Source Data [file 41467_2021_25074_MOESM2_ESM.zip]

Archive with 6 entries (6 files):
- Figure 6.xlsx
- Fig. 3.xlsx
- Supplementary figures.xlsx
- Fig. 5.xlsx
- Figure 7.xlsx
- Fig. 4.xlsx
