# Supplementary material for: Engineering Na+-layer spacings to stabilize Mn-based layered cathodes for sodium-ion batteries
Source: Nat Commun. 2021 Aug 12;12:4903. doi: 10.1038/s41467-021-25074-9 (PMC8360981; doi:10.1038/s41467-021-25074-9)
Supplement: Supplementary file 2 — Source Data [file 41467_2021_25074_MOESM2_ESM.zip › Figure 6.xlsx]

## Sheet: Figure 6a
2-theta	intensity	2-theta	intensity	2-theta	intensity	2-theta	intensity	2-theta	intensity	2-theta	intensity	2-theta	intensity	2-theta	intensity	2-theta	intensity	2-theta	intensity	2-theta	intensity	2-theta	intensity	2-theta	intensity	2-theta	intensity	2-theta	intensity	2-theta	intensity	2-theta	intensity	2-theta	intensity	2-theta	intensity	2-theta	intensity	2-theta	intensity	2-theta	intensity	2-theta	intensity	2-theta	intensity	2-theta	intensity
5.00171	-16.6772	5.00171	46.3834	5.00171	-7.32325	5.00171	-2.88614	5.00171	-2.75922	5.00171	-21.7722	5.00171	20.2803	5.00171	24.2953	5.00171	13.4804	5.00171	-2.62401	5.00171	-41.1812	5.00171	-20.1595	5.00171	6.00999	5.00171	-25.0967	5.00171	14.7752	5.00171	11.0287	5.00171	-35.8323	5.00171	-19.812	5.00171	18.8833	5.00171	-20.3511	5.00171	-8.41265	5.00171	12.1227	5.00171	15.4113	5.00171	-3.83629	5.00171	-6.05088
5.00526	-8.03237	5.00526	59.9773	5.00526	-9.12819	5.00526	-2.9265	5.00526	-2.66878	5.00526	-23.3676	5.00526	42.6504	5.00526	27.4463	5.00526	12.9128	5.00526	18.7094	5.00526	-21.3383	5.00526	-13.6783	5.00526	13.0027	5.00526	-19.3941	5.00526	51.0208	5.00526	16.5433	5.00526	-5.03564	5.00526	-12.7887	5.00526	13.3177	5.00526	-6.6794	5.00526	-4.871	5.00526	7.64115	5.00526	15.4749	5.00526	-6.00976	5.00526	2.27767
5.00881	0.13948	5.00881	72.3224	5.00881	-10.139	5.00881	-2.58426	5.00881	-2.09867	5.00881	-23.9196	5.00881	62.2091	5.00881	30.297	5.00881	12.4114	5.00881	36.8869	5.00881	-4.24369	5.00881	-7.25812	5.00881	19.2192	5.00881	-13.755	5.00881	82.3998	5.00881	21.2236	5.00881	21.9371	5.00881	-5.99652	5.00881	8.59883	5.00881	5.73098	5.00881	-1.23525	5.00881	3.80288	5.00881	16.4526	5.00881	-6.49882	5.00881	9.53087
5.01236	7.83834	5.01236	83.4187	5.01236	-10.3558	5.01236	-1.85943	5.01236	-1.04888	5.01236	-23.4283	5.01236	78.9561	5.01236	32.8474	5.01236	11.9761	5.01236	51.9086	5.01236	10.1027	5.01236	-0.89895	5.01236	24.6594	5.01236	-8.17938	5.01236	108.912	5.01236	25.0698	5.01236	45.0859	5.01236	0.56447	5.01236	4.72689	5.01236	16.88	5.01236	2.49458	5.01236	0.60787	5.01236	18.3443	5.01236	-5.30347	5.01236	15.7087
5.01591	15.0642	5.01591	93.2664	5.01591	-9.77844	5.01591	-0.752	5.01591	0.48057	5.01591	-21.8937	5.01591	92.8916	5.01591	35.0976	5.01591	11.607	5.01591	63.7743	5.01591	21.7007	5.01591	5.3992	5.01591	29.3233	5.01591	-2.66718	5.01591	130.558	5.01591	28.0818	5.01591	64.4107	5.01591	6.89429	5.01591	1.70182	5.01591	26.7678	5.01591	6.3185	5.01591	-1.94388	5.01591	21.1502	5.01591	-2.42371	5.01591	20.8112
5.01947	21.8171	5.01947	101.865	5.01947	-8.407	5.01947	0.73803	5.01947	2.48971	5.01947	-19.3157	5.01947	104.016	5.01947	37.0476	5.01947	11.3042	5.01947	72.4842	5.01947	30.5505	5.01947	11.6363	5.01947	33.2109	5.01947	2.78155	5.01947	147.337	5.01947	30.2596	5.01947	79.9117	5.01947	12.9929	5.01947	-0.47636	5.01947	35.3942	5.01947	10.2365	5.01947	-3.85236	5.01947	24.8701	5.01947	2.14045	5.01947	24.8383
5.02302	28.0971	5.02302	109.215	5.02302	-6.24146	5.02302	2.61066	5.02302	4.97851	5.02302	-15.6944	5.02302	112.328	5.02302	38.6972	5.02302	11.0675	5.02302	78.0382	5.02302	36.652	5.02302	17.8124	5.02302	36.3223	5.02302	8.16682	5.02302	159.249	5.02302	31.6032	5.02302	91.5887	5.02302	18.8604	5.02302	-1.80767	5.02302	42.7592	5.02302	14.2486	5.02302	-5.11759	5.02302	29.5042	5.02302	8.38902	5.02302	27.79
5.02657	33.904	5.02657	115.317	5.02657	-3.28183	5.02657	4.86589	5.02657	7.94699	5.02657	-11.0298	5.02657	117.829	5.02657	40.0467	5.02657	10.897	5.02657	80.4364	5.02657	40.0053	5.02657	23.9275	5.02657	38.6574	5.02657	13.4886	5.02657	166.294	5.02657	32.1127	5.02657	99.4417	5.02657	24.4967	5.02657	-2.2921	5.02657	48.863	5.02657	18.3548	5.02657	-5.73955	5.02657	35.0523	5.02657	16.322	5.02657	29.6664
5.03012	45.7493	5.03012	113.092	5.03012	5.4367	5.03012	11.1433	5.03012	14.1183	5.03012	-3.40013	5.03012	118.043	5.03012	37.4564	5.03012	8.29893	5.03012	78.4162	5.03012	39.6315	5.03012	38.3499	5.03012	42.7856	5.03012	22.6279	5.03012	155.718	5.03012	23.5221	5.03012	104.009	5.03012	34.7078	5.03012	-5.77625	5.03012	52.75	5.03012	29.6394	5.03012	-4.06742	5.03012	45.355	5.03012	32.2671	5.03012	32.3683
5.03367	55.2641	5.03367	108.068	5.03367	11.4317	5.03367	18.6941	5.03367	16.7207	5.03367	12.9672	5.03367	105.035	5.03367	28.6078	5.03367	12.7297	5.03367	64.6628	5.03367	44.2517	5.03367	41.96	5.03367	44.4995	5.03367	30.4915	5.03367	145.653	5.03367	16.7751	5.03367	112.487	5.03367	46.1178	5.03367	-4.5872	5.03367	59.262	5.03367	35.4965	5.03367	-13.7821	5.03367	49.1735	5.03367	46.2494	5.03367	35.571
5.03722	64.8742	5.03722	115.113	5.03722	23.2504	5.03722	14.5652	5.03722	28.3494	5.03722	10.5803	5.03722	106.407	5.03722	40.1882	5.03722	6.07121	5.03722	57.06	5.03722	41.4801	5.03722	47.955	5.03722	40.8837	5.03722	30.8163	5.03722	131.56	5.03722	20.7401	5.03722	106.502	5.03722	46.4362	5.03722	9.34705	5.03722	64.3218	5.03722	33.3803	5.03722	-6.14314	5.03722	55.7998	5.03722	61.7783	5.03722	21.9845
5.04077	68.9942	5.04077	111.789	5.04077	17.6266	5.04077	20.4939	5.04077	30.3875	5.04077	19.6499	5.04077	110.51	5.04077	51.1102	5.04077	3.84038	5.04077	46.6884	5.04077	35.5738	5.04077	51.011	5.04077	26.7748	5.04077	44.7152	5.04077	125.112	5.04077	27.2845	5.04077	93.8323	5.04077	44.9691	5.04077	13.3233	5.04077	73.1807	5.04077	35.9442	5.04077	6.62561	5.04077	58.4028	5.04077	83.2392	5.04077	14.6425
5.04432	62.4723	5.04432	107.632	5.04432	17.779	5.04432	22.9152	5.04432	27.8	5.04432	17.905	5.04432	104.049	5.04432	60.7939	5.04432	4.49101	5.04432	46.5694	5.04432	28.9659	5.04432	61.1502	5.04432	21.7361	5.04432	52.4034	5.04432	121.002	5.04432	26.0829	5.04432	76.4117	5.04432	48.16	5.04432	19.0751	5.04432	74.1663	5.04432	33.4254	5.04432	1.62776	5.04432	77.1091	5.04432	77.6346	5.04432	10.4702
5.04787	48.0211	5.04787	115.661	5.04787	18.3044	5.04787	26.4267	5.04787	40.7469	5.04787	33.9253	5.04787	95.3463	5.04787	58.6489	5.04787	-0.64344	5.04787	53.4793	5.04787	24.6157	5.04787	64.3782	5.04787	9.09716	5.04787	58.2888	5.04787	139.875	5.04787	50.952	5.04787	52.6859	5.04787	55.4777	5.04787	27.0893	5.04787	73.8753	5.04787	43.3445	5.04787	9.89652	5.04787	75.861	5.04787	79.8166	5.04787	19.1942
5.05143	35.0861	5.05143	115.77	5.05143	4.40641	5.05143	30.7801	5.05143	47.6146	5.05143	45.0335	5.05143	90.3723	5.05143	55.65	5.05143	0.72923	5.05143	56.3423	5.05143	17.4631	5.05143	54.6809	5.05143	17.1327	5.05143	70.2083	5.05143	133.278	5.05143	56.1269	5.05143	52.2923	5.05143	53.4686	5.05143	25.2766	5.05143	79.2564	5.05143	42.5115	5.05143	10.9988	5.05143	77.2334	5.05143	77.1552	5.05143	11.7282
5.05498	43.4378	5.05498	113.045	5.05498	5.09766	5.05498	23.3218	5.05498	43.2485	5.05498	51.024	5.05498	78.1541	5.05498	55.71	5.05498	12.1989	5.05498	56.0086	5.05498	10.8088	5.05498	46.5265	5.05498	2.31712	5.05498	61.7754	5.05498	139.129	5.05498	69.6496	5.05498	46.9055	5.05498	51.1468	5.05498	32.2787	5.05498	71.4543	5.05498	42.2756	5.05498	11.039	5.05498	62.2596	5.05498	58.2927	5.05498	23.173
5.05853	34.5787	5.05853	105.507	5.05853	15.848	5.05853	21.3335	5.05853	37.7244	5.05853	53.2932	5.05853	63.4204	5.05853	48.1478	5.05853	12.8719	5.05853	45.7228	5.05853	16.1813	5.05853	33.7105	5.05853	4.18465	5.05853	48.0066	5.05853	140.427	5.05853	78.8663	5.05853	35.0465	5.05853	43.2034	5.05853	32.2669	5.05853	63.746	5.05853	29.8274	5.05853	11.0752	5.05853	62.6435	5.05853	60.9943	5.05853	28.8463
5.06208	21.3727	5.06208	97.8655	5.06208	16.0615	5.06208	19.9209	5.06208	26.4064	5.06208	55.5397	5.06208	58.3339	5.06208	61.3044	5.06208	13.5186	5.06208	44.6784	5.06208	34.9862	5.06208	32.5292	5.06208	8.11886	5.06208	33.8484	5.06208	141.474	5.06208	79.8707	5.06208	29.3596	5.06208	36.9562	5.06208	35.7495	5.06208	65.6323	5.06208	28.9316	5.06208	7.15273	5.06208	54.3579	5.06208	66.6051	5.06208	23.5079
5.06563	23.1307	5.06563	93.1495	5.06563	1.05474	5.06563	23.8803	5.06563	16.9434	5.06563	55.3974	5.06563	57.3475	5.06563	58.4834	5.06563	14.3802	5.06563	35.9021	5.06563	49.9281	5.06563	19.3212	5.06563	12.2926	5.06563	24.6862	5.06563	137.948	5.06563	71.1477	5.06563	34.3548	5.06563	25.5189	5.06563	26.9061	5.06563	68.8604	5.06563	31.2887	5.06563	9.41514	5.06563	39.2289	5.06563	55.5357	5.06563	26.4735
5.06918	31.3051	5.06918	85.7103	5.06918	3.65154	5.06918	17.183	5.06918	12.0406	5.06918	53.5483	5.06918	58.3759	5.06918	50.3141	5.06918	20.2261	5.06918	45.6187	5.06918	50.9497	5.06918	4.6465	5.06918	9.38934	5.06918	23.7724	5.06918	131.257	5.06918	67.7027	5.06918	37.9803	5.06918	13.2241	5.06918	25.9942	5.06918	57.7497	5.06918	31.9326	5.06918	3.09858	5.06918	24.949	5.06918	39.9557	5.06918	31.2186
5.07273	33.5453	5.07273	86.4433	5.07273	13.0173	5.07273	14.5672	5.07273	16.321	5.07273	45.5876	5.07273	70.4085	5.07273	51.2017	5.07273	17.4189	5.07273	51.853	5.07273	51.5138	5.07273	-7.72766	5.07273	9.95285	5.07273	31.3893	5.07273	123.715	5.07273	70.3888	5.07273	54.4255	5.07273	28.8964	5.07273	14.4404	5.07273	56.6975	5.07273	22.0901	5.07273	14.6235	5.07273	28.797	5.07273	49.6409	5.07273	36.1784
5.07628	43.1465	5.07628	96.8111	5.07628	10.2337	5.07628	8.69583	5.07628	24.3166	5.07628	41.0996	5.07628	84.389	5.07628	71.5534	5.07628	35.2163	5.07628	47.1707	5.07628	61.5045	5.07628	-3.23273	5.07628	15.4041	5.07628	33.1448	5.07628	111.884	5.07628	61.6849	5.07628	59.4992	5.07628	30.3811	5.07628	8.68926	5.07628	52.9764	5.07628	9.288	5.07628	11.1139	5.07628	30.2225	5.07628	56.2595	5.07628	37.7459
5.07983	55.1332	5.07983	107.023	5.07983	15.2554	5.07983	7.51496	5.07983	17.8126	5.07983	43.5319	5.07983	93.4802	5.07983	55.1177	5.07983	31.5106	5.07983	48.2752	5.07983	65.2101	5.07983	2.6453	5.07983	31.75	5.07983	27.2801	5.07983	98.4362	5.07983	46.8439	5.07983	61.6103	5.07983	32.9505	5.07983	10.2805	5.07983	43.4746	5.07983	6.66517	5.07983	14.5911	5.07983	38.4436	5.07983	59.4364	5.07983	39.2921
5.08339	62.7746	5.08339	116.616	5.08339	8.9538	5.08339	-0.06501	5.08339	17.1079	5.08339	51.3264	5.08339	94.8258	5.08339	44.9786	5.08339	37.1995	5.08339	34.2595	5.08339	62.3325	5.08339	-5.80389	5.08339	38.4975	5.08339	25.527	5.08339	103.226	5.08339	42.3429	5.08339	65.1753	5.08339	40.0088	5.08339	14.1239	5.08339	26.2373	5.08339	-2.64245	5.08339	0.74811	5.08339	46.871	5.08339	50.675	5.08339	42.8465
5.08694	71.3639	5.08694	114.862	5.08694	21.4108	5.08694	-4.43957	5.08694	19.779	5.08694	54.0669	5.08694	105.35	5.08694	38.6681	5.08694	25.1981	5.08694	39.2393	5.08694	60.1712	5.08694	3.80583	5.08694	37.8903	5.08694	39.6053	5.08694	106.638	5.08694	38.947	5.08694	66.2582	5.08694	35.3259	5.08694	34.0006	5.08694	27.1145	5.08694	-3.6402	5.08694	17.4518	5.08694	47.9426	5.08694	50.9496	5.08694	38.8914
5.09049	75.3568	5.09049	109.58	5.09049	29.7825	5.09049	-4.52707	5.09049	26.3687	5.09049	55.6537	5.09049	108.326	5.09049	35.2159	5.09049	18.2765	5.09049	44.6601	5.09049	52.955	5.09049	9.46995	5.09049	34.4896	5.09049	50.3014	5.09049	114.14	5.09049	35.4499	5.09049	52.8931	5.09049	42.6931	5.09049	36.5916	5.09049	30.104	5.09049	-5.00641	5.09049	30.0398	5.09049	48.4913	5.09049	44.8497	5.09049	47.429
5.09404	78.8149	5.09404	105.95	5.09404	31.0755	5.09404	1.34579	5.09404	34.0169	5.09404	56.0141	5.09404	110.845	5.09404	32.1034	5.09404	17.0076	5.09404	44.3844	5.09404	56.087	5.09404	28.6997	5.09404	27.9051	5.09404	58.8657	5.09404	120.309	5.09404	34.7086	5.09404	59.0626	5.09404	43.1862	5.09404	42.5587	5.09404	37.5797	5.09404	5.32168	5.09404	35.4723	5.09404	50.8365	5.09404	28.6529	5.09404	56.325
5.09759	77.9911	5.09759	121.112	5.09759	29.0568	5.09759	6.45223	5.09759	42.5116	5.09759	58.1805	5.09759	110.343	5.09759	25.931	5.09759	20.71	5.09759	45.3634	5.09759	57.8376	5.09759	46.1531	5.09759	35.3377	5.09759	62.063	5.09759	126.774	5.09759	57.4408	5.09759	63.8553	5.09759	47.9846	5.09759	37.7842	5.09759	43.1821	5.09759	23.0727	5.09759	33.8192	5.09759	42.0519	5.09759	28.0954	5.09759	49.8813
5.10114	76.5927	5.10114	121.896	5.10114	38.8048	5.10114	10.4912	5.10114	35.0949	5.10114	43.3276	5.10114	102.543	5.10114	25.1444	5.10114	28.64	5.10114	43.2613	5.10114	38.7069	5.10114	35.4159	5.10114	42.1184	5.10114	72.2256	5.10114	127.265	5.10114	59.6135	5.10114	61.3321	5.10114	54.2609	5.10114	33.2784	5.10114	67.9116	5.10114	29.194	5.10114	31.2257	5.10114	40.016	5.10114	19.3225	5.10114	42.09
5.10469	78.0353	5.10469	110.394	5.10469	51.5286	5.10469	2.43365	5.10469	27.5119	5.10469	30.5156	5.10469	95.7363	5.10469	20.5152	5.10469	25.4783	5.10469	48.9196	5.10469	40.9678	5.10469	45.0291	5.10469	42.4049	5.10469	67.2745	5.10469	127.33	5.10469	67.541	5.10469	47.952	5.10469	43.5681	5.10469	41.4567	5.10469	71.1986	5.10469	31.0956	5.10469	34.3299	5.10469	38.58	5.10469	7.79647	5.10469	44.1142
5.10824	54.6188	5.10824	110.407	5.10824	50.4629	5.10824	3.85056	5.10824	19.6766	5.10824	22.8907	5.10824	90.0449	5.10824	17.7845	5.10824	19.7759	5.10824	42.3422	5.10824	54.516	5.10824	55.4912	5.10824	47.4084	5.10824	53.3687	5.10824	118.224	5.10824	70.9027	5.10824	35.9896	5.10824	46.0983	5.10824	38.0388	5.10824	82.6646	5.10824	32.9963	5.10824	32.9692	5.10824	40.0855	5.10824	17.1169	5.10824	50.5708
5.11179	35.6926	5.11179	110.277	5.11179	32.9923	5.11179	4.79325	5.11179	10.1138	5.11179	21.4328	5.11179	77.9355	5.11179	34.8092	5.11179	15.689	5.11179	48.0198	5.11179	69.0436	5.11179	57.5921	5.11179	47.5908	5.11179	39.279	5.11179	113.392	5.11179	81.0841	5.11179	34.677	5.11179	32.3416	5.11179	33.8122	5.11179	90.251	5.11179	42.8403	5.11179	34.8641	5.11179	20.1669	5.11179	17.6657	5.11179	48.3312
5.11535	23.8679	5.11535	108.654	5.11535	18.9784	5.11535	9.94593	5.11535	8.61225	5.11535	19.5534	5.11535	74.3134	5.11535	29.8814	5.11535	20.0161	5.11535	46.056	5.11535	70.5653	5.11535	59.9662	5.11535	33.7572	5.11535	35.7793	5.11535	115.617	5.11535	83.7722	5.11535	41.5715	5.11535	30.1729	5.11535	29.6236	5.11535	99.4196	5.11535	38.5281	5.11535	23.94	5.11535	20.4019	5.11535	22.2995	5.11535	56.1944
5.1189	9.82822	5.1189	105.621	5.1189	21.3532	5.1189	14.9725	5.1189	8.66271	5.1189	15.0015	5.1189	69.6912	5.1189	26.3256	5.1189	22.283	5.1189	48.6083	5.1189	73.1176	5.1189	59.7025	5.1189	16.5187	5.1189	33.1524	5.1189	105.234	5.1189	85.6051	5.1189	38.7287	5.1189	31.6456	5.1189	23.8504	5.1189	93.5112	5.1189	48.4992	5.1189	10.6072	5.1189	21.9484	5.1189	31.3837	5.1189	45.4609
5.12245	13.615	5.12245	108.406	5.12245	12.5856	5.12245	22.4186	5.12245	1.58031	5.12245	1.20447	5.12245	70.9132	5.12245	37.2198	5.12245	31.4139	5.12245	53.2283	5.12245	67.7227	5.12245	57.0344	5.12245	12.4393	5.12245	37.2708	5.12245	99.6764	5.12245	95.073	5.12245	44.9735	5.12245	35.0134	5.12245	13.934	5.12245	95.7825	5.12245	26.1125	5.12245	5.74138	5.12245	38.1699	5.12245	49.336	5.12245	37.7176
5.126	12.7102	5.126	108.544	5.126	6.51822	5.126	27.306	5.126	1.54136	5.126	-0.29095	5.126	79.6954	5.126	43.8993	5.126	34.5545	5.126	59.4884	5.126	81.2437	5.126	55.3875	5.126	6.12042	5.126	30.2977	5.126	97.0901	5.126	91.7141	5.126	44.3807	5.126	43.6866	5.126	10.0342	5.126	92.35	5.126	10.9809	5.126	0.90585	5.126	38.1912	5.126	58.7793	5.126	35.5195
5.12955	19.8656	5.12955	102.048	5.12955	7.41295	5.12955	31.4247	5.12955	6.88199	5.12955	1.08044	5.12955	75.4493	5.12955	31.7333	5.12955	37.8375	5.12955	65.3226	5.12955	82.8738	5.12955	54.148	5.12955	9.37716	5.12955	27.4868	5.12955	88.9978	5.12955	87.78	5.12955	43.3342	5.12955	54.574	5.12955	11.073	5.12955	96.4436	5.12955	18.1891	5.12955	-1.62619	5.12955	46.9498	5.12955	55.5723	5.12955	39.7346
5.1331	19.4021	5.1331	97.7017	5.1331	8.47713	5.1331	38.6953	5.1331	12.9794	5.1331	4.06707	5.1331	67.6522	5.1331	32.2684	5.1331	38.2897	5.1331	59.0789	5.1331	64.8925	5.1331	43.9031	5.1331	6.07808	5.1331	26.554	5.1331	95.3631	5.1331	75.3851	5.1331	48.5607	5.1331	59.2741	5.1331	15.2668	5.1331	80.0491	5.1331	12.2956	5.1331	-10.3495	5.1331	53.1506	5.1331	51.4708	5.1331	47.5066
5.13665	30.1222	5.13665	95.352	5.13665	32.691	5.13665	40.1397	5.13665	17.9991	5.13665	10.4695	5.13665	79.3423	5.13665	28.6369	5.13665	43.2202	5.13665	66.5908	5.13665	66.9839	5.13665	42.6891	5.13665	9.01236	5.13665	27.0322	5.13665	103.634	5.13665	68.5078	5.13665	60.9404	5.13665	60.6232	5.13665	24.0535	5.13665	89.9458	5.13665	16.7944	5.13665	4.86385	5.13665	58.3361	5.13665	52.4291	5.13665	52.3765
5.1402	38.6813	5.1402	100.359	5.1402	45.2118	5.1402	37.747	5.1402	26.545	5.1402	14.7314	5.1402	86.8021	5.1402	33.4999	5.1402	60.8111	5.1402	61.6722	5.1402	66.72	5.1402	33.8641	5.1402	12.9103	5.1402	31.0609	5.1402	113.088	5.1402	60.6434	5.1402	63.8744	5.1402	54.9121	5.1402	14.553	5.1402	82.3604	5.1402	23.2381	5.1402	20.1256	5.1402	66.4636	5.1402	51.1635	5.1402	51.0663
5.14375	56.9821	5.14375	90.6971	5.14375	39.1707	5.14375	46	5.14375	35.3012	5.14375	21.0955	5.14375	86.0127	5.14375	32.3272	5.14375	76.32	5.14375	51.8151	5.14375	70.3535	5.14375	33.1222	5.14375	25.6975	5.14375	34.6754	5.14375	117.975	5.14375	60.5579	5.14375	77.885	5.14375	63.8745	5.14375	33.0679	5.14375	80.0426	5.14375	39.1454	5.14375	20.7455	5.14375	60.4323	5.14375	43.2486	5.14375	45.3361
5.14731	63.7702	5.14731	87.6809	5.14731	47.5267	5.14731	55.9593	5.14731	39.649	5.14731	20.4485	5.14731	87.3848	5.14731	32.3736	5.14731	77.5772	5.14731	52.0886	5.14731	56.5598	5.14731	35.7145	5.14731	49.7395	5.14731	34.7215	5.14731	127.518	5.14731	71.4274	5.14731	72.2463	5.14731	77.6423	5.14731	47.1785	5.14731	84.3345	5.14731	50.9417	5.14731	32.0484	5.14731	60.8133	5.14731	41.367	5.14731	40.9815
5.15086	73.1629	5.15086	78.6014	5.15086	53.752	5.15086	63.5112	5.15086	30.5464	5.15086	23.6901	5.15086	84.0594	5.15086	31.1356	5.15086	78.5912	5.15086	48.7491	5.15086	47.0094	5.15086	38.2051	5.15086	76.7379	5.15086	35.616	5.15086	132.35	5.15086	73.7176	5.15086	61.2061	5.15086	90.2468	5.15086	62.2396	5.15086	90.3578	5.15086	49.2742	5.15086	35.0984	5.15086	75.8837	5.15086	38.1312	5.15086	35.7403
5.15441	73.9509	5.15441	70.6098	5.15441	44.0364	5.15441	69.0537	5.15441	28.4067	5.15441	22.9338	5.15441	92.9065	5.15441	35.7348	5.15441	62.4206	5.15441	53.5383	5.15441	47.6833	5.15441	52.9664	5.15441	88.632	5.15441	33.1061	5.15441	126.244	5.15441	77.4144	5.15441	54.5285	5.15441	90.2817	5.15441	69.3375	5.15441	94.9193	5.15441	48.4302	5.15441	43.529	5.15441	75.6839	5.15441	31.0024	5.15441	38.6098
5.15796	75.9736	5.15796	70.2775	5.15796	43.0811	5.15796	73.0794	5.15796	26.7486	5.15796	37.3039	5.15796	95.2268	5.15796	45.0836	5.15796	52.1841	5.15796	52.8883	5.15796	38.0764	5.15796	73.9399	5.15796	82.5173	5.15796	43.8336	5.15796	122.021	5.15796	86.284	5.15796	58.5026	5.15796	84.9237	5.15796	67.795	5.15796	85.9625	5.15796	59.7988	5.15796	41.3615	5.15796	73.4809	5.15796	43.7298	5.15796	48.9911
5.16151	61.1017	5.16151	69.2577	5.16151	35.8659	5.16151	68.2031	5.16151	17.6858	5.16151	41.5992	5.16151	82.889	5.16151	55.2855	5.16151	38.8206	5.16151	60.944	5.16151	39.2681	5.16151	75.0722	5.16151	74.361	5.16151	54.3657	5.16151	129.126	5.16151	85.1137	5.16151	58.5557	5.16151	75.8366	5.16151	76.063	5.16151	74.4605	5.16151	57.8961	5.16151	43.8987	5.16151	54.4801	5.16151	48.0685	5.16151	44.9559
5.16506	60.5198	5.16506	59.0638	5.16506	32.7125	5.16506	66.1228	5.16506	13.6516	5.16506	43.9638	5.16506	79.5291	5.16506	49.5954	5.16506	32.5888	5.16506	55.7778	5.16506	36.7128	5.16506	88.522	5.16506	54.8162	5.16506	54.4356	5.16506	141.491	5.16506	71.2571	5.16506	64.7191	5.16506	73.0306	5.16506	85.3419	5.16506	62.2002	5.16506	61.3757	5.16506	31.926	5.16506	58.095	5.16506	57.6672	5.16506	44.0267
5.16861	63.0519	5.16861	52.7923	5.16861	32.3789	5.16861	64.5897	5.16861	11.7022	5.16861	43.0482	5.16861	73.1292	5.16861	57.4158	5.16861	19.4453	5.16861	52.3235	5.16861	46.4397	5.16861	88.1574	5.16861	52.1863	5.16861	61.052	5.16861	137.297	5.16861	66.468	5.16861	69.3976	5.16861	69.969	5.16861	89.5246	5.16861	50.0746	5.16861	58.0782	5.16861	34.8918	5.16861	55.201	5.16861	60.7581	5.16861	29.4791
5.17216	70.9667	5.17216	53.0297	5.17216	39.0508	5.17216	52.0418	5.17216	10.7202	5.17216	30.985	5.17216	73.2915	5.17216	68.505	5.17216	22.9377	5.17216	49.5868	5.17216	46.466	5.17216	86.6316	5.17216	53.0897	5.17216	62.0263	5.17216	129.533	5.17216	71.554	5.17216	77.0639	5.17216	56.9706	5.17216	87.0757	5.17216	49.8339	5.17216	35.3048	5.17216	33.7295	5.17216	45.4599	5.17216	69.6719	5.17216	25.3917
5.17571	72.659	5.17571	46.6238	5.17571	37.8112	5.17571	55.0787	5.17571	13.6571	5.17571	26.7748	5.17571	80.995	5.17571	71.6044	5.17571	10.3226	5.17571	49.1236	5.17571	54.3771	5.17571	92.8036	5.17571	33.3982	5.17571	60.4235	5.17571	118.822	5.17571	65.9586	5.17571	78.1482	5.17571	62.7213	5.17571	74.1364	5.17571	55.316	5.17571	31.3407	5.17571	36.5053	5.17571	41.7904	5.17571	78.8594	5.17571	17.1912
5.17927	74.424	5.17927	53.144	5.17927	44.7579	5.17927	59.286	5.17927	22.8973	5.17927	28.6979	5.17927	80.3282	5.17927	77.4021	5.17927	17.2441	5.17927	45.4683	5.17927	62.0078	5.17927	98.3949	5.17927	30.9342	5.17927	62.3839	5.17927	107.896	5.17927	61.7478	5.17927	85.146	5.17927	60.9503	5.17927	56.1123	5.17927	56.6996	5.17927	27.886	5.17927	22.9171	5.17927	45.8133	5.17927	78.1071	5.17927	9.57633
5.18282	74.5798	5.18282	52.7037	5.18282	53.9564	5.18282	50.1297	5.18282	24.7149	5.18282	26.4308	5.18282	85.4544	5.18282	83.5031	5.18282	12.4923	5.18282	36.6756	5.18282	68.4161	5.18282	81.3498	5.18282	19.8301	5.18282	51.9408	5.18282	108.275	5.18282	49.0592	5.18282	87.2609	5.18282	55.8038	5.18282	42.9163	5.18282	54.892	5.18282	18.6594	5.18282	17.6304	5.18282	45.0816	5.18282	75.3512	5.18282	-7.2302
5.18637	79.9894	5.18637	53.8081	5.18637	64.7447	5.18637	44.9136	5.18637	28.1318	5.18637	23.6646	5.18637	94.802	5.18637	91.4403	5.18637	19.2231	5.18637	48.6785	5.18637	67.9688	5.18637	69.5456	5.18637	19.4096	5.18637	52.0691	5.18637	102.413	5.18637	49.9045	5.18637	85.5962	5.18637	53.2697	5.18637	21.7832	5.18637	53.0045	5.18637	17.2267	5.18637	24.2709	5.18637	52.5354	5.18637	75.6981	5.18637	-5.08584
5.18992	88.9564	5.18992	58.5077	5.18992	68.9968	5.18992	48.1561	5.18992	31.839	5.18992	35.2063	5.18992	93.2235	5.18992	89.4923	5.18992	30.7578	5.18992	45.0624	5.18992	72.0487	5.18992	55.2867	5.18992	26.7024	5.18992	57.2531	5.18992	97.692	5.18992	46.6116	5.18992	80.3794	5.18992	52.0417	5.18992	10.3422	5.18992	39.8423	5.18992	11.998	5.18992	26.9381	5.18992	53.534	5.18992	78.4662	5.18992	-8.87127
5.19347	95.9337	5.19347	59.1404	5.19347	53.4538	5.19347	54.7073	5.19347	41.9262	5.19347	35.1918	5.19347	83.096	5.19347	91.7456	5.19347	39.4278	5.19347	45.7756	5.19347	57.426	5.19347	55.1947	5.19347	42.2281	5.19347	47.2644	5.19347	83.9673	5.19347	43.3306	5.19347	69.0411	5.19347	64.7827	5.19347	24.3621	5.19347	32.8233	5.19347	7.72734	5.19347	24.2883	5.19347	42.3157	5.19347	71.0404	5.19347	3.1308
5.19702	89.356	5.19702	62.0279	5.19702	50.1778	5.19702	62.6888	5.19702	52.6393	5.19702	35.8213	5.19702	74.3501	5.19702	93.1832	5.19702	35.2113	5.19702	47.0503	5.19702	40.8998	5.19702	57.3436	5.19702	56.9114	5.19702	36.3636	5.19702	81.6151	5.19702	51.6172	5.19702	58.3297	5.19702	62.5355	5.19702	18.5371	5.19702	39.6323	5.19702	2.14827	5.19702	35.6366	5.19702	47.5419	5.19702	68.6376	5.19702	12.7685
5.20057	85.5996	5.20057	64.7901	5.20057	47.2706	5.20057	67.0809	5.20057	47.7756	5.20057	36.677	5.20057	69.6489	5.20057	93.4801	5.20057	30.7529	5.20057	50.635	5.20057	37.8072	5.20057	61.453	5.20057	73.3695	5.20057	35.6061	5.20057	90.1627	5.20057	63.2946	5.20057	55.6526	5.20057	62.6181	5.20057	27.9033	5.20057	37.4321	5.20057	-12.1011	5.20057	23.9299	5.20057	51.7028	5.20057	65.801	5.20057	16.1925
5.20412	74.0691	5.20412	73.4908	5.20412	39.0454	5.20412	57.2544	5.20412	41.2764	5.20412	41.3458	5.20412	71.0859	5.20412	90.9132	5.20412	26.9363	5.20412	60.103	5.20412	33.048	5.20412	57.2743	5.20412	64.2558	5.20412	44.7684	5.20412	96.6293	5.20412	62.6696	5.20412	62.4159	5.20412	56.8648	5.20412	24.1444	5.20412	45.2633	5.20412	-13.1907	5.20412	24.3176	5.20412	51.4661	5.20412	62.7127	5.20412	33.8279
5.20767	62.9332	5.20767	78.4649	5.20767	47.5366	5.20767	42.8211	5.20767	30.1104	5.20767	49.3444	5.20767	57.6853	5.20767	86.313	5.20767	26.8036	5.20767	60.6498	5.20767	24.3315	5.20767	59.6269	5.20767	51.0469	5.20767	61.3815	5.20767	103.754	5.20767	62.1148	5.20767	71.5928	5.20767	52.3763	5.20767	33.1364	5.20767	28.4705	5.20767	-0.86581	5.20767	13.0174	5.20767	50.2042	5.20767	62.6314	5.20767	47.4036
5.21123	45.4367	5.21123	94.218	5.21123	39.8003	5.21123	26.7663	5.21123	18.9615	5.21123	45.0557	5.21123	41.7852	5.21123	82.1248	5.21123	28.2144	5.21123	67.7249	5.21123	24.9849	5.21123	50.5498	5.21123	48.4958	5.21123	59.7099	5.21123	111.481	5.21123	55.7256	5.21123	76.587	5.21123	52.1688	5.21123	55.448	5.21123	25.1439	5.21123	-1.87758	5.21123	13.4961	5.21123	43.304	5.21123	50.803	5.21123	66.9249
5.21478	41.8717	5.21478	89.2244	5.21478	34.0905	5.21478	11.441	5.21478	19.4323	5.21478	54.8101	5.21478	34.2604	5.21478	66.3674	5.21478	22.8345	5.21478	61.5296	5.21478	37.1613	5.21478	63.5	5.21478	48.5749	5.21478	44.623	5.21478	116.483	5.21478	59.4597	5.21478	75.6873	5.21478	47.5583	5.21478	72.0638	5.21478	23.18	5.21478	4.2259	5.21478	10.8519	5.21478	42.7139	5.21478	45.0676	5.21478	74.5928
5.21833	43.737	5.21833	88.5745	5.21833	27.8182	5.21833	13.507	5.21833	18.5749	5.21833	52.6211	5.21833	32.6689	5.21833	63.6978	5.21833	21.6558	5.21833	73.5625	5.21833	45.7311	5.21833	69.8293	5.21833	51.7303	5.21833	36.0547	5.21833	113.286	5.21833	69.2144	5.21833	77.1218	5.21833	39.9301	5.21833	77.7842	5.21833	34.093	5.21833	7.3011	5.21833	26.1103	5.21833	38.5167	5.21833	48.3659	5.21833	73.7021
5.22188	40.0945	5.22188	95.6537	5.22188	25.5562	5.22188	3.4421	5.22188	25.5759	5.22188	47.3287	5.22188	30.9616	5.22188	53.2915	5.22188	22.7296	5.22188	80.3162	5.22188	51.5126	5.22188	78.3767	5.22188	48.3679	5.22188	25.4598	5.22188	105.317	5.22188	77.3714	5.22188	79.8925	5.22188	22.9813	5.22188	79.5042	5.22188	46.1075	5.22188	15.9921	5.22188	33.9375	5.22188	36.5496	5.22188	53.8062	5.22188	69.0881
5.22543	37.4983	5.22543	102.673	5.22543	18.818	5.22543	12.9539	5.22543	18.7307	5.22543	45.6423	5.22543	48.2837	5.22543	43.1298	5.22543	19.6669	5.22543	79.588	5.22543	61.7467	5.22543	76.4636	5.22543	43.5886	5.22543	23.289	5.22543	110.13	5.22543	75.8849	5.22543	76.9681	5.22543	25.142	5.22543	69.1054	5.22543	59.5168	5.22543	36.1536	5.22543	38.0686	5.22543	41.1594	5.22543	57.8697	5.22543	58.7831
5.22898	36.1779	5.22898	98.7244	5.22898	10.0205	5.22898	18.9971	5.22898	13.7151	5.22898	41.5412	5.22898	55.6888	5.22898	27.7842	5.22898	23.809	5.22898	82.9437	5.22898	66.6998	5.22898	70.5199	5.22898	35.9142	5.22898	16.1523	5.22898	108.711	5.22898	79.8663	5.22898	73.161	5.22898	20.4315	5.22898	58.7871	5.22898	61.3156	5.22898	48.9529	5.22898	25.7811	5.22898	46.215	5.22898	62.0597	5.22898	33.8512
5.23253	36.1494	5.23253	95.0656	5.23253	16.0568	5.23253	17.4475	5.23253	20.8853	5.23253	39.3109	5.23253	56.8247	5.23253	25.9413	5.23253	19.8367	5.23253	86.8648	5.23253	68.4756	5.23253	51.8705	5.23253	17.2049	5.23253	3.98354	5.23253	111.653	5.23253	82.1526	5.23253	63.9956	5.23253	21.2083	5.23253	55.9562	5.23253	62.4518	5.23253	59.6027	5.23253	32.3434	5.23253	56.202	5.23253	60.9291	5.23253	18.8389
5.23608	42.5227	5.23608	93.3088	5.23608	19.4043	5.23608	27.8908	5.23608	19.4627	5.23608	38.5393	5.23608	60.2409	5.23608	23.533	5.23608	18.7849	5.23608	92.2583	5.23608	55.8691	5.23608	39.2312	5.23608	19.0891	5.23608	10.8795	5.23608	102.091	5.23608	79.7926	5.23608	65.2396	5.23608	22.4667	5.23608	39.3419	5.23608	57.9187	5.23608	64.6447	5.23608	28.2987	5.23608	56.8751	5.23608	60.8035	5.23608	20.5322
5.23963	55.6743	5.23963	101.092	5.23963	13.877	5.23963	41.2454	5.23963	23.4495	5.23963	47.3097	5.23963	77.0123	5.23963	19.8263	5.23963	31.2282	5.23963	85.8713	5.23963	68.2618	5.23963	35.3716	5.23963	18.3129	5.23963	9.40731	5.23963	99.2914	5.23963	73.8712	5.23963	53.7129	5.23963	27.864	5.23963	44.403	5.23963	64.0029	5.23963	70.8804	5.23963	19.7617	5.23963	56.1292	5.23963	64.1521	5.23963	19.577
5.24319	60.7095	5.24319	100.082	5.24319	0.33779	5.24319	50.963	5.24319	34.0539	5.24319	32.2786	5.24319	70.7436	5.24319	29.2928	5.24319	35.1934	5.24319	75.2595	5.24319	69.4107	5.24319	48.5862	5.24319	18.2387	5.24319	15.1946	5.24319	101.573	5.24319	63.9527	5.24319	45.7234	5.24319	35.9285	5.24319	53.5979	5.24319	67.3325	5.24319	74.1762	5.24319	13.282	5.24319	56.0481	5.24319	70.3701	5.24319	28.1358
5.24674	64.291	5.24674	99.0536	5.24674	1.04774	5.24674	58.606	5.24674	40.5076	5.24674	33.395	5.24674	77.5714	5.24674	33.975	5.24674	31.2427	5.24674	72.5573	5.24674	72.7449	5.24674	40.2554	5.24674	19.5044	5.24674	20.9926	5.24674	104.757	5.24674	60.1237	5.24674	40.1214	5.24674	38.5433	5.24674	58.4501	5.24674	65.0503	5.24674	69.7542	5.24674	11.4049	5.24674	70.6134	5.24674	70.7556	5.24674	24.4988
5.25029	65.3885	5.25029	99.1368	5.25029	9.16014	5.25029	59.993	5.25029	28.4727	5.25029	46.1998	5.25029	92.1642	5.25029	40.8126	5.25029	26.4735	5.25029	69.103	5.25029	88.5086	5.25029	36.8303	5.25029	14.537	5.25029	37.2508	5.25029	119.553	5.25029	53.9613	5.25029	40.457	5.25029	47.4731	5.25029	70.4849	5.25029	58.5381	5.25029	59.0444	5.25029	7.14653	5.25029	69.49	5.25029	73.1923	5.25029	34.2685
5.25384	57.2786	5.25384	111.191	5.25384	13.5773	5.25384	43.7206	5.25384	15.6571	5.25384	54.9038	5.25384	90.5354	5.25384	38.8565	5.25384	31.9839	5.25384	70.9443	5.25384	101.663	5.25384	42.762	5.25384	10.1588	5.25384	45.1388	5.25384	126.748	5.25384	43.0549	5.25384	38.9799	5.25384	56.9373	5.25384	75.1965	5.25384	63.7679	5.25384	57.2405	5.25384	9.09195	5.25384	75.7939	5.25384	73.4516	5.25384	54.3891
5.25739	56.7277	5.25739	103.661	5.25739	27.3224	5.25739	33.8746	5.25739	13.0198	5.25739	49.871	5.25739	82.4127	5.25739	39.0611	5.25739	30.096	5.25739	59.4301	5.25739	100.845	5.25739	41.554	5.25739	17.5364	5.25739	47.4916	5.25739	127.319	5.25739	39.9747	5.25739	38.8746	5.25739	66.0512	5.25739	80.1902	5.25739	65.1821	5.25739	42.3258	5.25739	-4.43392	5.25739	77.7651	5.25739	63.2027	5.25739	56.3607
5.26094	53.7014	5.26094	105.884	5.26094	28.3134	5.26094	28.1155	5.26094	5.00368	5.26094	44.6544	5.26094	71.8316	5.26094	36.4824	5.26094	30.0883	5.26094	54.5075	5.26094	102.951	5.26094	46.3644	5.26094	31.425	5.26094	47.6796	5.26094	129.385	5.26094	40.5344	5.26094	40.7649	5.26094	72.1179	5.26094	68.9113	5.26094	64.7269	5.26094	22.5673	5.26094	-2.11633	5.26094	75.8289	5.26094	60.2172	5.26094	76.3895
5.26449	62.1395	5.26449	94.3233	5.26449	32.0047	5.26449	16.6469	5.26449	-6.38555	5.26449	52.9041	5.26449	64.9475	5.26449	34.8991	5.26449	19.8793	5.26449	43.1936	5.26449	119.367	5.26449	52.8027	5.26449	33.4933	5.26449	38.4936	5.26449	132.559	5.26449	36.6905	5.26449	33.2307	5.26449	74.2155	5.26449	65.3008	5.26449	62.7178	5.26449	11.0069	5.26449	2.87453	5.26449	71.3317	5.26449	45.7844	5.26449	78.4527
5.26804	58.3979	5.26804	92.9914	5.26804	37.9926	5.26804	22.4657	5.26804	-7.68622	5.26804	40.9932	5.26804	65.3502	5.26804	40.5805	5.26804	21.1556	5.26804	55.1606	5.26804	113.691	5.26804	58.5044	5.26804	37.2045	5.26804	42.9748	5.26804	135.06	5.26804	28.8208	5.26804	40.925	5.26804	78.3741	5.26804	50.535	5.26804	62.9421	5.26804	20.259	5.26804	20.1819	5.26804	60.8439	5.26804	44.684	5.26804	66.6733
5.27159	53.7374	5.27159	88.0669	5.27159	46.6599	5.27159	19.9522	5.27159	-0.00391	5.27159	34.6406	5.27159	71.9271	5.27159	41.2812	5.27159	22.0744	5.27159	58.8387	5.27159	107.442	5.27159	61.7644	5.27159	37.5446	5.27159	44.3359	5.27159	134.983	5.27159	32.8884	5.27159	49.5641	5.27159	82.4597	5.27159	48.2787	5.27159	56.1037	5.27159	19.3316	5.27159	27.344	5.27159	47.9113	5.27159	40.2965	5.27159	61.1446
5.27515	48.442	5.27515	84.0061	5.27515	48.6386	5.27515	26.4464	5.27515	-10.3329	5.27515	22.6415	5.27515	70.2224	5.27515	42.6481	5.27515	22.7666	5.27515	50.4282	5.27515	92.8718	5.27515	60.1088	5.27515	37.4531	5.27515	42.8475	5.27515	130.792	5.27515	37.496	5.27515	44.8334	5.27515	102.389	5.27515	54.1652	5.27515	50.4849	5.27515	29.3449	5.27515	36.3335	5.27515	41.534	5.27515	36.005	5.27515	55.4782
5.2787	41.7354	5.2787	74.3108	5.2787	28.3564	5.2787	34.7813	5.2787	-12.66	5.2787	14.1118	5.2787	61.9019	5.2787	42.9116	5.2787	24.7439	5.2787	44.2923	5.2787	74.6994	5.2787	55.3832	5.2787	33.5162	5.2787	40.6125	5.2787	112.174	5.2787	42.424	5.2787	45.2478	5.2787	109.659	5.2787	64.7912	5.2787	51.3725	5.2787	30.0716	5.2787	28.1559	5.2787	46.0312	5.2787	41.2072	5.2787	46.5657
5.28225	34.402	5.28225	70.9287	5.28225	26.5006	5.28225	28.208	5.28225	-2.06911	5.28225	8.0255	5.28225	54.567	5.28225	48.5261	5.28225	26.8889	5.28225	36.4997	5.28225	64.417	5.28225	31.4945	5.28225	36.2584	5.28225	34.1786	5.28225	105.193	5.28225	48.2022	5.28225	46.3736	5.28225	112.091	5.28225	65.3599	5.28225	48.3042	5.28225	42.8531	5.28225	24.5556	5.28225	48.7943	5.28225	36.4951	5.28225	39.2026
5.2858	32.3549	5.2858	61.3066	5.2858	12.2321	5.2858	20.7773	5.2858	-7.54199	5.2858	7.93352	5.2858	53.5206	5.2858	47.6475	5.2858	31.1074	5.2858	28.6996	5.2858	46.4651	5.2858	12.8879	5.2858	49.7171	5.2858	32.5474	5.2858	94.3644	5.2858	33.0857	5.2858	51.1857	5.2858	108.131	5.2858	60.7253	5.2858	44.83	5.2858	53.2974	5.2858	17.5873	5.2858	44.4275	5.2858	37.5596	5.2858	37.2798
5.28935	29.6016	5.28935	53.0497	5.28935	0.82029	5.28935	33.5004	5.28935	-0.5793	5.28935	6.35397	5.28935	50.5904	5.28935	50.8839	5.28935	28.869	5.28935	33.2354	5.28935	41.97	5.28935	16.228	5.28935	46.1565	5.28935	24.61	5.28935	76.3453	5.28935	28.5658	5.28935	43.4901	5.28935	107.427	5.28935	71.9585	5.28935	45.7795	5.28935	54.1735	5.28935	8.80793	5.28935	39.8217	5.28935	51.8415	5.28935	41.4316
5.2929	35.5801	5.2929	48.6844	5.2929	-7.50113	5.2929	45.4631	5.2929	7.62801	5.2929	4.26372	5.2929	33.4643	5.2929	61.8742	5.2929	20.4104	5.2929	26.4086	5.2929	35.4374	5.2929	16.0281	5.2929	50.7146	5.2929	28.7492	5.2929	78.5375	5.2929	24.5134	5.2929	47.0322	5.2929	105.671	5.2929	63.8013	5.2929	42.6921	5.2929	52.7763	5.2929	5.89276	5.2929	38.8733	5.2929	67.9524	5.2929	39.7633
5.29645	32.5615	5.29645	50.6701	5.29645	-2.50562	5.29645	41.8439	5.29645	7.54388	5.29645	24.3364	5.29645	35.8788	5.29645	66.4314	5.29645	22.8096	5.29645	46.1553	5.29645	37.3994	5.29645	-6.25167	5.29645	41.3294	5.29645	31.6808	5.29645	74.7315	5.29645	19.4264	5.29645	46.0986	5.29645	100.586	5.29645	61.6161	5.29645	44.56	5.29645	41.7323	5.29645	13.2457	5.29645	42.8228	5.29645	78.4807	5.29645	38.9602
5.3	28.1361	5.3	58.3615	5.3	-3.72512	5.3	36.56	5.3	-3.87812	5.3	26.2823	5.3	37.7448	5.3	48.203	5.3	18.1286	5.3	45.6177	5.3	37.545	5.3	-12.135	5.3	35.3471	5.3	35.6368	5.3	70.5953	5.3	20.5366	5.3	32.3691	5.3	89.3193	5.3	50.2959	5.3	50.0508	5.3	37.1262	5.3	29.9776	5.3	39.5294	5.3	81.4406	5.3	46.145
5.30355	27.2727	5.30355	60.459	5.30355	0.11729	5.30355	25.6273	5.30355	-6.02449	5.30355	31.4369	5.30355	27.9272	5.30355	31.4988	5.30355	13.2638	5.30355	45.2359	5.30355	43.0555	5.30355	-8.90123	5.30355	39.1121	5.30355	26.4596	5.30355	73.148	5.30355	25.7081	5.30355	23.7752	5.30355	85.7443	5.30355	47.1566	5.30355	57.7711	5.30355	28.7678	5.30355	30.3652	5.30355	40.9726	5.30355	78.0707	5.30355	52.8245
5.30711	44.654	5.30711	57.7522	5.30711	-3.00839	5.30711	13.2482	5.30711	-4.82778	5.30711	27.6577	5.30711	25.4961	5.30711	28.3802	5.30711	6.55888	5.30711	43.5771	5.30711	47.2844	5.30711	-19.454	5.30711	51.8209	5.30711	19.2031	5.30711	64.8819	5.30711	32.3966	5.30711	20.8231	5.30711	70.7887	5.30711	40.6106	5.30711	55.0334	5.30711	13.5166	5.30711	25.3186	5.30711	47.2412	5.30711	82.7834	5.30711	43.3541
5.31066	60.5033	5.31066	66.7405	5.31066	4.72428	5.31066	7.7608	5.31066	-14.0685	5.31066	29.8549	5.31066	20.7703	5.31066	20.5824	5.31066	7.88592	5.31066	44.4904	5.31066	59.431	5.31066	-21.4259	5.31066	49.9139	5.31066	24.7543	5.31066	65.454	5.31066	38.1081	5.31066	19.0933	5.31066	63.9537	5.31066	26.4615	5.31066	47.0951	5.31066	3.45261	5.31066	36.8651	5.31066	43.705	5.31066	79.2741	5.31066	45.7761
5.31421	75.4809	5.31421	81.1053	5.31421	18.2458	5.31421	-2.49007	5.31421	-14.1096	5.31421	34.0384	5.31421	31.1517	5.31421	30.9318	5.31421	3.98403	5.31421	47.698	5.31421	72.2455	5.31421	-16.0899	5.31421	38.9923	5.31421	25.6317	5.31421	65.7838	5.31421	37.0981	5.31421	18.0854	5.31421	61.1351	5.31421	28.2619	5.31421	45.4274	5.31421	-5.75527	5.31421	47.4053	5.31421	36.3806	5.31421	55.2034	5.31421	39.9306
5.31776	80.8309	5.31776	87.8197	5.31776	26.7366	5.31776	9.30382	5.31776	-7.73473	5.31776	24.0698	5.31776	40.1322	5.31776	30.5552	5.31776	18.3204	5.31776	59.748	5.31776	69.4963	5.31776	-3.52734	5.31776	35.3101	5.31776	24.1121	5.31776	70.1941	5.31776	40.1767	5.31776	24.5761	5.31776	72.3969	5.31776	23.8783	5.31776	49.8151	5.31776	0.60477	5.31776	61.5182	5.31776	18.9867	5.31776	53.8406	5.31776	23.9673
5.32131	100.135	5.32131	84.1899	5.32131	42.2216	5.32131	11.5486	5.32131	-9.63357	5.32131	24.5402	5.32131	39.3176	5.32131	35.4534	5.32131	42.6105	5.32131	71.353	5.32131	68.5351	5.32131	5.86292	5.32131	28.4695	5.32131	26.6691	5.32131	69.5976	5.32131	53.6829	5.32131	28.0725	5.32131	78.6826	5.32131	38.7668	5.32131	49.7375	5.32131	-0.78389	5.32131	68.0227	5.32131	11.9274	5.32131	45.2369	5.32131	24.2244
5.32486	102.698	5.32486	81.6143	5.32486	47.2177	5.32486	8.77109	5.32486	-8.72197	5.32486	22.3939	5.32486	41.0803	5.32486	33.2404	5.32486	56.5504	5.32486	74.2425	5.32486	65.9042	5.32486	15.9993	5.32486	18.5847	5.32486	20.9553	5.32486	68.1283	5.32486	64.1629	5.32486	26.5322	5.32486	92.638	5.32486	42.5411	5.32486	50.7209	5.32486	10.6898	5.32486	77.5054	5.32486	10.3866	5.32486	46.6692	5.32486	26.94
5.32841	95.8922	5.32841	77.9501	5.32841	36.5472	5.32841	11.8902	5.32841	-9.6527	5.32841	23.8756	5.32841	48.7272	5.32841	36.699	5.32841	78.0154	5.32841	68.0409	5.32841	63.4788	5.32841	19.0529	5.32841	24.1607	5.32841	21.0248	5.32841	70.8029	5.32841	68.9371	5.32841	41.7429	5.32841	86.9999	5.32841	36.4377	5.32841	57.6886	5.32841	19.6458	5.32841	62.8019	5.32841	15.7518	5.32841	48.5064	5.32841	23.4174
5.33196	87.5548	5.33196	75.1285	5.33196	42.6285	5.33196	6.16801	5.33196	-9.43144	5.33196	27.9843	5.33196	45.0428	5.33196	38.9163	5.33196	86.956	5.33196	65.2168	5.33196	64.7177	5.33196	26.6448	5.33196	39.7239	5.33196	12.2225	5.33196	78.9804	5.33196	64.4469	5.33196	54.9705	5.33196	79.8025	5.33196	35.5299	5.33196	64.1956	5.33196	35.3852	5.33196	55.7769	5.33196	26.292	5.33196	44.7035	5.33196	16.0945
5.33551	74.7358	5.33551	67.7305	5.33551	41.3404	5.33551	9.82958	5.33551	-10.9649	5.33551	35.1197	5.33551	43.4856	5.33551	43.8613	5.33551	90.0888	5.33551	65.2504	5.33551	58.2147	5.33551	44.8867	5.33551	44.0262	5.33551	3.95714	5.33551	91.2015	5.33551	51.421	5.33551	68.9207	5.33551	70.7876	5.33551	32.3133	5.33551	55.7766	5.33551	42.7329	5.33551	50.8629	5.33551	41.0418	5.33551	44.5133	5.33551	20.6136
5.33907	66.3677	5.33907	53.7838	5.33907	44.9151	5.33907	27.962	5.33907	0.41172	5.33907	41.6525	5.33907	40.002	5.33907	52.8043	5.33907	85.3281	5.33907	69.8381	5.33907	62.6165	5.33907	55.1028	5.33907	44.0117	5.33907	3.48864	5.33907	88.0092	5.33907	48.5423	5.33907	83.4363	5.33907	70.0758	5.33907	41.2873	5.33907	48.3051	5.33907	45.0445	5.33907	36.9497	5.33907	51.4188	5.33907	55.8285	5.33907	22.6993
5.34262	60.5529	5.34262	44.7653	5.34262	45.6123	5.34262	27.2802	5.34262	10.9894	5.34262	41.2358	5.34262	38.8055	5.34262	63.5265	5.34262	86.6393	5.34262	61.1507	5.34262	57.5765	5.34262	45.4903	5.34262	50.1474	5.34262	13.3305	5.34262	102.283	5.34262	45.9413	5.34262	87.6779	5.34262	65.714	5.34262	25.8433	5.34262	54.5352	5.34262	56.8267	5.34262	27.9391	5.34262	58.7704	5.34262	66.9332	5.34262	20.4631
5.34617	44.1297	5.34617	38.4527	5.34617	47.7023	5.34617	17.5806	5.34617	17.1725	5.34617	47.2581	5.34617	41.4294	5.34617	57.4484	5.34617	74.5389	5.34617	64.9329	5.34617	56.9525	5.34617	40.8152	5.34617	34.6987	5.34617	15.1978	5.34617	109.624	5.34617	43.5006	5.34617	93.7013	5.34617	69.9012	5.34617	23.1158	5.34617	51.5239	5.34617	59.2146	5.34617	26.9252	5.34617	71.6949	5.34617	69.7005	5.34617	33.2865
5.34972	42.597	5.34972	28.0403	5.34972	28.8619	5.34972	24.8368	5.34972	19.5556	5.34972	41.3916	5.34972	48.7959	5.34972	30.3879	5.34972	57.6884	5.34972	43.555	5.34972	45.8597	5.34972	40.6321	5.34972	39.3605	5.34972	12.4739	5.34972	104.677	5.34972	45.4345	5.34972	83.0465	5.34972	70.6591	5.34972	20.2342	5.34972	43.4718	5.34972	58.8425	5.34972	24.8525	5.34972	81.5634	5.34972	63.543	5.34972	44.1947
5.35327	50.5532	5.35327	21.8887	5.35327	16.7866	5.35327	25.2577	5.35327	17.8571	5.35327	50.4718	5.35327	47.6753	5.35327	18.5398	5.35327	40.9706	5.35327	37.2462	5.35327	59.6506	5.35327	41.592	5.35327	42.0589	5.35327	11.3343	5.35327	106.049	5.35327	46.6158	5.35327	80.2192	5.35327	62.667	5.35327	21.5806	5.35327	42.1212	5.35327	55.7369	5.35327	19.8678	5.35327	84.5009	5.35327	61.1201	5.35327	53.5068
5.35682	61.3239	5.35682	22.0962	5.35682	5.83788	5.35682	27.6897	5.35682	15.1485	5.35682	51.7918	5.35682	62.169	5.35682	25.9916	5.35682	29.7388	5.35682	35.6192	5.35682	71.9265	5.35682	33.0165	5.35682	35.6694	5.35682	13.9297	5.35682	96.0397	5.35682	53.029	5.35682	76.5796	5.35682	48.2824	5.35682	18.7031	5.35682	29.8796	5.35682	48.6461	5.35682	13.3436	5.35682	92.9622	5.35682	63.3683	5.35682	40.9689
5.36037	61.8237	5.36037	22.3818	5.36037	9.50645	5.36037	38.8589	5.36037	17.5697	5.36037	54.9379	5.36037	63.5733	5.36037	27.3342	5.36037	15.3568	5.36037	31.4172	5.36037	77.7118	5.36037	27.1023	5.36037	30.9844	5.36037	26.2174	5.36037	89.3116	5.36037	51.6036	5.36037	71.1276	5.36037	45.9002	5.36037	24.9417	5.36037	28.0274	5.36037	30.8247	5.36037	21.5654	5.36037	87.9983	5.36037	49.3103	5.36037	36.3821
5.36392	63.6737	5.36392	32.473	5.36392	-0.79532	5.36392	49.1571	5.36392	13.8221	5.36392	54.1253	5.36392	66.2849	5.36392	27.8529	5.36392	11.168	5.36392	29.8627	5.36392	80.5976	5.36392	15.6194	5.36392	26.236	5.36392	26.0297	5.36392	88.0424	5.36392	48.8508	5.36392	69.2246	5.36392	42.5414	5.36392	36.2833	5.36392	25.9395	5.36392	14.3359	5.36392	26.9536	5.36392	71.4891	5.36392	42.6128	5.36392	29.9317
5.36747	71.0982	5.36747	44.406	5.36747	-3.75827	5.36747	53.8446	5.36747	11.4234	5.36747	56.7574	5.36747	50.694	5.36747	26.6633	5.36747	19.6044	5.36747	28.2168	5.36747	70.9938	5.36747	2.1846	5.36747	21.6697	5.36747	22.6406	5.36747	91.3894	5.36747	55.1977	5.36747	55.6794	5.36747	42.1301	5.36747	48.0581	5.36747	27.2523	5.36747	7.56885	5.36747	35.208	5.36747	63.2045	5.36747	35.7708	5.36747	27.8684
5.37103	86.5572	5.37103	38.9906	5.37103	14.6522	5.37103	50.7946	5.37103	10.876	5.37103	54.9437	5.37103	35.4525	5.37103	24.4431	5.37103	32.0946	5.37103	42.5442	5.37103	70.14	5.37103	-4.02547	5.37103	28.5811	5.37103	25.9994	5.37103	90.576	5.37103	56.849	5.37103	45.2547	5.37103	45.6907	5.37103	50.4768	5.37103	22.1178	5.37103	4.44933	5.37103	35.0612	5.37103	48.9929	5.37103	39.4826	5.37103	26.6881
5.37458	80.4788	5.37458	39.4746	5.37458	20.3117	5.37458	42.8577	5.37458	15.0057	5.37458	47.844	5.37458	31.5973	5.37458	15.9817	5.37458	37.0034	5.37458	59.2879	5.37458	67.2772	5.37458	3.32587	5.37458	30.204	5.37458	19.1086	5.37458	97.0571	5.37458	53.6546	5.37458	31.2905	5.37458	56.81	5.37458	36.1441	5.37458	23.7388	5.37458	2.84346	5.37458	34.5216	5.37458	35.604	5.37458	49.2965	5.37458	18.9359
5.37813	71.0926	5.37813	56.1035	5.37813	25.0828	5.37813	35.8856	5.37813	11.7973	5.37813	51.2593	5.37813	22.5738	5.37813	27.8781	5.37813	64.1172	5.37813	66.0885	5.37813	56.5246	5.37813	10.4676	5.37813	40.9574	5.37813	16.9869	5.37813	91.9016	5.37813	59.463	5.37813	41.3569	5.37813	62.6854	5.37813	29.2074	5.37813	23.6774	5.37813	9.52013	5.37813	23.44	5.37813	39.5538	5.37813	45.9869	5.37813	6.59408
5.38168	54.0809	5.38168	64.017	5.38168	44.2584	5.38168	29.5745	5.38168	11.75	5.38168	45.9319	5.38168	11.6521	5.38168	36.6551	5.38168	72.1275	5.38168	72.3211	5.38168	53.497	5.38168	23.9243	5.38168	51.5096	5.38168	7.77727	5.38168	93.227	5.38168	51.98	5.38168	37.5845	5.38168	64.199	5.38168	28.6716	5.38168	23.1379	5.38168	5.17443	5.38168	29.831	5.38168	41.7408	5.38168	43.576	5.38168	1.51493
5.38523	42.4063	5.38523	65.0206	5.38523	54.1438	5.38523	26.7614	5.38523	9.94856	5.38523	42.7405	5.38523	16.9172	5.38523	37.5927	5.38523	82.8592	5.38523	76.8812	5.38523	45.822	5.38523	30.2712	5.38523	58.8674	5.38523	0.71553	5.38523	87.691	5.38523	45.85	5.38523	35.6908	5.38523	61.2516	5.38523	30.9167	5.38523	19.2875	5.38523	1.88479	5.38523	33.1467	5.38523	55.0048	5.38523	46.0019	5.38523	4.32766
5.38878	34.8899	5.38878	66.0015	5.38878	71.5183	5.38878	14.0914	5.38878	14.7748	5.38878	31.7566	5.38878	22.0965	5.38878	42.1471	5.38878	87.4527	5.38878	82.5637	5.38878	45.2063	5.38878	26.1886	5.38878	62.4365	5.38878	9.43011	5.38878	81.535	5.38878	35.919	5.38878	44.6147	5.38878	63.5806	5.38878	41.7951	5.38878	23.4776	5.38878	3.53477	5.38878	40.6414	5.38878	55.257	5.38878	58.5981	5.38878	7.67902
5.39233	26.5322	5.39233	62.9168	5.39233	71.1219	5.39233	2.48193	5.39233	16.5186	5.39233	21.8981	5.39233	34.818	5.39233	38.7761	5.39233	88.7017	5.39233	78.0803	5.39233	34.3158	5.39233	31.8723	5.39233	66.0327	5.39233	12.321	5.39233	72.6758	5.39233	34.2509	5.39233	46.5241	5.39233	65.1267	5.39233	40.734	5.39233	44.2643	5.39233	5.44663	5.39233	42.0992	5.39233	49.6182	5.39233	65.1856	5.39233	10.59
5.39588	20.3413	5.39588	59.6574	5.39588	59.2571	5.39588	-8.87172	5.39588	21.5346	5.39588	12.8457	5.39588	49.0777	5.39588	36.1327	5.39588	76.074	5.39588	82.5547	5.39588	29.0115	5.39588	41.0075	5.39588	59.3002	5.39588	24.8997	5.39588	69.6686	5.39588	28.0237	5.39588	56.3016	5.39588	70.4533	5.39588	42.4689	5.39588	55.6049	5.39588	7.06821	5.39588	47.0164	5.39588	55.4729	5.39588	63.952	5.39588	26.5708
5.39943	28.75	5.39943	47.8791	5.39943	44.8953	5.39943	-5.9284	5.39943	19.3477	5.39943	8.17524	5.39943	70.9764	5.39943	37.8271	5.39943	72.6203	5.39943	78.4526	5.39943	42.3715	5.39943	46.4281	5.39943	74.0422	5.39943	32.9858	5.39943	60.832	5.39943	30.3149	5.39943	55.1183	5.39943	69.1126	5.39943	44.3181	5.39943	71.3078	5.39943	9.14068	5.39943	45.0381	5.39943	55.7627	5.39943	66.9618	5.39943	31.6486
5.40299	37.6825	5.40299	36.5242	5.40299	29.0146	5.40299	-1.64638	5.40299	10.4818	5.40299	6.94404	5.40299	81.6102	5.40299	42.2395	5.40299	69.6988	5.40299	74.9125	5.40299	60.1761	5.40299	44.3438	5.40299	62.8238	5.40299	45.8538	5.40299	68.0308	5.40299	28.3489	5.40299	53.3997	5.40299	61.8987	5.40299	39.5166	5.40299	78.9346	5.40299	8.69734	5.40299	42.2846	5.40299	44.6687	5.40299	82.6881	5.40299	39.2959
5.40654	44.9761	5.40654	24.6251	5.40654	10.9834	5.40654	14.3079	5.40654	10.7924	5.40654	12.0308	5.40654	96.0023	5.40654	50.8056	5.40654	71.2151	5.40654	68.7528	5.40654	78.9059	5.40654	40.6553	5.40654	56.5279	5.40654	57.3769	5.40654	76.9597	5.40654	24.2524	5.40654	56.3329	5.40654	42.8845	5.40654	31.6563	5.40654	77.993	5.40654	4.83808	5.40654	36.2631	5.40654	36.613	5.40654	86.6821	5.40654	41.7114
5.41009	40.811	5.41009	15.0047	5.41009	-2.00251	5.41009	23.2871	5.41009	16.6831	5.41009	8.17755	5.41009	90.9139	5.41009	48.4316	5.41009	70.4057	5.41009	75.4584	5.41009	81.8522	5.41009	29.6693	5.41009	51.5174	5.41009	59.1256	5.41009	82.2255	5.41009	19.2111	5.41009	61.1139	5.41009	44.2195	5.41009	38.4255	5.41009	79.3242	5.41009	2.66342	5.41009	42.7108	5.41009	26.5164	5.41009	74.4279	5.41009	42.8154
5.41364	53.0973	5.41364	21.2153	5.41364	-12.2754	5.41364	38.0875	5.41364	16.7858	5.41364	21.8805	5.41364	90.6705	5.41364	47.68	5.41364	66.401	5.41364	73.5928	5.41364	94.759	5.41364	23.2028	5.41364	33.951	5.41364	61.204	5.41364	95.9544	5.41364	15.5064	5.41364	69.08	5.41364	37.1234	5.41364	44.8471	5.41364	83.9429	5.41364	9.42126	5.41364	33.1139	5.41364	14.9998	5.41364	71.0864	5.41364	45.9312
5.41719	64.9902	5.41719	30.8224	5.41719	-1.91321	5.41719	36.827	5.41719	21.5918	5.41719	33.5116	5.41719	77.625	5.41719	58.7595	5.41719	61.3572	5.41719	64.8261	5.41719	93.6871	5.41719	16.3178	5.41719	19.5673	5.41719	63.254	5.41719	100.143	5.41719	25.5648	5.41719	59.0606	5.41719	43.1215	5.41719	42.6393	5.41719	85.0271	5.41719	18.2063	5.41719	19.4124	5.41719	8.22075	5.41719	58.8189	5.41719	46.69
5.42074	80.305	5.42074	28.9888	5.42074	17.9156	5.42074	36.5296	5.42074	24.2685	5.42074	32.8037	5.42074	59.4631	5.42074	53.5408	5.42074	50.0184	5.42074	74.5296	5.42074	85.5423	5.42074	17.4728	5.42074	23.8087	5.42074	59.3061	5.42074	102.12	5.42074	30.3023	5.42074	51.8572	5.42074	55.3761	5.42074	28.9897	5.42074	88.5741	5.42074	31.819	5.42074	10.7144	5.42074	-3.52555	5.42074	64.779	5.42074	44.5536
5.42429	85.8026	5.42429	36.6555	5.42429	18.076	5.42429	47.3154	5.42429	27.4927	5.42429	33.3076	5.42429	45.342	5.42429	56.7236	5.42429	49.6298	5.42429	79.4682	5.42429	79.64	5.42429	25.7964	5.42429	23.7242	5.42429	46.6007	5.42429	103.478	5.42429	38.1123	5.42429	47.8205	5.42429	63.7558	5.42429	17.6773	5.42429	92.0241	5.42429	41.0294	5.42429	4.44506	5.42429	2.93617	5.42429	67.2523	5.42429	39.6764
5.42784	85.4342	5.42784	56.8518	5.42784	14.6519	5.42784	54.7883	5.42784	31.5892	5.42784	46.2677	5.42784	46.537	5.42784	63.0578	5.42784	56.9123	5.42784	89.749	5.42784	73.1473	5.42784	31.7766	5.42784	21.6825	5.42784	33.6805	5.42784	93.8928	5.42784	46.5375	5.42784	52.7005	5.42784	66.7045	5.42784	8.74594	5.42784	81.211	5.42784	55.3745	5.42784	6.73468	5.42784	15.4363	5.42784	70.2118	5.42784	35.3611
5.43139	85.3758	5.43139	60.1744	5.43139	23.5692	5.43139	65.639	5.43139	39.7004	5.43139	51.8706	5.43139	48.6105	5.43139	56.5574	5.43139	48.9296	5.43139	88.8989	5.43139	59.2781	5.43139	46.2986	5.43139	28.0324	5.43139	26.8053	5.43139	91.6908	5.43139	37.6579	5.43139	44.6868	5.43139	65.9907	5.43139	-1.7966	5.43139	69.1565	5.43139	56.0535	5.43139	19.664	5.43139	17.2952	5.43139	74.4008	5.43139	39.1309
5.43495	86.6531	5.43495	68.8373	5.43495	29.7417	5.43495	72.4943	5.43495	33.8404	5.43495	64.9407	5.43495	45.681	5.43495	46.9993	5.43495	50.5713	5.43495	83.064	5.43495	52.3518	5.43495	50.4331	5.43495	38.9361	5.43495	24.7805	5.43495	86.1253	5.43495	31.8155	5.43495	43.9738	5.43495	60.9556	5.43495	2.12108	5.43495	74.0921	5.43495	59.3567	5.43495	21.6197	5.43495	37.906	5.43495	78.7796	5.43495	51.2387
5.4385	78.8476	5.4385	68.3937	5.4385	33.5351	5.4385	65.116	5.4385	29.0565	5.4385	50.2383	5.4385	43.5993	5.4385	42.5051	5.4385	38.13	5.4385	82.8693	5.4385	41.3696	5.4385	52.7385	5.4385	31.4108	5.4385	17.8956	5.4385	77.349	5.4385	26.478	5.4385	47.7592	5.4385	52.3165	5.4385	1.64523	5.4385	70.8291	5.4385	60.5724	5.4385	27.5806	5.4385	29.6242	5.4385	83.3167	5.4385	60.6382
5.44205	72.5734	5.44205	60.366	5.44205	31.1308	5.44205	67.6863	5.44205	31.8464	5.44205	44.2944	5.44205	51.6005	5.44205	40.1595	5.44205	27.374	5.44205	75.4843	5.44205	39.9517	5.44205	60.1811	5.44205	46.8984	5.44205	10.7014	5.44205	61.6869	5.44205	22.7875	5.44205	39.8184	5.44205	55.6825	5.44205	11.8071	5.44205	76.5354	5.44205	56.567	5.44205	24.5925	5.44205	36.0071	5.44205	71.4078	5.44205	63.9488
5.4456	62.3083	5.4456	52.8901	5.4456	25.3993	5.4456	56.2364	5.4456	41.0228	5.4456	34.4257	5.4456	49.5135	5.4456	46.0942	5.4456	14.9288	5.4456	68.9875	5.4456	37.6725	5.4456	54.065	5.4456	57.3956	5.4456	14.9229	5.4456	61.4343	5.4456	18.1743	5.4456	36.3503	5.4456	55.7058	5.4456	15.9522	5.4456	75.4766	5.4456	62.6416	5.4456	22.3634	5.4456	45.4308	5.4456	66.6038	5.4456	73.9189
5.44915	50.1541	5.44915	44.5663	5.44915	16.0219	5.44915	52.6693	5.44915	40.2134	5.44915	24.8233	5.44915	54.2091	5.44915	47.1855	5.44915	16.8547	5.44915	70.6594	5.44915	32.6132	5.44915	49.8372	5.44915	73.7256	5.44915	4.60642	5.44915	59.688	5.44915	10.9611	5.44915	32.5857	5.44915	52.5559	5.44915	15.2298	5.44915	66.9793	5.44915	57.0622	5.44915	23.413	5.44915	43.2263	5.44915	72.2918	5.44915	72.123
5.4527	45.8811	5.4527	37.2495	5.4527	10.8798	5.4527	56.5968	5.4527	43.9256	5.4527	23.9982	5.4527	56.1503	5.4527	37.8148	5.4527	20.7942	5.4527	71.7019	5.4527	15.6418	5.4527	44.5904	5.4527	62.8097	5.4527	5.17106	5.4527	69.2977	5.4527	-2.05283	5.4527	28.6187	5.4527	53.1538	5.4527	14.7989	5.4527	62.1183	5.4527	51.4557	5.4527	28.0751	5.4527	36.7895	5.4527	89.5275	5.4527	73.6702
5.45625	34.9768	5.45625	28.217	5.45625	2.31176	5.45625	53.8194	5.45625	50.2796	5.45625	15.6863	5.45625	55.1957	5.45625	29.2304	5.45625	35.4351	5.45625	79.559	5.45625	33.8832	5.45625	53.2958	5.45625	69.3524	5.45625	2.68759	5.45625	79.5283	5.45625	-11.1041	5.45625	33.655	5.45625	43.0632	5.45625	5.00492	5.45625	56.4791	5.45625	37.93	5.45625	35.5642	5.45625	43.3954	5.45625	90.4408	5.45625	79.8853
5.4598	24.9735	5.4598	27.5343	5.4598	20.0235	5.4598	49.7424	5.4598	50.7258	5.4598	19.1175	5.4598	51.6541	5.4598	13.0971	5.4598	48.6462	5.4598	84.3451	5.4598	42.4796	5.4598	44.9034	5.4598	58.5292	5.4598	-4.30384	5.4598	75.9518	5.4598	-10.7914	5.4598	46.6163	5.4598	51.4151	5.4598	4.43715	5.4598	50.6968	5.4598	28.2881	5.4598	37.0404	5.4598	48.0464	5.4598	78.6281	5.4598	72.7625
5.46335	24.0741	5.46335	27.9284	5.46335	33.5328	5.46335	42.7368	5.46335	48.9535	5.46335	29.6982	5.46335	54.1378	5.46335	21.3355	5.46335	44.0926	5.46335	80.6396	5.46335	55.9804	5.46335	50.2426	5.46335	52.6167	5.46335	-2.17648	5.46335	77.1846	5.46335	-5.59933	5.46335	59.9877	5.46335	55.2414	5.46335	13.5493	5.46335	46.3664	5.46335	20.3958	5.46335	34.2201	5.46335	46.5998	5.46335	67.89	5.46335	67.6019
5.46691	26.2201	5.46691	35.5844	5.46691	27.6141	5.46691	27.6352	5.46691	46.3248	5.46691	27.9939	5.46691	42.2837	5.46691	19.3828	5.46691	45.721	5.46691	72.1217	5.46691	55.4988	5.46691	40.3767	5.46691	53.1637	5.46691	3.75185	5.46691	67.8423	5.46691	5.61369	5.46691	55.2238	5.46691	60.4554	5.46691	19.2474	5.46691	40.9784	5.46691	11.1179	5.46691	28.7504	5.46691	39.6559	5.46691	55.2433	5.46691	51.2877
5.47046	35.8087	5.47046	33.2085	5.47046	31.1019	5.47046	27.3735	5.47046	42.3618	5.47046	34.6746	5.47046	28.3636	5.47046	20.0993	5.47046	42.5819	5.47046	73.6508	5.47046	48.3823	5.47046	40.315	5.47046	61.9892	5.47046	15.7392	5.47046	64.1774	5.47046	22.2773	5.47046	45.4148	5.47046	57.1712	5.47046	21.3395	5.47046	52.3215	5.47046	9.52473	5.47046	33.2104	5.47046	33.9951	5.47046	52.6577	5.47046	39.2512
5.47401	36.1971	5.47401	41.4899	5.47401	27.953	5.47401	32.4254	5.47401	48.2799	5.47401	43.6173	5.47401	28.2678	5.47401	26.2194	5.47401	43.4999	5.47401	82.8265	5.47401	57.1309	5.47401	42.3206	5.47401	61.8105	5.47401	21.7893	5.47401	66.0643	5.47401	31.5902	5.47401	44.0292	5.47401	53.6562	5.47401	28.1167	5.47401	51.5065	5.47401	10.2547	5.47401	34.0068	5.47401	42.9256	5.47401	57.519	5.47401	25.2015
5.47756	36.3369	5.47756	45.923	5.47756	10.482	5.47756	31.3508	5.47756	43.4039	5.47756	61.192	5.47756	37.6018	5.47756	23.151	5.47756	35.259	5.47756	90.5069	5.47756	64.496	5.47756	45.4326	5.47756	52.3137	5.47756	31.7111	5.47756	62.8371	5.47756	43.4019	5.47756	40.8928	5.47756	54.9424	5.47756	24.598	5.47756	59.6169	5.47756	6.28983	5.47756	35.6642	5.47756	39.4791	5.47756	58.9768	5.47756	5.01901
5.48111	47.8127	5.48111	39.3354	5.48111	7.36746	5.48111	31.7106	5.48111	39.2742	5.48111	62.8964	5.48111	43.6742	5.48111	29.9366	5.48111	36.6152	5.48111	76.7329	5.48111	65.8261	5.48111	48.3872	5.48111	51.1707	5.48111	44.2986	5.48111	64.9484	5.48111	49.7835	5.48111	34.8931	5.48111	54.0418	5.48111	29.7479	5.48111	52.0528	5.48111	4.73868	5.48111	36.9897	5.48111	22.2122	5.48111	58.4768	5.48111	15.2383
5.48466	49.5371	5.48466	40.475	5.48466	9.28749	5.48466	36.2	5.48466	24.9351	5.48466	68.2168	5.48466	44.9002	5.48466	38.2104	5.48466	42.9945	5.48466	61.8349	5.48466	73.2146	5.48466	38.9659	5.48466	48.0099	5.48466	56.424	5.48466	72.306	5.48466	60.6202	5.48466	39.1678	5.48466	45.5923	5.48466	37.899	5.48466	55.6634	5.48466	11.3288	5.48466	27.3187	5.48466	24.3213	5.48466	59.6426	5.48466	12.16
5.48821	55.0877	5.48821	31.599	5.48821	18.7807	5.48821	43.4288	5.48821	20.7916	5.48821	51.8163	5.48821	50.6016	5.48821	38.288	5.48821	30.9037	5.48821	51.9343	5.48821	78.7625	5.48821	31.0175	5.48821	44.8107	5.48821	54.1722	5.48821	64.4819	5.48821	69.6436	5.48821	37.2442	5.48821	48.6625	5.48821	40.8392	5.48821	56.7179	5.48821	17.9232	5.48821	23.802	5.48821	14.2904	5.48821	46.9533	5.48821	5.38029
5.49176	51.288	5.49176	29.4668	5.49176	27.9678	5.49176	41.9097	5.49176	23.4186	5.49176	46.6923	5.49176	56.1269	5.49176	39.8216	5.49176	36.5711	5.49176	22.6536	5.49176	91.7624	5.49176	29.5955	5.49176	56.3497	5.49176	56.786	5.49176	59.9627	5.49176	69.958	5.49176	39.7935	5.49176	47.1347	5.49176	45.8787	5.49176	59.6936	5.49176	19.6744	5.49176	20.9759	5.49176	22.5271	5.49176	36.38	5.49176	4.06523
5.49531	49.8818	5.49531	29.5578	5.49531	24.0695	5.49531	43.3029	5.49531	14.4709	5.49531	40.7117	5.49531	49.133	5.49531	39.9106	5.49531	39.1309	5.49531	12.9393	5.49531	86.649	5.49531	22.2289	5.49531	48.268	5.49531	56.9089	5.49531	64.4573	5.49531	71.524	5.49531	40.5585	5.49531	44.7875	5.49531	44.4762	5.49531	60.1848	5.49531	32.6299	5.49531	21.322	5.49531	29.7716	5.49531	39.7918	5.49531	13.0053
5.49887	53.7189	5.49887	42.5806	5.49887	26.3121	5.49887	50.2485	5.49887	3.62603	5.49887	35.7249	5.49887	55.8709	5.49887	31.9139	5.49887	43.7293	5.49887	16.7924	5.49887	70.1077	5.49887	15.0384	5.49887	45.7863	5.49887	53.4908	5.49887	70.6697	5.49887	69.9627	5.49887	46.1306	5.49887	46.9499	5.49887	37.11	5.49887	57.77	5.49887	35.7463	5.49887	29.5548	5.49887	26.5013	5.49887	37.5395	5.49887	9.13759
5.50242	59.2267	5.50242	47.6306	5.50242	28.2405	5.50242	57.5965	5.50242	6.23739	5.50242	42.9111	5.50242	58.6869	5.50242	23.8577	5.50242	41.0521	5.50242	20.5472	5.50242	63.8986	5.50242	19.5102	5.50242	39.5637	5.50242	51.16	5.50242	70.7661	5.50242	80.6655	5.50242	53.6227	5.50242	49.5543	5.50242	36.2898	5.50242	69.3057	5.50242	38.9702	5.50242	24.843	5.50242	32.4009	5.50242	44.5009	5.50242	11.3542
5.50597	58.2028	5.50597	51.4057	5.50597	24.5848	5.50597	49.3381	5.50597	2.20867	5.50597	34.3726	5.50597	53.6369	5.50597	16.3457	5.50597	55.8321	5.50597	22.8518	5.50597	76.7016	5.50597	24.0465	5.50597	34.2615	5.50597	46.5467	5.50597	73.7565	5.50597	87.2274	5.50597	61.9842	5.50597	38.5057	5.50597	26.3417	5.50597	63.6224	5.50597	30.278	5.50597	26.1379	5.50597	44.7049	5.50597	52.0822	5.50597	28.5169
5.50952	73.1112	5.50952	61.2848	5.50952	37.9279	5.50952	45.861	5.50952	-3.00032	5.50952	38.0513	5.50952	52.6103	5.50952	6.73593	5.50952	63.4388	5.50952	30.2093	5.50952	69.5961	5.50952	13.2899	5.50952	30.7642	5.50952	39.9969	5.50952	66.4766	5.50952	96.2188	5.50952	70.4539	5.50952	36.5647	5.50952	28.6617	5.50952	50.8141	5.50952	35.6412	5.50952	33.1052	5.50952	42.3964	5.50952	48.4088	5.50952	44.2396
5.51307	67.4812	5.51307	60.3683	5.51307	31.78	5.51307	44.6243	5.51307	4.79485	5.51307	25.71	5.51307	46.4613	5.51307	13.2622	5.51307	65.9028	5.51307	41.2128	5.51307	59.41	5.51307	16.8401	5.51307	39.7237	5.51307	34.6842	5.51307	77.3129	5.51307	97.2724	5.51307	71.8184	5.51307	44.9609	5.51307	33.0674	5.51307	46.6073	5.51307	39.3913	5.51307	35.9931	5.51307	39.6823	5.51307	49.1117	5.51307	50.891
5.51662	75.4165	5.51662	72.5999	5.51662	28.0965	5.51662	45.374	5.51662	12.2853	5.51662	27.886	5.51662	34.4911	5.51662	4.31545	5.51662	64.2512	5.51662	54.5598	5.51662	48.7707	5.51662	18.0618	5.51662	41.5386	5.51662	35.4168	5.51662	75.301	5.51662	88.6266	5.51662	57.3259	5.51662	42.8116	5.51662	30.7387	5.51662	50.3377	5.51662	48.7867	5.51662	27.8544	5.51662	36.643	5.51662	51.9729	5.51662	58.3985
5.52017	74.9883	5.52017	67.0387	5.52017	41.6056	5.52017	42.4124	5.52017	23.697	5.52017	32.5289	5.52017	32.7384	5.52017	5.85111	5.52017	60.3999	5.52017	65.3782	5.52017	41.0879	5.52017	27.8853	5.52017	42.9823	5.52017	46.7422	5.52017	75.0247	5.52017	90.0293	5.52017	48.437	5.52017	37.4806	5.52017	28.6005	5.52017	54.0375	5.52017	58.0204	5.52017	34.41	5.52017	45.7327	5.52017	57.2714	5.52017	58.927
5.52372	63.4522	5.52372	70.9342	5.52372	53.4362	5.52372	38.5117	5.52372	35.4983	5.52372	34.1433	5.52372	34.3262	5.52372	1.69992	5.52372	58.3287	5.52372	84.9352	5.52372	45.2034	5.52372	44.7442	5.52372	34.6885	5.52372	49.1446	5.52372	71.1047	5.52372	78.1735	5.52372	42.1552	5.52372	41.6382	5.52372	23.0113	5.52372	49.9816	5.52372	69.0367	5.52372	32.1912	5.52372	57.1599	5.52372	43.2684	5.52372	52.3271
5.52727	67.0848	5.52727	54.768	5.52727	51.8005	5.52727	40.1924	5.52727	31.0171	5.52727	31.9464	5.52727	36.5905	5.52727	-6.20318	5.52727	49.8962	5.52727	88.2218	5.52727	44.1616	5.52727	46.2022	5.52727	25.6005	5.52727	37.9604	5.52727	64.2379	5.52727	72.4977	5.52727	31.0749	5.52727	56.1957	5.52727	16.4134	5.52727	46.207	5.52727	58.7445	5.52727	30.0475	5.52727	57.4648	5.52727	29.8294	5.52727	51.6238
5.53083	66.7854	5.53083	48.3586	5.53083	60.0936	5.53083	42.1873	5.53083	31.563	5.53083	26.3152	5.53083	47.7387	5.53083	1.56485	5.53083	54.6624	5.53083	78.2563	5.53083	45.568	5.53083	48.3962	5.53083	31.5208	5.53083	30.051	5.53083	67.895	5.53083	67.4798	5.53083	32.1869	5.53083	66.528	5.53083	26.902	5.53083	26.1849	5.53083	65.5566	5.53083	27.4049	5.53083	54.0772	5.53083	26.1996	5.53083	61.7229
5.53438	63.3495	5.53438	42.7105	5.53438	64.034	5.53438	56.8017	5.53438	36.2218	5.53438	31.5849	5.53438	57.0758	5.53438	9.10694	5.53438	52.1225	5.53438	67.8232	5.53438	47.8979	5.53438	49.381	5.53438	31.0182	5.53438	39.1184	5.53438	73.3208	5.53438	66.0351	5.53438	33.4842	5.53438	78.7918	5.53438	24.4946	5.53438	25.3847	5.53438	67.5692	5.53438	21.4423	5.53438	67.0179	5.53438	18.7751	5.53438	55.0095
5.53793	62.871	5.53793	29.7364	5.53793	76.6048	5.53793	59.5563	5.53793	37.807	5.53793	16.2668	5.53793	59.6796	5.53793	2.46661	5.53793	49.0811	5.53793	50.6307	5.53793	58.7376	5.53793	51.2103	5.53793	34.5408	5.53793	36.5962	5.53793	66.4279	5.53793	57.4809	5.53793	33.6677	5.53793	94.7885	5.53793	24.9528	5.53793	21.5121	5.53793	62.2087	5.53793	21.0725	5.53793	67.9348	5.53793	2.53654	5.53793	45.0451
5.54148	52.3108	5.54148	25.4946	5.54148	65.8135	5.54148	57.4439	5.54148	29.7503	5.54148	10.096	5.54148	65.1479	5.54148	3.66616	5.54148	52.8539	5.54148	24.8959	5.54148	60.978	5.54148	48.5481	5.54148	29.5079	5.54148	41.1501	5.54148	63.3406	5.54148	55.702	5.54148	31.1679	5.54148	91.5841	5.54148	20.0499	5.54148	20.4035	5.54148	49.5817	5.54148	8.45163	5.54148	69.0597	5.54148	5.61056	5.54148	39.6367
5.54503	52.0038	5.54503	17.6382	5.54503	53.8157	5.54503	71.1924	5.54503	16.9506	5.54503	13.9912	5.54503	69.1425	5.54503	8.16129	5.54503	38.9005	5.54503	23.1446	5.54503	63.6332	5.54503	32.4446	5.54503	31.2627	5.54503	38.9027	5.54503	67.6455	5.54503	57.656	5.54503	29.566	5.54503	91.5447	5.54503	15.1697	5.54503	14.9708	5.54503	41.1563	5.54503	7.17646	5.54503	69.4888	5.54503	2.06626	5.54503	37.4292
5.54858	48.5025	5.54858	20.1297	5.54858	38.7156	5.54858	76.2104	5.54858	5.31537	5.54858	26.4518	5.54858	66.862	5.54858	5.85715	5.54858	26.7227	5.54858	15.3135	5.54858	71.6957	5.54858	21.5849	5.54858	38.066	5.54858	38.9751	5.54858	64.1489	5.54858	66.683	5.54858	33.5982	5.54858	86.8421	5.54858	16.8924	5.54858	15.121	5.54858	31.2851	5.54858	3.35746	5.54858	58.7547	5.54858	1.2747	5.54858	25.4494
5.55213	43.8156	5.55213	16.3936	5.55213	14.1006	5.55213	71.4793	5.55213	5.18838	5.55213	32.539	5.55213	55.5468	5.55213	1.74462	5.55213	10.6537	5.55213	6.88674	5.55213	61.3135	5.55213	14.0907	5.55213	34.431	5.55213	36.0635	5.55213	53.7454	5.55213	75.3987	5.55213	32.4362	5.55213	72.5696	5.55213	21.8905	5.55213	13.1656	5.55213	23.8724	5.55213	0.15812	5.55213	58.6801	5.55213	16.6945	5.55213	24.2766
5.55568	39.9833	5.55568	26.6119	5.55568	-0.33092	5.55568	61.6694	5.55568	-1.32905	5.55568	30.2069	5.55568	46.3834	5.55568	4.70564	5.55568	17.4762	5.55568	6.26204	5.55568	56.1663	5.55568	2.00931	5.55568	32.9537	5.55568	36.7017	5.55568	55.511	5.55568	79.8528	5.55568	34.7655	5.55568	54.6352	5.55568	29.8215	5.55568	8.14162	5.55568	17.0638	5.55568	7.11424	5.55568	50.7994	5.55568	35.8631	5.55568	34.4395
5.55923	40.9244	5.55923	23.5757	5.55923	-0.98717	5.55923	55.013	5.55923	2.24306	5.55923	24.4287	5.55923	50.0086	5.55923	14.0173	5.55923	34.7577	5.55923	10.4437	5.55923	52.5525	5.55923	-1.94768	5.55923	33.4427	5.55923	29.7442	5.55923	61.4186	5.55923	77.2996	5.55923	39.7634	5.55923	51.026	5.55923	34.1301	5.55923	9.93071	5.55923	16.7654	5.55923	17.7641	5.55923	35.5174	5.55923	45.2883	5.55923	36.6353
5.56279	27.0943	5.56279	32.4573	5.56279	-9.84629	5.56279	50.6785	5.56279	18.1157	5.56279	24.8533	5.56279	43.8101	5.56279	12.2492	5.56279	41.8152	5.56279	4.00787	5.56279	54.497	5.56279	4.57207	5.56279	41.0209	5.56279	31.7246	5.56279	68.4324	5.56279	65.4031	5.56279	40.7961	5.56279	33.3857	5.56279	21.7196	5.56279	24.4489	5.56279	7.91634	5.56279	19.9184	5.56279	25.4154	5.56279	56.7588	5.56279	37.1468
5.56634	33.6083	5.56634	52.1055	5.56634	-3.92508	5.56634	44.9226	5.56634	23.317	5.56634	33.2458	5.56634	45.7791	5.56634	11.323	5.56634	47.2576	5.56634	14.7121	5.56634	63.1232	5.56634	13.0971	5.56634	38.3697	5.56634	34.1295	5.56634	64.2727	5.56634	58.2762	5.56634	42.7695	5.56634	21.0633	5.56634	20.7837	5.56634	34.4124	5.56634	9.15277	5.56634	18.4162	5.56634	21.8754	5.56634	67.1666	5.56634	31.5685
5.56989	35.1057	5.56989	55.1903	5.56989	2.63692	5.56989	44.8735	5.56989	24.7589	5.56989	29.2347	5.56989	52.0185	5.56989	6.29155	5.56989	52.1812	5.56989	23.4405	5.56989	68.1237	5.56989	23.8124	5.56989	41.1918	5.56989	34.7324	5.56989	63.1849	5.56989	50.2189	5.56989	52.5717	5.56989	10.0982	5.56989	25.6547	5.56989	31.1643	5.56989	9.32825	5.56989	19.8747	5.56989	22.9949	5.56989	72.5456	5.56989	25.1712
5.57344	34.0676	5.57344	56.2228	5.57344	3.16682	5.57344	42.8603	5.57344	19.233	5.57344	24.4094	5.57344	54.6369	5.57344	-2.1617	5.57344	63.1196	5.57344	37.2382	5.57344	70.6128	5.57344	25.2615	5.57344	45.5072	5.57344	16.842	5.57344	52.4046	5.57344	31.1885	5.57344	52.4118	5.57344	10.966	5.57344	18.3351	5.57344	38.2226	5.57344	12.0721	5.57344	22.1628	5.57344	27.1493	5.57344	66.2881	5.57344	7.42343
5.57699	48.9656	5.57699	54.8792	5.57699	13.8595	5.57699	35.0315	5.57699	15.2521	5.57699	26.8128	5.57699	56.6161	5.57699	-1.28426	5.57699	59.0928	5.57699	40.9391	5.57699	67.9806	5.57699	23.3494	5.57699	44.5789	5.57699	0.08404	5.57699	51.8488	5.57699	18.0256	5.57699	51.7464	5.57699	26.859	5.57699	16.7666	5.57699	32.4536	5.57699	14.9365	5.57699	26.6866	5.57699	36.1015	5.57699	73.4095	5.57699	9.59757
5.58054	55.8126	5.58054	54.0599	5.58054	12.9924	5.58054	29.1869	5.58054	9.5498	5.58054	26.595	5.58054	55.4708	5.58054	3.22012	5.58054	66.2081	5.58054	42.6896	5.58054	66.7961	5.58054	26.1435	5.58054	44.0289	5.58054	-3.38582	5.58054	60.3606	5.58054	13.8571	5.58054	53.6183	5.58054	43.5543	5.58054	20.6795	5.58054	29.604	5.58054	33.0231	5.58054	15.4994	5.58054	42.7922	5.58054	80.2402	5.58054	-0.00128
5.58409	64.4841	5.58409	51.8528	5.58409	19.6867	5.58409	33.0232	5.58409	16.0998	5.58409	30.7456	5.58409	58.8804	5.58409	0.43883	5.58409	62.6516	5.58409	47.4629	5.58409	67.311	5.58409	28.6846	5.58409	32.8724	5.58409	4.49563	5.58409	62.8864	5.58409	10.8128	5.58409	46.4456	5.58409	45.7604	5.58409	17.2473	5.58409	40.9425	5.58409	31.0335	5.58409	13.4267	5.58409	52.5398	5.58409	66.9946	5.58409	-8.04753
5.58764	73.9233	5.58764	54.718	5.58764	31.6109	5.58764	24.8214	5.58764	20.6911	5.58764	26.5337	5.58764	55.5611	5.58764	-6.7392	5.58764	62.2115	5.58764	39.7207	5.58764	74.7606	5.58764	27.4028	5.58764	38.3382	5.58764	3.71035	5.58764	70.4343	5.58764	9.20521	5.58764	36.823	5.58764	52.2088	5.58764	17.9937	5.58764	39.5337	5.58764	42.3877	5.58764	11.308	5.58764	50.4044	5.58764	58.2844	5.58764	-13.665
5.59119	77.7438	5.59119	51.7141	5.59119	30.5896	5.59119	33.0663	5.59119	18.038	5.59119	30.843	5.59119	59.0807	5.59119	-8.86677	5.59119	53.3822	5.59119	29.7344	5.59119	76.8701	5.59119	13.729	5.59119	44.1931	5.59119	6.60686	5.59119	79.5456	5.59119	15.8266	5.59119	27.9678	5.59119	57.1407	5.59119	20.7947	5.59119	53.8524	5.59119	49.7522	5.59119	1.68771	5.59119	51.8	5.59119	56.1425	5.59119	0.56921
5.59475	81.9816	5.59475	43.5081	5.59475	28.5976	5.59475	40.021	5.59475	22.2572	5.59475	38.6223	5.59475	63.1199	5.59475	1.38381	5.59475	35.1874	5.59475	44.2052	5.59475	80.0347	5.59475	4.76814	5.59475	60.5278	5.59475	1.55474	5.59475	73.8236	5.59475	20.3848	5.59475	22.6439	5.59475	69.5109	5.59475	29.0697	5.59475	46.4361	5.59475	45.7759	5.59475	12.3914	5.59475	59.0963	5.59475	43.362	5.59475	12.5563
5.5983	81.9374	5.5983	42.6695	5.5983	20.3836	5.5983	43.5787	5.5983	21.2413	5.5983	42.0901	5.5983	53.4332	5.5983	4.48972	5.5983	24.1693	5.5983	37.2466	5.5983	78.1107	5.5983	-3.19167	5.5983	57.9001	5.5983	2.59798	5.5983	70.4539	5.5983	24.5661	5.5983	14.5771	5.5983	78.8905	5.5983	33.2304	5.5983	39.5665	5.5983	44.59	5.5983	12.3461	5.5983	60.8765	5.5983	43.1633	5.5983	20.686
5.60185	75.3571	5.60185	46.3791	5.60185	15.0471	5.60185	50.087	5.60185	37.2203	5.60185	40.1054	5.60185	51.6203	5.60185	4.03411	5.60185	14.9138	5.60185	40.9554	5.60185	53.2472	5.60185	-6.05895	5.60185	58.8721	5.60185	4.87411	5.60185	75.8897	5.60185	27.707	5.60185	10.0114	5.60185	78.403	5.60185	39.4961	5.60185	31.574	5.60185	47.2225	5.60185	24.4689	5.60185	62.0476	5.60185	38.9532	5.60185	39.8468
5.6054	59.4961	5.6054	45.5562	5.6054	19.2149	5.6054	56.709	5.6054	54.6315	5.6054	38.6429	5.6054	52.6255	5.6054	11.5652	5.6054	15.8323	5.6054	48.9003	5.6054	43.6548	5.6054	-8.47141	5.6054	59.1682	5.6054	13.571	5.6054	72.1809	5.6054	33.4042	5.6054	17.1862	5.6054	77.3134	5.6054	38.7939	5.6054	34.4307	5.6054	39.1824	5.6054	21.2063	5.6054	63.1794	5.6054	37.8706	5.6054	42.838
5.60895	45.2884	5.60895	40.5346	5.60895	16.5394	5.60895	58.0412	5.60895	65.6491	5.60895	32.459	5.60895	57.0259	5.60895	16.3618	5.60895	24.6342	5.60895	49.0081	5.60895	32.4891	5.60895	-0.10547	5.60895	46.2346	5.60895	17.9785	5.60895	62.1169	5.60895	24.527	5.60895	22.7066	5.60895	72.9872	5.60895	31.2467	5.60895	36.7689	5.60895	33.2011	5.60895	26.898	5.60895	62.6623	5.60895	34.6118	5.60895	46.2873
5.6125	42.6025	5.6125	51.5208	5.6125	6.98618	5.6125	64.6411	5.6125	73.3919	5.6125	32.9697	5.6125	54.6629	5.6125	12.6286	5.6125	26.0875	5.6125	43.8168	5.6125	18.5083	5.6125	4.89589	5.6125	53.6924	5.6125	30.4829	5.6125	45.9707	5.6125	26.2075	5.6125	42.252	5.6125	56.5762	5.6125	25.8832	5.6125	34.3324	5.6125	27.6426	5.6125	23.505	5.6125	61.0753	5.6125	34.785	5.6125	53.0611
5.61605	33.1828	5.61605	58.8208	5.61605	7.47733	5.61605	76.7627	5.61605	69.6132	5.61605	26.4693	5.61605	63.4555	5.61605	24.4769	5.61605	26.5391	5.61605	52.3577	5.61605	14.2863	5.61605	5.54713	5.61605	48.4373	5.61605	38.0979	5.61605	25.6438	5.61605	34.7329	5.61605	60.7312	5.61605	50.8186	5.61605	26.6615	5.61605	30.5767	5.61605	25.2832	5.61605	11.965	5.61605	54.4233	5.61605	28.8864	5.61605	56.4148
5.6196	21.1281	5.6196	55.5588	5.6196	2.26883	5.6196	81.1796	5.6196	66.1682	5.6196	10.23	5.6196	73.1726	5.6196	22.5093	5.6196	18.9019	5.6196	52.0418	5.6196	8.01914	5.6196	9.92353	5.6196	45.7302	5.6196	32.3068	5.6196	12.1876	5.6196	31.2498	5.6196	72.5421	5.6196	38.5228	5.6196	24.3747	5.6196	22.7212	5.6196	25.7787	5.6196	10.3229	5.6196	46.4527	5.6196	33.9325	5.6196	55.3018
5.62315	1.90806	5.62315	49.6179	5.62315	-3.98272	5.62315	77.2961	5.62315	61.1179	5.62315	-1.14716	5.62315	74.8734	5.62315	19.811	5.62315	29.3746	5.62315	49.2328	5.62315	8.63714	5.62315	15.7189	5.62315	39.2394	5.62315	24.9804	5.62315	7.30624	5.62315	23.1033	5.62315	73.6894	5.62315	32.1394	5.62315	15.672	5.62315	26.3015	5.62315	19.0049	5.62315	17.6287	5.62315	51.5154	5.62315	39.8698	5.62315	41.1912
5.62671	-7.4976	5.62671	44.0953	5.62671	6.8211	5.62671	65.4329	5.62671	50.7292	5.62671	-8.37201	5.62671	72.4812	5.62671	23.7226	5.62671	30.7537	5.62671	51.1953	5.62671	6.70083	5.62671	27.2227	5.62671	25.828	5.62671	21.9399	5.62671	12.7095	5.62671	13.6199	5.62671	68.4955	5.62671	29.6792	5.62671	1.50863	5.62671	16.6591	5.62671	12.7432	5.62671	11.8546	5.62671	52.3664	5.62671	39.188	5.62671	34.7903
5.63026	-18.989	5.63026	35.3812	5.63026	10.4998	5.63026	66.1993	5.63026	47.388	5.63026	-4.05728	5.63026	66.0933	5.63026	15.9307	5.63026	38.3363	5.63026	49.4644	5.63026	7.01789	5.63026	25.1296	5.63026	16.4463	5.63026	21.161	5.63026	21.3021	5.63026	9.0605	5.63026	57.8928	5.63026	25.867	5.63026	-2.56388	5.63026	13.8781	5.63026	18.2603	5.63026	3.04758	5.63026	45.2654	5.63026	35.916	5.63026	21.1731
5.63381	-22.4504	5.63381	40.7087	5.63381	22.4048	5.63381	58.92	5.63381	50.4567	5.63381	8.98546	5.63381	68.9278	5.63381	9.96698	5.63381	39.9731	5.63381	50.4623	5.63381	12.6194	5.63381	25.5437	5.63381	11.8846	5.63381	21.4207	5.63381	29.8188	5.63381	11.2511	5.63381	46.7855	5.63381	15.8873	5.63381	-1.53218	5.63381	20.0862	5.63381	16.478	5.63381	5.85045	5.63381	36.1355	5.63381	26.8613	5.63381	13.1606
5.63736	-9.00185	5.63736	44.2146	5.63736	18.6512	5.63736	57.8784	5.63736	53.5569	5.63736	6.47543	5.63736	64.4464	5.63736	9.79941	5.63736	38.6945	5.63736	42.8473	5.63736	28.7255	5.63736	25.5939	5.63736	23.0721	5.63736	10.969	5.63736	44.502	5.63736	17.3475	5.63736	22.5865	5.63736	23.1923	5.63736	-2.0541	5.63736	19.4426	5.63736	20.9456	5.63736	13.1002	5.63736	17.9939	5.63736	30.8467	5.63736	21.6493
5.64091	2.96412	5.64091	33.8125	5.64091	20.0076	5.64091	54.1945	5.64091	58.1457	5.64091	8.61671	5.64091	63.2492	5.64091	6.52799	5.64091	33.3907	5.64091	46.8031	5.64091	30.2242	5.64091	25.9546	5.64091	20.9878	5.64091	17.4556	5.64091	61.9211	5.64091	16.6547	5.64091	19.0268	5.64091	27.4116	5.64091	4.38146	5.64091	35.0042	5.64091	9.54044	5.64091	23.2143	5.64091	5.22636	5.64091	32.9143	5.64091	29.7239
5.64446	15.515	5.64446	34.6802	5.64446	21.8304	5.64446	54.8815	5.64446	71.3384	5.64446	15.1211	5.64446	63.4996	5.64446	12.4502	5.64446	38.9953	5.64446	61.8635	5.64446	26.2632	5.64446	26.1721	5.64446	27.3986	5.64446	17.2371	5.64446	71.1525	5.64446	19.343	5.64446	16.5191	5.64446	45.5732	5.64446	1.36662	5.64446	28.5073	5.64446	6.53213	5.64446	30.2949	5.64446	-10.799	5.64446	39.3199	5.64446	23.1619
5.64801	20.2961	5.64801	35.8328	5.64801	28.2422	5.64801	56.5631	5.64801	67.0763	5.64801	21.3103	5.64801	48.9036	5.64801	3.93646	5.64801	39.8488	5.64801	58.788	5.64801	31.9142	5.64801	26.8572	5.64801	21.746	5.64801	11.871	5.64801	96.711	5.64801	24.7636	5.64801	18.8585	5.64801	45.9667	5.64801	-2.01665	5.64801	35.2308	5.64801	8.40983	5.64801	42.8816	5.64801	-19.5974	5.64801	44.9006	5.64801	23.9475
5.65156	22.9108	5.65156	35.4285	5.65156	39.8139	5.65156	62.6339	5.65156	83.5192	5.65156	30.2673	5.65156	33.0563	5.65156	2.91175	5.65156	41.3841	5.65156	69.4308	5.65156	37.867	5.65156	34.1443	5.65156	28.7899	5.65156	26.0863	5.65156	108.417	5.65156	33.0969	5.65156	14.1842	5.65156	49.4615	5.65156	5.32737	5.65156	47.5915	5.65156	14.4838	5.65156	59.6158	5.65156	-23.1578	5.65156	44.934	5.65156	31.9938
5.65511	30.9382	5.65511	23.1382	5.65511	39.5674	5.65511	53.4603	5.65511	86.7241	5.65511	45.4886	5.65511	24.3711	5.65511	9.78263	5.65511	53.3553	5.65511	70.0926	5.65511	46.8732	5.65511	39.4883	5.65511	21.1652	5.65511	35.5643	5.65511	109.648	5.65511	39.1551	5.65511	19.4331	5.65511	53.4075	5.65511	-2.4279	5.65511	61.7533	5.65511	17.9748	5.65511	57.2604	5.65511	-8.01283	5.65511	50.8934	5.65511	30.1376
5.65867	37.8028	5.65867	27.558	5.65867	34.3069	5.65867	50.3358	5.65867	76.3339	5.65867	63.5054	5.65867	26.1305	5.65867	7.13916	5.65867	70.5148	5.65867	73.3962	5.65867	42.0225	5.65867	51.2095	5.65867	17.179	5.65867	38.5755	5.65867	108.543	5.65867	41.6458	5.65867	22.3158	5.65867	52.6038	5.65867	5.48234	5.65867	64.4251	5.65867	27.1724	5.65867	66.6256	5.65867	-8.8953	5.65867	46.457	5.65867	37.0102
5.66222	52.0815	5.66222	33.3442	5.66222	25.9308	5.66222	61.8626	5.66222	66.6167	5.66222	75.7704	5.66222	28.4029	5.66222	12.6818	5.66222	76.7789	5.66222	73.7585	5.66222	44.047	5.66222	47.471	5.66222	24.3869	5.66222	48.539	5.66222	98.7572	5.66222	50.7888	5.66222	38.9362	5.66222	41.2486	5.66222	7.95992	5.66222	70.2211	5.66222	41.3933	5.66222	62.7379	5.66222	-1.7525	5.66222	40.3982	5.66222	45.0886
5.66577	44.2874	5.66577	37.1003	5.66577	27.8673	5.66577	63.8274	5.66577	68.8711	5.66577	81.4844	5.66577	28.6413	5.66577	17.825	5.66577	73.6234	5.66577	73.6497	5.66577	46.1091	5.66577	53.1259	5.66577	24.7776	5.66577	53.3436	5.66577	79.6667	5.66577	58.0175	5.66577	55.2077	5.66577	40.0211	5.66577	12.5242	5.66577	82.4214	5.66577	41.2261	5.66577	56.3841	5.66577	11.7677	5.66577	31.0867	5.66577	49.2504
5.66932	38.2539	5.66932	40.1587	5.66932	22.7967	5.66932	58.9537	5.66932	72.6843	5.66932	83.5169	5.66932	37.0425	5.66932	18.8596	5.66932	79.9258	5.66932	71.9552	5.66932	54.7908	5.66932	58.8433	5.66932	36.1386	5.66932	48.5834	5.66932	82.2878	5.66932	50.2074	5.66932	70.4064	5.66932	46.097	5.66932	24.5495	5.66932	83.1874	5.66932	41.9509	5.66932	56.756	5.66932	24.9844	5.66932	35.7185	5.66932	44.4141
5.67287	28.0367	5.67287	32.8884	5.67287	27.7798	5.67287	52.6201	5.67287	68.2771	5.67287	83.509	5.67287	32.5228	5.67287	23.4645	5.67287	88.6775	5.67287	74.9468	5.67287	63.1317	5.67287	62.5282	5.67287	26.4355	5.67287	38.4749	5.67287	81.881	5.67287	48.7319	5.67287	72.5344	5.67287	49.9076	5.67287	31.4335	5.67287	78.3546	5.67287	33.4697	5.67287	55.1341	5.67287	29.3639	5.67287	39.3206	5.67287	35.1943
5.67642	16.7571	5.67642	29.2229	5.67642	29.3219	5.67642	55.5973	5.67642	49.6873	5.67642	89.1278	5.67642	39.2259	5.67642	30.4294	5.67642	87.1769	5.67642	77.4305	5.67642	62.3642	5.67642	63.2117	5.67642	27.6031	5.67642	30.7777	5.67642	79.1485	5.67642	45.5286	5.67642	66.6725	5.67642	53.1536	5.67642	33.8307	5.67642	63.6949	5.67642	30.765	5.67642	52.5114	5.67642	28.9942	5.67642	37.7527	5.67642	24.4321
5.67997	11.0118	5.67997	25.4094	5.67997	29.7138	5.67997	74.0294	5.67997	46.3745	5.67997	98.2317	5.67997	53.2944	5.67997	31.5113	5.67997	85.4591	5.67997	76.0288	5.67997	69.5947	5.67997	58.1142	5.67997	31.4063	5.67997	31.0332	5.67997	71.853	5.67997	47.0953	5.67997	61.8233	5.67997	64.481	5.67997	49.5673	5.67997	62.1488	5.67997	40.2511	5.67997	48.6942	5.67997	34.1223	5.67997	41.1715	5.67997	28.8275
5.68352	15.5177	5.68352	26.6752	5.68352	17.8685	5.68352	85.8921	5.68352	49.9896	5.68352	81.9989	5.68352	58.3182	5.68352	27.9127	5.68352	78.5213	5.68352	89.7353	5.68352	71.158	5.68352	53.805	5.68352	40.3269	5.68352	37.3888	5.68352	62.3075	5.68352	50.4337	5.68352	57.2348	5.68352	69.8251	5.68352	64.1278	5.68352	63.9517	5.68352	40.2722	5.68352	50.7001	5.68352	27.4769	5.68352	55.3302	5.68352	32.3865
5.68707	30.8486	5.68707	20.6885	5.68707	8.10979	5.68707	104.253	5.68707	63.1889	5.68707	62.878	5.68707	59.9971	5.68707	22.8885	5.68707	68.8598	5.68707	93.2008	5.68707	65.903	5.68707	48.8427	5.68707	53.0109	5.68707	42.5665	5.68707	52.1504	5.68707	57.2119	5.68707	46.3336	5.68707	71.1556	5.68707	66.7271	5.68707	62.8586	5.68707	50.5261	5.68707	53.6637	5.68707	17.4732	5.68707	66.9464	5.68707	34.8832
5.69062	37.1396	5.69062	16.9152	5.69062	11.8743	5.69062	94.6726	5.69062	68.1051	5.69062	50.3769	5.69062	59.145	5.69062	16.0666	5.69062	62.5771	5.69062	90.3001	5.69062	50.4023	5.69062	37.1053	5.69062	59.5427	5.69062	54.391	5.69062	58.4953	5.69062	56.6007	5.69062	45.396	5.69062	62.2091	5.69062	75.15	5.69062	59.3259	5.69062	46.8793	5.69062	48.3141	5.69062	16.9358	5.69062	87.498	5.69062	24.7943
5.69418	41.7185	5.69418	18.7608	5.69418	27.6703	5.69418	95.0651	5.69418	79.0125	5.69418	32.5155	5.69418	62.5616	5.69418	12.4154	5.69418	64.3864	5.69418	81.3828	5.69418	48.1508	5.69418	32.8431	5.69418	74.4535	5.69418	58.2354	5.69418	56.1691	5.69418	52.0709	5.69418	50.7144	5.69418	58.3954	5.69418	67.1125	5.69418	49.846	5.69418	55.6145	5.69418	40.4118	5.69418	10.7446	5.69418	99.0157	5.69418	20.0626
5.69773	42.8441	5.69773	11.7494	5.69773	35.1405	5.69773	93.6364	5.69773	83.4744	5.69773	20.7529	5.69773	55.3789	5.69773	8.03898	5.69773	54.4794	5.69773	77.8739	5.69773	51.8446	5.69773	34.4751	5.69773	75.8869	5.69773	57.187	5.69773	61.1948	5.69773	50.5512	5.69773	50.3192	5.69773	55.6236	5.69773	59.4917	5.69773	50.8203	5.69773	59.8546	5.69773	46.2503	5.69773	1.28919	5.69773	106.125	5.69773	24.242
5.70128	56.3146	5.70128	12.0197	5.70128	43.7937	5.70128	91.3848	5.70128	94.2745	5.70128	18.6142	5.70128	47.5316	5.70128	14.6226	5.70128	53.0935	5.70128	61.2557	5.70128	53.1503	5.70128	29.8274	5.70128	83.3328	5.70128	70.7398	5.70128	58.7986	5.70128	45.942	5.70128	36.1751	5.70128	51.9576	5.70128	43.8023	5.70128	51.032	5.70128	60.7947	5.70128	42.2573	5.70128	-9.35774	5.70128	110.897	5.70128	34.8954
5.70483	65.8345	5.70483	15.7851	5.70483	36.801	5.70483	84.7707	5.70483	94.9527	5.70483	17.6339	5.70483	46.7387	5.70483	22.1144	5.70483	60.4886	5.70483	46.2015	5.70483	43.1791	5.70483	33.3316	5.70483	81.2965	5.70483	69.254	5.70483	68.4066	5.70483	36.0969	5.70483	33.676	5.70483	44.0811	5.70483	23.5633	5.70483	52.0734	5.70483	58.593	5.70483	48.0102	5.70483	-3.19893	5.70483	105.017	5.70483	34.6974
5.70838	72.9292	5.70838	35.0492	5.70838	34.5055	5.70838	85.5717	5.70838	98.3524	5.70838	28.8873	5.70838	52.9705	5.70838	15.7384	5.70838	62.5996	5.70838	35.8012	5.70838	33.4604	5.70838	34.4902	5.70838	82.7022	5.70838	70.6113	5.70838	72.3045	5.70838	33.0011	5.70838	30.5741	5.70838	36.5601	5.70838	14.805	5.70838	56.3427	5.70838	61.0247	5.70838	48.1281	5.70838	1.07184	5.70838	98.2603	5.70838	27.3082
5.71193	73.8493	5.71193	44.0504	5.71193	29.966	5.71193	84.4242	5.71193	94.5389	5.71193	32.6143	5.71193	52.8434	5.71193	15.9559	5.71193	49.4664	5.71193	36.1816	5.71193	27.49	5.71193	22.4941	5.71193	85.5246	5.71193	63.8682	5.71193	66.9888	5.71193	28.6515	5.71193	38.2168	5.71193	27.8255	5.71193	0.13078	5.71193	59.6877	5.71193	60.966	5.71193	40.3226	5.71193	8.65959	5.71193	85.1325	5.71193	20.0127
5.71548	70.3635	5.71548	53.2417	5.71548	39.0365	5.71548	80.9871	5.71548	97.5465	5.71548	23.6199	5.71548	45.3203	5.71548	15.3461	5.71548	51.3131	5.71548	38.325	5.71548	22.0545	5.71548	30.8478	5.71548	82.2808	5.71548	51.2429	5.71548	67.4767	5.71548	26.2812	5.71548	54.0136	5.71548	37.6657	5.71548	-2.31246	5.71548	57.2102	5.71548	60.23	5.71548	41.2535	5.71548	12.0989	5.71548	75.4069	5.71548	11.3962
5.71903	68.0846	5.71903	55.9763	5.71903	28.8852	5.71903	75.8554	5.71903	85.3589	5.71903	20.7671	5.71903	41.6388	5.71903	23.4976	5.71903	54.1522	5.71903	30.2778	5.71903	30.6108	5.71903	24.9377	5.71903	83.3009	5.71903	42.0277	5.71903	75.0154	5.71903	15.1186	5.71903	50.8237	5.71903	39.7854	5.71903	-2.34954	5.71903	46.3436	5.71903	57.7442	5.71903	42.3281	5.71903	9.08167	5.71903	64.9129	5.71903	6.63887
5.72258	64.8684	5.72258	54.8363	5.72258	33.5944	5.72258	65.4839	5.72258	75.2219	5.72258	23.4407	5.72258	20.2924	5.72258	22.7828	5.72258	50.4306	5.72258	32.5721	5.72258	35.1997	5.72258	25.3621	5.72258	61.2607	5.72258	24.7409	5.72258	68.9424	5.72258	16.2243	5.72258	40.2352	5.72258	41.2671	5.72258	0.45572	5.72258	51.4226	5.72258	57.6193	5.72258	49.0631	5.72258	1.8414	5.72258	59.2522	5.72258	-10.9114
5.72614	58.693	5.72614	56.7669	5.72614	36.0422	5.72614	79.892	5.72614	53.6735	5.72614	31.3089	5.72614	22.1297	5.72614	23.6379	5.72614	45.8056	5.72614	31.6822	5.72614	36.3897	5.72614	41.0294	5.72614	50.2983	5.72614	20.9254	5.72614	68.7087	5.72614	17.5033	5.72614	38.1619	5.72614	51.9967	5.72614	3.70293	5.72614	53.6692	5.72614	51.3227	5.72614	53.0102	5.72614	7.14083	5.72614	49.289	5.72614	-17.4892
5.72969	55.9608	5.72969	54.5382	5.72969	32.0453	5.72969	87.4614	5.72969	42.4829	5.72969	29.0771	5.72969	21.2229	5.72969	18.7741	5.72969	44.16	5.72969	43.8097	5.72969	44.7318	5.72969	42.806	5.72969	35.6603	5.72969	29.7751	5.72969	60.5304	5.72969	23.4706	5.72969	37.4569	5.72969	58.9616	5.72969	9.33367	5.72969	62.4034	5.72969	40.7567	5.72969	54.5615	5.72969	21.8747	5.72969	45.3006	5.72969	-7.16674
5.73324	57.8967	5.73324	51.6277	5.73324	38.6502	5.73324	97.7264	5.73324	38.9658	5.73324	31.6576	5.73324	21.5279	5.73324	9.47972	5.73324	44.2574	5.73324	66.1767	5.73324	52.9091	5.73324	42.3889	5.73324	29.8865	5.73324	44.1647	5.73324	60.7086	5.73324	31.9306	5.73324	30.8893	5.73324	54.1248	5.73324	16.2855	5.73324	65.4566	5.73324	42.6988	5.73324	62.7478	5.73324	21.5587	5.73324	56.6869	5.73324	-3.56874
5.73679	56.1849	5.73679	48.2471	5.73679	53.3405	5.73679	91.5173	5.73679	32.6437	5.73679	38.3545	5.73679	25.9546	5.73679	0.08179	5.73679	42.1135	5.73679	68.5367	5.73679	55.249	5.73679	49.045	5.73679	24.7067	5.73679	57.4296	5.73679	62.8946	5.73679	38.9809	5.73679	28.6189	5.73679	48.0686	5.73679	36.2848	5.73679	56.7726	5.73679	48.8662	5.73679	57.2502	5.73679	26.9043	5.73679	47.622	5.73679	-4.77831
5.74034	53.2007	5.74034	45.8897	5.74034	66.7765	5.74034	71.2605	5.74034	28.2365	5.74034	43.1582	5.74034	28.7813	5.74034	0.39574	5.74034	43.8119	5.74034	60.9327	5.74034	65.8055	5.74034	50.5404	5.74034	9.17874	5.74034	58.6969	5.74034	65.897	5.74034	31.8199	5.74034	29.8476	5.74034	46.7076	5.74034	53.4336	5.74034	56.3489	5.74034	30.5257	5.74034	49.7404	5.74034	39.7672	5.74034	52.751	5.74034	-4.23332
5.74389	52.2962	5.74389	31.6587	5.74389	82.4763	5.74389	63.7121	5.74389	31.7904	5.74389	46.4998	5.74389	37.5978	5.74389	-5.20311	5.74389	42.0178	5.74389	63.9773	5.74389	72.3761	5.74389	54.4402	5.74389	-1.89606	5.74389	62.8235	5.74389	61.1095	5.74389	31.6059	5.74389	45.414	5.74389	52.4831	5.74389	58.3702	5.74389	54.137	5.74389	21.1929	5.74389	51.5188	5.74389	37.5072	5.74389	51.9584	5.74389	1.80931
5.74744	50.089	5.74744	17.8614	5.74744	78.477	5.74744	56.5513	5.74744	31.5754	5.74744	49.1979	5.74744	43.4371	5.74744	0.92197	5.74744	41.4229	5.74744	60.189	5.74744	67.7606	5.74744	54.4616	5.74744	-9.27571	5.74744	56.0466	5.74744	64.4807	5.74744	35.5612	5.74744	47.3757	5.74744	52.1285	5.74744	64.2188	5.74744	53.8562	5.74744	21.9803	5.74744	51.6248	5.74744	22.8874	5.74744	48.7712	5.74744	9.83556
5.75099	61.695	5.75099	23.2688	5.75099	83.3506	5.75099	47.6814	5.75099	28.9694	5.75099	48.8563	5.75099	40.957	5.75099	8.82459	5.75099	43.8558	5.75099	49.861	5.75099	68.5327	5.75099	44.2354	5.75099	0.78138	5.75099	58.2831	5.75099	64.574	5.75099	38.6813	5.75099	40.6729	5.75099	47.56	5.75099	64.6632	5.75099	47.9435	5.75099	16.933	5.75099	50.3697	5.75099	18.5121	5.75099	50.8223	5.75099	25.0088
5.75454	56.9006	5.75454	26.1155	5.75454	74.2154	5.75454	50.2706	5.75454	36.9345	5.75454	42.4373	5.75454	47.8374	5.75454	18.0822	5.75454	54.2208	5.75454	43.6125	5.75454	69.768	5.75454	42.4474	5.75454	7.20354	5.75454	57.55	5.75454	74.344	5.75454	30.411	5.75454	41.715	5.75454	48.2057	5.75454	63.7302	5.75454	45.2197	5.75454	21.7031	5.75454	50.9877	5.75454	33.2966	5.75454	55.5382	5.75454	22.7433
5.7581	48.6542	5.7581	35.1669	5.7581	61.4308	5.7581	46.6634	5.7581	51.6566	5.7581	45.0485	5.7581	60.2278	5.7581	16.5284	5.7581	60.0195	5.7581	41.3027	5.7581	67.3198	5.7581	31.3518	5.7581	13.2232	5.7581	49.2171	5.7581	73.433	5.7581	37.7385	5.7581	47.1784	5.7581	47.1162	5.7581	64.9979	5.7581	50.6974	5.7581	27.0274	5.7581	40.9322	5.7581	43.6175	5.7581	60.5332	5.7581	28.1073
5.76165	31.9097	5.76165	46.1926	5.76165	39.4909	5.76165	47.7597	5.76165	56.6263	5.76165	39.0634	5.76165	67.4486	5.76165	22.7509	5.76165	57.6663	5.76165	54.3218	5.76165	59.0824	5.76165	20.1631	5.76165	19.6481	5.76165	35.6853	5.76165	71.5019	5.76165	42.9571	5.76165	52.8494	5.76165	53.0834	5.76165	57.617	5.76165	44.3083	5.76165	39.5334	5.76165	34.4917	5.76165	47.6052	5.76165	56.4595	5.76165	34.4219
5.7652	25.5697	5.7652	50.5922	5.7652	28.4873	5.7652	43.9772	5.7652	65.6298	5.7652	31.519	5.7652	64.1403	5.7652	27.2827	5.7652	65.3508	5.7652	62.4303	5.7652	55.1301	5.7652	20.0611	5.7652	17.5896	5.7652	38.0399	5.7652	77.3485	5.7652	49.8356	5.7652	65.4543	5.7652	62.3312	5.7652	58.0659	5.7652	40.1052	5.7652	52.2741	5.7652	28.0887	5.7652	50.0121	5.7652	57.0226	5.7652	45.266
5.76875	23.348	5.76875	51.2928	5.76875	12.911	5.76875	45.5245	5.76875	66.2181	5.76875	29.9111	5.76875	56.3477	5.76875	30.0848	5.76875	65.5476	5.76875	59.0719	5.76875	51.3876	5.76875	18.6816	5.76875	30.0767	5.76875	35.2651	5.76875	81.0948	5.76875	58.9163	5.76875	64.4857	5.76875	56.8158	5.76875	52.9074	5.76875	39.046	5.76875	60.7511	5.76875	25.5159	5.76875	51.5919	5.76875	58.7547	5.76875	49.6263
5.7723	22.9878	5.7723	55.3682	5.7723	4.82192	5.7723	41.0601	5.7723	71.3433	5.7723	26.7266	5.7723	44.1116	5.7723	29.4016	5.7723	60.5176	5.7723	65.9343	5.7723	46.907	5.7723	27.3641	5.7723	35.9838	5.7723	26.3239	5.7723	84.8298	5.7723	63.9148	5.7723	68.2963	5.7723	59.4674	5.7723	35.1971	5.7723	35.3001	5.7723	64.7344	5.7723	25.5509	5.7723	54.429	5.7723	53.6779	5.7723	48.2802
5.77585	31.7558	5.77585	62.129	5.77585	-1.77538	5.77585	41.7269	5.77585	68.4856	5.77585	14.9458	5.77585	54.0715	5.77585	29.0841	5.77585	54.3482	5.77585	60.2951	5.77585	48.7377	5.77585	35.903	5.77585	43.3212	5.77585	24.2734	5.77585	81.9903	5.77585	70.2532	5.77585	74.2609	5.77585	61.4846	5.77585	17.6224	5.77585	22.5399	5.77585	54.9297	5.77585	21.058	5.77585	52.0158	5.77585	49.0924	5.77585	48.4281
5.7794	34.1803	5.7794	63.9213	5.7794	-6.31869	5.7794	41.3158	5.7794	63.3586	5.7794	11.4487	5.7794	50.5514	5.7794	30.4679	5.7794	54.5921	5.7794	59.8981	5.7794	44.3788	5.7794	28.5734	5.7794	47.5833	5.7794	38.2052	5.7794	72.8805	5.7794	67.1117	5.7794	75.9343	5.7794	52.1808	5.7794	5.09157	5.7794	11.4022	5.7794	44.2172	5.7794	24.8361	5.7794	48.9534	5.7794	48.9213	5.7794	48.5507
5.78295	37.3546	5.78295	64.0457	5.78295	3.47979	5.78295	50.8394	5.78295	56.6607	5.78295	15.7917	5.78295	56.4348	5.78295	29.0669	5.78295	48.7774	5.78295	60.7507	5.78295	48.6403	5.78295	35.0746	5.78295	52.5949	5.78295	54.7812	5.78295	67.7277	5.78295	60.3966	5.78295	69.6753	5.78295	46.4623	5.78295	-0.42887	5.78295	3.19807	5.78295	36.8113	5.78295	25.5966	5.78295	47.148	5.78295	50.4115	5.78295	47.3782
5.7865	29.3584	5.7865	51.8042	5.7865	16.8619	5.7865	52.9188	5.7865	53.2797	5.7865	26.2725	5.7865	45.5464	5.7865	21.3789	5.7865	40.9646	5.7865	47.8006	5.7865	33.2666	5.7865	43.4252	5.7865	53.4399	5.7865	55.9778	5.7865	60.3017	5.7865	56.426	5.7865	55.2107	5.7865	39.9909	5.7865	4.70697	5.7865	4.65071	5.7865	22.2993	5.7865	18.3047	5.7865	35.1009	5.7865	36.4841	5.7865	45.3362
5.79006	23.5665	5.79006	39.0931	5.79006	26.9503	5.79006	50.4922	5.79006	41.2227	5.79006	37.2426	5.79006	36.4044	5.79006	26.1429	5.79006	36.871	5.79006	42.4342	5.79006	36.7581	5.79006	35.6688	5.79006	50.9199	5.79006	39.2741	5.79006	52.7073	5.79006	45.7232	5.79006	44.8492	5.79006	36.7723	5.79006	2.63975	5.79006	10.4158	5.79006	10.4348	5.79006	16.3625	5.79006	21.8278	5.79006	33.0033	5.79006	40.2077
5.79361	23.0881	5.79361	29.3135	5.79361	31.9716	5.79361	49.8874	5.79361	29.8399	5.79361	40.909	5.79361	37.1863	5.79361	21.92	5.79361	26.0012	5.79361	41.0264	5.79361	38.6071	5.79361	19.7257	5.79361	50.4639	5.79361	35.3984	5.79361	45.0288	5.79361	54.3367	5.79361	35.1691	5.79361	27.2456	5.79361	-2.95349	5.79361	9.89618	5.79361	6.75733	5.79361	17.6665	5.79361	8.76262	5.79361	26.4672	5.79361	29.5365
5.79716	17.8515	5.79716	19.955	5.79716	35.3998	5.79716	42.4712	5.79716	24.7226	5.79716	38.8996	5.79716	40.0518	5.79716	40.4124	5.79716	24.2544	5.79716	21.8794	5.79716	39.8079	5.79716	16.6049	5.79716	56.7839	5.79716	24.3181	5.79716	31.4398	5.79716	46.4106	5.79716	18.3965	5.79716	8.48392	5.79716	-4.80915	5.79716	18.9575	5.79716	2.83752	5.79716	12.5618	5.79716	-6.6346	5.79716	11.0128	5.79716	19.9797
5.80071	16.3917	5.80071	29.8649	5.80071	41.6337	5.80071	48.0427	5.80071	18.6503	5.80071	46.6363	5.80071	44.7784	5.80071	36.5861	5.80071	29.4973	5.80071	11.3957	5.80071	44.6092	5.80071	6.98676	5.80071	60.6001	5.80071	19.9809	5.80071	21.4375	5.80071	26.9211	5.80071	8.81461	5.80071	1.50678	5.80071	-3.20018	5.80071	22.5942	5.80071	2.25939	5.80071	10.2616	5.80071	-9.03807	5.80071	13.8818	5.80071	10.1497
5.80426	1.76426	5.80426	25.8624	5.80426	37.4221	5.80426	55.9779	5.80426	7.76564	5.80426	49.7642	5.80426	46.7241	5.80426	34.0947	5.80426	35.3042	5.80426	-5.82531	5.80426	46.5866	5.80426	-2.68904	5.80426	53.3224	5.80426	10.744	5.80426	18.557	5.80426	-1.73982	5.80426	-0.825	5.80426	-10.2	5.80426	-2.22595	5.80426	24.3661	5.80426	4.11216	5.80426	7.35056	5.80426	-11.0598	5.80426	19.7016	5.80426	-5.75567
5.80781	-5.00295	5.80781	35.7577	5.80781	38.3547	5.80781	55.6699	5.80781	9.45464	5.80781	51.76	5.80781	50.316	5.80781	29.6177	5.80781	31.1295	5.80781	-7.31578	5.80781	41.288	5.80781	-12.3605	5.80781	41.3104	5.80781	4.60255	5.80781	23.4032	5.80781	-5.48989	5.80781	-9.01419	5.80781	-7.7403	5.80781	8.68619	5.80781	35.4772	5.80781	10.7399	5.80781	7.53828	5.80781	-1.9531	5.80781	19.6619	5.80781	5.3618
5.81136	-8.0991	5.81136	42.4225	5.81136	21.7097	5.81136	64.8927	5.81136	11.5097	5.81136	51.066	5.81136	51.0017	5.81136	30.3459	5.81136	28.9788	5.81136	4.37553	5.81136	31.1825	5.81136	-12.446	5.81136	30.4847	5.81136	2.7307	5.81136	27.3754	5.81136	-6.95193	5.81136	-7.53611	5.81136	4.17392	5.81136	10.5494	5.81136	49.3835	5.81136	24.9501	5.81136	14.0041	5.81136	10.7091	5.81136	25.232	5.81136	9.04348
5.81491	-2.13237	5.81491	34.6281	5.81491	17.3435	5.81491	66.7925	5.81491	13.5304	5.81491	48.7984	5.81491	44.9676	5.81491	17.4525	5.81491	26.5993	5.81491	14.6885	5.81491	26.4472	5.81491	-3.28479	5.81491	11.4123	5.81491	9.85281	5.81491	46.4102	5.81491	-3.57983	5.81491	6.39035	5.81491	13.3145	5.81491	19.4315	5.81491	60.6507	5.81491	27.415	5.81491	16.1118	5.81491	18.7894	5.81491	39.5331	5.81491	11.9247
5.81846	5.86036	5.81846	26.4391	5.81846	9.34072	5.81846	75.5977	5.81846	16.166	5.81846	42.6724	5.81846	30.8412	5.81846	13.8452	5.81846	22.3072	5.81846	23.5236	5.81846	20.7393	5.81846	3.62297	5.81846	6.24935	5.81846	11.3224	5.81846	55.3285	5.81846	15.625	5.81846	15.7048	5.81846	10.2241	5.81846	20.9182	5.81846	66.0321	5.81846	35.081	5.81846	30.1812	5.81846	17.658	5.81846	45.5459	5.81846	27.9075
5.82202	13.2048	5.82202	27.0493	5.82202	-3.3194	5.82202	65.2928	5.82202	20.3904	5.82202	40.0232	5.82202	20.8469	5.82202	14.2102	5.82202	23.3307	5.82202	32.7964	5.82202	25.7694	5.82202	6.40353	5.82202	0.57254	5.82202	13.9225	5.82202	66.5924	5.82202	14.8564	5.82202	24.7602	5.82202	21.2417	5.82202	25.3071	5.82202	67.8152	5.82202	34.501	5.82202	37.2711	5.82202	22.7098	5.82202	45.6287	5.82202	26.298
5.82557	24.4342	5.82557	31.6816	5.82557	-5.62316	5.82557	51.9246	5.82557	47.3368	5.82557	24.2069	5.82557	27.5669	5.82557	6.74997	5.82557	24.0189	5.82557	37.0584	5.82557	32.5608	5.82557	13.4086	5.82557	1.49234	5.82557	29.6798	5.82557	67.6932	5.82557	13.9729	5.82557	31.9444	5.82557	29.0119	5.82557	38.4372	5.82557	76.0519	5.82557	35	5.82557	43.3712	5.82557	26.7207	5.82557	52.4395	5.82557	20.4259
5.82912	28.8172	5.82912	39.4032	5.82912	-14.4604	5.82912	53.6482	5.82912	67.1538	5.82912	22.8986	5.82912	17.7573	5.82912	9.85011	5.82912	25.0888	5.82912	54.2759	5.82912	39.0909	5.82912	20.3271	5.82912	1.01189	5.82912	45.3514	5.82912	69.063	5.82912	14.0153	5.82912	42.8024	5.82912	28.4403	5.82912	35.1693	5.82912	83.3889	5.82912	24.3541	5.82912	54.915	5.82912	40.1416	5.82912	57.013	5.82912	37.0573
5.83267	36.6296	5.83267	48.1703	5.83267	-20.1698	5.83267	65.251	5.83267	71.6116	5.83267	24.5456	5.83267	8.16333	5.83267	11.1069	5.83267	24.2291	5.83267	63.8093	5.83267	49.3844	5.83267	28.2264	5.83267	1.85247	5.83267	57.9726	5.83267	69.5862	5.83267	22.4795	5.83267	45.665	5.83267	31.6726	5.83267	38.5644	5.83267	93.915	5.83267	11.0017	5.83267	62.7599	5.83267	48.8775	5.83267	55.962	5.83267	45.5997
5.83622	45.511	5.83622	38.9167	5.83622	-27.353	5.83622	74.6483	5.83622	86.2478	5.83622	30.4446	5.83622	3.44837	5.83622	6.076	5.83622	23.9752	5.83622	73.0347	5.83622	53.6756	5.83622	18.1436	5.83622	9.113	5.83622	52.2728	5.83622	68.3795	5.83622	46.597	5.83622	29.9407	5.83622	25.7317	5.83622	34.8089	5.83622	105.92	5.83622	9.79409	5.83622	56.1315	5.83622	43.1334	5.83622	55.9542	5.83622	44.5808
5.83977	52.0895	5.83977	29.6382	5.83977	-24.2395	5.83977	66.3435	5.83977	89.7238	5.83977	27.048	5.83977	4.76021	5.83977	7.28676	5.83977	25.9677	5.83977	74.8637	5.83977	62.843	5.83977	15.7372	5.83977	25.1194	5.83977	50.191	5.83977	65.6092	5.83977	61.9336	5.83977	26.6719	5.83977	23.6608	5.83977	27.8206	5.83977	104.476	5.83977	16.4561	5.83977	49.0769	5.83977	38.6777	5.83977	49.4836	5.83977	45.1632
5.84332	56.6613	5.84332	34.983	5.84332	-16.7851	5.84332	59.0537	5.84332	98.187	5.84332	25.7003	5.84332	18.82	5.84332	4.37325	5.84332	18.2267	5.84332	74.262	5.84332	69.7682	5.84332	14.765	5.84332	32.6809	5.84332	54.0349	5.84332	57.6213	5.84332	72.4367	5.84332	24.103	5.84332	26.3722	5.84332	24.5108	5.84332	104.712	5.84332	20.9275	5.84332	46.4156	5.84332	37.1154	5.84332	48.3745	5.84332	36.3811
5.84687	61.4983	5.84687	34.8467	5.84687	-9.76355	5.84687	50.1706	5.84687	97.4155	5.84687	27.4855	5.84687	36.0115	5.84687	12.8808	5.84687	15.6684	5.84687	60.2882	5.84687	57.8644	5.84687	26.8941	5.84687	44.9605	5.84687	44.5569	5.84687	46.7344	5.84687	71.3573	5.84687	24.2311	5.84687	29.9563	5.84687	33.7846	5.84687	95.894	5.84687	25.7713	5.84687	44.1419	5.84687	28.6236	5.84687	42.4473	5.84687	15.6689
5.85042	73.7638	5.85042	41.4309	5.85042	2.63612	5.85042	57.4382	5.85042	90.0448	5.85042	38.5056	5.85042	52.9212	5.85042	12.2797	5.85042	25.2532	5.85042	53.3156	5.85042	53.6166	5.85042	22.3243	5.85042	47.9466	5.85042	46.9132	5.85042	46.0327	5.85042	65.6459	5.85042	32.5871	5.85042	25.921	5.85042	34.2816	5.85042	78.2381	5.85042	36.9308	5.85042	38.1049	5.85042	22.5755	5.85042	37.7695	5.85042	-1.67
5.85398	71.2026	5.85398	34.7537	5.85398	19.2768	5.85398	67.0243	5.85398	63.7154	5.85398	36.9908	5.85398	60.7326	5.85398	14.894	5.85398	33.0938	5.85398	45.4611	5.85398	50.8124	5.85398	17.8824	5.85398	52.0606	5.85398	44.133	5.85398	48.2051	5.85398	61.5577	5.85398	30.2159	5.85398	23.9628	5.85398	33.5704	5.85398	54.0482	5.85398	33.4134	5.85398	26.178	5.85398	12.6305	5.85398	34.6167	5.85398	-4.79654
5.85753	66.43	5.85753	39.9947	5.85753	46.9711	5.85753	79.2568	5.85753	52.4125	5.85753	40.1236	5.85753	76.6127	5.85753	17.4798	5.85753	36.177	5.85753	42.3961	5.85753	44.5744	5.85753	22.8912	5.85753	58.95	5.85753	40.257	5.85753	62.2112	5.85753	75.5123	5.85753	33.4099	5.85753	34.4675	5.85753	25.43	5.85753	44.1677	5.85753	44.7153	5.85753	31.7519	5.85753	19.1557	5.85753	44.2155	5.85753	4.8722
5.86108	58.7916	5.86108	46.9904	5.86108	53.3899	5.86108	96.8492	5.86108	45.5219	5.86108	40.423	5.86108	80.2065	5.86108	23.083	5.86108	35.5285	5.86108	43.6046	5.86108	32.939	5.86108	40.3626	5.86108	57.9159	5.86108	32.2743	5.86108	44.6232	5.86108	73.1199	5.86108	45.1647	5.86108	34.8236	5.86108	14.6763	5.86108	34.8421	5.86108	47.705	5.86108	39.7299	5.86108	20.5584	5.86108	50.926	5.86108	2.16159
5.86463	55.6207	5.86463	38.8271	5.86463	53.4169	5.86463	94.9792	5.86463	34.9896	5.86463	48.7493	5.86463	72.0823	5.86463	18.5356	5.86463	34.3031	5.86463	35.8762	5.86463	28.7975	5.86463	52.5551	5.86463	54.7331	5.86463	18.0965	5.86463	42.4973	5.86463	68.7109	5.86463	59.2075	5.86463	35.8442	5.86463	11.6665	5.86463	25.1219	5.86463	53.3629	5.86463	36.6393	5.86463	14.0167	5.86463	59.2308	5.86463	-0.2546
5.86818	41.672	5.86818	32.7585	5.86818	64.9955	5.86818	82.3611	5.86818	36.4667	5.86818	52.9507	5.86818	67.2407	5.86818	23.5607	5.86818	31.5865	5.86818	33.2527	5.86818	21.5587	5.86818	56.5278	5.86818	55.992	5.86818	20.9697	5.86818	39.3929	5.86818	63.6742	5.86818	64.9318	5.86818	30.7477	5.86818	15.2569	5.86818	15.033	5.86818	63.7188	5.86818	41.0436	5.86818	-0.10617	5.86818	50.7225	5.86818	5.06558
5.87173	34.4378	5.87173	36.3319	5.87173	77.6562	5.87173	57.6679	5.87173	34.6681	5.87173	54.8546	5.87173	66.1072	5.87173	25.2987	5.87173	36.5382	5.87173	32.5254	5.87173	27.8019	5.87173	55.77	5.87173	53.8669	5.87173	28.7729	5.87173	44.388	5.87173	50.3918	5.87173	68.2587	5.87173	35.1496	5.87173	29.8743	5.87173	18.3376	5.87173	65.4445	5.87173	41.7081	5.87173	11.0238	5.87173	57.1724	5.87173	-7.07112
5.87528	31.8764	5.87528	34.549	5.87528	85.2149	5.87528	41.8247	5.87528	39.1459	5.87528	50.5161	5.87528	67.155	5.87528	17.5701	5.87528	30.1169	5.87528	35.8636	5.87528	45.3798	5.87528	54.988	5.87528	56.0633	5.87528	32.7973	5.87528	58.9607	5.87528	34.3569	5.87528	75.4492	5.87528	20.6552	5.87528	46.4395	5.87528	23.2138	5.87528	66.5678	5.87528	42.3303	5.87528	18.9775	5.87528	59.5068	5.87528	-1.88589
5.87883	38.2619	5.87883	35.6976	5.87883	80.6733	5.87883	26.0464	5.87883	35.2696	5.87883	51.3032	5.87883	52.4407	5.87883	16.2921	5.87883	27.5654	5.87883	40.7587	5.87883	64.4272	5.87883	46.9206	5.87883	54.389	5.87883	31.9182	5.87883	59.0333	5.87883	21.3188	5.87883	78.5133	5.87883	10.2669	5.87883	42.8528	5.87883	27.4935	5.87883	48.0622	5.87883	48.3167	5.87883	19.4169	5.87883	47.9168	5.87883	19.5392
5.88238	39.7843	5.88238	31.408	5.88238	69.6195	5.88238	15.7749	5.88238	28.218	5.88238	43.4945	5.88238	43.7809	5.88238	21.1833	5.88238	32.3511	5.88238	36.079	5.88238	67.5917	5.88238	39.034	5.88238	45.3869	5.88238	39.3622	5.88238	53.3379	5.88238	17.8307	5.88238	77.87	5.88238	11.0679	5.88238	45.1359	5.88238	39.9791	5.88238	40.1743	5.88238	54.3186	5.88238	12.9109	5.88238	31.8939	5.88238	31.5829
5.88594	43.8762	5.88594	7.5587	5.88594	58.4523	5.88594	14.6089	5.88594	35.8729	5.88594	38.4687	5.88594	43.5735	5.88594	9.2724	5.88594	24.9239	5.88594	38.922	5.88594	65.1966	5.88594	32.0943	5.88594	47.2772	5.88594	34.819	5.88594	43.6783	5.88594	24.2298	5.88594	59.112	5.88594	5.71284	5.88594	44.8818	5.88594	51.257	5.88594	45.3465	5.88594	44.9124	5.88594	5.97973	5.88594	23.3105	5.88594	38.9278
5.88949	44.7269	5.88949	-2.17189	5.88949	50.9616	5.88949	6.20032	5.88949	40.2993	5.88949	24.0979	5.88949	33.6237	5.88949	4.70828	5.88949	27.2117	5.88949	30.4658	5.88949	50.0702	5.88949	29.2199	5.88949	58.6587	5.88949	40.6907	5.88949	39.3973	5.88949	21.4335	5.88949	46.167	5.88949	11.9824	5.88949	48.4653	5.88949	63.7771	5.88949	47.4959	5.88949	46.3892	5.88949	-1.84374	5.88949	14.4321	5.88949	43.8266
5.89304	47.066	5.89304	-6.54686	5.89304	43.9573	5.89304	5.46181	5.89304	36.1789	5.89304	15.0643	5.89304	37.7486	5.89304	9.04099	5.89304	23.169	5.89304	32.7109	5.89304	32.9736	5.89304	26.458	5.89304	61.6579	5.89304	46.4104	5.89304	35.9831	5.89304	18.3795	5.89304	37.1091	5.89304	25.3685	5.89304	62.7512	5.89304	75.0095	5.89304	39.2131	5.89304	53.0215	5.89304	-5.66739	5.89304	5.16867	5.89304	37.884
5.89659	50.5531	5.89659	-17.4223	5.89659	40.1187	5.89659	2.78835	5.89659	39.9089	5.89659	2.81389	5.89659	33.292	5.89659	19.5756	5.89659	28.3858	5.89659	22.2565	5.89659	13.9985	5.89659	24.9794	5.89659	49.361	5.89659	43.0312	5.89659	29.244	5.89659	22.3465	5.89659	29.9631	5.89659	30.1345	5.89659	65.6499	5.89659	70.4298	5.89659	35.9066	5.89659	55.0109	5.89659	-11.5255	5.89659	5.69909	5.89659	27.4846
5.90014	62.9943	5.90014	-27.3501	5.90014	42.1346	5.90014	25.3303	5.90014	49.7691	5.90014	7.23435	5.90014	39.1265	5.90014	22.4642	5.90014	34.9187	5.90014	23.8302	5.90014	9.82317	5.90014	12.9313	5.90014	40.2108	5.90014	51.5806	5.90014	14.5528	5.90014	33.4105	5.90014	34.5757	5.90014	32.2537	5.90014	49.5862	5.90014	68.3241	5.90014	29.3063	5.90014	38.7185	5.90014	-22.3532	5.90014	4.52127	5.90014	44.6306
5.90369	63.8386	5.90369	-21.979	5.90369	47.1875	5.90369	42.1725	5.90369	45.7999	5.90369	8.02036	5.90369	42.2946	5.90369	20.392	5.90369	38.5151	5.90369	29.2379	5.90369	1.35482	5.90369	13.1667	5.90369	38.2174	5.90369	37.5554	5.90369	15.0208	5.90369	42.0425	5.90369	34.2999	5.90369	36.7367	5.90369	43.8909	5.90369	52.2364	5.90369	11.0802	5.90369	19.5128	5.90369	-21.4668	5.90369	-1.63213	5.90369	57.6089
5.90724	70.8943	5.90724	-8.1022	5.90724	55.3456	5.90724	57.1601	5.90724	59.5975	5.90724	19.4163	5.90724	45.3125	5.90724	27.346	5.90724	39.1641	5.90724	27.2435	5.90724	-4.84478	5.90724	21.8082	5.90724	37.6735	5.90724	25.7753	5.90724	16.4068	5.90724	58.7523	5.90724	27.8044	5.90724	46.7905	5.90724	28.7364	5.90724	48.8289	5.90724	7.25954	5.90724	21.2567	5.90724	-13.7557	5.90724	14.1922	5.90724	64.6186
5.91079	75.3352	5.91079	-0.45227	5.91079	50.9532	5.91079	71.1062	5.91079	72.5189	5.91079	33.4543	5.91079	46.3264	5.91079	33.645	5.91079	43.0264	5.91079	25.4005	5.91079	-1.73193	5.91079	34.9017	5.91079	34.0861	5.91079	19.1543	5.91079	3.39886	5.91079	60.5241	5.91079	21.2502	5.91079	50.685	5.91079	20.8445	5.91079	33.4441	5.91079	11.4921	5.91079	19.9522	5.91079	-10.8757	5.91079	25.0707	5.91079	63.5639
5.91434	73.8178	5.91434	1.24723	5.91434	48.4301	5.91434	72.5864	5.91434	72.4762	5.91434	50.4955	5.91434	45.2197	5.91434	27.4297	5.91434	46.807	5.91434	11.9342	5.91434	-0.39757	5.91434	35.4505	5.91434	33.808	5.91434	2.00996	5.91434	10.3148	5.91434	70.9955	5.91434	29.1031	5.91434	52.3359	5.91434	17.1539	5.91434	25.5823	5.91434	17.0817	5.91434	18.7481	5.91434	-12.6188	5.91434	32.7707	5.91434	57.8217
5.9179	66.5255	5.9179	4.42966	5.9179	60.8835	5.9179	72.2319	5.9179	67.758	5.9179	50.2085	5.9179	48.3435	5.9179	27.2382	5.9179	44.3773	5.9179	17.1213	5.9179	3.69977	5.9179	26.7695	5.9179	29.596	5.9179	13.6906	5.9179	17.5437	5.9179	76.2106	5.9179	27.5196	5.9179	50.9985	5.9179	11.0851	5.9179	12.8729	5.9179	21.3889	5.9179	13.2136	5.9179	-4.59584	5.9179	26.3942	5.9179	45.3663
5.92145	72.1034	5.92145	-0.79198	5.92145	66.2742	5.92145	73.9479	5.92145	45.4082	5.92145	59.9635	5.92145	54.9472	5.92145	23.1202	5.92145	46.855	5.92145	21.3957	5.92145	8.36273	5.92145	13.0082	5.92145	21.9868	5.92145	14.5358	5.92145	29.4487	5.92145	79.0648	5.92145	25.1222	5.92145	47.1528	5.92145	11.0733	5.92145	8.45292	5.92145	26.1731	5.92145	3.44242	5.92145	18.293	5.92145	30.0773	5.92145	34.2593
5.925	71.1645	5.925	2.56483	5.925	64.8592	5.925	70.8622	5.925	42.8302	5.925	70.4842	5.925	57.5484	5.925	15.2158	5.925	51.3085	5.925	20.9746	5.925	15.0289	5.925	11.4423	5.925	21.8822	5.925	12.1574	5.925	42.7934	5.925	74.1044	5.925	35.3567	5.925	32.4925	5.925	8.44404	5.925	4.86828	5.925	36.5018	5.925	1.85376	5.925	19.3354	5.925	26.8784	5.925	27.9385
5.92855	80.9248	5.92855	12.4312	5.92855	57.3907	5.92855	68.6789	5.92855	39.7856	5.92855	78.2475	5.92855	53.8665	5.92855	7.56393	5.92855	57.9563	5.92855	18.9595	5.92855	19.8846	5.92855	10.5121	5.92855	28.3775	5.92855	20.7656	5.92855	36.6438	5.92855	68.8016	5.92855	30.0276	5.92855	33.4309	5.92855	3.32575	5.92855	7.32072	5.92855	38.9082	5.92855	6.80709	5.92855	22.2702	5.92855	29.773	5.92855	25.6987
5.9321	72.2138	5.9321	18.7998	5.9321	51.4303	5.9321	81.6739	5.9321	34.517	5.9321	89.1458	5.9321	55.4975	5.9321	11.8305	5.9321	66.9497	5.9321	24.0677	5.9321	21.1625	5.9321	18.7395	5.9321	35.0474	5.9321	29.2838	5.9321	37.3739	5.9321	71.46	5.9321	36.7524	5.9321	43.4536	5.9321	12.6047	5.9321	17.5014	5.9321	60.7677	5.9321	12.164	5.9321	31.7797	5.9321	38.3474	5.9321	30.6668
5.93565	60.7152	5.93565	17.5798	5.93565	47.6106	5.93565	97.3181	5.93565	28.209	5.93565	93.334	5.93565	55.8987	5.93565	2.8774	5.93565	63.9079	5.93565	31.5507	5.93565	25.3254	5.93565	22.9269	5.93565	48.3154	5.93565	39.9758	5.93565	46.3929	5.93565	71.8295	5.93565	36.9427	5.93565	45.2006	5.93565	24.0383	5.93565	42.0995	5.93565	77.5494	5.93565	22.079	5.93565	38.1465	5.93565	35.0211	5.93565	26.7378
5.9392	53.511	5.9392	30.2244	5.9392	45.2693	5.9392	112.756	5.9392	26.0466	5.9392	84.7924	5.9392	54.8225	5.9392	17.0754	5.9392	76.2369	5.9392	30.0653	5.9392	26.2393	5.9392	21.3272	5.9392	56.3258	5.9392	57.4861	5.9392	51.298	5.9392	73.68	5.9392	54.9649	5.9392	52.0037	5.9392	22.8035	5.9392	56.916	5.9392	84.3779	5.9392	43.4391	5.9392	36.77	5.9392	30.3634	5.9392	19.7596
5.94275	47.584	5.94275	35.3582	5.94275	52.1316	5.94275	121.733	5.94275	26.2221	5.94275	85.5696	5.94275	60.4865	5.94275	28.4771	5.94275	72.1801	5.94275	35.6593	5.94275	22.0444	5.94275	32.2668	5.94275	60.6093	5.94275	76.5631	5.94275	45.1713	5.94275	72.5097	5.94275	65.3841	5.94275	53.0033	5.94275	26.919	5.94275	69.4592	5.94275	83.6801	5.94275	57.4668	5.94275	38.2044	5.94275	44.6571	5.94275	25.7169
5.9463	43.8242	5.9463	39.3566	5.9463	52.7643	5.9463	123.274	5.9463	37.2591	5.9463	85.1508	5.9463	60.8448	5.9463	26.2961	5.9463	65.4629	5.9463	42.9306	5.9463	24.8848	5.9463	43.3357	5.9463	55.7963	5.9463	77.7224	5.9463	42.4436	5.9463	69.3727	5.9463	71.8024	5.9463	47.4097	5.9463	18.6315	5.9463	69.7012	5.9463	86.9621	5.9463	49.5491	5.9463	36.4942	5.9463	61.7305	5.9463	30.8425
5.94986	50.2578	5.94986	44.953	5.94986	51.7167	5.94986	132.097	5.94986	50.4805	5.94986	95.2794	5.94986	70.8733	5.94986	18.7787	5.94986	60.3532	5.94986	58.329	5.94986	24.5143	5.94986	51.4147	5.94986	61.9672	5.94986	93.0787	5.94986	48.5772	5.94986	69.3386	5.94986	75.707	5.94986	36.6802	5.94986	15.2567	5.94986	78.9037	5.94986	75.9909	5.94986	33.3772	5.94986	28.4052	5.94986	67.8046	5.94986	48.0018
5.95341	61.9045	5.95341	63.2441	5.95341	63.8541	5.95341	122.497	5.95341	61.3323	5.95341	98.6813	5.95341	66.0879	5.95341	24.86	5.95341	62.3735	5.95341	67.1282	5.95341	17.7948	5.95341	63.9278	5.95341	64.7625	5.95341	96.2746	5.95341	66.9979	5.95341	46.7287	5.95341	73.8562	5.95341	39.0468	5.95341	22.1631	5.95341	74.7346	5.95341	64.6589	5.95341	31.3063	5.95341	27.102	5.95341	70.0295	5.95341	49.4633
5.95696	69.761	5.95696	60.3675	5.95696	70.1227	5.95696	122.544	5.95696	84.0449	5.95696	102.986	5.95696	57.4732	5.95696	22.3831	5.95696	55.7101	5.95696	66.1249	5.95696	22.0297	5.95696	74.4633	5.95696	64.6044	5.95696	101.305	5.95696	75.9555	5.95696	40.6546	5.95696	64.0359	5.95696	43.7225	5.95696	25.2674	5.95696	75.3072	5.95696	57.221	5.95696	30.9316	5.95696	28.278	5.95696	74.4363	5.95696	57.6357
5.96051	62.8828	5.96051	53.544	5.96051	76.9048	5.96051	111.16	5.96051	92.1777	5.96051	105.359	5.96051	54.2921	5.96051	27.1196	5.96051	49.371	5.96051	54.8896	5.96051	19.22	5.96051	74.1874	5.96051	66.0882	5.96051	103.684	5.96051	79.5519	5.96051	32.7421	5.96051	53.1047	5.96051	38.7958	5.96051	30.8156	5.96051	67.9709	5.96051	45.9387	5.96051	25.1814	5.96051	26.9611	5.96051	73.1342	5.96051	58.7925
5.96406	43.6953	5.96406	48.2997	5.96406	80.7133	5.96406	102.537	5.96406	97.8055	5.96406	94.1454	5.96406	51.6288	5.96406	23.9237	5.96406	40.5775	5.96406	49.4121	5.96406	11.5035	5.96406	73.7749	5.96406	68.4805	5.96406	95.3762	5.96406	86.1394	5.96406	35.5995	5.96406	46.7317	5.96406	33.844	5.96406	35.7325	5.96406	67.2145	5.96406	26.9561	5.96406	15.1517	5.96406	18.561	5.96406	62.3381	5.96406	65.0564
5.96761	42.6132	5.96761	41.9587	5.96761	88.225	5.96761	94.2727	5.96761	100.775	5.96761	85.4651	5.96761	61.7302	5.96761	26.2786	5.96761	35.3651	5.96761	57.1616	5.96761	22.784	5.96761	61.8643	5.96761	70.0628	5.96761	101.213	5.96761	85.8226	5.96761	25.3264	5.96761	38.3727	5.96761	32.9936	5.96761	45.1411	5.96761	62.3323	5.96761	24.2386	5.96761	11.6231	5.96761	24.8804	5.96761	49.4325	5.96761	59.0213
5.97116	42.2962	5.97116	42.0405	5.97116	89.4862	5.97116	93.6386	5.97116	99.9863	5.97116	84.1115	5.97116	72.8108	5.97116	22.2159	5.97116	34.0152	5.97116	46.3539	5.97116	29.4969	5.97116	54.5395	5.97116	69.8276	5.97116	86.3857	5.97116	87.2932	5.97116	26.716	5.97116	27.3662	5.97116	26.9461	5.97116	50.8374	5.97116	62.9488	5.97116	31.4688	5.97116	5.6936	5.97116	31.82	5.97116	44.1649	5.97116	49.0551
5.97471	26.8525	5.97471	36.8065	5.97471	77.7405	5.97471	73.9078	5.97471	105.232	5.97471	70.7558	5.97471	66.9813	5.97471	9.53779	5.97471	14.0723	5.97471	25.5408	5.97471	24.6458	5.97471	45.6001	5.97471	59.1536	5.97471	72.0362	5.97471	71.8933	5.97471	26.3381	5.97471	15.9308	5.97471	12.4399	5.97471	40.9764	5.97471	47.9862	5.97471	25.7884	5.97471	0.84924	5.97471	23.5953	5.97471	30.5405	5.97471	35.806
5.97826	33.3701	5.97826	43.6084	5.97826	63.7799	5.97826	77.0368	5.97826	96.5882	5.97826	68.6263	5.97826	66.4971	5.97826	7.17801	5.97826	-0.83753	5.97826	11.9418	5.97826	28.6678	5.97826	39.1519	5.97826	60.6499	5.97826	59.1567	5.97826	67.8033	5.97826	29.3702	5.97826	7.15603	5.97826	12.8284	5.97826	51.9635	5.97826	50.79	5.97826	33.8669	5.97826	4.3003	5.97826	33.1195	5.97826	27.2706	5.97826	43.7385
5.98182	20.6756	5.98182	38.4966	5.98182	56.3977	5.98182	76.9152	5.98182	86.1497	5.98182	70.6696	5.98182	56.3393	5.98182	11.9687	5.98182	-6.93478	5.98182	2.20441	5.98182	40.4267	5.98182	34.6026	5.98182	52.4518	5.98182	41.2735	5.98182	72.6494	5.98182	35.1134	5.98182	16.0918	5.98182	22.6836	5.98182	61.4361	5.98182	65.2933	5.98182	39.039	5.98182	6.50254	5.98182	38.5592	5.98182	21.9364	5.98182	42.9545
5.98537	7.31174	5.98537	33.9759	5.98537	50.8343	5.98537	62.9743	5.98537	75.039	5.98537	57.2723	5.98537	48.691	5.98537	18.7149	5.98537	-10.3728	5.98537	-4.87354	5.98537	39.9502	5.98537	29.6443	5.98537	30.379	5.98537	23.2529	5.98537	70.1442	5.98537	41.9302	5.98537	13.8783	5.98537	30.9229	5.98537	51.2025	5.98537	79.2148	5.98537	30.357	5.98537	11.5292	5.98537	44.3391	5.98537	4.31601	5.98537	35.6776
5.98892	42.6761	5.98892	69.8602	5.98892	75.747	5.98892	94.2032	5.98892	91.92	5.98892	75.3462	5.98892	76.134	5.98892	59.709	5.98892	27.2223	5.98892	30.5851	5.98892	65.8523	5.98892	55.3511	5.98892	49.0486	5.98892	46.2631	5.98892	90.1181	5.98892	85.9945	5.98892	47.7486	5.98892	66.543	5.98892	63.4665	5.98892	103.482	5.98892	58.5011	5.98892	40.87	5.98892	69.4667	5.98892	44.388	5.98892	55.8698
5.99247	53.2681	5.99247	85.5675	5.99247	66.7078	5.99247	100.042	5.99247	82.2185	5.99247	89.6956	5.99247	79.5187	5.99247	57.8143	5.99247	30.4539	5.99247	49.4811	5.99247	70.7935	5.99247	61.1373	5.99247	51.0303	5.99247	57.3816	5.99247	88.076	5.99247	96.0189	5.99247	52.3278	5.99247	72.1289	5.99247	59.171	5.99247	118.21	5.99247	65.1678	5.99247	52.4838	5.99247	73.7529	5.99247	70.5227	5.99247	54.5492
5.99602	62.3696	5.99602	85.8046	5.99602	57.0457	5.99602	104.135	5.99602	79.2815	5.99602	95.5504	5.99602	79.2074	5.99602	47.0524	5.99602	44.37	5.99602	65.7094	5.99602	67.8683	5.99602	60.4074	5.99602	47.3806	5.99602	58.3127	5.99602	91.8704	5.99602	99.9771	5.99602	50.7842	5.99602	73.0071	5.99602	52.1105	5.99602	118.808	5.99602	65.1978	5.99602	54.2742	5.99602	78.7828	5.99602	83.3765	5.99602	46.1799
5.99957	60.5586	5.99957	84.539	5.99957	63.06	5.99957	101.355	5.99957	71.2943	5.99957	89.867	5.99957	71.7981	5.99957	45.8832	5.99957	60.9881	5.99957	74.0724	5.99957	57.6543	5.99957	54.2938	5.99957	45.5369	5.99957	69.4573	5.99957	87.6355	5.99957	100.534	5.99957	44.8068	5.99957	68.4022	5.99957	50.249	5.99957	112.569	5.99957	59.3796	5.99957	52.6492	5.99957	73.2752	5.99957	99.1342	5.99957	42.5247
6.00312	79.707	6.00312	84.9941	6.00312	60.0224	6.00312	92.8626	6.00312	66.96	6.00312	93.1251	6.00312	55.5012	6.00312	46.5615	6.00312	76.866	6.00312	83.2814	6.00312	52.1778	6.00312	48.1159	6.00312	34.3777	6.00312	61.4081	6.00312	71.8827	6.00312	87.3358	6.00312	46.2459	6.00312	74.7113	6.00312	41.8845	6.00312	96.4513	6.00312	47.8705	6.00312	48.2844	6.00312	63.946	6.00312	104.083	6.00312	36.2935
6.00667	86.0308	6.00667	74.0345	6.00667	53.4106	6.00667	96.7629	6.00667	58.3196	6.00667	88.3121	6.00667	49.7236	6.00667	46.2319	6.00667	75.8449	6.00667	80.6994	6.00667	51.6681	6.00667	34.1647	6.00667	33.4836	6.00667	55.4839	6.00667	57.1235	6.00667	89.9892	6.00667	45.8316	6.00667	68.3924	6.00667	41.9498	6.00667	84.4528	6.00667	44.2952	6.00667	35.3561	6.00667	57.0523	6.00667	99.8657	6.00667	29.4034
6.01022	87.7412	6.01022	67.2781	6.01022	58.1567	6.01022	87.9632	6.01022	48.7644	6.01022	76.2357	6.01022	47.1994	6.01022	47.1939	6.01022	70.386	6.01022	79.451	6.01022	47.9629	6.01022	30.952	6.01022	33.3375	6.01022	56.992	6.01022	45.009	6.01022	80.2499	6.01022	36.8106	6.01022	64.8902	6.01022	55.0109	6.01022	76.5577	6.01022	37.8632	6.01022	22.6178	6.01022	53.8582	6.01022	103.353	6.01022	20.6291
6.01378	86.6447	6.01378	64.2446	6.01378	67.6955	6.01378	87.6984	6.01378	48.17	6.01378	65.529	6.01378	37.2973	6.01378	33.8639	6.01378	74.9292	6.01378	84.1867	6.01378	42.1833	6.01378	30.1982	6.01378	45.6496	6.01378	49.9408	6.01378	35.1335	6.01378	78.9453	6.01378	33.8526	6.01378	59.3745	6.01378	65.0172	6.01378	75.0732	6.01378	21.9947	6.01378	22.1084	6.01378	43.1222	6.01378	98.3196	6.01378	21.2542
6.01733	93.4321	6.01733	64.1846	6.01733	85.8267	6.01733	89.328	6.01733	37.8746	6.01733	66.7001	6.01733	35.7262	6.01733	17.3374	6.01733	80.5218	6.01733	73.7305	6.01733	50.8024	6.01733	18.2209	6.01733	52.1665	6.01733	37.8077	6.01733	18.6704	6.01733	69.0674	6.01733	35.5551	6.01733	50.0472	6.01733	75.4765	6.01733	76.2631	6.01733	21.6899	6.01733	21.2829	6.01733	44.1636	6.01733	92.0628	6.01733	15.9245
6.02088	97.3671	6.02088	46.6076	6.02088	88.2777	6.02088	96.139	6.02088	35.6907	6.02088	62.7052	6.02088	30.9279	6.02088	4.84518	6.02088	72.4812	6.02088	59.7088	6.02088	53.8668	6.02088	-2.21367	6.02088	48.2326	6.02088	18.3328	6.02088	8.69339	6.02088	69.1744	6.02088	26.0248	6.02088	35.0046	6.02088	68.7675	6.02088	70.8385	6.02088	27.3024	6.02088	25.3623	6.02088	33.4023	6.02088	69.0108	6.02088	6.97257
6.02443	83.4239	6.02443	27.8806	6.02443	84.4198	6.02443	85.8667	6.02443	36.7914	6.02443	56.6925	6.02443	20.4415	6.02443	-0.88125	6.02443	46.3345	6.02443	41.8109	6.02443	45.5401	6.02443	-10.129	6.02443	35.7639	6.02443	3.37097	6.02443	1.12414	6.02443	53.7429	6.02443	11.9536	6.02443	26.2564	6.02443	58.2636	6.02443	63.9141	6.02443	15.2013	6.02443	23.9393	6.02443	18.4456	6.02443	38.5733	6.02443	1.82855
6.02798	67.9319	6.02798	29.1242	6.02798	83.006	6.02798	90.3494	6.02798	33.9002	6.02798	59.8151	6.02798	20.5615	6.02798	6.79053	6.02798	43.9843	6.02798	25.0248	6.02798	38.9342	6.02798	-8.26245	6.02798	38.2249	6.02798	-10.2175	6.02798	14.5567	6.02798	42.988	6.02798	19.6396	6.02798	23.218	6.02798	65.5274	6.02798	70.1	6.02798	17.9501	6.02798	32.0876	6.02798	14.9706	6.02798	26.185	6.02798	13.4813
6.03153	71.8517	6.03153	26.3427	6.03153	92.4153	6.03153	83.4522	6.03153	42.3207	6.03153	64.7411	6.03153	13.3311	6.03153	21.6368	6.03153	44.5425	6.03153	18.125	6.03153	41.301	6.03153	1.78977	6.03153	38.4938	6.03153	-20.0185	6.03153	30.1789	6.03153	37.9543	6.03153	21.9581	6.03153	38.6191	6.03153	70.3735	6.03153	87.1764	6.03153	19.5429	6.03153	40.822	6.03153	11.6575	6.03153	20.6805	6.03153	5.56917
6.03508	85.8383	6.03508	40.923	6.03508	107.671	6.03508	81.9201	6.03508	63.3574	6.03508	81.2585	6.03508	25.1698	6.03508	43.4282	6.03508	51.7933	6.03508	16.7926	6.03508	37.2626	6.03508	21.8181	6.03508	43.6951	6.03508	-19.6614	6.03508	52.9715	6.03508	39.6457	6.03508	19.0425	6.03508	61.607	6.03508	74.7586	6.03508	92.188	6.03508	25.8303	6.03508	50.7243	6.03508	22.6328	6.03508	18.8333	6.03508	10.2819
6.03863	111.356	6.03863	72.981	6.03863	126.224	6.03863	104.423	6.03863	91.2603	6.03863	114.044	6.03863	44.2136	6.03863	75.1514	6.03863	73.0001	6.03863	49.84	6.03863	61.6021	6.03863	50.0418	6.03863	78.7839	6.03863	21.889	6.03863	88.8381	6.03863	65.9275	6.03863	47.4785	6.03863	88.4537	6.03863	96.8601	6.03863	111.936	6.03863	48.2154	6.03863	90.4726	6.03863	36.5791	6.03863	46.6224	6.03863	31.6491
6.04218	96.567	6.04218	56.0861	6.04218	105.201	6.04218	92.298	6.04218	82.4575	6.04218	115.731	6.04218	26.9128	6.04218	65.7094	6.04218	61.2479	6.04218	42.8469	6.04218	52.2267	6.04218	37.1018	6.04218	68.0964	6.04218	27.7118	6.04218	84.0956	6.04218	52.4222	6.04218	44.4619	6.04218	80.9707	6.04218	86.8805	6.04218	97.4285	6.04218	44.0691	6.04218	100.397	6.04218	24.6559	6.04218	43.1421	6.04218	19.0669
6.04574	86.0334	6.04574	54.1155	6.04574	101.521	6.04574	95.086	6.04574	95.9833	6.04574	119.918	6.04574	28.4498	6.04574	62.0402	6.04574	64.5354	6.04574	39.2239	6.04574	47.0825	6.04574	38.2706	6.04574	70.8488	6.04574	33.242	6.04574	86.4553	6.04574	56.3669	6.04574	44.3881	6.04574	77.0456	6.04574	90.8498	6.04574	84.6565	6.04574	48.3951	6.04574	112.944	6.04574	19.9812	6.04574	49.9062	6.04574	28.8693
6.04929	79.8258	6.04929	59.9592	6.04929	100.004	6.04929	103.603	6.04929	93.2857	6.04929	121.928	6.04929	38.3733	6.04929	64.9403	6.04929	70.6374	6.04929	47.7416	6.04929	48.7621	6.04929	39.9844	6.04929	71.3717	6.04929	50.486	6.04929	78.2646	6.04929	57.3894	6.04929	48.8268	6.04929	75.5356	6.04929	82.2477	6.04929	74.8232	6.04929	49.2616	6.04929	109.745	6.04929	12.2598	6.04929	52.4959	6.04929	28.944
6.05284	84.8691	6.05284	57.99	6.05284	86.82	6.05284	110.624	6.05284	94.7438	6.05284	134.6	6.05284	43.6031	6.05284	63.3987	6.05284	75.0821	6.05284	58.4438	6.05284	44.5062	6.05284	31.2778	6.05284	54.6839	6.05284	56.4121	6.05284	76.3405	6.05284	46.7111	6.05284	55.6628	6.05284	76.5148	6.05284	68.5071	6.05284	63.1063	6.05284	47.7436	6.05284	111.406	6.05284	2.61809	6.05284	55.9587	6.05284	30.9555
6.05639	76.2019	6.05639	68.305	6.05639	81.7376	6.05639	115.992	6.05639	91.0255	6.05639	125.715	6.05639	44.6345	6.05639	63.5491	6.05639	62.8781	6.05639	59.7538	6.05639	39.7148	6.05639	35.9547	6.05639	43.8943	6.05639	66.6015	6.05639	82.8379	6.05639	44.8895	6.05639	55.2768	6.05639	74.5468	6.05639	67.214	6.05639	57.8318	6.05639	62.5134	6.05639	111.84	6.05639	3.98468	6.05639	56.9961	6.05639	36.6435
6.05994	72.424	6.05994	70.9357	6.05994	82.7846	6.05994	111.077	6.05994	85.801	6.05994	120.309	6.05994	38.3064	6.05994	57.1615	6.05994	57.8977	6.05994	61.2409	6.05994	34.5243	6.05994	52.3062	6.05994	28.9983	6.05994	78.0161	6.05994	79.9543	6.05994	44.632	6.05994	54.5031	6.05994	74.8995	6.05994	64.0981	6.05994	54.8671	6.05994	67.4134	6.05994	105.396	6.05994	9.68927	6.05994	59.7333	6.05994	41.1998
6.06349	62.2366	6.06349	76.864	6.06349	85.1487	6.06349	112.02	6.06349	87.0652	6.06349	127.687	6.06349	26.2253	6.06349	54.7361	6.06349	64.2625	6.06349	61.4417	6.06349	33.7584	6.06349	62.7437	6.06349	32.997	6.06349	71.6381	6.06349	77.8689	6.06349	47.1094	6.06349	57.2148	6.06349	59.2725	6.06349	60.1145	6.06349	59.2158	6.06349	71.5543	6.06349	106.263	6.06349	1.76966	6.06349	61.6112	6.06349	48.9215
6.06704	53.1819	6.06704	71.3945	6.06704	91.2917	6.06704	121.468	6.06704	85.1875	6.06704	134.1	6.06704	27.6376	6.06704	45.6069	6.06704	66.1212	6.06704	52.8654	6.06704	40.5006	6.06704	64.8711	6.06704	27.3374	6.06704	71.7373	6.06704	88.9654	6.06704	50.5992	6.06704	58.5329	6.06704	47.6097	6.06704	53.642	6.06704	54.0065	6.06704	89.0289	6.06704	100.606	6.06704	0.08578	6.06704	66.6722	6.06704	53.3101
6.07059	61.4659	6.07059	64.6438	6.07059	91.3006	6.07059	125.341	6.07059	92.0833	6.07059	133.209	6.07059	33.7519	6.07059	44.8139	6.07059	61.6475	6.07059	54.6924	6.07059	55.7784	6.07059	61.4609	6.07059	16.6103	6.07059	73.1807	6.07059	102.797	6.07059	55.826	6.07059	56.817	6.07059	40.4573	6.07059	54.2768	6.07059	57.2456	6.07059	103.113	6.07059	100.783	6.07059	1.00782	6.07059	62.1292	6.07059	53.91
6.07414	58.7449	6.07414	72.614	6.07414	90.9599	6.07414	133.58	6.07414	93.9232	6.07414	128.598	6.07414	32.5724	6.07414	52.3479	6.07414	56.41	6.07414	50.9756	6.07414	68.0154	6.07414	77.4235	6.07414	9.654	6.07414	65.8357	6.07414	105.126	6.07414	55.5301	6.07414	58.5207	6.07414	45.0164	6.07414	56.0678	6.07414	58.7501	6.07414	101.233	6.07414	88.8236	6.07414	5.10571	6.07414	65.2234	6.07414	55.5815
6.0777	54.9233	6.0777	78.819	6.0777	81.338	6.0777	138.39	6.0777	88.1086	6.0777	105.534	6.0777	33.1115	6.0777	49.3723	6.0777	51.5382	6.0777	42.5857	6.0777	64.3588	6.0777	77.7923	6.0777	4.75995	6.0777	67.235	6.0777	106.632	6.0777	54.9887	6.0777	64.4249	6.0777	47.6532	6.0777	65.4531	6.0777	52.7935	6.0777	107.322	6.0777	76.011	6.0777	15.9758	6.0777	73.9705	6.0777	58.2011
6.08125	67.2164	6.08125	84.0911	6.08125	83.2358	6.08125	136.978	6.08125	102.448	6.08125	91.788	6.08125	32.244	6.08125	47.018	6.08125	44.9568	6.08125	33.7935	6.08125	72.6084	6.08125	80.8876	6.08125	7.45945	6.08125	72.3338	6.08125	108.749	6.08125	65.4017	6.08125	60.6605	6.08125	61.2804	6.08125	70.9685	6.08125	59.1993	6.08125	111.82	6.08125	71.4214	6.08125	32.8511	6.08125	69.6129	6.08125	58.5641
6.0848	70.0958	6.0848	78.1774	6.0848	85.4556	6.0848	136.963	6.0848	110.96	6.0848	93.9382	6.0848	34.5557	6.0848	46.3624	6.0848	39.9152	6.0848	30.8778	6.0848	89.2998	6.0848	76.8204	6.0848	14.2059	6.0848	76.9736	6.0848	118.174	6.0848	68.9066	6.0848	58.4161	6.0848	58.9899	6.0848	77.942	6.0848	62.2705	6.0848	98.9444	6.0848	68.8184	6.0848	38.7583	6.0848	72.6055	6.0848	61.464
6.08835	72.8039	6.08835	77.9235	6.08835	73.9991	6.08835	124.796	6.08835	109.792	6.08835	83.9546	6.08835	21.9511	6.08835	38.5617	6.08835	36.3849	6.08835	42.914	6.08835	104.743	6.08835	71.1719	6.08835	32.1019	6.08835	93.0514	6.08835	109.359	6.08835	75.934	6.08835	59.1845	6.08835	60.1266	6.08835	81.7962	6.08835	71.557	6.08835	88.158	6.08835	77.6872	6.08835	41.2706	6.08835	67.8369	6.08835	65.6112
6.0919	76.541	6.0919	71.2077	6.0919	60.4481	6.0919	114.773	6.0919	101.495	6.0919	75.6382	6.0919	28.7168	6.0919	35.0767	6.0919	38.2982	6.0919	51.2701	6.0919	105.145	6.0919	61.9599	6.0919	39.6633	6.0919	93.7727	6.0919	107.386	6.0919	82.6773	6.0919	60.1418	6.0919	55.6934	6.0919	75.3586	6.0919	65.9091	6.0919	71.1033	6.0919	76.4673	6.0919	42.5337	6.0919	68.3429	6.0919	58.2319
6.09545	85.681	6.09545	77.9602	6.09545	58.8583	6.09545	112.211	6.09545	102.602	6.09545	75.832	6.09545	47.3041	6.09545	24.1237	6.09545	31.3169	6.09545	55.2302	6.09545	99.4605	6.09545	58.4628	6.09545	38.9531	6.09545	86.6012	6.09545	106.02	6.09545	82.5758	6.09545	59.9077	6.09545	52.0604	6.09545	75.4134	6.09545	65.3077	6.09545	53.566	6.09545	87.8957	6.09545	29.0586	6.09545	64.5925	6.09545	54.4393
6.099	101.268	6.099	77.6345	6.099	57.9851	6.099	104.814	6.099	98.942	6.099	70.7234	6.099	73.3934	6.099	18.3831	6.099	35.246	6.099	70.6399	6.099	96.5209	6.099	63.0458	6.099	36.6461	6.099	90.5174	6.099	92.4962	6.099	63.4603	6.099	63.3216	6.099	63.6219	6.099	65.5536	6.099	67.0062	6.099	43.6068	6.099	95.9936	6.099	29.1503	6.099	58.82	6.099	47.9088
6.10255	106.015	6.10255	73.6557	6.10255	65.2348	6.10255	92.3969	6.10255	91.6348	6.10255	63.5612	6.10255	84.9525	6.10255	19.186	6.10255	27.1229	6.10255	79.763	6.10255	80.6222	6.10255	53.4805	6.10255	34.3097	6.10255	91.7562	6.10255	92.6282	6.10255	47.8469	6.10255	56.7949	6.10255	73.0922	6.10255	70.0523	6.10255	64.5769	6.10255	38.0884	6.10255	99.9686	6.10255	31.1095	6.10255	55.1919	6.10255	46.6759
6.1061	100.81	6.1061	83.1295	6.1061	72.9821	6.1061	79.5938	6.1061	91.7249	6.1061	63.7554	6.1061	87.1998	6.1061	32.8831	6.1061	14.6085	6.1061	78.6555	6.1061	78.1846	6.1061	57.8378	6.1061	25.8832	6.1061	94.6044	6.1061	92.6687	6.1061	46.7389	6.1061	63.544	6.1061	81.9181	6.1061	63.2137	6.1061	75.9169	6.1061	37.5951	6.1061	96.5059	6.1061	42.2816	6.1061	53.9857	6.1061	47.6986
6.10966	90.9912	6.10966	78.481	6.10966	81.5514	6.10966	70.0611	6.10966	80.6224	6.10966	75.4929	6.10966	95.1391	6.10966	45.573	6.10966	18.1217	6.10966	76.0147	6.10966	76.6316	6.10966	59.8813	6.10966	22.9614	6.10966	88.4789	6.10966	85.0507	6.10966	47.1579	6.10966	74.2795	6.10966	93.4978	6.10966	53.4208	6.10966	85.7818	6.10966	39.3595	6.10966	97.3752	6.10966	40.4361	6.10966	56.6332	6.10966	32.6191
6.11321	87.5132	6.11321	69.4732	6.11321	93.6326	6.11321	67.0815	6.11321	81.817	6.11321	98.4254	6.11321	102.433	6.11321	56.8136	6.11321	32.8195	6.11321	79.6351	6.11321	81.0342	6.11321	62.4166	6.11321	29.1742	6.11321	75.4386	6.11321	95.5488	6.11321	44.6147	6.11321	83.2978	6.11321	95.6322	6.11321	59.6133	6.11321	96.4989	6.11321	42.334	6.11321	105.134	6.11321	44.1189	6.11321	68.6748	6.11321	27.9801
6.11676	93.2294	6.11676	60.1553	6.11676	108.946	6.11676	77.6145	6.11676	78.8537	6.11676	117.899	6.11676	108.031	6.11676	50.9837	6.11676	48.3301	6.11676	80.3902	6.11676	70.2779	6.11676	58.5055	6.11676	28.2394	6.11676	79.1383	6.11676	109.847	6.11676	50.5666	6.11676	88.756	6.11676	101.731	6.11676	44.6329	6.11676	95.4991	6.11676	41.2322	6.11676	104.16	6.11676	60.0565	6.11676	77.221	6.11676	31.0413
6.12031	100.167	6.12031	56.0545	6.12031	117.575	6.12031	81.5271	6.12031	71.2746	6.12031	118.168	6.12031	103.698	6.12031	53.0869	6.12031	66.8645	6.12031	80.8365	6.12031	61.6299	6.12031	56.8083	6.12031	27.3643	6.12031	81.6054	6.12031	104.26	6.12031	51.6231	6.12031	88.8527	6.12031	110.662	6.12031	55.7448	6.12031	101.596	6.12031	39.7795	6.12031	105.45	6.12031	59.9854	6.12031	74.3992	6.12031	34.605
6.12386	110.655	6.12386	57.7337	6.12386	125.251	6.12386	108.609	6.12386	66.0074	6.12386	117.677	6.12386	103.318	6.12386	59.2183	6.12386	79.039	6.12386	80.0822	6.12386	55.9678	6.12386	58.2547	6.12386	31.5576	6.12386	78.9749	6.12386	89.1017	6.12386	59.9869	6.12386	91.0364	6.12386	119.987	6.12386	62.5746	6.12386	100.546	6.12386	43.4418	6.12386	111.257	6.12386	72.5833	6.12386	77.4277	6.12386	35.8639
6.12741	103.937	6.12741	53.8295	6.12741	116.482	6.12741	121.077	6.12741	65.0176	6.12741	108.181	6.12741	97.5702	6.12741	46.5611	6.12741	87.67	6.12741	70.1117	6.12741	52.115	6.12741	46.9569	6.12741	39.866	6.12741	81.0868	6.12741	84.4593	6.12741	68.4521	6.12741	85.6433	6.12741	117.017	6.12741	66.7092	6.12741	106.287	6.12741	48.7471	6.12741	108.05	6.12741	80.3638	6.12741	75.621	6.12741	37.5849
6.13096	96.6046	6.13096	45.527	6.13096	111.714	6.13096	136.088	6.13096	67.1974	6.13096	100.94	6.13096	85.7778	6.13096	45.6044	6.13096	100.912	6.13096	59.3637	6.13096	58.3809	6.13096	45.5047	6.13096	51.4652	6.13096	74.7937	6.13096	81.3575	6.13096	77.3924	6.13096	75.371	6.13096	109.474	6.13096	69.3435	6.13096	111.329	6.13096	47.6669	6.13096	99.3424	6.13096	84.4842	6.13096	64.6579	6.13096	39.9633
6.13451	102.293	6.13451	41.9037	6.13451	110.035	6.13451	150.554	6.13451	63.4728	6.13451	97.9839	6.13451	77.5538	6.13451	46.2707	6.13451	108.988	6.13451	62.2595	6.13451	60.7646	6.13451	35.365	6.13451	60.2562	6.13451	77.8018	6.13451	84.4992	6.13451	71.2331	6.13451	73.7054	6.13451	98.2071	6.13451	72.5919	6.13451	114.481	6.13451	54.3068	6.13451	95.7611	6.13451	83.3762	6.13451	69.915	6.13451	41.0288
6.13806	103.75	6.13806	56.7072	6.13806	94.3596	6.13806	161.43	6.13806	57.5	6.13806	94.0778	6.13806	74.2268	6.13806	40.7257	6.13806	111.357	6.13806	55.3292	6.13806	54.7159	6.13806	37.3821	6.13806	71.7445	6.13806	86.0076	6.13806	71.2468	6.13806	69.2311	6.13806	67.1943	6.13806	92.4146	6.13806	76.7714	6.13806	117.165	6.13806	58.1764	6.13806	88.0425	6.13806	83.132	6.13806	54.1946	6.13806	44.3092
6.14162	101.944	6.14162	69.8331	6.14162	83.5249	6.14162	165.019	6.14162	61.4865	6.14162	102.245	6.14162	77.3582	6.14162	48.3211	6.14162	101.661	6.14162	56.5759	6.14162	50.386	6.14162	38.6034	6.14162	75.2652	6.14162	87.924	6.14162	82.1145	6.14162	78.7384	6.14162	64.6004	6.14162	81.0398	6.14162	70.616	6.14162	104.147	6.14162	54.236	6.14162	82.8323	6.14162	73.154	6.14162	49.5036	6.14162	35.6519
6.14517	112.366	6.14517	79.8562	6.14517	72.6973	6.14517	162.508	6.14517	71.0813	6.14517	99.0964	6.14517	65.661	6.14517	46.4119	6.14517	85.0254	6.14517	55.599	6.14517	51.9928	6.14517	46.8215	6.14517	75.237	6.14517	76.3752	6.14517	88.1727	6.14517	74.7738	6.14517	61.6132	6.14517	70.522	6.14517	73.9095	6.14517	92.1929	6.14517	65.0739	6.14517	77.7835	6.14517	65.3916	6.14517	48.7699	6.14517	30.6562
6.14872	120.569	6.14872	89.4458	6.14872	60.3321	6.14872	158.164	6.14872	78.3006	6.14872	92.469	6.14872	66.6675	6.14872	46.8538	6.14872	76.6202	6.14872	47.6573	6.14872	63.6651	6.14872	67.3432	6.14872	81.666	6.14872	70.5829	6.14872	91.5557	6.14872	64.7992	6.14872	66.9332	6.14872	62.6397	6.14872	82.7551	6.14872	95.0322	6.14872	77.7772	6.14872	60.9586	6.14872	68.2389	6.14872	45.7197	6.14872	23.0617
6.15227	108.11	6.15227	91.5654	6.15227	47.1584	6.15227	151.994	6.15227	85.8996	6.15227	88.1319	6.15227	49.6376	6.15227	56.6245	6.15227	54.7934	6.15227	38.3706	6.15227	74.6189	6.15227	60.0893	6.15227	75.1331	6.15227	73.6725	6.15227	81.605	6.15227	54.8667	6.15227	60.4938	6.15227	61.0955	6.15227	80.3824	6.15227	100.173	6.15227	83.8195	6.15227	47.9388	6.15227	74.3281	6.15227	49.5911	6.15227	9.54614
6.15582	91.2994	6.15582	93.4623	6.15582	35.9894	6.15582	146.177	6.15582	98.3271	6.15582	100.002	6.15582	38.9184	6.15582	58.5647	6.15582	44.7974	6.15582	26.7614	6.15582	84.1456	6.15582	63.4278	6.15582	74.1559	6.15582	71.3042	6.15582	82.0425	6.15582	53.9578	6.15582	69.3114	6.15582	60.2715	6.15582	64.2855	6.15582	105.99	6.15582	88.0317	6.15582	38.3163	6.15582	68.7234	6.15582	55.2398	6.15582	3.07492
6.15937	80.8389	6.15937	94.6686	6.15937	28.9844	6.15937	129.821	6.15937	110.432	6.15937	111.643	6.15937	40.1583	6.15937	58.438	6.15937	50.3491	6.15937	30.4798	6.15937	87.7473	6.15937	56.6284	6.15937	77.2368	6.15937	56.3507	6.15937	81.682	6.15937	58.2953	6.15937	56.4737	6.15937	70.3119	6.15937	56.9273	6.15937	104.983	6.15937	88.6863	6.15937	35.6107	6.15937	59.1333	6.15937	54.5804	6.15937	-5.17354
6.16292	78.2221	6.16292	83.4287	6.16292	38.6578	6.16292	119.691	6.16292	123.315	6.16292	125.987	6.16292	38.9885	6.16292	57.8754	6.16292	63.4333	6.16292	32.907	6.16292	91.3962	6.16292	59.4576	6.16292	75.8346	6.16292	58.963	6.16292	88.8075	6.16292	61.1655	6.16292	57.6437	6.16292	75.4921	6.16292	59.6185	6.16292	103.006	6.16292	79.8572	6.16292	38.5735	6.16292	66.93	6.16292	64.5346	6.16292	5.59234
6.16647	78.7122	6.16647	74.6501	6.16647	35.9984	6.16647	113.43	6.16647	124.752	6.16647	129.318	6.16647	39.9531	6.16647	48.7521	6.16647	58.1813	6.16647	35.0029	6.16647	90.7164	6.16647	60.4888	6.16647	71.5225	6.16647	69.4384	6.16647	91.4022	6.16647	60.6313	6.16647	51.9825	6.16647	77.2815	6.16647	52.2962	6.16647	89.7954	6.16647	73.1259	6.16647	42.5037	6.16647	62.9976	6.16647	65.7935	6.16647	24.6992
6.17002	74.0984	6.17002	65.012	6.17002	39.9916	6.17002	111.619	6.17002	123.844	6.17002	123.706	6.17002	48.1631	6.17002	47.6282	6.17002	56.9592	6.17002	38.9195	6.17002	88.413	6.17002	58.4344	6.17002	62.031	6.17002	82.6132	6.17002	75.038	6.17002	63.7413	6.17002	43.8253	6.17002	85.9403	6.17002	62.1069	6.17002	84.1647	6.17002	74.4955	6.17002	48.0669	6.17002	46.4743	6.17002	66.8799	6.17002	32.6854
6.17358	74.8762	6.17358	63.486	6.17358	40.7662	6.17358	119.711	6.17358	116.028	6.17358	110.882	6.17358	62.1578	6.17358	45.7425	6.17358	51.9206	6.17358	52.134	6.17358	91.1631	6.17358	55.1001	6.17358	52.1047	6.17358	73.5273	6.17358	56.3348	6.17358	78.3818	6.17358	40.0942	6.17358	87.4002	6.17358	57.5943	6.17358	90.3193	6.17358	69.1838	6.17358	57.8685	6.17358	42.1377	6.17358	66.3812	6.17358	45.6029
6.17713	63.4667	6.17713	51.101	6.17713	32.7208	6.17713	124	6.17713	108.538	6.17713	111.944	6.17713	72.2785	6.17713	44.3044	6.17713	56.3163	6.17713	58.667	6.17713	85.8946	6.17713	52.2451	6.17713	42.0647	6.17713	63.7154	6.17713	45.3332	6.17713	79.0191	6.17713	31.5028	6.17713	78.581	6.17713	56.234	6.17713	95.1787	6.17713	64.6151	6.17713	60.0416	6.17713	25.5693	6.17713	60.938	6.17713	68.6623
6.18068	63.8663	6.18068	40.5397	6.18068	39.1815	6.18068	120.895	6.18068	100.734	6.18068	100.01	6.18068	83.4967	6.18068	47.2173	6.18068	57.5473	6.18068	67.1015	6.18068	69.4993	6.18068	58.5798	6.18068	32.5228	6.18068	65.8477	6.18068	38.4221	6.18068	67.0584	6.18068	33.8387	6.18068	76.0826	6.18068	57.6964	6.18068	95.1866	6.18068	63.4071	6.18068	56.5076	6.18068	16.9678	6.18068	53.8095	6.18068	79.6266
6.18423	76.1911	6.18423	37.6636	6.18423	46.2846	6.18423	116.236	6.18423	93.4318	6.18423	89.7056	6.18423	94.1081	6.18423	53.2893	6.18423	58.5191	6.18423	72.8278	6.18423	53.9556	6.18423	52.3909	6.18423	24.6075	6.18423	73.5321	6.18423	31.8769	6.18423	62.2072	6.18423	43.9087	6.18423	73.8834	6.18423	56.8517	6.18423	91.4989	6.18423	66.5082	6.18423	59.6186	6.18423	26.8933	6.18423	57.3027	6.18423	91.2398
6.18778	86.48	6.18778	48.3044	6.18778	49.8009	6.18778	122.044	6.18778	90.3748	6.18778	91.5266	6.18778	101.28	6.18778	65.1556	6.18778	55.9031	6.18778	83.9184	6.18778	45.1521	6.18778	66.9221	6.18778	24.8093	6.18778	82.86	6.18778	23.4755	6.18778	64.8461	6.18778	51.1884	6.18778	68.4282	6.18778	69.3599	6.18778	95.6585	6.18778	62.6521	6.18778	48.0158	6.18778	36.2511	6.18778	53.4333	6.18778	96.7651
6.19133	84.5699	6.19133	48.4317	6.19133	58.3177	6.19133	119.361	6.19133	93.4787	6.19133	99.7868	6.19133	99.8967	6.19133	75.4978	6.19133	55.981	6.19133	95.0983	6.19133	33.5255	6.19133	67.7389	6.19133	32.0067	6.19133	76.3148	6.19133	32.3306	6.19133	78.4827	6.19133	55.5571	6.19133	69.2271	6.19133	69.1572	6.19133	93.5507	6.19133	63.1928	6.19133	41.1813	6.19133	52.7101	6.19133	55.4387	6.19133	93.6146
6.19488	89.9948	6.19488	48.9004	6.19488	63.2373	6.19488	119.347	6.19488	84.0824	6.19488	96.5482	6.19488	89.3658	6.19488	80.2652	6.19488	57.4887	6.19488	101.808	6.19488	22.5059	6.19488	73.87	6.19488	28.1958	6.19488	70.2878	6.19488	42.4955	6.19488	72.3245	6.19488	64.8217	6.19488	51.6213	6.19488	69.2175	6.19488	90.4606	6.19488	62.6626	6.19488	30.7405	6.19488	53.7731	6.19488	60.4054	6.19488	83.5834
6.19843	103.38	6.19843	54.7534	6.19843	62.9191	6.19843	123.51	6.19843	89.453	6.19843	92.7936	6.19843	96.7695	6.19843	76.8657	6.19843	66.5024	6.19843	100.737	6.19843	20.2698	6.19843	74.4077	6.19843	27.2886	6.19843	61.7128	6.19843	47.0976	6.19843	71.2545	6.19843	72.1782	6.19843	39.1523	6.19843	80.6682	6.19843	94.9066	6.19843	57.0469	6.19843	22.616	6.19843	60.7695	6.19843	74.692	6.19843	71.7206
6.20198	99.1075	6.20198	55.8539	6.20198	63.0338	6.20198	114.132	6.20198	86.3855	6.20198	85.0517	6.20198	89.0837	6.20198	77.7427	6.20198	68.8458	6.20198	103.273	6.20198	14.4144	6.20198	56.2665	6.20198	26.8097	6.20198	61.2048	6.20198	38.627	6.20198	59.5308	6.20198	66.1503	6.20198	34.8579	6.20198	66.2144	6.20198	90.1058	6.20198	53.8278	6.20198	22.9064	6.20198	65.2503	6.20198	86.3992	6.20198	57.8667
6.20554	103.762	6.20554	62.2097	6.20554	61.7133	6.20554	105.189	6.20554	80.5788	6.20554	92.2099	6.20554	99.7107	6.20554	64.0585	6.20554	71.9613	6.20554	98.7835	6.20554	5.61254	6.20554	44.3255	6.20554	47.8232	6.20554	62.6493	6.20554	51.6716	6.20554	59.0086	6.20554	77.5897	6.20554	33.6037	6.20554	79.1466	6.20554	80.8929	6.20554	63.4109	6.20554	20.5704	6.20554	54.9263	6.20554	82.1512	6.20554	48.3641
6.20909	101.479	6.20909	77.3975	6.20909	66.54	6.20909	95.522	6.20909	83.266	6.20909	95.8813	6.20909	98.3554	6.20909	53.713	6.20909	76.3716	6.20909	96.42	6.20909	5.92367	6.20909	34.8074	6.20909	42.4397	6.20909	64.7212	6.20909	62.6317	6.20909	64.1217	6.20909	79.4046	6.20909	43.0108	6.20909	87.0498	6.20909	75.6707	6.20909	66.1643	6.20909	24.3494	6.20909	56.0822	6.20909	75.0754	6.20909	39.7869
6.21264	96.6821	6.21264	75.172	6.21264	74.5028	6.21264	104.775	6.21264	83.2555	6.21264	99.6357	6.21264	92.1241	6.21264	39.3373	6.21264	70.885	6.21264	85.2687	6.21264	11.4284	6.21264	40.8499	6.21264	31.8316	6.21264	73.7351	6.21264	63.8354	6.21264	65.8024	6.21264	98.2639	6.21264	42.2844	6.21264	97.1695	6.21264	72.6231	6.21264	73.1148	6.21264	25.3288	6.21264	67.3057	6.21264	77.6857	6.21264	45.435
6.21619	96.1321	6.21619	77.7019	6.21619	57.3417	6.21619	116.607	6.21619	78.0766	6.21619	93.963	6.21619	93.6375	6.21619	35.304	6.21619	52.8278	6.21619	79.3735	6.21619	12.0805	6.21619	31.0294	6.21619	24.299	6.21619	69.2807	6.21619	62.2807	6.21619	57.375	6.21619	100.073	6.21619	44.2641	6.21619	105.903	6.21619	72.7901	6.21619	69.9092	6.21619	30.52	6.21619	59.8664	6.21619	63.9028	6.21619	48.6774
6.21974	83.713	6.21974	71.8079	6.21974	61.3836	6.21974	126.126	6.21974	74.4857	6.21974	94.2837	6.21974	84.8538	6.21974	24.9294	6.21974	38.4453	6.21974	70.6864	6.21974	9.74586	6.21974	19.1591	6.21974	10.8964	6.21974	65.6043	6.21974	57.131	6.21974	57.1405	6.21974	96.4866	6.21974	63.2519	6.21974	102.328	6.21974	82.4303	6.21974	74.0691	6.21974	37.1299	6.21974	56.9051	6.21974	56.1183	6.21974	43.7388
6.22329	78.8387	6.22329	62.4933	6.22329	64.9006	6.22329	122.444	6.22329	77.4889	6.22329	91.7906	6.22329	77.1257	6.22329	10.8397	6.22329	31.9597	6.22329	68.2963	6.22329	9.29929	6.22329	7.22188	6.22329	5.70871	6.22329	51.9325	6.22329	56.1055	6.22329	59.8011	6.22329	91.268	6.22329	75.11	6.22329	94.2156	6.22329	87.9076	6.22329	71.1686	6.22329	51.7203	6.22329	52.0385	6.22329	53.7063	6.22329	60.4234
6.22684	79.5864	6.22684	57.455	6.22684	61.9317	6.22684	125.021	6.22684	76.1267	6.22684	102.703	6.22684	79.4712	6.22684	14.6382	6.22684	22.4142	6.22684	53.6313	6.22684	5.23135	6.22684	2.63707	6.22684	15.0736	6.22684	50.2755	6.22684	70.2158	6.22684	55.0187	6.22684	76.7519	6.22684	79.1271	6.22684	88.6544	6.22684	91.6787	6.22684	67.0967	6.22684	66.7965	6.22684	32.9026	6.22684	54.2461	6.22684	80.4938
6.23039	84.2103	6.23039	57.1289	6.23039	64.9087	6.23039	120.997	6.23039	86.8579	6.23039	105.163	6.23039	73.7706	6.23039	14.6833	6.23039	11.1368	6.23039	47.0066	6.23039	6.04625	6.23039	12.6976	6.23039	20.1361	6.23039	52.3109	6.23039	87.2686	6.23039	53.3657	6.23039	66.342	6.23039	82.6663	6.23039	78.411	6.23039	92.543	6.23039	57.4682	6.23039	71.8709	6.23039	17.8619	6.23039	51.0307	6.23039	83.9759
6.23394	87.3272	6.23394	52.8921	6.23394	66.8294	6.23394	118.995	6.23394	97.7811	6.23394	109.449	6.23394	57.1209	6.23394	26.383	6.23394	6.12088	6.23394	36.9531	6.23394	6.21998	6.23394	20.9877	6.23394	24.0268	6.23394	48.8415	6.23394	93.7887	6.23394	47.9365	6.23394	58.3226	6.23394	82.5868	6.23394	70.3193	6.23394	93.1822	6.23394	55.2376	6.23394	74.2365	6.23394	13.0761	6.23394	55.7038	6.23394	88.7397
6.2375	89.5406	6.2375	48.7827	6.2375	73.6169	6.2375	125.365	6.2375	104.184	6.2375	109.148	6.2375	45.2196	6.2375	35.4925	6.2375	9.68886	6.2375	30.5029	6.2375	8.04691	6.2375	38.0253	6.2375	34.144	6.2375	48.0933	6.2375	95.9449	6.2375	40.7534	6.2375	52.3478	6.2375	81.6096	6.2375	73.914	6.2375	91.7491	6.2375	53.5998	6.2375	71.2131	6.2375	13.5261	6.2375	61.7754	6.2375	80.2177
6.24105	82.3638	6.24105	46.1057	6.24105	86.8038	6.24105	120.601	6.24105	106.109	6.24105	106.277	6.24105	42.1767	6.24105	51.4031	6.24105	24.6207	6.24105	32.3875	6.24105	11.48	6.24105	49.2939	6.24105	42.4254	6.24105	50.3702	6.24105	95.5438	6.24105	43.3612	6.24105	34.5913	6.24105	68.7322	6.24105	70.4175	6.24105	92.7993	6.24105	51.9707	6.24105	80.9746	6.24105	17.009	6.24105	69.4573	6.24105	82.3689
6.2446	88.6545	6.2446	46.7508	6.2446	98.2555	6.2446	113.401	6.2446	106.952	6.2446	96.5225	6.2446	47.7703	6.2446	71.7044	6.2446	35.7411	6.2446	39.0076	6.2446	18.158	6.2446	51.0299	6.2446	40.0488	6.2446	61.5436	6.2446	103.608	6.2446	42.4088	6.2446	21.2809	6.2446	49.6225	6.2446	57.5352	6.2446	89.7842	6.2446	44.0203	6.2446	89.9836	6.2446	9.09439	6.2446	81.713	6.2446	76.4865
6.24815	96.265	6.24815	56.4367	6.24815	107.721	6.24815	113.393	6.24815	113.931	6.24815	78.5849	6.24815	52.7889	6.24815	81.7257	6.24815	46.77	6.24815	54.7612	6.24815	22.7871	6.24815	52.8252	6.24815	43.8466	6.24815	74.8903	6.24815	105.21	6.24815	51.6665	6.24815	19.2332	6.24815	41.0496	6.24815	49.8329	6.24815	79.4419	6.24815	42.3275	6.24815	94.7475	6.24815	12.4785	6.24815	105.461	6.24815	71.9229
6.2517	98.9486	6.2517	61.9092	6.2517	125.086	6.2517	104.979	6.2517	101.505	6.2517	76.9554	6.2517	60.8785	6.2517	91.1445	6.2517	52.7866	6.2517	69.7668	6.2517	26.6435	6.2517	51.9556	6.2517	46.3126	6.2517	92.3988	6.2517	102.026	6.2517	52.3698	6.2517	30.5057	6.2517	33.9421	6.2517	33.0509	6.2517	74.2258	6.2517	46.9294	6.2517	86.2775	6.2517	20.4759	6.2517	114.259	6.2517	73.0083
6.25525	98.2473	6.25525	82.275	6.25525	131.226	6.25525	107.66	6.25525	94.1908	6.25525	93.1027	6.25525	75.5477	6.25525	90.1148	6.25525	63.1383	6.25525	87.8042	6.25525	39.0686	6.25525	58.1546	6.25525	52.5151	6.25525	109.877	6.25525	101.018	6.25525	57.3003	6.25525	52.7397	6.25525	34.7848	6.25525	38.9294	6.25525	65.6124	6.25525	60.7206	6.25525	83.7534	6.25525	39.4898	6.25525	111.543	6.25525	70.9845
6.2588	88.8511	6.2588	98.2813	6.2588	144.078	6.2588	114.46	6.2588	92.9499	6.2588	94.987	6.2588	87.8758	6.2588	93.3041	6.2588	81.1865	6.2588	110.618	6.2588	48.0099	6.2588	66.0948	6.2588	47.0305	6.2588	124.646	6.2588	96.5211	6.2588	62.7744	6.2588	68.8811	6.2588	35.1626	6.2588	35.5797	6.2588	73.2009	6.2588	72.9526	6.2588	80.3346	6.2588	63.6684	6.2588	99.2014	6.2588	79.6731
6.26235	91.9134	6.26235	107.244	6.26235	143.26	6.26235	131.534	6.26235	90.4471	6.26235	94.8611	6.26235	97.1674	6.26235	103.385	6.26235	87.2209	6.26235	126.832	6.26235	51.6149	6.26235	58.3	6.26235	45.7095	6.26235	123.756	6.26235	79.5246	6.26235	63.3559	6.26235	80.0922	6.26235	40.205	6.26235	32.0863	6.26235	77.6539	6.26235	85.6165	6.26235	67.76	6.26235	82.8274	6.26235	88.6666	6.26235	84.8669
6.2659	94.4383	6.2659	109.142	6.2659	137.864	6.2659	136.48	6.2659	81.0255	6.2659	86.5539	6.2659	111.34	6.2659	107.507	6.2659	90.8139	6.2659	129.422	6.2659	53.9813	6.2659	48.9425	6.2659	44.3963	6.2659	119.388	6.2659	67.9257	6.2659	62.7481	6.2659	81.6822	6.2659	44.815	6.2659	41.1346	6.2659	85.3679	6.2659	87.736	6.2659	53.281	6.2659	94.303	6.2659	76.0543	6.2659	82.5166
6.26946	87.1604	6.26946	103.177	6.26946	144.646	6.26946	132.307	6.26946	80.7337	6.26946	89.7441	6.26946	108.052	6.26946	98.7377	6.26946	93.4381	6.26946	129.146	6.26946	49.9594	6.26946	40.4813	6.26946	49.6501	6.26946	98.3792	6.26946	68.351	6.26946	60.8691	6.26946	85.7002	6.26946	59.1034	6.26946	37.9989	6.26946	91.1084	6.26946	87.6372	6.26946	49.0879	6.26946	110.075	6.26946	70.0994	6.26946	87.3339
6.27301	84.8922	6.27301	99.2098	6.27301	140.733	6.27301	128.308	6.27301	86.9234	6.27301	82.9497	6.27301	106.524	6.27301	86.5954	6.27301	90.0226	6.27301	128.65	6.27301	36.8474	6.27301	41.2213	6.27301	63.2672	6.27301	89.1096	6.27301	66.7533	6.27301	60.1206	6.27301	81.0244	6.27301	70.3696	6.27301	39.9851	6.27301	91.5545	6.27301	89.8047	6.27301	57.2358	6.27301	108.581	6.27301	79.9288	6.27301	102.954
6.27656	83.6586	6.27656	106.501	6.27656	120.379	6.27656	132.436	6.27656	83.1789	6.27656	76.3252	6.27656	106.757	6.27656	91.004	6.27656	89.2138	6.27656	112.839	6.27656	35.9603	6.27656	35.545	6.27656	76.183	6.27656	81.0116	6.27656	71.966	6.27656	60.9652	6.27656	76.9934	6.27656	84.6193	6.27656	41.0777	6.27656	97.5808	6.27656	84.706	6.27656	69.3314	6.27656	85.3742	6.27656	75.0291	6.27656	109.477
6.28011	74.7245	6.28011	102.065	6.28011	113.592	6.28011	139.801	6.28011	99.7434	6.28011	74.7988	6.28011	105.265	6.28011	83.7018	6.28011	81.0832	6.28011	108.545	6.28011	37.7806	6.28011	49.0885	6.28011	63.3021	6.28011	63.964	6.28011	80.9938	6.28011	55.2766	6.28011	71.2255	6.28011	87.2876	6.28011	43.6249	6.28011	98.2068	6.28011	77.6843	6.28011	70.1129	6.28011	69.8164	6.28011	63.9079	6.28011	103.78
6.28366	73.9175	6.28366	94.6808	6.28366	102.574	6.28366	140.005	6.28366	103.765	6.28366	72.7485	6.28366	101.485	6.28366	69.0713	6.28366	77.0913	6.28366	96.2071	6.28366	34.2647	6.28366	59.0849	6.28366	64.8955	6.28366	52.6472	6.28366	80.1715	6.28366	32.7462	6.28366	62.3461	6.28366	87.8473	6.28366	46.2627	6.28366	103.409	6.28366	78.0405	6.28366	71.1182	6.28366	57.4299	6.28366	67.4974	6.28366	94.6266
6.28721	77.6554	6.28721	91.2933	6.28721	101.673	6.28721	131.53	6.28721	95.896	6.28721	51.7158	6.28721	98.9493	6.28721	63.233	6.28721	84.3815	6.28721	69.1504	6.28721	32.9425	6.28721	67.4059	6.28721	62.2078	6.28721	42.5817	6.28721	71.1849	6.28721	20.1538	6.28721	59.7617	6.28721	81.8976	6.28721	52.6394	6.28721	98.7504	6.28721	65.1743	6.28721	80.3247	6.28721	54.4292	6.28721	64.3511	6.28721	74.273
6.29076	82.7771	6.29076	87.3012	6.29076	94.1665	6.29076	120.175	6.29076	87.0545	6.29076	42.9927	6.29076	89.0121	6.29076	75.8912	6.29076	76.0373	6.29076	60.2532	6.29076	33.4481	6.29076	66.6214	6.29076	52.0972	6.29076	33.9152	6.29076	66.3449	6.29076	12.1296	6.29076	45.6776	6.29076	66.4608	6.29076	61.9907	6.29076	101.912	6.29076	56.1664	6.29076	88.3722	6.29076	47.3633	6.29076	67.7608	6.29076	59.8993
6.29431	89.0497	6.29431	75.298	6.29431	92.7738	6.29431	117.852	6.29431	80.4198	6.29431	32.4281	6.29431	80.0095	6.29431	70.0739	6.29431	59.5339	6.29431	49.7501	6.29431	26.6235	6.29431	55.8283	6.29431	47.6663	6.29431	24.3043	6.29431	60.391	6.29431	13.4253	6.29431	43.6194	6.29431	59.5116	6.29431	59.176	6.29431	104.699	6.29431	58.7602	6.29431	95.1752	6.29431	40.9003	6.29431	65.8878	6.29431	42.6748
6.29786	93.6546	6.29786	72.1413	6.29786	95.9849	6.29786	114.664	6.29786	75.5588	6.29786	40.2842	6.29786	62.2208	6.29786	57.6214	6.29786	43.6875	6.29786	48.2666	6.29786	27.5561	6.29786	64.894	6.29786	42.15	6.29786	32.8953	6.29786	53.3856	6.29786	20.6424	6.29786	47.5812	6.29786	57.226	6.29786	53.5266	6.29786	97.1791	6.29786	56.4604	6.29786	90.0291	6.29786	35.3952	6.29786	82.2555	6.29786	30.1754
6.30142	96.7112	6.30142	75.3943	6.30142	100.052	6.30142	111.153	6.30142	72.7503	6.30142	50.4377	6.30142	57.6789	6.30142	52.6611	6.30142	38.7747	6.30142	50.0252	6.30142	40.1122	6.30142	65.713	6.30142	36.1351	6.30142	41.7746	6.30142	47.5517	6.30142	23.6505	6.30142	58.0582	6.30142	51.5692	6.30142	54.7108	6.30142	93.588	6.30142	54.7461	6.30142	93.4537	6.30142	54.4228	6.30142	77.4423	6.30142	26.9032
6.30497	96.6174	6.30497	79.0812	6.30497	95.2276	6.30497	119.191	6.30497	71.6941	6.30497	57.1315	6.30497	61.3477	6.30497	52.161	6.30497	35.5164	6.30497	54.3687	6.30497	52.4856	6.30497	59.0608	6.30497	31.3166	6.30497	48.9107	6.30497	46.1107	6.30497	34.2522	6.30497	59.3308	6.30497	43.4119	6.30497	62.0054	6.30497	87.8834	6.30497	65.2148	6.30497	98.5878	6.30497	84.4498	6.30497	76.918	6.30497	16.8369
6.30852	101.985	6.30852	83.8064	6.30852	97.7335	6.30852	120.407	6.30852	90.7725	6.30852	54.2538	6.30852	60.2803	6.30852	60.2105	6.30852	32.8813	6.30852	45.5832	6.30852	56.6166	6.30852	50.7986	6.30852	33.9701	6.30852	61.1745	6.30852	45.3995	6.30852	42.8336	6.30852	58.8383	6.30852	36.9775	6.30852	63.5521	6.30852	96.5986	6.30852	69.9396	6.30852	93.6116	6.30852	97.5554	6.30852	68.5837	6.30852	27.6059
6.31207	105.454	6.31207	95.329	6.31207	86.8478	6.31207	126.768	6.31207	107.917	6.31207	63.5956	6.31207	47.9614	6.31207	66.9537	6.31207	22.7646	6.31207	28.0021	6.31207	60.8196	6.31207	51.8189	6.31207	37.6745	6.31207	62.6978	6.31207	53.1581	6.31207	55.5102	6.31207	58.2421	6.31207	33.5621	6.31207	58.3377	6.31207	98.2426	6.31207	83.8105	6.31207	85.2313	6.31207	97.7609	6.31207	69.0321	6.31207	32.6118
6.31562	99.2012	6.31562	98.8003	6.31562	91.0988	6.31562	121.028	6.31562	116.182	6.31562	76.6252	6.31562	48.5694	6.31562	64.4017	6.31562	24.3375	6.31562	17.9934	6.31562	67.523	6.31562	58.7071	6.31562	36.728	6.31562	67.494	6.31562	55.2849	6.31562	68.9029	6.31562	54.7993	6.31562	28.0988	6.31562	65.6643	6.31562	98.9477	6.31562	79.8073	6.31562	80.817	6.31562	97.0641	6.31562	71.3735	6.31562	36.1841
6.31917	90.9301	6.31917	92.2753	6.31917	92.7635	6.31917	115.085	6.31917	132.138	6.31917	86.8587	6.31917	45.8892	6.31917	66.7537	6.31917	25.6221	6.31917	25.7725	6.31917	56.9788	6.31917	57.8603	6.31917	47.0286	6.31917	59.3567	6.31917	61.1729	6.31917	71.3904	6.31917	59.4894	6.31917	33.7872	6.31917	59.1238	6.31917	92.8805	6.31917	68.7972	6.31917	73.8198	6.31917	97.277	6.31917	62.9208	6.31917	43.8941
6.32272	84.1791	6.32272	90.2944	6.32272	85.6013	6.32272	107.875	6.32272	142.615	6.32272	97.4677	6.32272	52.0811	6.32272	65.8741	6.32272	30.2325	6.32272	30.7812	6.32272	49.8279	6.32272	56.5756	6.32272	48.3383	6.32272	77.4099	6.32272	67.9659	6.32272	82.5883	6.32272	66.5884	6.32272	39.4858	6.32272	61.4209	6.32272	84.8291	6.32272	63.9499	6.32272	82.5038	6.32272	92.0057	6.32272	60.2044	6.32272	52.4387
6.32627	80.2982	6.32627	90.9601	6.32627	82.5295	6.32627	109.67	6.32627	166.092	6.32627	105.915	6.32627	64.9336	6.32627	52.527	6.32627	46.9946	6.32627	29.1802	6.32627	68.6075	6.32627	55.3958	6.32627	45.8559	6.32627	83.354	6.32627	72.2079	6.32627	93.1675	6.32627	76.5017	6.32627	42.4776	6.32627	52.0412	6.32627	86.3415	6.32627	57.9719	6.32627	79.4628	6.32627	93.5377	6.32627	47.9821	6.32627	62.0453
6.32982	70.3441	6.32982	82.9682	6.32982	86.9688	6.32982	119.713	6.32982	177.251	6.32982	108.934	6.32982	77.8976	6.32982	42.5054	6.32982	44.3723	6.32982	30.9125	6.32982	60.6384	6.32982	52.7944	6.32982	34.1054	6.32982	75.1633	6.32982	73.6192	6.32982	78.7698	6.32982	73.7879	6.32982	35.5985	6.32982	40.7971	6.32982	85.4112	6.32982	49.6226	6.32982	66.2367	6.32982	92.3701	6.32982	46.3521	6.32982	62.2655
6.33338	62.8218	6.33338	79.0346	6.33338	96.1643	6.33338	124.962	6.33338	180.486	6.33338	110.497	6.33338	91.8714	6.33338	33.2286	6.33338	54.8202	6.33338	31.1041	6.33338	51.6389	6.33338	42.8127	6.33338	42.9554	6.33338	75.0324	6.33338	71.8694	6.33338	58.7027	6.33338	70.1159	6.33338	37.0495	6.33338	35.7142	6.33338	93.3663	6.33338	45.5307	6.33338	60.4822	6.33338	90.2733	6.33338	52.0051	6.33338	67.4968
6.33693	56.9252	6.33693	76.9455	6.33693	111.813	6.33693	123.103	6.33693	171.528	6.33693	109.985	6.33693	106.999	6.33693	33.6452	6.33693	62.5401	6.33693	33.1953	6.33693	36.8544	6.33693	39.0056	6.33693	38.3754	6.33693	78.5611	6.33693	68.5056	6.33693	51.9836	6.33693	73.5573	6.33693	38.0165	6.33693	31.2405	6.33693	94.5277	6.33693	38.396	6.33693	56.1081	6.33693	78.549	6.33693	54.0984	6.33693	52.5273
6.34048	59.2253	6.34048	75.595	6.34048	121.843	6.34048	124.78	6.34048	162.387	6.34048	103.933	6.34048	113.193	6.34048	28.7088	6.34048	62.1497	6.34048	51.9956	6.34048	26.5672	6.34048	27.7341	6.34048	34.7848	6.34048	70.0023	6.34048	68.7313	6.34048	42.273	6.34048	66.1984	6.34048	37.6781	6.34048	48.0803	6.34048	98.025	6.34048	54.5847	6.34048	48.13	6.34048	63.0275	6.34048	57.3219	6.34048	34.2384
6.34403	56.8716	6.34403	77.0338	6.34403	139.45	6.34403	123.346	6.34403	150.647	6.34403	95.0057	6.34403	120.522	6.34403	13.358	6.34403	69.0421	6.34403	63.995	6.34403	19.3764	6.34403	22.3755	6.34403	35.2813	6.34403	69.623	6.34403	61.4214	6.34403	41.9528	6.34403	65.326	6.34403	35.8466	6.34403	53.026	6.34403	104.614	6.34403	82.7401	6.34403	48.3685	6.34403	53.6212	6.34403	58.2565	6.34403	33.8299
6.34758	55.3123	6.34758	75.8682	6.34758	127.655	6.34758	112.225	6.34758	152.127	6.34758	93.6309	6.34758	116.534	6.34758	17.6434	6.34758	77.8041	6.34758	79.6162	6.34758	21.0289	6.34758	24.7356	6.34758	32.4074	6.34758	66.9004	6.34758	61.7862	6.34758	39.5874	6.34758	62.9813	6.34758	43.2714	6.34758	58.2598	6.34758	102.172	6.34758	85.5877	6.34758	44.4346	6.34758	52.444	6.34758	82.3302	6.34758	29.6829
6.35113	56.2274	6.35113	83.5203	6.35113	116.213	6.35113	111.474	6.35113	142.998	6.35113	83.7522	6.35113	110.46	6.35113	26.3659	6.35113	78.2331	6.35113	92.3862	6.35113	22.8101	6.35113	28.0504	6.35113	30.8125	6.35113	59.7979	6.35113	67.2684	6.35113	35.8563	6.35113	57.1788	6.35113	48.9646	6.35113	65.3244	6.35113	107.445	6.35113	95.7454	6.35113	57.0608	6.35113	62.8765	6.35113	91.2197	6.35113	33.8483
6.35468	59.6486	6.35468	86.1738	6.35468	120.721	6.35468	116.389	6.35468	143.111	6.35468	82.5376	6.35468	106.738	6.35468	29.0957	6.35468	71.5216	6.35468	91.163	6.35468	26.4434	6.35468	29.3136	6.35468	27.1091	6.35468	49.8359	6.35468	74.9848	6.35468	42.4155	6.35468	46.1861	6.35468	51.052	6.35468	63.3004	6.35468	120.898	6.35468	119.493	6.35468	64.1775	6.35468	74.6184	6.35468	102.707	6.35468	33.8746
6.35823	69.7074	6.35823	100.367	6.35823	127.592	6.35823	118.465	6.35823	152.976	6.35823	77.0818	6.35823	85.8315	6.35823	42.1392	6.35823	64.8156	6.35823	78.9927	6.35823	23.5346	6.35823	44.1325	6.35823	32.6669	6.35823	52.2457	6.35823	86.0741	6.35823	46.972	6.35823	43.7996	6.35823	58.6582	6.35823	67.7354	6.35823	128.549	6.35823	137.869	6.35823	66.8031	6.35823	74.9038	6.35823	112.401	6.35823	46.3687
6.36178	80.9034	6.36178	108.497	6.36178	119.437	6.36178	119.6	6.36178	145.835	6.36178	84.7626	6.36178	67.7268	6.36178	61.2741	6.36178	63.5049	6.36178	67.9533	6.36178	13.606	6.36178	60.5005	6.36178	35.7047	6.36178	44.2758	6.36178	99.0866	6.36178	52.8448	6.36178	41.1819	6.36178	68.7392	6.36178	77.7939	6.36178	125.139	6.36178	142.762	6.36178	72.4554	6.36178	73.497	6.36178	123.656	6.36178	50.5339
6.36534	90.0373	6.36534	106.814	6.36534	115.745	6.36534	113.554	6.36534	128.853	6.36534	96.7067	6.36534	66.3303	6.36534	66.0526	6.36534	70.4458	6.36534	82.7545	6.36534	12.9589	6.36534	65.3693	6.36534	37.6118	6.36534	36.6148	6.36534	103.98	6.36534	54.9327	6.36534	30.4543	6.36534	81.2504	6.36534	83.1225	6.36534	111.143	6.36534	134.216	6.36534	73.8674	6.36534	72.2217	6.36534	133.311	6.36534	53.586
6.36889	105.172	6.36889	98.5711	6.36889	103.82	6.36889	108.563	6.36889	116.347	6.36889	98.526	6.36889	68.3359	6.36889	79.2597	6.36889	75.8099	6.36889	86.8248	6.36889	3.27154	6.36889	66.4433	6.36889	52.9252	6.36889	32.567	6.36889	107.879	6.36889	55.0213	6.36889	37.5539	6.36889	83.1899	6.36889	78.2664	6.36889	107.365	6.36889	126.384	6.36889	65.4441	6.36889	69.4748	6.36889	131.711	6.36889	44.3883
6.37244	120.149	6.37244	105.741	6.37244	92.5402	6.37244	108.153	6.37244	121.535	6.37244	103.218	6.37244	73.6843	6.37244	76.4334	6.37244	81.3778	6.37244	91.7181	6.37244	3.77126	6.37244	72.1007	6.37244	60.2816	6.37244	38.5163	6.37244	108.877	6.37244	59.7526	6.37244	52.8003	6.37244	77.5001	6.37244	84.5151	6.37244	107.57	6.37244	122.207	6.37244	71.0132	6.37244	66.1218	6.37244	114.394	6.37244	49.8333
6.37599	127.432	6.37599	108.058	6.37599	102.364	6.37599	118.27	6.37599	126.205	6.37599	101.724	6.37599	65.0515	6.37599	71.1134	6.37599	92.7982	6.37599	86.5684	6.37599	15.6462	6.37599	75.2312	6.37599	66.4639	6.37599	41.1891	6.37599	105.938	6.37599	57.1498	6.37599	61.6048	6.37599	68.839	6.37599	78.6575	6.37599	110.791	6.37599	118.557	6.37599	79.063	6.37599	77.7445	6.37599	99.2058	6.37599	66.3819
6.37954	127.441	6.37954	113.434	6.37954	111.105	6.37954	127.87	6.37954	118.01	6.37954	96.9236	6.37954	48.7584	6.37954	75.2536	6.37954	91.0353	6.37954	87.4496	6.37954	13.0566	6.37954	59.7995	6.37954	66.3748	6.37954	47.6416	6.37954	101.78	6.37954	53.6759	6.37954	71.3828	6.37954	69.7829	6.37954	83.1377	6.37954	104.873	6.37954	106.438	6.37954	78.6805	6.37954	71.6436	6.37954	77.0013	6.37954	72.4442
6.38309	132.734	6.38309	124.218	6.38309	122.249	6.38309	135.011	6.38309	117.235	6.38309	102.981	6.38309	58.0636	6.38309	73.7429	6.38309	91.7346	6.38309	91.2725	6.38309	23.2507	6.38309	55.719	6.38309	82.0559	6.38309	67.0096	6.38309	108.439	6.38309	64.5214	6.38309	77.2777	6.38309	74.6063	6.38309	91.5455	6.38309	99.682	6.38309	92.6607	6.38309	88.8524	6.38309	73.8175	6.38309	65.0879	6.38309	77.9475
6.38664	139.201	6.38664	147.836	6.38664	131.786	6.38664	135.39	6.38664	115.981	6.38664	111.651	6.38664	66.1014	6.38664	64.3298	6.38664	92.8264	6.38664	99.8293	6.38664	26.2793	6.38664	59.2327	6.38664	86.6377	6.38664	85.8031	6.38664	114.103	6.38664	83.1292	6.38664	81.4493	6.38664	78.1547	6.38664	92.4958	6.38664	90.8755	6.38664	78.3064	6.38664	97.4629	6.38664	66.2176	6.38664	56.1696	6.38664	71.9956
6.39019	140.751	6.39019	161.806	6.39019	140.408	6.39019	132.098	6.39019	121.203	6.39019	104.271	6.39019	66.9251	6.39019	71.2162	6.39019	92.4893	6.39019	100.24	6.39019	36.0596	6.39019	60.2232	6.39019	80.1421	6.39019	89.4898	6.39019	122.82	6.39019	79.8677	6.39019	79.2381	6.39019	73.8649	6.39019	104.561	6.39019	91.9961	6.39019	76.182	6.39019	109.987	6.39019	60.1029	6.39019	53.393	6.39019	67.4995
6.39374	134.961	6.39374	162.821	6.39374	135.158	6.39374	126.594	6.39374	127.838	6.39374	114.917	6.39374	79.7898	6.39374	78.6843	6.39374	93.5791	6.39374	83.7295	6.39374	42.4755	6.39374	63.9518	6.39374	73.0678	6.39374	100.62	6.39374	127.946	6.39374	84.3329	6.39374	85.6557	6.39374	72.73	6.39374	93.6598	6.39374	98.0932	6.39374	72.3077	6.39374	119.462	6.39374	56.6801	6.39374	50.9308	6.39374	81.6884
6.3973	141.58	6.3973	172.48	6.3973	120.702	6.3973	136.94	6.3973	147.13	6.3973	118.097	6.3973	84.8445	6.3973	86.0918	6.3973	83.2378	6.3973	81.2815	6.3973	47.6903	6.3973	70.7941	6.3973	65.8761	6.3973	95.7579	6.3973	128.19	6.3973	83.6943	6.3973	94.9796	6.3973	77.7609	6.3973	80.983	6.3973	99.4066	6.3973	54.0431	6.3973	117.749	6.3973	52.1417	6.3973	59.6292	6.3973	86.3326
6.40085	146.029	6.40085	175.695	6.40085	132.899	6.40085	153.765	6.40085	150.488	6.40085	122.738	6.40085	91.189	6.40085	87.6631	6.40085	65.9066	6.40085	69.8459	6.40085	48.9813	6.40085	78.0999	6.40085	62.3693	6.40085	89.7647	6.40085	136.184	6.40085	89.8764	6.40085	91.2322	6.40085	89.6037	6.40085	64.0952	6.40085	102.971	6.40085	56.2013	6.40085	117.28	6.40085	51.6864	6.40085	61.9201	6.40085	91.0264
6.4044	144.168	6.4044	174.54	6.4044	157.231	6.4044	165.997	6.4044	153.494	6.4044	122.019	6.4044	100.985	6.4044	73.6104	6.4044	53.7223	6.4044	45.8383	6.4044	41.6646	6.4044	69.8019	6.4044	58.1984	6.4044	76.4464	6.4044	137.195	6.4044	105.148	6.4044	91.0238	6.4044	101.046	6.4044	56.6122	6.4044	107.038	6.4044	72.5122	6.4044	118.261	6.4044	58.6801	6.4044	58.8517	6.4044	92.6828
6.40795	147.916	6.40795	160.454	6.40795	167.245	6.40795	174.163	6.40795	157.269	6.40795	119.735	6.40795	100.725	6.40795	73.0826	6.40795	51.5929	6.40795	26.5947	6.40795	37.4015	6.40795	61.8903	6.40795	53.3782	6.40795	58.9913	6.40795	127.961	6.40795	114.185	6.40795	95.6198	6.40795	107.41	6.40795	64.0403	6.40795	93.2315	6.40795	75.8346	6.40795	104.081	6.40795	56.5698	6.40795	62.4203	6.40795	100.132
6.4115	150.731	6.4115	148.241	6.4115	159.341	6.4115	185.769	6.4115	158.706	6.4115	125.176	6.4115	109.647	6.4115	80.9016	6.4115	58.0177	6.4115	14.5242	6.4115	22.9461	6.4115	54.1308	6.4115	51.4863	6.4115	45.0471	6.4115	124.108	6.4115	113.565	6.4115	94.9416	6.4115	116.26	6.4115	59.5206	6.4115	91.021	6.4115	75.547	6.4115	97.3261	6.4115	58.4006	6.4115	72.0914	6.4115	109.805
6.41505	143.838	6.41505	132.426	6.41505	156.148	6.41505	196.753	6.41505	153.073	6.41505	129.903	6.41505	119.599	6.41505	83.6491	6.41505	79.5863	6.41505	29.4408	6.41505	14.0096	6.41505	40.9489	6.41505	57.4887	6.41505	36.6771	6.41505	121.634	6.41505	106.144	6.41505	89.5565	6.41505	124.201	6.41505	52.0923	6.41505	100.913	6.41505	95.0613	6.41505	79.0228	6.41505	62.2168	6.41505	80.4778	6.41505	116.741
6.4186	127.819	6.4186	122.964	6.4186	151.061	6.4186	196.353	6.4186	148.039	6.4186	130.942	6.4186	124.4	6.4186	84.0648	6.4186	97.0452	6.4186	35.7518	6.4186	1.10721	6.4186	28.7944	6.4186	67.0894	6.4186	28.4091	6.4186	114.366	6.4186	106.04	6.4186	90.9607	6.4186	120.631	6.4186	57.5852	6.4186	120.651	6.4186	102.459	6.4186	69.2274	6.4186	55.5999	6.4186	82.2061	6.4186	109.66
6.42215	126.194	6.42215	119.211	6.42215	150.026	6.42215	197.246	6.42215	153.784	6.42215	131.421	6.42215	123.114	6.42215	81.3302	6.42215	111.677	6.42215	48.2046	6.42215	6.06034	6.42215	29.0628	6.42215	73.114	6.42215	24.4618	6.42215	105.616	6.42215	109.606	6.42215	95.3806	6.42215	125.368	6.42215	67.7898	6.42215	120.274	6.42215	116.688	6.42215	55.6084	6.42215	66.5686	6.42215	82.7957	6.42215	119.846
6.4257	124.211	6.4257	114.454	6.4257	152.2	6.4257	197.908	6.4257	134.532	6.4257	135.4	6.4257	114.181	6.4257	87.6889	6.4257	125.77	6.4257	67.0298	6.4257	14.8171	6.4257	19.3442	6.4257	69.0881	6.4257	31.3692	6.4257	101.102	6.4257	110.311	6.4257	94.7223	6.4257	126.072	6.4257	79.1962	6.4257	115.733	6.4257	119.977	6.4257	56.8534	6.4257	73.2215	6.4257	83.9824	6.4257	136.124
6.42926	118.534	6.42926	120.528	6.42926	146.84	6.42926	185.702	6.42926	124.016	6.42926	137.582	6.42926	101.276	6.42926	82.5367	6.42926	120.718	6.42926	88.7598	6.42926	30.6203	6.42926	13.8345	6.42926	70.6491	6.42926	44.3698	6.42926	90.7578	6.42926	115.342	6.42926	100.636	6.42926	134.557	6.42926	88.0963	6.42926	104.71	6.42926	111.598	6.42926	52.6089	6.42926	75.8873	6.42926	84.2978	6.42926	141.13
6.43281	124.959	6.43281	118.01	6.43281	141.477	6.43281	180.588	6.43281	120.855	6.43281	149.174	6.43281	102.766	6.43281	84.7516	6.43281	119.388	6.43281	107.827	6.43281	40.6409	6.43281	24.5484	6.43281	79.2681	6.43281	52.3273	6.43281	85.5121	6.43281	114.108	6.43281	99.582	6.43281	139.722	6.43281	89.4569	6.43281	98.7168	6.43281	107.376	6.43281	65.2296	6.43281	77.1222	6.43281	98.9303	6.43281	135.775
6.43636	129.346	6.43636	118.015	6.43636	133.951	6.43636	178.51	6.43636	124.225	6.43636	150.515	6.43636	94.1563	6.43636	87.2449	6.43636	116.75	6.43636	120.428	6.43636	44.2004	6.43636	42.0505	6.43636	76.5028	6.43636	71.7277	6.43636	85.3241	6.43636	103.269	6.43636	88.8427	6.43636	133.049	6.43636	89.03	6.43636	109.897	6.43636	96.2881	6.43636	84.6078	6.43636	76.8537	6.43636	101.922	6.43636	129.853
6.43991	136.525	6.43991	114.141	6.43991	131.018	6.43991	176.634	6.43991	121.066	6.43991	149.543	6.43991	91.216	6.43991	111.333	6.43991	105.099	6.43991	125.422	6.43991	54.7879	6.43991	59.3092	6.43991	72.8723	6.43991	80.8105	6.43991	91.7607	6.43991	84.6509	6.43991	83.5988	6.43991	128.15	6.43991	91.8428	6.43991	126.908	6.43991	92.4981	6.43991	105.606	6.43991	79.3074	6.43991	115.067	6.43991	115.091
6.44346	151.707	6.44346	108.64	6.44346	125.67	6.44346	173.224	6.44346	123.314	6.44346	149.41	6.44346	96.3996	6.44346	116.593	6.44346	96.0164	6.44346	126.542	6.44346	52.9311	6.44346	60.727	6.44346	70.3196	6.44346	96.2679	6.44346	90.7896	6.44346	76.1109	6.44346	86.6215	6.44346	125.512	6.44346	76.0652	6.44346	130.72	6.44346	79.5055	6.44346	112.906	6.44346	77.3284	6.44346	118.785	6.44346	101.177
6.44701	170.024	6.44701	112.152	6.44701	124.406	6.44701	179.846	6.44701	129.977	6.44701	138.528	6.44701	88.1074	6.44701	116.523	6.44701	83.213	6.44701	131.92	6.44701	52.5885	6.44701	62.1485	6.44701	64.0245	6.44701	104.734	6.44701	93.8902	6.44701	63.2325	6.44701	94.6858	6.44701	117.061	6.44701	72.4912	6.44701	120.718	6.44701	71.8691	6.44701	116.531	6.44701	70.7919	6.44701	118.889	6.44701	79.4214
6.45056	178.594	6.45056	96.6589	6.45056	127.141	6.45056	176.879	6.45056	129.435	6.45056	133.645	6.45056	83.6439	6.45056	114.424	6.45056	66.6843	6.45056	125.041	6.45056	48.213	6.45056	60.8924	6.45056	70.9019	6.45056	114.329	6.45056	97.0917	6.45056	68.0463	6.45056	99.0989	6.45056	106.362	6.45056	62.5562	6.45056	109.641	6.45056	77.3958	6.45056	113.688	6.45056	72.2156	6.45056	115.123	6.45056	55.49
6.45411	182.833	6.45411	93.0294	6.45411	138.259	6.45411	168.792	6.45411	126.236	6.45411	135.674	6.45411	78.2588	6.45411	100.656	6.45411	55.4918	6.45411	115.432	6.45411	56.1098	6.45411	61.2222	6.45411	70.1015	6.45411	114.186	6.45411	99.171	6.45411	82.2319	6.45411	93.3778	6.45411	84.2253	6.45411	59.6378	6.45411	109.271	6.45411	77.3951	6.45411	115.902	6.45411	68.4586	6.45411	115.338	6.45411	40.5953
6.45766	186.973	6.45766	91.4377	6.45766	154.328	6.45766	161.199	6.45766	130.915	6.45766	140.415	6.45766	79.6496	6.45766	103.653	6.45766	58.5945	6.45766	107.158	6.45766	67.5983	6.45766	58.9287	6.45766	68.9866	6.45766	111.77	6.45766	99.1544	6.45766	89.9333	6.45766	90.9923	6.45766	77.8356	6.45766	56.7434	6.45766	101.827	6.45766	66.2976	6.45766	104.157	6.45766	61.3767	6.45766	115.045	6.45766	31.4951
6.46122	187.953	6.46122	100.001	6.46122	157.271	6.46122	164.292	6.46122	135.335	6.46122	143.927	6.46122	83.6008	6.46122	104.286	6.46122	58.9174	6.46122	104.398	6.46122	55.9622	6.46122	55.761	6.46122	73.9111	6.46122	117.691	6.46122	117.644	6.46122	89.6611	6.46122	91.9652	6.46122	82.7059	6.46122	48.0539	6.46122	110.346	6.46122	72.5472	6.46122	103.748	6.46122	69.8684	6.46122	107.943	6.46122	31.2844
6.46477	170.016	6.46477	105.892	6.46477	163.323	6.46477	161.582	6.46477	131.115	6.46477	152.597	6.46477	77.3542	6.46477	99.0677	6.46477	74.496	6.46477	102.576	6.46477	53.5791	6.46477	47.6874	6.46477	79.9302	6.46477	111.867	6.46477	125.365	6.46477	85.9976	6.46477	86.6538	6.46477	84.3893	6.46477	58.3942	6.46477	120.224	6.46477	82.8661	6.46477	94.5257	6.46477	80.3267	6.46477	108.723	6.46477	36.282
6.46832	156.158	6.46832	115.452	6.46832	166.374	6.46832	156.113	6.46832	151.924	6.46832	165	6.46832	73.351	6.46832	89.1923	6.46832	86.5678	6.46832	99.6135	6.46832	55.8875	6.46832	42.9754	6.46832	86.9558	6.46832	116.941	6.46832	120.917	6.46832	88.6843	6.46832	87.5109	6.46832	75.2467	6.46832	68.834	6.46832	123.207	6.46832	88.224	6.46832	86.2492	6.46832	77.0847	6.46832	100.069	6.46832	37.6524
6.47187	167.975	6.47187	128.53	6.47187	171.783	6.47187	156.856	6.47187	163.253	6.47187	168.029	6.47187	68.0036	6.47187	101.001	6.47187	105.76	6.47187	100.589	6.47187	68.5719	6.47187	51.5534	6.47187	90.6916	6.47187	117.11	6.47187	114.171	6.47187	99.6633	6.47187	91.009	6.47187	72.6671	6.47187	76.3727	6.47187	118.429	6.47187	89.4162	6.47187	77.164	6.47187	89.2947	6.47187	99.0835	6.47187	45.1724
6.47542	163.191	6.47542	132.105	6.47542	170.866	6.47542	159.559	6.47542	177.513	6.47542	169.361	6.47542	74.6772	6.47542	105.938	6.47542	115.766	6.47542	106.63	6.47542	69.6259	6.47542	45.3127	6.47542	87.472	6.47542	115.505	6.47542	111.049	6.47542	97.16	6.47542	83.0639	6.47542	64.5469	6.47542	87.4951	6.47542	120.389	6.47542	94.7322	6.47542	79.1096	6.47542	88.5539	6.47542	95.0398	6.47542	58.5661
6.47897	148.156	6.47897	137.064	6.47897	171.926	6.47897	160.052	6.47897	193.12	6.47897	176.256	6.47897	77.9763	6.47897	97.4885	6.47897	119.78	6.47897	115.394	6.47897	85.4471	6.47897	50.5527	6.47897	87.7417	6.47897	104.235	6.47897	102.356	6.47897	97.3263	6.47897	80.8141	6.47897	68.3455	6.47897	90.9017	6.47897	102.878	6.47897	93.0968	6.47897	82.4681	6.47897	94.1735	6.47897	92.6102	6.47897	72.039
6.48252	149.453	6.48252	130.846	6.48252	168.851	6.48252	174.232	6.48252	205.292	6.48252	177.29	6.48252	77.7032	6.48252	92.7164	6.48252	121.872	6.48252	113.319	6.48252	91.1349	6.48252	66.5819	6.48252	94.7944	6.48252	85.5864	6.48252	96.9918	6.48252	90.612	6.48252	75.9891	6.48252	74.5303	6.48252	102.663	6.48252	96.6991	6.48252	89.4654	6.48252	85.4053	6.48252	94.1387	6.48252	95.358	6.48252	84.2853
6.48607	152.767	6.48607	129.721	6.48607	167.802	6.48607	183.796	6.48607	207.617	6.48607	182.742	6.48607	79.4548	6.48607	92.4403	6.48607	133.797	6.48607	104.21	6.48607	84.8281	6.48607	80.9369	6.48607	97.8798	6.48607	82.5142	6.48607	94.5536	6.48607	81.7164	6.48607	64.9417	6.48607	69.1676	6.48607	112.682	6.48607	107.254	6.48607	89.5938	6.48607	90.2643	6.48607	101.481	6.48607	91.5312	6.48607	90.6927
6.48962	151.101	6.48962	126.829	6.48962	171.115	6.48962	187.076	6.48962	198.303	6.48962	183.964	6.48962	79.3642	6.48962	98.3189	6.48962	135.896	6.48962	98.9761	6.48962	80.8219	6.48962	90.9039	6.48962	100.384	6.48962	75.3039	6.48962	99.1665	6.48962	75.3311	6.48962	62.3597	6.48962	82.5797	6.48962	115.348	6.48962	109.574	6.48962	100.51	6.48962	92.3284	6.48962	105.511	6.48962	102.119	6.48962	101.725
6.49318	162.469	6.49318	118.865	6.49318	162.38	6.49318	180.647	6.49318	194.335	6.49318	175.427	6.49318	80.5689	6.49318	96.692	6.49318	134.44	6.49318	91.7556	6.49318	71.3092	6.49318	86.2996	6.49318	94.2959	6.49318	66.8141	6.49318	94.1622	6.49318	64.7987	6.49318	65.9128	6.49318	98.247	6.49318	114.067	6.49318	100.783	6.49318	89.84	6.49318	83.746	6.49318	107.488	6.49318	108.348	6.49318	110.507
6.49673	168.824	6.49673	118.372	6.49673	148.548	6.49673	182.697	6.49673	190.599	6.49673	169.623	6.49673	82.4365	6.49673	99.7484	6.49673	139.245	6.49673	80.7273	6.49673	65.3344	6.49673	88.9364	6.49673	89.1067	6.49673	66.9804	6.49673	88.9406	6.49673	55.881	6.49673	70.8672	6.49673	107.985	6.49673	131.799	6.49673	93.7175	6.49673	90.2894	6.49673	85.5795	6.49673	108.367	6.49673	114.417	6.49673	114.401
6.50028	167.141	6.50028	120.125	6.50028	148.464	6.50028	177.533	6.50028	185.618	6.50028	159.864	6.50028	91.6707	6.50028	103.539	6.50028	138.61	6.50028	73.9542	6.50028	72.6906	6.50028	98.2363	6.50028	86.9072	6.50028	70.1919	6.50028	74.8764	6.50028	71.4331	6.50028	73.1347	6.50028	107.243	6.50028	126.68	6.50028	97.7	6.50028	91.0844	6.50028	94.8678	6.50028	118.686	6.50028	120.559	6.50028	111.874
6.50383	169.327	6.50383	131.457	6.50383	150.357	6.50383	162.074	6.50383	171.335	6.50383	159.611	6.50383	103.68	6.50383	108.317	6.50383	130.473	6.50383	82.1656	6.50383	83.6734	6.50383	106.755	6.50383	81.248	6.50383	74.9401	6.50383	71.2497	6.50383	82.9052	6.50383	73.7316	6.50383	102.159	6.50383	121.757	6.50383	104.472	6.50383	84.008	6.50383	94.5826	6.50383	114.164	6.50383	138.597	6.50383	108.098
6.50738	173.687	6.50738	150.225	6.50738	157.303	6.50738	154.28	6.50738	158.13	6.50738	158.029	6.50738	118.542	6.50738	108.214	6.50738	119.091	6.50738	87.3263	6.50738	84.5871	6.50738	109.053	6.50738	99.1026	6.50738	66.8782	6.50738	80.3263	6.50738	95.2416	6.50738	90.9718	6.50738	122.028	6.50738	117.101	6.50738	115.462	6.50738	78.7028	6.50738	93.6472	6.50738	111.219	6.50738	148.093	6.50738	108.113
6.51093	164.649	6.51093	164.502	6.51093	163.068	6.51093	158.505	6.51093	146.135	6.51093	146.619	6.51093	119.406	6.51093	99.3639	6.51093	109.415	6.51093	102.103	6.51093	73.3352	6.51093	105.762	6.51093	115.63	6.51093	60.9985	6.51093	88.9115	6.51093	95.9989	6.51093	103.924	6.51093	125.057	6.51093	110.463	6.51093	127.826	6.51093	86.1205	6.51093	98.0693	6.51093	114.721	6.51093	143.251	6.51093	115.528
6.51448	159.984	6.51448	175.88	6.51448	161.627	6.51448	161.957	6.51448	140.547	6.51448	141.737	6.51448	119.325	6.51448	101.433	6.51448	102.499	6.51448	112.289	6.51448	74.1091	6.51448	100.629	6.51448	120.891	6.51448	71.3072	6.51448	88.318	6.51448	98.6035	6.51448	113.399	6.51448	129.197	6.51448	101.917	6.51448	130.281	6.51448	91.2649	6.51448	104.074	6.51448	113.679	6.51448	150.877	6.51448	122.309
6.51803	173.94	6.51803	190.773	6.51803	176.519	6.51803	177.17	6.51803	151.244	6.51803	137.084	6.51803	125.485	6.51803	112.622	6.51803	106.576	6.51803	133.524	6.51803	77.1302	6.51803	83.8346	6.51803	128.35	6.51803	99.196	6.51803	89.29	6.51803	114.708	6.51803	119.717	6.51803	127.725	6.51803	96.173	6.51803	142.892	6.51803	85.9884	6.51803	112.489	6.51803	109.075	6.51803	142.643	6.51803	112.875
6.52158	183.037	6.52158	204.918	6.52158	194.043	6.52158	196.513	6.52158	150.647	6.52158	129.417	6.52158	127.721	6.52158	118.938	6.52158	109.917	6.52158	149.439	6.52158	79.256	6.52158	80.3192	6.52158	127.114	6.52158	107.293	6.52158	104.131	6.52158	130.704	6.52158	125.903	6.52158	127.285	6.52158	95.7567	6.52158	155.61	6.52158	82.7522	6.52158	127.56	6.52158	109.986	6.52158	132.43	6.52158	105.586
6.52514	174.525	6.52514	207.447	6.52514	208.29	6.52514	213.287	6.52514	158.573	6.52514	127.704	6.52514	134.172	6.52514	110.655	6.52514	107.257	6.52514	159.447	6.52514	84.8248	6.52514	64.2916	6.52514	134.927	6.52514	117.548	6.52514	127.603	6.52514	133.699	6.52514	125.176	6.52514	123.156	6.52514	100.116	6.52514	165.447	6.52514	84.3628	6.52514	132.552	6.52514	111.645	6.52514	124.584	6.52514	101.55
6.52869	172.543	6.52869	213.891	6.52869	224.759	6.52869	233.053	6.52869	156.514	6.52869	134.75	6.52869	138.248	6.52869	99.785	6.52869	109.8	6.52869	165.3	6.52869	96.2503	6.52869	61.2433	6.52869	133.196	6.52869	117.049	6.52869	145.556	6.52869	145.06	6.52869	127.913	6.52869	122.1	6.52869	92.1463	6.52869	163.836	6.52869	83.221	6.52869	150.392	6.52869	112.859	6.52869	119.948	6.52869	112.507
6.53224	169.568	6.53224	209.483	6.53224	224.306	6.53224	248.16	6.53224	160.774	6.53224	147.424	6.53224	126.379	6.53224	106.42	6.53224	122.139	6.53224	168.803	6.53224	95.6687	6.53224	62.2485	6.53224	136.315	6.53224	119.791	6.53224	160.641	6.53224	140.755	6.53224	135.013	6.53224	125.33	6.53224	97.5646	6.53224	173.371	6.53224	82.0455	6.53224	150.957	6.53224	117.612	6.53224	131.751	6.53224	125.685
6.53579	164.523	6.53579	203.551	6.53579	227.805	6.53579	252.682	6.53579	163.764	6.53579	164.283	6.53579	123.145	6.53579	116.766	6.53579	137.854	6.53579	166.173	6.53579	100.037	6.53579	66.335	6.53579	131.951	6.53579	127.866	6.53579	168.975	6.53579	148.55	6.53579	131.466	6.53579	116.165	6.53579	102.804	6.53579	185.996	6.53579	97.5484	6.53579	154.204	6.53579	116.278	6.53579	138.555	6.53579	127.468
6.53934	165.777	6.53934	201.565	6.53934	232.488	6.53934	258.342	6.53934	167.868	6.53934	176.599	6.53934	133.756	6.53934	129.603	6.53934	136.555	6.53934	160.871	6.53934	103.395	6.53934	78.5674	6.53934	125.697	6.53934	131.215	6.53934	183.588	6.53934	150.6	6.53934	129.281	6.53934	129.721	6.53934	107.187	6.53934	193.783	6.53934	102.266	6.53934	160.783	6.53934	124.839	6.53934	142.851	6.53934	136.922
6.54289	177.965	6.54289	191.064	6.54289	218.532	6.54289	256.804	6.54289	177.154	6.54289	181.546	6.54289	147.801	6.54289	139.201	6.54289	139.741	6.54289	152.861	6.54289	111.473	6.54289	83.5656	6.54289	114.694	6.54289	122.949	6.54289	183.315	6.54289	140.675	6.54289	129.56	6.54289	139.417	6.54289	111.843	6.54289	199.053	6.54289	99.4509	6.54289	156.15	6.54289	129.213	6.54289	145.955	6.54289	137.278
6.54644	177.943	6.54644	184.385	6.54644	216.146	6.54644	252.258	6.54644	184.731	6.54644	195.585	6.54644	148.308	6.54644	146.298	6.54644	141.56	6.54644	153.022	6.54644	125.422	6.54644	95.4679	6.54644	110.464	6.54644	132.588	6.54644	179.714	6.54644	143.973	6.54644	123	6.54644	149.545	6.54644	122.822	6.54644	197.984	6.54644	110.99	6.54644	165.628	6.54644	129.263	6.54644	149.727	6.54644	134.88
6.54999	174.529	6.54999	179.681	6.54999	213.364	6.54999	235.424	6.54999	192.788	6.54999	213.109	6.54999	147.79	6.54999	151.558	6.54999	147.72	6.54999	151.107	6.54999	141.074	6.54999	120.656	6.54999	111.027	6.54999	132.564	6.54999	165.016	6.54999	160.774	6.54999	129.614	6.54999	152.311	6.54999	132.234	6.54999	207.138	6.54999	122.755	6.54999	165.215	6.54999	140.763	6.54999	149.914	6.54999	131.445
6.55354	188.846	6.55354	183.451	6.55354	203.6	6.55354	222.416	6.55354	195.012	6.55354	237.193	6.55354	154.85	6.55354	150.378	6.55354	148.747	6.55354	165.358	6.55354	156.998	6.55354	133.535	6.55354	118.627	6.55354	133.529	6.55354	165.607	6.55354	164.561	6.55354	141.812	6.55354	144.67	6.55354	141.47	6.55354	213.813	6.55354	137.855	6.55354	156.434	6.55354	141.472	6.55354	162.659	6.55354	141.045
6.5571	201.211	6.5571	183.96	6.5571	205.612	6.5571	213.264	6.5571	193.82	6.5571	254.435	6.5571	149.159	6.5571	151.849	6.5571	144.819	6.5571	170.238	6.5571	166.376	6.5571	140.404	6.5571	133.951	6.5571	130.422	6.5571	175.541	6.5571	170.607	6.5571	144.068	6.5571	142.737	6.5571	157.206	6.5571	227.24	6.5571	144.001	6.5571	155.893	6.5571	142.598	6.5571	169.851	6.5571	159.826
6.56065	212.051	6.56065	179.883	6.56065	207.958	6.56065	214.094	6.56065	192.808	6.56065	263.498	6.56065	152.709	6.56065	143.315	6.56065	144.592	6.56065	178.314	6.56065	159.555	6.56065	140.971	6.56065	133.084	6.56065	113.606	6.56065	170.218	6.56065	168.275	6.56065	137.606	6.56065	131.461	6.56065	172.957	6.56065	222.875	6.56065	156.223	6.56065	146.906	6.56065	135.018	6.56065	172.393	6.56065	176.9
6.5642	237.591	6.5642	181.391	6.5642	202.048	6.5642	209.303	6.5642	190.557	6.5642	268.251	6.5642	159.302	6.5642	144.144	6.5642	136.544	6.5642	187.937	6.5642	159.463	6.5642	140.791	6.5642	127.17	6.5642	106.549	6.5642	169.854	6.5642	171.881	6.5642	146.231	6.5642	145.867	6.5642	166.394	6.5642	213.196	6.5642	154.486	6.5642	145.294	6.5642	132.275	6.5642	175.592	6.5642	174.984
6.56775	261.592	6.56775	183.768	6.56775	211.274	6.56775	218.219	6.56775	182.535	6.56775	261.002	6.56775	167.835	6.56775	144.488	6.56775	140.49	6.56775	190.137	6.56775	158.1	6.56775	125.659	6.56775	129.349	6.56775	105.687	6.56775	166.104	6.56775	179.387	6.56775	136.084	6.56775	157.943	6.56775	161.147	6.56775	218.488	6.56775	162.457	6.56775	139.747	6.56775	130.718	6.56775	177.224	6.56775	179.492
6.5713	274.514	6.5713	201.861	6.5713	216.711	6.5713	232.75	6.5713	185.146	6.5713	257.831	6.5713	166.502	6.5713	136.547	6.5713	144.311	6.5713	191.168	6.5713	155.132	6.5713	131.307	6.5713	125.68	6.5713	100.81	6.5713	173.63	6.5713	167.813	6.5713	127.791	6.5713	161.54	6.5713	153.508	6.5713	215.459	6.5713	169.808	6.5713	138.081	6.5713	130.473	6.5713	164.47	6.5713	187.605
6.57485	271.108	6.57485	214.222	6.57485	221.352	6.57485	241.255	6.57485	197.516	6.57485	248.773	6.57485	168.475	6.57485	133.195	6.57485	148.068	6.57485	202.168	6.57485	146.519	6.57485	125.441	6.57485	130.813	6.57485	107.657	6.57485	196.302	6.57485	169.901	6.57485	123.156	6.57485	165.288	6.57485	146.293	6.57485	211.339	6.57485	173.631	6.57485	137.144	6.57485	128.644	6.57485	159.624	6.57485	191.061
6.5784	274.391	6.5784	235.395	6.5784	226.578	6.5784	259.572	6.5784	205.06	6.5784	236.426	6.5784	168.253	6.5784	136.597	6.5784	158.613	6.5784	208.21	6.5784	132.069	6.5784	133.278	6.5784	138.554	6.5784	114.858	6.5784	206.743	6.5784	163.934	6.5784	125.002	6.5784	162.878	6.5784	141.719	6.5784	202.392	6.5784	179.308	6.5784	148.018	6.5784	144.836	6.5784	172.572	6.5784	193.312
6.58195	272.224	6.58195	242.928	6.58195	216.293	6.58195	268.368	6.58195	213.937	6.58195	235.444	6.58195	157.896	6.58195	149.351	6.58195	160.807	6.58195	210.755	6.58195	122.682	6.58195	136.156	6.58195	141.752	6.58195	128.573	6.58195	211.752	6.58195	150.677	6.58195	122.816	6.58195	167.933	6.58195	151.116	6.58195	188.833	6.58195	181.447	6.58195	143.452	6.58195	164.419	6.58195	180.114	6.58195	195.993
6.5855	266.926	6.5855	248.339	6.5855	216.048	6.5855	266.684	6.5855	214.635	6.5855	225.557	6.5855	159.768	6.5855	157.443	6.5855	155.741	6.5855	196.081	6.5855	128.725	6.5855	139.457	6.5855	146.128	6.5855	146.935	6.5855	214.518	6.5855	156.452	6.5855	124.605	6.5855	161.758	6.5855	148.498	6.5855	178.548	6.5855	184.629	6.5855	154.152	6.5855	183.269	6.5855	179.016	6.5855	193.027
6.58906	270.625	6.58906	250.489	6.58906	221.943	6.58906	271.599	6.58906	219.838	6.58906	214.568	6.58906	170.983	6.58906	163.748	6.58906	160.372	6.58906	190.05	6.58906	123.702	6.58906	162.942	6.58906	144.612	6.58906	149.588	6.58906	223.219	6.58906	147.182	6.58906	128.419	6.58906	168.986	6.58906	148.323	6.58906	166.521	6.58906	182.436	6.58906	168.208	6.58906	193.978	6.58906	180.233	6.58906	185.204
6.59261	263.913	6.59261	243.956	6.59261	220.803	6.59261	273.014	6.59261	227.925	6.59261	202.943	6.59261	178.534	6.59261	165.954	6.59261	175.061	6.59261	186.698	6.59261	118.881	6.59261	184.091	6.59261	137.191	6.59261	161.769	6.59261	217.809	6.59261	136.209	6.59261	120.482	6.59261	165.331	6.59261	145.312	6.59261	153.986	6.59261	177.45	6.59261	167.836	6.59261	192.911	6.59261	183.205	6.59261	176.187
6.59616	250.31	6.59616	249.747	6.59616	228.935	6.59616	264.127	6.59616	221.48	6.59616	207.135	6.59616	184.975	6.59616	176.289	6.59616	167.667	6.59616	174.071	6.59616	132.579	6.59616	203.849	6.59616	145.22	6.59616	186.183	6.59616	224.249	6.59616	149.814	6.59616	137.437	6.59616	170.376	6.59616	160.83	6.59616	149.5	6.59616	176.563	6.59616	180.683	6.59616	191.95	6.59616	193.676	6.59616	179.8
6.59971	245.612	6.59971	264.179	6.59971	225.906	6.59971	252.269	6.59971	218.21	6.59971	214.07	6.59971	183.319	6.59971	176.38	6.59971	189.356	6.59971	168.957	6.59971	140.075	6.59971	222.493	6.59971	154.157	6.59971	202.452	6.59971	210.448	6.59971	150.627	6.59971	159.569	6.59971	169.882	6.59971	181.767	6.59971	153.237	6.59971	180.328	6.59971	183.425	6.59971	198.991	6.59971	201.005	6.59971	182.457
6.60326	244.523	6.60326	264.978	6.60326	235.701	6.60326	253.096	6.60326	228.434	6.60326	222.481	6.60326	178.867	6.60326	186.263	6.60326	207.119	6.60326	168.931	6.60326	154.193	6.60326	215.016	6.60326	158.786	6.60326	215.637	6.60326	217.89	6.60326	147.506	6.60326	175.09	6.60326	166.005	6.60326	192.61	6.60326	156.868	6.60326	184.463	6.60326	195.818	6.60326	199.678	6.60326	217.303	6.60326	189.163
6.60681	247.965	6.60681	246.164	6.60681	250.487	6.60681	244.043	6.60681	240.303	6.60681	241.422	6.60681	180.902	6.60681	194.966	6.60681	226.569	6.60681	158.413	6.60681	158.602	6.60681	209.755	6.60681	165.451	6.60681	208.599	6.60681	217.984	6.60681	145.657	6.60681	183.086	6.60681	165.87	6.60681	209.648	6.60681	168.981	6.60681	183.277	6.60681	201.267	6.60681	195.401	6.60681	225.035	6.60681	202.047
6.61036	253.727	6.61036	228.283	6.61036	256.928	6.61036	241.163	6.61036	261.052	6.61036	259.579	6.61036	197.079	6.61036	196.042	6.61036	238.473	6.61036	160.219	6.61036	157.419	6.61036	197.87	6.61036	164.712	6.61036	189.206	6.61036	208.92	6.61036	141.896	6.61036	196.964	6.61036	177.809	6.61036	219.578	6.61036	169.049	6.61036	187.723	6.61036	206.917	6.61036	188.249	6.61036	227.805	6.61036	205.404
6.61391	257.585	6.61391	215.492	6.61391	266.358	6.61391	235.845	6.61391	267.504	6.61391	276.041	6.61391	201.966	6.61391	202.639	6.61391	253.601	6.61391	166.498	6.61391	157.186	6.61391	185.532	6.61391	162.215	6.61391	174.123	6.61391	204.627	6.61391	154.267	6.61391	206.05	6.61391	215.66	6.61391	214.385	6.61391	186.423	6.61391	185.927	6.61391	206.472	6.61391	184.238	6.61391	224.771	6.61391	205.882
6.61746	270.904	6.61746	213.963	6.61746	264.96	6.61746	251.366	6.61746	275.041	6.61746	283.231	6.61746	210.931	6.61746	203.116	6.61746	265.691	6.61746	172.63	6.61746	165.802	6.61746	164.874	6.61746	170.239	6.61746	160.478	6.61746	200.372	6.61746	164.901	6.61746	191.697	6.61746	238.707	6.61746	215.087	6.61746	204.935	6.61746	194.434	6.61746	211.763	6.61746	184.293	6.61746	223.017	6.61746	218.862
6.62102	272.469	6.62102	228.53	6.62102	255.704	6.62102	271.87	6.62102	290.952	6.62102	298.652	6.62102	219.658	6.62102	198.475	6.62102	265.589	6.62102	182.716	6.62102	172.281	6.62102	153.722	6.62102	180.769	6.62102	143.703	6.62102	214.202	6.62102	164.35	6.62102	189.394	6.62102	239.596	6.62102	216.476	6.62102	207.808	6.62102	197.047	6.62102	216.577	6.62102	189.033	6.62102	200.152	6.62102	214.487
6.62457	278.58	6.62457	229.099	6.62457	257.114	6.62457	291.152	6.62457	304.508	6.62457	291.351	6.62457	221.316	6.62457	192.867	6.62457	257.225	6.62457	199.214	6.62457	173.577	6.62457	156.464	6.62457	204.898	6.62457	139.91	6.62457	231.715	6.62457	178.004	6.62457	199.531	6.62457	249.616	6.62457	213.048	6.62457	215.653	6.62457	203.154	6.62457	221.273	6.62457	186.984	6.62457	196.869	6.62457	195.44
6.62812	291.324	6.62812	240.64	6.62812	269.344	6.62812	306.116	6.62812	305.608	6.62812	291.435	6.62812	224.578	6.62812	189.789	6.62812	255.464	6.62812	211.684	6.62812	188.033	6.62812	159.913	6.62812	233.174	6.62812	145.661	6.62812	236.079	6.62812	185.236	6.62812	208.571	6.62812	249.916	6.62812	215.961	6.62812	219.462	6.62812	218.161	6.62812	220.635	6.62812	207.159	6.62812	203.887	6.62812	192.665
6.63167	293.749	6.63167	250.372	6.63167	267.583	6.63167	303.831	6.63167	301.686	6.63167	294.491	6.63167	232.878	6.63167	184.656	6.63167	242.788	6.63167	207.18	6.63167	202.319	6.63167	165.923	6.63167	238.206	6.63167	146.209	6.63167	234.149	6.63167	196.805	6.63167	203.653	6.63167	256.057	6.63167	214.018	6.63167	223.325	6.63167	227.059	6.63167	216.508	6.63167	226.794	6.63167	198.921	6.63167	195.212
6.63522	293.953	6.63522	253.395	6.63522	265.724	6.63522	299.142	6.63522	297.099	6.63522	285.909	6.63522	232.468	6.63522	188.792	6.63522	236.523	6.63522	196.081	6.63522	221.165	6.63522	179.858	6.63522	243.821	6.63522	148.524	6.63522	235.836	6.63522	205.847	6.63522	218.016	6.63522	262.883	6.63522	208.421	6.63522	227.273	6.63522	221.39	6.63522	208.235	6.63522	239.782	6.63522	193.153	6.63522	198.211
6.63877	307.235	6.63877	259.872	6.63877	268.529	6.63877	307.803	6.63877	290.642	6.63877	273.237	6.63877	255.183	6.63877	181.476	6.63877	230.96	6.63877	195.956	6.63877	238.373	6.63877	196.394	6.63877	247.375	6.63877	138.222	6.63877	227.25	6.63877	209.204	6.63877	216.62	6.63877	261.045	6.63877	205.8	6.63877	219.817	6.63877	220.499	6.63877	210.849	6.63877	243.679	6.63877	193.956	6.63877	195.949
6.64232	312.766	6.64232	276.381	6.64232	276.277	6.64232	313.313	6.64232	276.744	6.64232	268.087	6.64232	272.015	6.64232	181.502	6.64232	225.829	6.64232	197.622	6.64232	244.481	6.64232	215.235	6.64232	239.487	6.64232	156.892	6.64232	225.138	6.64232	215.818	6.64232	217.268	6.64232	244.692	6.64232	206.967	6.64232	220.439	6.64232	214.038	6.64232	207.81	6.64232	246.085	6.64232	199.181	6.64232	194.602
6.64587	306.036	6.64587	287.179	6.64587	272.009	6.64587	303.295	6.64587	250.679	6.64587	262.028	6.64587	280.438	6.64587	187.663	6.64587	205.042	6.64587	199.343	6.64587	258.983	6.64587	219.362	6.64587	238.838	6.64587	173.478	6.64587	223.471	6.64587	215.167	6.64587	229.592	6.64587	227.974	6.64587	200.515	6.64587	219.129	6.64587	204.597	6.64587	214.739	6.64587	244.613	6.64587	202.381	6.64587	198.583
6.64942	305.024	6.64942	308.237	6.64942	269.402	6.64942	294.093	6.64942	242.545	6.64942	257.379	6.64942	278.103	6.64942	198.65	6.64942	211.719	6.64942	226.69	6.64942	263.697	6.64942	221.127	6.64942	241.186	6.64942	195.717	6.64942	217.431	6.64942	212.489	6.64942	240.135	6.64942	215.784	6.64942	200.926	6.64942	230.581	6.64942	200.092	6.64942	220.544	6.64942	245.577	6.64942	204.142	6.64942	200.684
6.65298	310.419	6.65298	299.077	6.65298	284.658	6.65298	295.036	6.65298	246.944	6.65298	262.921	6.65298	287.083	6.65298	226.808	6.65298	214.21	6.65298	230.105	6.65298	260.772	6.65298	219.812	6.65298	231.257	6.65298	210.305	6.65298	229.597	6.65298	222.039	6.65298	247.139	6.65298	212.789	6.65298	208.388	6.65298	236.623	6.65298	203.128	6.65298	219.779	6.65298	241.216	6.65298	221.865	6.65298	199.308
6.65653	316.436	6.65653	311.051	6.65653	299.259	6.65653	296.907	6.65653	255.382	6.65653	274.035	6.65653	304.302	6.65653	233.53	6.65653	225.494	6.65653	232.992	6.65653	251.8	6.65653	230.568	6.65653	219.117	6.65653	220.543	6.65653	222.564	6.65653	229.808	6.65653	246.508	6.65653	213.537	6.65653	222.08	6.65653	242.962	6.65653	203.816	6.65653	220.858	6.65653	243.002	6.65653	211.366	6.65653	210.534
6.66008	327.748	6.66008	319.498	6.66008	315.188	6.66008	302.034	6.66008	275.694	6.66008	282.621	6.66008	319.767	6.66008	244.736	6.66008	233.777	6.66008	234.836	6.66008	247.062	6.66008	217.117	6.66008	214.451	6.66008	232.75	6.66008	226.864	6.66008	233.569	6.66008	252.396	6.66008	220.624	6.66008	222.615	6.66008	235	6.66008	206.759	6.66008	233.254	6.66008	246.775	6.66008	194.721	6.66008	217.748
6.66363	333.278	6.66363	329.422	6.66363	328.075	6.66363	304.554	6.66363	286.393	6.66363	290.824	6.66363	326.643	6.66363	252.093	6.66363	239.707	6.66363	231.924	6.66363	233.086	6.66363	211.888	6.66363	205.334	6.66363	236.739	6.66363	226.017	6.66363	237.547	6.66363	249.554	6.66363	221.729	6.66363	228.457	6.66363	244.047	6.66363	205.041	6.66363	243.596	6.66363	238.536	6.66363	190.841	6.66363	230.35
6.66718	347.788	6.66718	328.805	6.66718	319.662	6.66718	313.104	6.66718	312.139	6.66718	292.825	6.66718	334.5	6.66718	256.386	6.66718	237.131	6.66718	234.253	6.66718	224.233	6.66718	205.79	6.66718	206.26	6.66718	232.544	6.66718	230.525	6.66718	231.127	6.66718	245.051	6.66718	210.215	6.66718	234.209	6.66718	234.397	6.66718	200.946	6.66718	256.414	6.66718	239.496	6.66718	194.498	6.66718	233.431
6.67073	353.333	6.67073	318.14	6.67073	323.068	6.67073	324.938	6.67073	325.46	6.67073	295.2	6.67073	322.908	6.67073	263.758	6.67073	236.19	6.67073	243.498	6.67073	220.603	6.67073	205.558	6.67073	207.681	6.67073	239.959	6.67073	232.159	6.67073	225.608	6.67073	247.85	6.67073	209.207	6.67073	238.281	6.67073	227.074	6.67073	201.208	6.67073	258.369	6.67073	234.286	6.67073	194.966	6.67073	240.199
6.67428	355.767	6.67428	302.442	6.67428	336.498	6.67428	334.283	6.67428	331.269	6.67428	296.285	6.67428	309.339	6.67428	272.548	6.67428	221.185	6.67428	249.679	6.67428	223.466	6.67428	221.695	6.67428	225.12	6.67428	241.18	6.67428	234.537	6.67428	231.133	6.67428	239.394	6.67428	214.34	6.67428	241.397	6.67428	232.848	6.67428	213.114	6.67428	265.48	6.67428	215.996	6.67428	209.773	6.67428	241.586
6.67783	346.149	6.67783	301.806	6.67783	346.069	6.67783	332.468	6.67783	342.407	6.67783	307.629	6.67783	305.043	6.67783	276.819	6.67783	225.517	6.67783	254.994	6.67783	229.366	6.67783	223.233	6.67783	231.761	6.67783	240.109	6.67783	242.875	6.67783	233.126	6.67783	229.711	6.67783	216.746	6.67783	249.522	6.67783	237.594	6.67783	228.82	6.67783	263.861	6.67783	218.888	6.67783	221.015	6.67783	264.751
6.68138	342.889	6.68138	300.9	6.68138	330.078	6.68138	335.699	6.68138	339.889	6.68138	308.234	6.68138	294.526	6.68138	285.059	6.68138	215.817	6.68138	252.444	6.68138	233.264	6.68138	229.084	6.68138	232.41	6.68138	235.236	6.68138	247.985	6.68138	227.669	6.68138	223.36	6.68138	228.595	6.68138	250.663	6.68138	250.288	6.68138	233.637	6.68138	247.002	6.68138	240.297	6.68138	226.781	6.68138	277.661
6.68494	353.345	6.68494	286.773	6.68494	323.151	6.68494	337.313	6.68494	345.893	6.68494	307.367	6.68494	276.818	6.68494	299.911	6.68494	219.629	6.68494	248.713	6.68494	236.579	6.68494	237.699	6.68494	236.433	6.68494	227.431	6.68494	254.732	6.68494	226.287	6.68494	227.353	6.68494	244.104	6.68494	256.152	6.68494	256.297	6.68494	229.334	6.68494	237.487	6.68494	247.013	6.68494	235.359	6.68494	290.709
6.68849	361.554	6.68849	288.364	6.68849	332.928	6.68849	350.931	6.68849	343.064	6.68849	311.079	6.68849	283.58	6.68849	301.041	6.68849	222.415	6.68849	254.853	6.68849	242.859	6.68849	237.834	6.68849	250.169	6.68849	219.193	6.68849	254.42	6.68849	232.254	6.68849	230.161	6.68849	257.371	6.68849	263.353	6.68849	257.279	6.68849	242.862	6.68849	258.745	6.68849	258.394	6.68849	243.771	6.68849	288.473
6.69204	353.454	6.69204	289.505	6.69204	345.286	6.69204	362.329	6.69204	321.545	6.69204	312.451	6.69204	260.426	6.69204	308.449	6.69204	222.708	6.69204	259.738	6.69204	238.987	6.69204	253.315	6.69204	242	6.69204	208.607	6.69204	264.435	6.69204	242.094	6.69204	245.767	6.69204	267.571	6.69204	266.557	6.69204	277.63	6.69204	245.257	6.69204	270.563	6.69204	265.382	6.69204	253.096	6.69204	292.214
6.69559	360.605	6.69559	301.593	6.69559	361.442	6.69559	374.488	6.69559	322.776	6.69559	320.353	6.69559	266.831	6.69559	316.822	6.69559	238.1	6.69559	272.847	6.69559	253.797	6.69559	258.68	6.69559	256.962	6.69559	213.324	6.69559	284.244	6.69559	257.803	6.69559	255.34	6.69559	282.166	6.69559	272.544	6.69559	300.111	6.69559	249.365	6.69559	287.727	6.69559	284.264	6.69559	264.177	6.69559	295.714
6.69914	361.86	6.69914	323.144	6.69914	377.228	6.69914	393.065	6.69914	334.208	6.69914	336.294	6.69914	278.842	6.69914	321.035	6.69914	257.312	6.69914	287.272	6.69914	264.465	6.69914	259.429	6.69914	264.965	6.69914	221.039	6.69914	303.187	6.69914	274.404	6.69914	267.893	6.69914	294.657	6.69914	285.517	6.69914	334.54	6.69914	261.344	6.69914	295.103	6.69914	291.139	6.69914	273.983	6.69914	296.14
6.70269	363.681	6.70269	343.316	6.70269	398.64	6.70269	421.269	6.70269	341.44	6.70269	355.909	6.70269	288.655	6.70269	310.115	6.70269	282.496	6.70269	281.439	6.70269	270.773	6.70269	265.104	6.70269	256.217	6.70269	215.083	6.70269	311.169	6.70269	279.806	6.70269	269.141	6.70269	303.797	6.70269	288.888	6.70269	335.452	6.70269	273.508	6.70269	298.474	6.70269	293.24	6.70269	288.367	6.70269	291.561
6.70624	349.334	6.70624	387.208	6.70624	401.802	6.70624	430.537	6.70624	342.454	6.70624	360.845	6.70624	301.449	6.70624	288.936	6.70624	316.113	6.70624	282.059	6.70624	264.023	6.70624	271.008	6.70624	255.108	6.70624	230.24	6.70624	307.051	6.70624	282.628	6.70624	268.242	6.70624	294.816	6.70624	281.594	6.70624	338.871	6.70624	267.672	6.70624	306.859	6.70624	301.911	6.70624	271.735	6.70624	284.409
6.70979	354.614	6.70979	405.569	6.70979	409.478	6.70979	423.804	6.70979	360.196	6.70979	359.037	6.70979	319.049	6.70979	285.163	6.70979	341.446	6.70979	277.736	6.70979	268.504	6.70979	269.495	6.70979	262.806	6.70979	240.127	6.70979	316.647	6.70979	282.342	6.70979	281.467	6.70979	287.324	6.70979	259.957	6.70979	334.02	6.70979	275.392	6.70979	313.679	6.70979	305.49	6.70979	264.876	6.70979	280.525
6.71334	343.99	6.71334	406.63	6.71334	410.43	6.71334	401.88	6.71334	364.897	6.71334	369.857	6.71334	329.366	6.71334	286.625	6.71334	353.228	6.71334	275.53	6.71334	263.537	6.71334	274.381	6.71334	250.848	6.71334	252.456	6.71334	309.832	6.71334	277.076	6.71334	285.578	6.71334	275.383	6.71334	247.438	6.71334	333.308	6.71334	280.107	6.71334	313.499	6.71334	308.666	6.71334	279.407	6.71334	277.009
6.7169	351.937	6.7169	396.411	6.7169	404.351	6.7169	395.597	6.7169	381.436	6.7169	375.319	6.7169	332.407	6.7169	285.014	6.7169	365.033	6.7169	285.582	6.7169	257.691	6.7169	288.675	6.7169	240.608	6.7169	253.547	6.7169	301.314	6.7169	274.647	6.7169	289.212	6.7169	282.742	6.7169	234.52	6.7169	326.502	6.7169	277.305	6.7169	300.752	6.7169	308.59	6.7169	294.783	6.7169	271.851
6.72045	348.831	6.72045	381.071	6.72045	405.513	6.72045	394.177	6.72045	374.282	6.72045	371.608	6.72045	326.72	6.72045	284.918	6.72045	367.212	6.72045	292.447	6.72045	271.627	6.72045	300.811	6.72045	240.972	6.72045	274.347	6.72045	291.217	6.72045	275.62	6.72045	285.992	6.72045	295.179	6.72045	234.823	6.72045	322.933	6.72045	273.004	6.72045	297.783	6.72045	299.294	6.72045	312.396	6.72045	275.942
6.724	358.075	6.724	371.228	6.724	396.154	6.724	395.646	6.724	365.413	6.724	385.681	6.724	334.158	6.724	288.068	6.724	350.055	6.724	295.249	6.724	283.539	6.724	311.147	6.724	252.96	6.724	294.586	6.724	297.424	6.724	280.88	6.724	278.966	6.724	291.512	6.724	245.457	6.724	326.184	6.724	281.175	6.724	293.206	6.724	296.667	6.724	319.461	6.724	273.386
6.72755	371.441	6.72755	374.536	6.72755	386.888	6.72755	387.928	6.72755	363.128	6.72755	389.432	6.72755	332.638	6.72755	296.013	6.72755	347.176	6.72755	308.108	6.72755	295.878	6.72755	317.86	6.72755	252.961	6.72755	310.965	6.72755	303.73	6.72755	284.222	6.72755	275.958	6.72755	283.413	6.72755	256.744	6.72755	322.187	6.72755	289.066	6.72755	282.245	6.72755	306.25	6.72755	325.619	6.72755	287.723
6.7311	386.569	6.7311	367.73	6.7311	382.104	6.7311	379.228	6.7311	356.781	6.7311	377.227	6.7311	324.558	6.7311	306.872	6.7311	330.69	6.7311	322.359	6.7311	301.641	6.7311	309.258	6.7311	261.276	6.7311	324.231	6.7311	311.8	6.7311	286.419	6.7311	281.242	6.7311	286.241	6.7311	262.991	6.7311	316.718	6.7311	297.566	6.7311	273.655	6.7311	318.234	6.7311	334.212	6.7311	293.863
6.73465	401.936	6.73465	363.966	6.73465	382.449	6.73465	374.15	6.73465	353.567	6.73465	366.168	6.73465	329.456	6.73465	310.654	6.73465	320.331	6.73465	337.983	6.73465	308.15	6.73465	308.971	6.73465	265.722	6.73465	324.235	6.73465	319.397	6.73465	292.567	6.73465	289.397	6.73465	288.537	6.73465	284.689	6.73465	305.152	6.73465	303.553	6.73465	279.663	6.73465	319.767	6.73465	338.228	6.73465	300.165
6.7382	412.353	6.7382	365.962	6.7382	391.965	6.7382	383.057	6.7382	347.573	6.7382	369.807	6.7382	328.763	6.7382	328.881	6.7382	309.143	6.7382	347.424	6.7382	323.077	6.7382	311.214	6.7382	295.999	6.7382	320.121	6.7382	327.029	6.7382	298.849	6.7382	309.768	6.7382	306.562	6.7382	304.315	6.7382	308.387	6.7382	315.762	6.7382	293.357	6.7382	314.447	6.7382	350.437	6.7382	298.453
6.74175	415.334	6.74175	365.121	6.74175	410.939	6.74175	397.295	6.74175	339.707	6.74175	369.957	6.74175	319.852	6.74175	339.56	6.74175	301.048	6.74175	348.456	6.74175	329.782	6.74175	312.482	6.74175	310.926	6.74175	311.199	6.74175	341.562	6.74175	315.4	6.74175	322.827	6.74175	325.313	6.74175	316.931	6.74175	328.445	6.74175	319.582	6.74175	294.865	6.74175	311.182	6.74175	356.794	6.74175	311.176
6.7453	436.194	6.7453	377.515	6.7453	431.797	6.7453	416.279	6.7453	361.844	6.7453	380.175	6.7453	338.18	6.7453	338.994	6.7453	311.409	6.7453	359.167	6.7453	334.867	6.7453	302.191	6.7453	330.404	6.7453	312.061	6.7453	360.716	6.7453	320.56	6.7453	321.398	6.7453	342.96	6.7453	345.661	6.7453	337.406	6.7453	323.271	6.7453	307.888	6.7453	314.27	6.7453	359.849	6.7453	317.987
6.74886	438.158	6.74886	376.08	6.74886	426.915	6.74886	420.811	6.74886	370.958	6.74886	392.837	6.74886	336.15	6.74886	346.828	6.74886	310.834	6.74886	383.564	6.74886	330.678	6.74886	281.961	6.74886	333.504	6.74886	288.35	6.74886	363.574	6.74886	309.632	6.74886	314.234	6.74886	345.76	6.74886	352.598	6.74886	339.684	6.74886	319.17	6.74886	312.807	6.74886	305.643	6.74886	355.166	6.74886	314.427
6.75241	439.315	6.75241	382.559	6.75241	425.255	6.75241	427.15	6.75241	373.945	6.75241	392.291	6.75241	337.755	6.75241	350.335	6.75241	332.28	6.75241	388.18	6.75241	317.634	6.75241	269.192	6.75241	346.399	6.75241	273.718	6.75241	363.465	6.75241	301.573	6.75241	307.44	6.75241	347.684	6.75241	349.25	6.75241	334.222	6.75241	302.051	6.75241	327.01	6.75241	306.732	6.75241	353.743	6.75241	316
6.75596	428.669	6.75596	403.607	6.75596	418.48	6.75596	420.168	6.75596	374.729	6.75596	390.99	6.75596	343.416	6.75596	346.767	6.75596	352.976	6.75596	392.724	6.75596	299.753	6.75596	263.367	6.75596	357.091	6.75596	288.062	6.75596	362.541	6.75596	302.932	6.75596	306.864	6.75596	347.07	6.75596	335.965	6.75596	336.079	6.75596	298.446	6.75596	335.151	6.75596	316.578	6.75596	342.619	6.75596	315.412
6.75951	434.266	6.75951	401.208	6.75951	424.037	6.75951	415.856	6.75951	383.072	6.75951	392.659	6.75951	355.386	6.75951	366.211	6.75951	357.725	6.75951	391.776	6.75951	295.132	6.75951	268.43	6.75951	359.418	6.75951	286	6.75951	355.198	6.75951	311.883	6.75951	309.8	6.75951	357.029	6.75951	321.531	6.75951	338.118	6.75951	309.683	6.75951	332.983	6.75951	328.537	6.75951	343.379	6.75951	322.584
6.76306	431.09	6.76306	394.221	6.76306	435.991	6.76306	416.434	6.76306	390.313	6.76306	405.935	6.76306	364.72	6.76306	379.046	6.76306	368.02	6.76306	393.435	6.76306	286.506	6.76306	273.223	6.76306	351.858	6.76306	292.907	6.76306	340.11	6.76306	319.899	6.76306	310.094	6.76306	370.101	6.76306	304.614	6.76306	334.34	6.76306	317.811	6.76306	340.224	6.76306	342.035	6.76306	346.9	6.76306	333.539
6.76661	431.874	6.76661	393.39	6.76661	442.316	6.76661	440.985	6.76661	406.075	6.76661	408.204	6.76661	371.406	6.76661	390.583	6.76661	379.649	6.76661	393.219	6.76661	288.55	6.76661	301.912	6.76661	342.577	6.76661	302.476	6.76661	323.152	6.76661	329.121	6.76661	308.028	6.76661	393.563	6.76661	294.987	6.76661	346.389	6.76661	314.404	6.76661	345.917	6.76661	343.66	6.76661	365.521	6.76661	337.237
6.77016	423.678	6.77016	396.046	6.77016	449.553	6.77016	453.889	6.77016	408.191	6.77016	419.054	6.77016	388.091	6.77016	391.841	6.77016	391.032	6.77016	388.048	6.77016	306.671	6.77016	335.064	6.77016	343.755	6.77016	330.414	6.77016	321.387	6.77016	348.711	6.77016	307.456	6.77016	396.298	6.77016	300.665	6.77016	357.403	6.77016	320.472	6.77016	364.017	6.77016	344.263	6.77016	381.4	6.77016	339.958
6.77371	437.725	6.77371	410.06	6.77371	454.622	6.77371	467.534	6.77371	413.26	6.77371	429.947	6.77371	396.957	6.77371	404.033	6.77371	395.72	6.77371	390.724	6.77371	321.056	6.77371	362.323	6.77371	352.238	6.77371	356.412	6.77371	337.686	6.77371	367.08	6.77371	320.498	6.77371	399.355	6.77371	317.205	6.77371	376.538	6.77371	341.252	6.77371	378.283	6.77371	356.806	6.77371	398.735	6.77371	356.036
6.77726	446.748	6.77726	434.042	6.77726	469.485	6.77726	475.041	6.77726	423.587	6.77726	426.404	6.77726	396.671	6.77726	413.084	6.77726	401.113	6.77726	391.197	6.77726	341.729	6.77726	382.904	6.77726	349.96	6.77726	376.028	6.77726	352.593	6.77726	382.349	6.77726	325.989	6.77726	391.671	6.77726	328.483	6.77726	377.059	6.77726	366.522	6.77726	383.511	6.77726	363.202	6.77726	414.172	6.77726	370.859
6.78082	451.477	6.78082	451.771	6.78082	491.208	6.78082	490.785	6.78082	430.824	6.78082	419.335	6.78082	396.182	6.78082	416.139	6.78082	403.678	6.78082	388.227	6.78082	373.132	6.78082	399.023	6.78082	349.001	6.78082	389.769	6.78082	362.935	6.78082	391.605	6.78082	347.13	6.78082	388.502	6.78082	345.68	6.78082	379.41	6.78082	389.344	6.78082	392.32	6.78082	362.837	6.78082	430.63	6.78082	377.401
6.78437	458.463	6.78437	462.046	6.78437	490.432	6.78437	507.872	6.78437	421.675	6.78437	423.483	6.78437	405.7	6.78437	416.897	6.78437	394.566	6.78437	390.731	6.78437	411.924	6.78437	417.497	6.78437	352.957	6.78437	399.497	6.78437	371.698	6.78437	397.318	6.78437	352.933	6.78437	377.353	6.78437	366.831	6.78437	384.505	6.78437	413.492	6.78437	405.584	6.78437	358.457	6.78437	438.071	6.78437	381.663
6.78792	454.166	6.78792	461.947	6.78792	491.248	6.78792	509.634	6.78792	416.047	6.78792	429.885	6.78792	403.115	6.78792	428.928	6.78792	384.348	6.78792	394.503	6.78792	439.638	6.78792	420.927	6.78792	368.272	6.78792	406.126	6.78792	380.089	6.78792	410.601	6.78792	366.865	6.78792	364.026	6.78792	383.323	6.78792	397.645	6.78792	429.093	6.78792	409.179	6.78792	356.46	6.78792	450.415	6.78792	375.365
6.79147	467.231	6.79147	460.213	6.79147	484.524	6.79147	513.274	6.79147	414.525	6.79147	438.1	6.79147	417.749	6.79147	423.502	6.79147	384.479	6.79147	406.025	6.79147	453.341	6.79147	414.34	6.79147	369.283	6.79147	402.057	6.79147	383.752	6.79147	417.429	6.79147	366.076	6.79147	354.003	6.79147	401.573	6.79147	415.531	6.79147	433.966	6.79147	414.176	6.79147	351.821	6.79147	443.088	6.79147	376.887
6.79502	475.37	6.79502	454.231	6.79502	474.254	6.79502	503.672	6.79502	416.375	6.79502	442.293	6.79502	425.118	6.79502	422.364	6.79502	378.714	6.79502	408.834	6.79502	460.931	6.79502	406.413	6.79502	364.88	6.79502	388.309	6.79502	393.034	6.79502	409.187	6.79502	360.299	6.79502	350.906	6.79502	417.971	6.79502	428.071	6.79502	429.852	6.79502	420.416	6.79502	349.992	6.79502	444.283	6.79502	382.581
6.79857	478.142	6.79857	447.202	6.79857	455.115	6.79857	494.926	6.79857	410.576	6.79857	448.434	6.79857	421.589	6.79857	420.572	6.79857	389.625	6.79857	427.664	6.79857	467.303	6.79857	392.775	6.79857	372.386	6.79857	384.667	6.79857	419.073	6.79857	405.389	6.79857	371.618	6.79857	347.653	6.79857	425.916	6.79857	438.914	6.79857	423.525	6.79857	415.947	6.79857	352.298	6.79857	437.677	6.79857	376.136
6.80212	479.784	6.80212	446.244	6.80212	454.537	6.80212	490.611	6.80212	416.278	6.80212	444.682	6.80212	423.874	6.80212	400.813	6.80212	407.723	6.80212	418.379	6.80212	466.854	6.80212	381.085	6.80212	397.43	6.80212	379.623	6.80212	421.626	6.80212	402.081	6.80212	372.473	6.80212	350.416	6.80212	416.922	6.80212	442.499	6.80212	407.499	6.80212	412.593	6.80212	358.127	6.80212	425.262	6.80212	377.988
6.80567	479.127	6.80567	455.337	6.80567	450.185	6.80567	493.078	6.80567	419.981	6.80567	448.926	6.80567	435.383	6.80567	390.332	6.80567	414.446	6.80567	424.644	6.80567	461.293	6.80567	359.106	6.80567	407.903	6.80567	382.734	6.80567	422.687	6.80567	392.896	6.80567	366.159	6.80567	363.088	6.80567	419.36	6.80567	431.91	6.80567	406.493	6.80567	406.04	6.80567	371.596	6.80567	422.551	6.80567	385.215
6.80922	485.308	6.80922	454.478	6.80922	448.018	6.80922	501.391	6.80922	431.148	6.80922	448.624	6.80922	451.081	6.80922	395.361	6.80922	421.039	6.80922	428.193	6.80922	449.057	6.80922	349.92	6.80922	426.878	6.80922	380.295	6.80922	420.623	6.80922	392.752	6.80922	351.293	6.80922	377.276	6.80922	414.682	6.80922	423.247	6.80922	402.635	6.80922	406.198	6.80922	385.692	6.80922	416.733	6.80922	395.791
6.81278	492.884	6.81278	451.528	6.81278	467.827	6.81278	508.309	6.81278	453.681	6.81278	451.492	6.81278	455.849	6.81278	389.474	6.81278	430.798	6.81278	439.134	6.81278	440.098	6.81278	346.093	6.81278	445.607	6.81278	398.722	6.81278	421.371	6.81278	396.795	6.81278	349.001	6.81278	400.57	6.81278	401.566	6.81278	412.184	6.81278	397.059	6.81278	409.818	6.81278	400.102	6.81278	406.083	6.81278	402.152
6.81633	503.185	6.81633	453.347	6.81633	479.449	6.81633	519.849	6.81633	479.748	6.81633	459.897	6.81633	460.162	6.81633	402.025	6.81633	446.879	6.81633	451.419	6.81633	445.588	6.81633	368.951	6.81633	452.469	6.81633	409.149	6.81633	431.989	6.81633	400.489	6.81633	355.813	6.81633	419.74	6.81633	391.274	6.81633	428.272	6.81633	388.218	6.81633	406.097	6.81633	411.982	6.81633	408.585	6.81633	404.531
6.81988	518.501	6.81988	464.72	6.81988	489.922	6.81988	526.131	6.81988	496.358	6.81988	480.293	6.81988	464.296	6.81988	403.825	6.81988	470.954	6.81988	464.249	6.81988	444.447	6.81988	376.022	6.81988	465.769	6.81988	426.064	6.81988	450.074	6.81988	404.576	6.81988	368.414	6.81988	423.821	6.81988	389.82	6.81988	440.194	6.81988	395.416	6.81988	405.127	6.81988	430.435	6.81988	401.42	6.81988	410.229
6.82343	517.524	6.82343	464.582	6.82343	501.781	6.82343	530.633	6.82343	522.042	6.82343	489.097	6.82343	452.144	6.82343	407.823	6.82343	479.219	6.82343	466.06	6.82343	437.84	6.82343	371.909	6.82343	466.045	6.82343	427.724	6.82343	467.012	6.82343	404.92	6.82343	390.91	6.82343	429.53	6.82343	402.277	6.82343	442.344	6.82343	395.055	6.82343	403.56	6.82343	448.17	6.82343	406.607	6.82343	409.678
6.82698	516.296	6.82698	479.031	6.82698	521.772	6.82698	540.675	6.82698	539.152	6.82698	496.672	6.82698	432.579	6.82698	410.737	6.82698	492.369	6.82698	476.357	6.82698	429.267	6.82698	373.342	6.82698	453.375	6.82698	426.064	6.82698	474.983	6.82698	416.998	6.82698	413.078	6.82698	437.743	6.82698	407.419	6.82698	443.375	6.82698	402.45	6.82698	395.947	6.82698	448.72	6.82698	406.643	6.82698	405.102
6.83053	525.75	6.83053	486.694	6.83053	539.239	6.83053	552.142	6.83053	544.684	6.83053	510.208	6.83053	436.464	6.83053	417.267	6.83053	502.062	6.83053	481.974	6.83053	436.28	6.83053	375.916	6.83053	444.175	6.83053	420.613	6.83053	468.043	6.83053	426.081	6.83053	435.49	6.83053	442.442	6.83053	406.708	6.83053	442.343	6.83053	409.867	6.83053	398.419	6.83053	445.09	6.83053	412.933	6.83053	410.324
6.83408	541.562	6.83408	476.092	6.83408	549.967	6.83408	551.682	6.83408	545.469	6.83408	516.939	6.83408	450.735	6.83408	420.418	6.83408	486.265	6.83408	490.312	6.83408	444.792	6.83408	378.766	6.83408	433.272	6.83408	426.811	6.83408	471.289	6.83408	446.521	6.83408	434.577	6.83408	434.871	6.83408	406.07	6.83408	454.233	6.83408	428.19	6.83408	405.193	6.83408	450.856	6.83408	423.961	6.83408	418.083
6.83763	538.652	6.83763	481.389	6.83763	561.085	6.83763	557.563	6.83763	542.082	6.83763	517.455	6.83763	451.969	6.83763	423.866	6.83763	476.987	6.83763	505.779	6.83763	446.264	6.83763	384.522	6.83763	424.05	6.83763	426.522	6.83763	478.117	6.83763	473.138	6.83763	446.947	6.83763	428.939	6.83763	412.001	6.83763	472.437	6.83763	448.212	6.83763	407.171	6.83763	455.319	6.83763	425.842	6.83763	422.973
6.84118	551.754	6.84118	493.47	6.84118	573.552	6.84118	560.906	6.84118	541.967	6.84118	525.679	6.84118	465.436	6.84118	423.736	6.84118	488.694	6.84118	515.742	6.84118	458.758	6.84118	402.01	6.84118	421.717	6.84118	425.291	6.84118	472.376	6.84118	484.819	6.84118	454.432	6.84118	425.917	6.84118	427.039	6.84118	486.387	6.84118	459.642	6.84118	411.48	6.84118	435.357	6.84118	434.984	6.84118	434.851
6.84474	552.824	6.84474	517.108	6.84474	612.987	6.84474	570.593	6.84474	552.494	6.84474	548.058	6.84474	472.409	6.84474	440.209	6.84474	490.545	6.84474	520.79	6.84474	480.243	6.84474	421.68	6.84474	434.228	6.84474	439.909	6.84474	495.933	6.84474	496.711	6.84474	466.391	6.84474	436.17	6.84474	454.87	6.84474	511.91	6.84474	478.699	6.84474	424.531	6.84474	434.69	6.84474	462.001	6.84474	453.498
6.84829	540.21	6.84829	538.459	6.84829	617.849	6.84829	573.254	6.84829	547.347	6.84829	546.381	6.84829	467.748	6.84829	438.044	6.84829	481.323	6.84829	528.849	6.84829	490.095	6.84829	423.195	6.84829	439.162	6.84829	445.839	6.84829	511.064	6.84829	500.394	6.84829	490.235	6.84829	436.506	6.84829	470.172	6.84829	512.914	6.84829	470.198	6.84829	430.317	6.84829	427.776	6.84829	463.116	6.84829	454.816
6.85184	531.628	6.85184	552.071	6.85184	623.927	6.85184	571.51	6.85184	535.168	6.85184	532.74	6.85184	480.549	6.85184	434.426	6.85184	455.446	6.85184	523.714	6.85184	492.577	6.85184	425.801	6.85184	450.435	6.85184	448.571	6.85184	505.02	6.85184	496.343	6.85184	493.695	6.85184	429.787	6.85184	474.041	6.85184	503.426	6.85184	456.38	6.85184	440.855	6.85184	431.342	6.85184	477.607	6.85184	455.528
6.85539	524.272	6.85539	570.429	6.85539	623.507	6.85539	587.872	6.85539	538.841	6.85539	520.919	6.85539	503.409	6.85539	461.519	6.85539	438.8	6.85539	540.982	6.85539	490.588	6.85539	427.474	6.85539	469.336	6.85539	458.056	6.85539	517.687	6.85539	486.27	6.85539	490.433	6.85539	435.287	6.85539	485.267	6.85539	496.852	6.85539	459.33	6.85539	453.185	6.85539	444.887	6.85539	498.538	6.85539	458.631
6.85894	531.071	6.85894	607.843	6.85894	618.808	6.85894	601.872	6.85894	560.416	6.85894	521.679	6.85894	525.135	6.85894	500.035	6.85894	448.84	6.85894	561.689	6.85894	499.477	6.85894	450.209	6.85894	509.89	6.85894	476.181	6.85894	529.093	6.85894	499.284	6.85894	488.733	6.85894	453.587	6.85894	491.247	6.85894	514.065	6.85894	471.344	6.85894	484.71	6.85894	461.907	6.85894	507.159	6.85894	478.676
6.86249	545.055	6.86249	618.93	6.86249	619.055	6.86249	606.939	6.86249	565.307	6.86249	523.795	6.86249	551.289	6.86249	529.825	6.86249	450.856	6.86249	570.204	6.86249	512.484	6.86249	470.468	6.86249	536.819	6.86249	498.063	6.86249	541.485	6.86249	498.376	6.86249	501.849	6.86249	472.927	6.86249	495.548	6.86249	528.102	6.86249	477.794	6.86249	491.651	6.86249	478.531	6.86249	518.593	6.86249	490.683
6.86604	552.814	6.86604	622.154	6.86604	611.153	6.86604	619.209	6.86604	578.759	6.86604	530.009	6.86604	565.229	6.86604	561.681	6.86604	465.947	6.86604	582.46	6.86604	526.41	6.86604	499.979	6.86604	549.459	6.86604	510.247	6.86604	568.761	6.86604	500	6.86604	513.414	6.86604	490.016	6.86604	494.005	6.86604	542.229	6.86604	479.66	6.86604	495.081	6.86604	487.275	6.86604	517.071	6.86604	498.011
6.86959	559.805	6.86959	622.987	6.86959	596.29	6.86959	627.555	6.86959	589.001	6.86959	541.201	6.86959	569.418	6.86959	574.742	6.86959	481.454	6.86959	580.181	6.86959	533.218	6.86959	494.694	6.86959	553.357	6.86959	514.025	6.86959	583.259	6.86959	497.441	6.86959	527.343	6.86959	496.804	6.86959	499.993	6.86959	559.276	6.86959	484.836	6.86959	498.178	6.86959	494.328	6.86959	519.143	6.86959	495.205
6.87314	562.996	6.87314	607.399	6.87314	592.775	6.87314	631.529	6.87314	608.496	6.87314	556.624	6.87314	580.718	6.87314	568.285	6.87314	502.116	6.87314	566.107	6.87314	532.654	6.87314	500.609	6.87314	544.654	6.87314	508.913	6.87314	583.402	6.87314	493.601	6.87314	542.12	6.87314	495.888	6.87314	506.884	6.87314	566.547	6.87314	478.958	6.87314	506.844	6.87314	486.291	6.87314	520.237	6.87314	490.567
6.8767	575.435	6.8767	585.016	6.8767	592.682	6.8767	637.209	6.8767	602.015	6.8767	548.716	6.8767	581.373	6.8767	567.576	6.8767	524.103	6.8767	555.542	6.8767	529.303	6.8767	491.556	6.8767	537.504	6.8767	498.805	6.8767	566.066	6.8767	498.422	6.8767	535.49	6.8767	500.055	6.8767	495.171	6.8767	568.762	6.8767	475.982	6.8767	505.922	6.8767	475.979	6.8767	508.921	6.8767	484.023
6.88025	607.729	6.88025	572.96	6.88025	595.549	6.88025	643.908	6.88025	607.305	6.88025	560.346	6.88025	612.276	6.88025	560.971	6.88025	547.642	6.88025	550.676	6.88025	548.772	6.88025	495.702	6.88025	542.002	6.88025	506.744	6.88025	563.76	6.88025	507.841	6.88025	531.155	6.88025	513.734	6.88025	491.405	6.88025	574.036	6.88025	482.355	6.88025	510.77	6.88025	484.009	6.88025	510.796	6.88025	491.66
6.8838	632.631	6.8838	559.712	6.8838	602.415	6.8838	646.269	6.8838	615.44	6.8838	556.275	6.8838	618.857	6.8838	547.88	6.8838	562.346	6.8838	546.577	6.8838	557.376	6.8838	508.378	6.8838	537.271	6.8838	518.076	6.8838	567.991	6.8838	514.531	6.8838	525.366	6.8838	521.673	6.8838	488.587	6.8838	571.456	6.8838	496.301	6.8838	508.688	6.8838	480.941	6.8838	523.992	6.8838	506.655
6.88735	638.762	6.88735	569.926	6.88735	614.505	6.88735	648.192	6.88735	610.147	6.88735	560.045	6.88735	618.56	6.88735	536.658	6.88735	589.022	6.88735	548.638	6.88735	559.167	6.88735	527.467	6.88735	545.671	6.88735	528.846	6.88735	562.851	6.88735	518.917	6.88735	517.573	6.88735	527.764	6.88735	488.666	6.88735	569.186	6.88735	505.464	6.88735	501.32	6.88735	466.714	6.88735	514.967	6.88735	505.528
6.8909	641.167	6.8909	582.789	6.8909	628.172	6.8909	643.508	6.8909	602.016	6.8909	573.97	6.8909	613.645	6.8909	529.952	6.8909	613.178	6.8909	550.462	6.8909	578.578	6.8909	533.305	6.8909	554.218	6.8909	532.92	6.8909	553.432	6.8909	521.627	6.8909	522.249	6.8909	522.473	6.8909	494.705	6.8909	552.062	6.8909	503.719	6.8909	482.874	6.8909	472.701	6.8909	528.476	6.8909	515.587
6.89445	646.303	6.89445	604.116	6.89445	649.258	6.89445	653.972	6.89445	608.934	6.89445	601.504	6.89445	615.348	6.89445	543.125	6.89445	614.444	6.89445	564.953	6.89445	590.994	6.89445	534.801	6.89445	574.535	6.89445	538.014	6.89445	566.729	6.89445	529.986	6.89445	531.927	6.89445	540.927	6.89445	509.184	6.89445	560.966	6.89445	509.423	6.89445	485.922	6.89445	492.098	6.89445	551.545	6.89445	533.04
6.898	636.826	6.898	604.874	6.898	642.679	6.898	647.239	6.898	615.644	6.898	597.199	6.898	605.269	6.898	546.372	6.898	605.688	6.898	567.536	6.898	591.033	6.898	524.305	6.898	573.912	6.898	531.098	6.898	555.494	6.898	528.713	6.898	544.869	6.898	531.634	6.898	499.838	6.898	539.721	6.898	498.091	6.898	489.775	6.898	487.407	6.898	558.448	6.898	539.529
6.90155	633.731	6.90155	617.554	6.90155	653.058	6.90155	639.918	6.90155	630.763	6.90155	602.57	6.90155	606.439	6.90155	550.968	6.90155	598.334	6.90155	580.541	6.90155	598.304	6.90155	524.127	6.90155	574.387	6.90155	534.109	6.90155	557.063	6.90155	525.35	6.90155	557.844	6.90155	532.599	6.90155	510.044	6.90155	536.224	6.90155	506.907	6.90155	503.607	6.90155	513.149	6.90155	572.093	6.90155	536.128
6.9051	626.249	6.9051	646.405	6.9051	656.651	6.9051	633.308	6.9051	650.432	6.9051	606.275	6.9051	600.221	6.9051	582.649	6.9051	601.078	6.9051	610.044	6.9051	613.313	6.9051	535.98	6.9051	595.652	6.9051	533.488	6.9051	560.623	6.9051	541.647	6.9051	563.865	6.9051	546.746	6.9051	514.38	6.9051	550.151	6.9051	522.641	6.9051	517.477	6.9051	530.424	6.9051	588.292	6.9051	548.457
6.90866	630.692	6.90866	675.277	6.90866	651.617	6.90866	624.901	6.90866	652.857	6.90866	626.164	6.90866	616.093	6.90866	611.232	6.90866	616.037	6.90866	629.034	6.90866	621.924	6.90866	555.524	6.90866	610.275	6.90866	548.311	6.90866	564.849	6.90866	566.856	6.90866	573.608	6.90866	569.505	6.90866	531.234	6.90866	582.138	6.90866	534.771	6.90866	550.645	6.90866	542.657	6.90866	590.465	6.90866	574.061
6.91221	638.059	6.91221	683.748	6.91221	652.429	6.91221	634.723	6.91221	654.487	6.91221	639.037	6.91221	634.911	6.91221	631.625	6.91221	609.707	6.91221	633.99	6.91221	625.208	6.91221	571.327	6.91221	619.294	6.91221	558.93	6.91221	591.518	6.91221	576.262	6.91221	588.922	6.91221	594.321	6.91221	542.124	6.91221	598.66	6.91221	555.96	6.91221	560.33	6.91221	547.7	6.91221	599.328	6.91221	589.566
6.91576	655.248	6.91576	693.844	6.91576	673.848	6.91576	655.567	6.91576	677.302	6.91576	649.646	6.91576	647.177	6.91576	660.585	6.91576	629.818	6.91576	655.428	6.91576	638.75	6.91576	588.382	6.91576	632.902	6.91576	574.651	6.91576	623.351	6.91576	605.873	6.91576	611.78	6.91576	624.338	6.91576	577.061	6.91576	627.764	6.91576	578.846	6.91576	585.837	6.91576	567.542	6.91576	615.259	6.91576	615.686
6.91931	685.381	6.91931	719.501	6.91931	692.437	6.91931	674.464	6.91931	697.999	6.91931	675.825	6.91931	662.6	6.91931	681.375	6.91931	637.28	6.91931	671.468	6.91931	654.618	6.91931	592.84	6.91931	628.351	6.91931	586.104	6.91931	630.098	6.91931	635.171	6.91931	640.402	6.91931	639.481	6.91931	610.156	6.91931	661.381	6.91931	596.345	6.91931	607.585	6.91931	587.02	6.91931	630.355	6.91931	630.961
6.92286	715.543	6.92286	737.001	6.92286	730	6.92286	705.596	6.92286	719.856	6.92286	702.416	6.92286	690.581	6.92286	693.818	6.92286	655.449	6.92286	673.712	6.92286	665.017	6.92286	599.425	6.92286	636.962	6.92286	603.545	6.92286	642.569	6.92286	656.331	6.92286	656.14	6.92286	647.216	6.92286	646.779	6.92286	691.059	6.92286	628.602	6.92286	641.947	6.92286	608.744	6.92286	637.163	6.92286	646.745
6.92641	738.639	6.92641	745.887	6.92641	758.512	6.92641	741.728	6.92641	721.074	6.92641	720.077	6.92641	697.254	6.92641	708.424	6.92641	685.42	6.92641	681.001	6.92641	678.225	6.92641	610.945	6.92641	656.217	6.92641	618.512	6.92641	664.547	6.92641	689.563	6.92641	664.999	6.92641	660.563	6.92641	674.24	6.92641	718.954	6.92641	648.712	6.92641	673.585	6.92641	632.416	6.92641	637.901	6.92641	649.554
6.92996	752.806	6.92996	769.22	6.92996	774.959	6.92996	762.825	6.92996	729.985	6.92996	744.501	6.92996	721.068	6.92996	698.977	6.92996	710.103	6.92996	701.382	6.92996	685.089	6.92996	623.702	6.92996	669.073	6.92996	646.978	6.92996	692.036	6.92996	712.297	6.92996	672.125	6.92996	677.824	6.92996	689.045	6.92996	732.949	6.92996	666.281	6.92996	695.973	6.92996	647.751	6.92996	653.079	6.92996	655.266
6.93351	765.082	6.93351	770.484	6.93351	773.928	6.93351	776.468	6.93351	738.685	6.93351	760.955	6.93351	729.938	6.93351	703.988	6.93351	729.244	6.93351	711.634	6.93351	673.4	6.93351	640.954	6.93351	675.006	6.93351	664.185	6.93351	702.724	6.93351	720.914	6.93351	673.915	6.93351	687.662	6.93351	689.777	6.93351	716.691	6.93351	676.12	6.93351	703.669	6.93351	654.629	6.93351	661.881	6.93351	676.339
6.93706	757.1	6.93706	782.656	6.93706	776.119	6.93706	789.755	6.93706	733.338	6.93706	771.348	6.93706	738.951	6.93706	718.883	6.93706	747.171	6.93706	720.365	6.93706	666.788	6.93706	652.828	6.93706	681.475	6.93706	680.101	6.93706	708.384	6.93706	735.628	6.93706	666.044	6.93706	686.024	6.93706	689.469	6.93706	723.293	6.93706	679.464	6.93706	694.608	6.93706	668.815	6.93706	660.547	6.93706	671.742
6.94062	754.63	6.94062	795.162	6.94062	786.437	6.94062	802.05	6.94062	732.554	6.94062	790.459	6.94062	741.95	6.94062	729.578	6.94062	752.435	6.94062	722.282	6.94062	673.274	6.94062	652.224	6.94062	680.967	6.94062	679.088	6.94062	712.233	6.94062	736.214	6.94062	675.613	6.94062	685.004	6.94062	692.028	6.94062	720.648	6.94062	683.951	6.94062	689.277	6.94062	680.976	6.94062	675.915	6.94062	692.91
6.94417	766.942	6.94417	810.229	6.94417	796.038	6.94417	810.882	6.94417	739.285	6.94417	802.993	6.94417	754.382	6.94417	737.65	6.94417	761.953	6.94417	735.555	6.94417	682.98	6.94417	648.406	6.94417	690.709	6.94417	683.443	6.94417	715.236	6.94417	733.747	6.94417	688.174	6.94417	694.124	6.94417	689.653	6.94417	722.75	6.94417	691.229	6.94417	691.013	6.94417	685.892	6.94417	686.813	6.94417	702.897
6.94772	777.632	6.94772	804.143	6.94772	809.12	6.94772	803.569	6.94772	750.696	6.94772	798.371	6.94772	758.465	6.94772	756.79	6.94772	767.109	6.94772	731.47	6.94772	692.328	6.94772	640.385	6.94772	695.748	6.94772	704.818	6.94772	711.821	6.94772	719.247	6.94772	691.444	6.94772	682.898	6.94772	684.498	6.94772	712.923	6.94772	691.627	6.94772	692.593	6.94772	688.107	6.94772	687.488	6.94772	696.767
6.95127	782.887	6.95127	802.755	6.95127	819.333	6.95127	795.72	6.95127	756.965	6.95127	798.223	6.95127	757.604	6.95127	754.277	6.95127	764.098	6.95127	726.799	6.95127	697.774	6.95127	641.851	6.95127	696.141	6.95127	723.968	6.95127	714.095	6.95127	706.31	6.95127	690.532	6.95127	692.763	6.95127	691.585	6.95127	706.619	6.95127	695.792	6.95127	689.918	6.95127	707.46	6.95127	688.814	6.95127	682.798
6.95482	783.996	6.95482	793.664	6.95482	830.285	6.95482	792.421	6.95482	748.22	6.95482	807.785	6.95482	766.17	6.95482	754.042	6.95482	762.061	6.95482	724.98	6.95482	700.71	6.95482	669.042	6.95482	711.122	6.95482	727.186	6.95482	713.157	6.95482	704.102	6.95482	683.538	6.95482	703.212	6.95482	690.108	6.95482	700.801	6.95482	691.604	6.95482	697.492	6.95482	699.877	6.95482	694.473	6.95482	681.611
6.95837	803.293	6.95837	777.322	6.95837	836.748	6.95837	795.38	6.95837	757.786	6.95837	820.158	6.95837	792.777	6.95837	765.326	6.95837	763.976	6.95837	736.22	6.95837	705.261	6.95837	700.554	6.95837	724.424	6.95837	738.933	6.95837	717.359	6.95837	713.277	6.95837	692.237	6.95837	716.911	6.95837	696.286	6.95837	710.94	6.95837	693.815	6.95837	711.798	6.95837	687.715	6.95837	707.011	6.95837	682.45
6.96192	825.086	6.96192	779.281	6.96192	854.374	6.96192	809.405	6.96192	785.909	6.96192	822.404	6.96192	813.747	6.96192	779.534	6.96192	761.44	6.96192	757.538	6.96192	720.433	6.96192	710.871	6.96192	743.115	6.96192	750.21	6.96192	725.53	6.96192	716.867	6.96192	704.012	6.96192	731.976	6.96192	712.049	6.96192	720.31	6.96192	711.747	6.96192	715.112	6.96192	681.48	6.96192	727.537	6.96192	693.413
6.96547	848.743	6.96547	792.341	6.96547	885.233	6.96547	818.665	6.96547	806.532	6.96547	833.235	6.96547	830.447	6.96547	791.307	6.96547	759.701	6.96547	784.02	6.96547	744.38	6.96547	720.99	6.96547	760.595	6.96547	765.235	6.96547	726.811	6.96547	731.369	6.96547	721.166	6.96547	750.386	6.96547	750.045	6.96547	738.065	6.96547	732.71	6.96547	725.62	6.96547	701.053	6.96547	762.265	6.96547	716.104
6.96902	874.417	6.96902	829.39	6.96902	898.955	6.96902	822.319	6.96902	805.977	6.96902	847.057	6.96902	829.77	6.96902	794.458	6.96902	753.109	6.96902	798.042	6.96902	758.825	6.96902	728.415	6.96902	773.258	6.96902	774.6	6.96902	728.814	6.96902	739.879	6.96902	747.177	6.96902	767.023	6.96902	772.51	6.96902	763.074	6.96902	749.256	6.96902	736.85	6.96902	719.75	6.96902	776.15	6.96902	729.733
6.97258	896.103	6.97258	865.034	6.97258	914.858	6.97258	841.288	6.97258	827.484	6.97258	861.01	6.97258	839.489	6.97258	804.497	6.97258	779.323	6.97258	803.067	6.97258	765.045	6.97258	755.247	6.97258	806.571	6.97258	779.458	6.97258	752.374	6.97258	753.405	6.97258	776.368	6.97258	774.17	6.97258	798.358	6.97258	788.306	6.97258	773.533	6.97258	763.366	6.97258	746.239	6.97258	790.812	6.97258	770.484
6.97613	907.526	6.97613	886.498	6.97613	922.929	6.97613	863.928	6.97613	845.92	6.97613	882.291	6.97613	836.743	6.97613	801.136	6.97613	811.281	6.97613	821.702	6.97613	788.852	6.97613	798.77	6.97613	840.991	6.97613	788.413	6.97613	781.717	6.97613	780.409	6.97613	797.115	6.97613	788.309	6.97613	808.946	6.97613	813.912	6.97613	780.255	6.97613	790.36	6.97613	766.618	6.97613	802.27	6.97613	801.365
6.97968	911.934	6.97968	901.015	6.97968	929.827	6.97968	866.54	6.97968	863.785	6.97968	889.03	6.97968	847.692	6.97968	797.626	6.97968	826.054	6.97968	847.437	6.97968	799.518	6.97968	823.497	6.97968	851.896	6.97968	784.506	6.97968	786.987	6.97968	805.304	6.97968	801.873	6.97968	800.583	6.97968	808.23	6.97968	819.517	6.97968	783.396	6.97968	803.423	6.97968	780.392	6.97968	803.029	6.97968	812.46
6.98323	926.9	6.98323	915.563	6.98323	940.817	6.98323	888.186	6.98323	894.767	6.98323	902.38	6.98323	858.136	6.98323	818.852	6.98323	855.133	6.98323	862.723	6.98323	826.3	6.98323	855.367	6.98323	867.652	6.98323	782.954	6.98323	800.65	6.98323	837.902	6.98323	817.728	6.98323	812.483	6.98323	819.558	6.98323	815.062	6.98323	801.996	6.98323	811.811	6.98323	802.25	6.98323	814.23	6.98323	840.303
6.98678	935.467	6.98678	946.026	6.98678	963.844	6.98678	922.284	6.98678	922.413	6.98678	898.714	6.98678	867.73	6.98678	834.752	6.98678	875.085	6.98678	871.681	6.98678	851.664	6.98678	862.928	6.98678	869.463	6.98678	768.598	6.98678	812.907	6.98678	855.616	6.98678	829.433	6.98678	806.004	6.98678	829.179	6.98678	829.579	6.98678	814.164	6.98678	816.959	6.98678	808.74	6.98678	826.49	6.98678	846.057
6.99033	946.252	6.99033	962.686	6.99033	998.143	6.99033	948.581	6.99033	949.948	6.99033	904.449	6.99033	885.019	6.99033	847.072	6.99033	891.417	6.99033	896.529	6.99033	869.878	6.99033	865.484	6.99033	872.896	6.99033	769.17	6.99033	818.197	6.99033	865.34	6.99033	857.993	6.99033	803.956	6.99033	824.645	6.99033	842.996	6.99033	818.254	6.99033	824.535	6.99033	811.529	6.99033	827.406	6.99033	873.693
6.99388	965.226	6.99388	980.84	6.99388	1014.65	6.99388	966.925	6.99388	962.422	6.99388	920.205	6.99388	901.67	6.99388	869.695	6.99388	908.135	6.99388	910.125	6.99388	895.333	6.99388	864.804	6.99388	885.278	6.99388	780.527	6.99388	832.815	6.99388	887.3	6.99388	883.436	6.99388	821.606	6.99388	822.751	6.99388	859.897	6.99388	820.426	6.99388	822.67	6.99388	835.316	6.99388	837.627	6.99388	881.175
6.99743	985.993	6.99743	993.261	6.99743	1039.88	6.99743	993.786	6.99743	980.56	6.99743	936.139	6.99743	932.027	6.99743	917.56	6.99743	917.918	6.99743	917.216	6.99743	916.076	6.99743	880.943	6.99743	888.593	6.99743	811.769	6.99743	850.019	6.99743	898.586	6.99743	893.819	6.99743	833.691	6.99743	834.282	6.99743	879.407	6.99743	831.276	6.99743	823.442	6.99743	860.591	6.99743	840.144	6.99743	881.925
7.00098	1007.24	7.00098	1005.02	7.00098	1055.75	7.00098	1034.45	7.00098	999.102	7.00098	959.128	7.00098	975.725	7.00098	942.413	7.00098	936.325	7.00098	935.985	7.00098	931.322	7.00098	899.482	7.00098	893.698	7.00098	834.318	7.00098	868.732	7.00098	913.777	7.00098	908.804	7.00098	856.697	7.00098	850.067	7.00098	884.959	7.00098	839.1	7.00098	826.981	7.00098	878.775	7.00098	851.749	7.00098	892.244
7.00454	1028.99	7.00454	1022.53	7.00454	1083.65	7.00454	1070.55	7.00454	1013.08	7.00454	985.996	7.00454	1019.85	7.00454	967.913	7.00454	948.505	7.00454	958.618	7.00454	946.946	7.00454	919.922	7.00454	903.596	7.00454	839.169	7.00454	895.665	7.00454	933.38	7.00454	930.663	7.00454	893.602	7.00454	866.929	7.00454	903.886	7.00454	860.692	7.00454	840.773	7.00454	871.963	7.00454	873.603	7.00454	901.032
7.00809	1060.91	7.00809	1033.82	7.00809	1107.9	7.00809	1099.37	7.00809	1028.6	7.00809	1004.3	7.00809	1053.17	7.00809	1002.12	7.00809	962.316	7.00809	984.241	7.00809	962.651	7.00809	922.28	7.00809	913.123	7.00809	867.792	7.00809	906.14	7.00809	960.841	7.00809	951.099	7.00809	927.317	7.00809	889.436	7.00809	923.962	7.00809	897.549	7.00809	855.545	7.00809	875.859	7.00809	908.939	7.00809	904.274
7.01164	1083.77	7.01164	1053.22	7.01164	1130.31	7.01164	1134.23	7.01164	1040.01	7.01164	1015.56	7.01164	1085.36	7.01164	1028.61	7.01164	971.38	7.01164	997.407	7.01164	988.823	7.01164	930.23	7.01164	904.158	7.01164	895.817	7.01164	926.175	7.01164	967.506	7.01164	965.058	7.01164	943.613	7.01164	918.426	7.01164	937.904	7.01164	921.671	7.01164	869.188	7.01164	891.172	7.01164	937.121	7.01164	927.886
7.01519	1098.69	7.01519	1062.76	7.01519	1138.12	7.01519	1148.65	7.01519	1032.76	7.01519	1040.03	7.01519	1095.11	7.01519	1038.29	7.01519	965.701	7.01519	1001.16	7.01519	1001.43	7.01519	945.126	7.01519	914.991	7.01519	925.09	7.01519	946.34	7.01519	968.858	7.01519	973.12	7.01519	964.211	7.01519	958.451	7.01519	952.15	7.01519	946.526	7.01519	891.909	7.01519	918.322	7.01519	957.952	7.01519	946.425
7.01874	1118.27	7.01874	1081.03	7.01874	1133.65	7.01874	1155.92	7.01874	1032.78	7.01874	1060.37	7.01874	1099.14	7.01874	1050.07	7.01874	985.447	7.01874	997.128	7.01874	1014.73	7.01874	954.164	7.01874	946.341	7.01874	955.178	7.01874	972.029	7.01874	968.818	7.01874	986.198	7.01874	992.886	7.01874	975.673	7.01874	965.258	7.01874	958.278	7.01874	917.566	7.01874	946.206	7.01874	967.135	7.01874	972.008
7.02229	1128.31	7.02229	1091.79	7.02229	1146.23	7.02229	1171.54	7.02229	1044.36	7.02229	1091.87	7.02229	1112.01	7.02229	1067.01	7.02229	1012.12	7.02229	987.55	7.02229	1030.9	7.02229	996.5	7.02229	991.674	7.02229	984.024	7.02229	1011.6	7.02229	996.241	7.02229	1009.92	7.02229	1002.99	7.02229	988.345	7.02229	968.097	7.02229	965.479	7.02229	947.568	7.02229	974.15	7.02229	978.488	7.02229	1002.53
7.02584	1128.51	7.02584	1107.63	7.02584	1158.6	7.02584	1173.41	7.02584	1061.49	7.02584	1121.88	7.02584	1110.25	7.02584	1062.34	7.02584	1023.68	7.02584	1002.35	7.02584	1049.04	7.02584	1024.16	7.02584	1018.84	7.02584	1012.93	7.02584	1038.07	7.02584	1020.14	7.02584	1027.96	7.02584	1020.56	7.02584	1008.54	7.02584	996.524	7.02584	982.56	7.02584	981.565	7.02584	998.199	7.02584	995.886	7.02584	1014.28
7.02939	1148.83	7.02939	1119.33	7.02939	1176.36	7.02939	1176.69	7.02939	1076.38	7.02939	1136.96	7.02939	1123.53	7.02939	1069.06	7.02939	1048.32	7.02939	1010.7	7.02939	1069.32	7.02939	1041.8	7.02939	1044.47	7.02939	1026.12	7.02939	1069.31	7.02939	1032.21	7.02939	1051.5	7.02939	1030.6	7.02939	1027.35	7.02939	1005.51	7.02939	1004.37	7.02939	998.817	7.02939	1025.76	7.02939	1013.88	7.02939	1022.71
7.03294	1158.31	7.03294	1125.48	7.03294	1198	7.03294	1187.49	7.03294	1103.76	7.03294	1144.47	7.03294	1121.45	7.03294	1076.72	7.03294	1082.38	7.03294	1015.68	7.03294	1093.28	7.03294	1067.68	7.03294	1067.83	7.03294	1037.62	7.03294	1091.32	7.03294	1048.37	7.03294	1065.79	7.03294	1032.98	7.03294	1049.6	7.03294	1014.47	7.03294	1029.45	7.03294	1014.65	7.03294	1032.33	7.03294	1035.23	7.03294	1031.74
7.0365	1169.43	7.0365	1122.73	7.0365	1202.1	7.0365	1197.26	7.0365	1129.56	7.0365	1158.53	7.0365	1122.38	7.0365	1089.58	7.0365	1096.02	7.0365	1038.66	7.0365	1100.04	7.0365	1081.22	7.0365	1087.44	7.0365	1048.65	7.0365	1111.8	7.0365	1058.19	7.0365	1079.95	7.0365	1039.09	7.0365	1054.94	7.0365	1028.79	7.0365	1037.63	7.0365	1032.6	7.0365	1027.82	7.0365	1049.63	7.0365	1035.64
7.04005	1166.84	7.04005	1118.76	7.04005	1206.19	7.04005	1198.4	7.04005	1140.64	7.04005	1175.88	7.04005	1114.5	7.04005	1096.91	7.04005	1105.58	7.04005	1080.1	7.04005	1126.32	7.04005	1086.92	7.04005	1108.82	7.04005	1070.58	7.04005	1132.36	7.04005	1076.58	7.04005	1107.66	7.04005	1047.34	7.04005	1050.39	7.04005	1044.56	7.04005	1040.78	7.04005	1041.16	7.04005	1029.79	7.04005	1060.82	7.04005	1047.51
7.0436	1169.24	7.0436	1140.89	7.0436	1193.21	7.0436	1191.84	7.0436	1146.56	7.0436	1195.69	7.0436	1128.4	7.0436	1112.07	7.0436	1110.45	7.0436	1101.01	7.0436	1152.23	7.0436	1096.87	7.0436	1132.85	7.0436	1084.41	7.0436	1144.52	7.0436	1095.49	7.0436	1128.5	7.0436	1058.7	7.0436	1063.8	7.0436	1067.83	7.0436	1048.78	7.0436	1047.22	7.0436	1041.77	7.0436	1081.82	7.0436	1057.6
7.04715	1169.71	7.04715	1157.82	7.04715	1182.74	7.04715	1183.91	7.04715	1164.25	7.04715	1192.38	7.04715	1141.64	7.04715	1119.82	7.04715	1118.13	7.04715	1128.68	7.04715	1162.43	7.04715	1123.51	7.04715	1143	7.04715	1109.35	7.04715	1149.21	7.04715	1103.23	7.04715	1137.12	7.04715	1060.78	7.04715	1071.66	7.04715	1091.36	7.04715	1072.46	7.04715	1055.13	7.04715	1049.88	7.04715	1076.57	7.04715	1065.86
7.0507	1165.82	7.0507	1170.5	7.0507	1177.78	7.0507	1174.42	7.0507	1176.67	7.0507	1179.62	7.0507	1155.61	7.0507	1125.94	7.0507	1130.16	7.0507	1159.26	7.0507	1163.36	7.0507	1130.95	7.0507	1157.95	7.0507	1128.24	7.0507	1156.32	7.0507	1114.09	7.0507	1153.44	7.0507	1075.67	7.0507	1072.82	7.0507	1109.52	7.0507	1083.59	7.0507	1058.62	7.0507	1042.94	7.0507	1083.84	7.0507	1078.52
7.05425	1159.38	7.05425	1185.04	7.05425	1169.45	7.05425	1166.43	7.05425	1181.49	7.05425	1170.12	7.05425	1165.19	7.05425	1130.65	7.05425	1132.76	7.05425	1184.36	7.05425	1163.96	7.05425	1118.75	7.05425	1162.72	7.05425	1136.71	7.05425	1170.07	7.05425	1117.35	7.05425	1165.24	7.05425	1098.56	7.05425	1081.12	7.05425	1130.03	7.05425	1103.64	7.05425	1064.21	7.05425	1023.57	7.05425	1096.77	7.05425	1085.76
7.0578	1156.25	7.0578	1181.78	7.0578	1177.45	7.0578	1153.77	7.0578	1180.46	7.0578	1174.4	7.0578	1168.22	7.0578	1129.83	7.0578	1144.75	7.0578	1195.42	7.0578	1166.11	7.0578	1107.66	7.0578	1157.72	7.0578	1152.63	7.0578	1164.64	7.0578	1125.1	7.0578	1160.39	7.0578	1101.12	7.0578	1090.24	7.0578	1133.88	7.0578	1110.29	7.0578	1074.54	7.0578	1016.19	7.0578	1114.09	7.0578	1092.47
7.06135	1144.28	7.06135	1173.9	7.06135	1161.37	7.06135	1142.6	7.06135	1178.46	7.06135	1165.2	7.06135	1178.63	7.06135	1127	7.06135	1148.62	7.06135	1188.44	7.06135	1178.88	7.06135	1121.31	7.06135	1158.36	7.06135	1159.89	7.06135	1166.4	7.06135	1121.07	7.06135	1146.89	7.06135	1100.61	7.06135	1099.45	7.06135	1118.87	7.06135	1086.8	7.06135	1075.42	7.06135	1019.81	7.06135	1112.78	7.06135	1102.46
7.0649	1134.29	7.0649	1161.24	7.0649	1154.35	7.0649	1119.46	7.0649	1164.09	7.0649	1159.8	7.0649	1174.72	7.0649	1112.84	7.0649	1149.33	7.0649	1188.21	7.0649	1177.18	7.0649	1114.3	7.0649	1175.7	7.0649	1162.53	7.0649	1170.99	7.0649	1110.44	7.0649	1127.17	7.0649	1113.96	7.0649	1101.5	7.0649	1097.79	7.0649	1067.99	7.0649	1084.73	7.0649	1030.12	7.0649	1090.18	7.0649	1092.38
7.06846	1128.52	7.06846	1142.94	7.06846	1152.2	7.06846	1103.02	7.06846	1156.31	7.06846	1144.66	7.06846	1178.64	7.06846	1105.19	7.06846	1157.73	7.06846	1193.2	7.06846	1182.61	7.06846	1096.78	7.06846	1183.4	7.06846	1162.53	7.06846	1180.06	7.06846	1103.3	7.06846	1122.69	7.06846	1126.74	7.06846	1084.85	7.06846	1083.53	7.06846	1051.93	7.06846	1088.27	7.06846	1037.59	7.06846	1068.54	7.06846	1089.78
7.07201	1116.07	7.07201	1136.54	7.07201	1151.08	7.07201	1084.42	7.07201	1134.82	7.07201	1140.63	7.07201	1169.46	7.07201	1116.74	7.07201	1158.67	7.07201	1192.31	7.07201	1179.6	7.07201	1099.84	7.07201	1195.3	7.07201	1169.87	7.07201	1180.01	7.07201	1103.97	7.07201	1148	7.07201	1114.25	7.07201	1082.47	7.07201	1077.44	7.07201	1036.49	7.07201	1080.87	7.07201	1048.47	7.07201	1044.54	7.07201	1090.46
7.07556	1102.91	7.07556	1130.08	7.07556	1137.22	7.07556	1054.18	7.07556	1123.65	7.07556	1125.71	7.07556	1152.06	7.07556	1097.62	7.07556	1150.85	7.07556	1198.68	7.07556	1179.6	7.07556	1078.1	7.07556	1186.5	7.07556	1155.19	7.07556	1165.89	7.07556	1090.33	7.07556	1149.24	7.07556	1094.22	7.07556	1079.44	7.07556	1087.8	7.07556	1024.21	7.07556	1073.09	7.07556	1051.54	7.07556	1033.92	7.07556	1088.51
7.07911	1087.28	7.07911	1099.45	7.07911	1125.59	7.07911	1035.45	7.07911	1106	7.07911	1111.56	7.07911	1139.98	7.07911	1086.34	7.07911	1158.36	7.07911	1179.38	7.07911	1172.44	7.07911	1067.92	7.07911	1173.96	7.07911	1133.32	7.07911	1166.55	7.07911	1076.54	7.07911	1147.38	7.07911	1080.65	7.07911	1065.05	7.07911	1085.7	7.07911	1006.51	7.07911	1058.75	7.07911	1053.46	7.07911	1027.22	7.07911	1078.23
7.08266	1070.17	7.08266	1060.3	7.08266	1100.35	7.08266	1008.47	7.08266	1082.95	7.08266	1088.97	7.08266	1113.29	7.08266	1078.38	7.08266	1144.84	7.08266	1170.27	7.08266	1157.44	7.08266	1067.5	7.08266	1153.9	7.08266	1119.79	7.08266	1144.93	7.08266	1061.65	7.08266	1127.19	7.08266	1067.44	7.08266	1045.59	7.08266	1085.14	7.08266	993.263	7.08266	1045.19	7.08266	1020.11	7.08266	1007.45	7.08266	1045.61
7.08621	1053.62	7.08621	1022.28	7.08621	1082.41	7.08621	985.32	7.08621	1043.59	7.08621	1076.94	7.08621	1090.13	7.08621	1055.17	7.08621	1116.81	7.08621	1162.22	7.08621	1144.99	7.08621	1058.78	7.08621	1141.01	7.08621	1106.55	7.08621	1130	7.08621	1052.73	7.08621	1111.94	7.08621	1051.14	7.08621	1017.13	7.08621	1075.52	7.08621	979.674	7.08621	1029.78	7.08621	995.864	7.08621	997.069	7.08621	1020.97
7.08976	1022.28	7.08976	993.597	7.08976	1059.93	7.08976	958.5	7.08976	995.824	7.08976	1061.99	7.08976	1045.46	7.08976	1027.18	7.08976	1074.91	7.08976	1148.98	7.08976	1139.28	7.08976	1043.39	7.08976	1117.8	7.08976	1080.83	7.08976	1111.71	7.08976	1040.14	7.08976	1088.17	7.08976	1015.88	7.08976	999.354	7.08976	1065.67	7.08976	959.803	7.08976	1005.78	7.08976	967.542	7.08976	984.159	7.08976	996.826
7.09331	984.041	7.09331	965.902	7.09331	1017.54	7.09331	933.389	7.09331	969.281	7.09331	1040.54	7.09331	1032.28	7.09331	1002.35	7.09331	1034.19	7.09331	1119.06	7.09331	1103.32	7.09331	1039.96	7.09331	1093.26	7.09331	1047.69	7.09331	1080.59	7.09331	1029.93	7.09331	1056.54	7.09331	983.998	7.09331	993.316	7.09331	1062.88	7.09331	951.8	7.09331	982.962	7.09331	944.038	7.09331	962.854	7.09331	974.664
7.09686	946.55	7.09686	939.231	7.09686	988.142	7.09686	905.312	7.09686	943.803	7.09686	1013.19	7.09686	993.239	7.09686	967.659	7.09686	996.852	7.09686	1080.51	7.09686	1066.43	7.09686	1039.85	7.09686	1057.84	7.09686	1019.61	7.09686	1046.25	7.09686	1011.44	7.09686	1017.61	7.09686	958.605	7.09686	977.682	7.09686	1062.6	7.09686	956.41	7.09686	944.572	7.09686	922.507	7.09686	933.818	7.09686	943.237
7.10042	912.411	7.10042	912.798	7.10042	958.782	7.10042	875.94	7.10042	911.54	7.10042	991.631	7.10042	960.965	7.10042	937.031	7.10042	958.069	7.10042	1039.38	7.10042	1031.21	7.10042	1014.55	7.10042	1009.79	7.10042	993.931	7.10042	1027.32	7.10042	993.787	7.10042	989.856	7.10042	932.502	7.10042	938.542	7.10042	1057.57	7.10042	937.454	7.10042	894.602	7.10042	879.922	7.10042	920.473	7.10042	917.222
7.10397	869.613	7.10397	877.641	7.10397	925.945	7.10397	856.286	7.10397	864.288	7.10397	970.036	7.10397	928.846	7.10397	904.63	7.10397	930.655	7.10397	995.136	7.10397	987.192	7.10397	971.649	7.10397	956.891	7.10397	966.832	7.10397	992.412	7.10397	976.803	7.10397	960.648	7.10397	894.654	7.10397	913.371	7.10397	1032.23	7.10397	913.747	7.10397	868.337	7.10397	848.324	7.10397	902.336	7.10397	892.955
7.10752	831.557	7.10752	840.107	7.10752	910.623	7.10752	844.955	7.10752	827.543	7.10752	950.808	7.10752	886.52	7.10752	863.217	7.10752	906.994	7.10752	941.864	7.10752	948.99	7.10752	953.079	7.10752	917.068	7.10752	936.533	7.10752	954.509	7.10752	951.69	7.10752	924.769	7.10752	858.244	7.10752	884.735	7.10752	991.937	7.10752	879.502	7.10752	846.588	7.10752	823.258	7.10752	882.601	7.10752	860.781
7.11107	796.686	7.11107	810.205	7.11107	880.08	7.11107	830.293	7.11107	782.202	7.11107	924.581	7.11107	860.833	7.11107	833.929	7.11107	875.101	7.11107	893.081	7.11107	919.176	7.11107	943.794	7.11107	886.253	7.11107	900.971	7.11107	918.077	7.11107	905.246	7.11107	873.61	7.11107	827.339	7.11107	849.73	7.11107	943.499	7.11107	831.261	7.11107	813.684	7.11107	800.138	7.11107	852.209	7.11107	813.033
7.11462	766.879	7.11462	780.312	7.11462	861.26	7.11462	802.763	7.11462	754.819	7.11462	884.006	7.11462	814.696	7.11462	804.48	7.11462	848.802	7.11462	863.718	7.11462	888.706	7.11462	921.952	7.11462	842.649	7.11462	863.144	7.11462	884.428	7.11462	866.638	7.11462	834.082	7.11462	814.198	7.11462	802.303	7.11462	894.608	7.11462	798.481	7.11462	787.824	7.11462	778.635	7.11462	811.22	7.11462	765.869
7.11817	744.083	7.11817	742.194	7.11817	821.739	7.11817	783.768	7.11817	730.919	7.11817	839.622	7.11817	778.061	7.11817	784.851	7.11817	832.703	7.11817	836.259	7.11817	861.837	7.11817	887.604	7.11817	801.048	7.11817	817.35	7.11817	838.611	7.11817	831.502	7.11817	819.268	7.11817	797.782	7.11817	767.199	7.11817	864.31	7.11817	780.938	7.11817	759.205	7.11817	757.746	7.11817	754.322	7.11817	740.852
7.12172	718.181	7.12172	722.902	7.12172	792.411	7.12172	759.431	7.12172	711.997	7.12172	805.729	7.12172	732.3	7.12172	780.301	7.12172	819.281	7.12172	809.178	7.12172	835.084	7.12172	855.56	7.12172	780.555	7.12172	790.903	7.12172	785.847	7.12172	803.979	7.12172	810.942	7.12172	767.474	7.12172	732.234	7.12172	823.185	7.12172	752.584	7.12172	726.856	7.12172	743.044	7.12172	707.884	7.12172	716.767
7.12527	690.033	7.12527	675.644	7.12527	760.723	7.12527	712.059	7.12527	694.778	7.12527	756.505	7.12527	684.749	7.12527	744.189	7.12527	790.247	7.12527	788.354	7.12527	809.023	7.12527	811.323	7.12527	752.011	7.12527	742.84	7.12527	747.654	7.12527	767.512	7.12527	783.914	7.12527	727.887	7.12527	696.469	7.12527	785.61	7.12527	720.366	7.12527	709.553	7.12527	717.647	7.12527	685.223	7.12527	683.643
7.12882	665.418	7.12882	624.479	7.12882	732.108	7.12882	666.81	7.12882	683.04	7.12882	698.84	7.12882	655.49	7.12882	717.152	7.12882	766.592	7.12882	756.695	7.12882	761.591	7.12882	773.369	7.12882	724.228	7.12882	720.797	7.12882	708.863	7.12882	738.973	7.12882	767.682	7.12882	703.142	7.12882	660.741	7.12882	749.128	7.12882	694.674	7.12882	689.841	7.12882	683.55	7.12882	643.089	7.12882	645.402
7.13238	649.369	7.13238	587.269	7.13238	696.389	7.13238	617.789	7.13238	656.525	7.13238	645.824	7.13238	635.574	7.13238	687.847	7.13238	729.64	7.13238	723.806	7.13238	724.928	7.13238	733.766	7.13238	698.006	7.13238	705.572	7.13238	666.095	7.13238	693.636	7.13238	735.235	7.13238	682.776	7.13238	636.579	7.13238	699.549	7.13238	677.819	7.13238	664.601	7.13238	636.507	7.13238	606.722	7.13238	602.387
7.13593	625.169	7.13593	559.576	7.13593	680.572	7.13593	575.692	7.13593	629.915	7.13593	614.694	7.13593	616.966	7.13593	644.111	7.13593	693.562	7.13593	687.585	7.13593	694.688	7.13593	697.799	7.13593	679.433	7.13593	676.022	7.13593	627.974	7.13593	667.284	7.13593	693.227	7.13593	658.992	7.13593	624.507	7.13593	653.822	7.13593	647.196	7.13593	639.458	7.13593	604.318	7.13593	586.225	7.13593	574.333
7.13948	601.778	7.13948	528.862	7.13948	640.524	7.13948	532.614	7.13948	605.165	7.13948	599.522	7.13948	587.303	7.13948	621.26	7.13948	648.702	7.13948	665.511	7.13948	655.784	7.13948	668.132	7.13948	647.594	7.13948	652.547	7.13948	605.568	7.13948	645.392	7.13948	645.584	7.13948	629.142	7.13948	613.388	7.13948	611.09	7.13948	620.173	7.13948	610.848	7.13948	567.151	7.13948	564.904	7.13948	552.549
7.14303	580.214	7.14303	512.228	7.14303	604.841	7.14303	509.322	7.14303	587.221	7.14303	570.357	7.14303	581.675	7.14303	591.812	7.14303	602.641	7.14303	635.678	7.14303	617.21	7.14303	632.285	7.14303	627.942	7.14303	627.337	7.14303	580.527	7.14303	615.876	7.14303	596.336	7.14303	604.554	7.14303	609.214	7.14303	570.425	7.14303	597.882	7.14303	570.86	7.14303	529.865	7.14303	544.089	7.14303	538.645
7.14658	564.608	7.14658	514.209	7.14658	584.019	7.14658	489.513	7.14658	548.265	7.14658	539.924	7.14658	561.085	7.14658	545.346	7.14658	565.183	7.14658	599.856	7.14658	591.992	7.14658	588.004	7.14658	604.691	7.14658	617.689	7.14658	545.024	7.14658	576.2	7.14658	557.502	7.14658	577.049	7.14658	597.062	7.14658	541.196	7.14658	580.333	7.14658	520.635	7.14658	513.809	7.14658	543.021	7.14658	514.946
7.15013	543.016	7.15013	494.54	7.15013	557.113	7.15013	464.276	7.15013	515.758	7.15013	520.792	7.15013	551.447	7.15013	505.864	7.15013	533.263	7.15013	575.699	7.15013	566.752	7.15013	538.973	7.15013	577.704	7.15013	605.457	7.15013	536.143	7.15013	555.897	7.15013	536.293	7.15013	539.329	7.15013	561.599	7.15013	507.32	7.15013	552.634	7.15013	483.864	7.15013	483.615	7.15013	530.334	7.15013	491.596
7.15368	510.335	7.15368	469.043	7.15368	535.437	7.15368	462.44	7.15368	473.421	7.15368	506.258	7.15368	530.918	7.15368	480.239	7.15368	518.016	7.15368	555.382	7.15368	534.142	7.15368	512.027	7.15368	556.988	7.15368	583.972	7.15368	506.327	7.15368	536.364	7.15368	514.969	7.15368	509.549	7.15368	545.34	7.15368	477.472	7.15368	520.588	7.15368	480.492	7.15368	468.738	7.15368	522.403	7.15368	464.11
7.15723	490.093	7.15723	461.479	7.15723	512.5	7.15723	462.077	7.15723	455.645	7.15723	486.846	7.15723	511.729	7.15723	452.527	7.15723	482.933	7.15723	537.715	7.15723	512.657	7.15723	505.005	7.15723	542.159	7.15723	550.851	7.15723	495.431	7.15723	499.946	7.15723	487.523	7.15723	494.256	7.15723	526.564	7.15723	462.482	7.15723	485.874	7.15723	471.209	7.15723	447.087	7.15723	529.932	7.15723	438.206
7.16078	472.246	7.16078	454.556	7.16078	478.822	7.16078	444.768	7.16078	430.942	7.16078	477.064	7.16078	498.981	7.16078	422.718	7.16078	456.464	7.16078	526.376	7.16078	502.522	7.16078	495.733	7.16078	517.999	7.16078	529.224	7.16078	470.361	7.16078	473.435	7.16078	455.847	7.16078	479.417	7.16078	488.41	7.16078	457.086	7.16078	444.602	7.16078	438.47	7.16078	431.365	7.16078	525.686	7.16078	407.005
7.16434	447.762	7.16434	452.202	7.16434	445.106	7.16434	421.015	7.16434	419.817	7.16434	455.911	7.16434	460.528	7.16434	399.461	7.16434	430.106	7.16434	510.868	7.16434	489.922	7.16434	478.595	7.16434	497.687	7.16434	510.143	7.16434	456.037	7.16434	469.377	7.16434	439.839	7.16434	471.402	7.16434	462.171	7.16434	450.868	7.16434	425.376	7.16434	420.928	7.16434	423.17	7.16434	499.687	7.16434	382.81
7.16789	418.771	7.16789	436.298	7.16789	410.742	7.16789	412.124	7.16789	395.866	7.16789	440.626	7.16789	439.686	7.16789	378.531	7.16789	417.081	7.16789	492.334	7.16789	486.383	7.16789	450.516	7.16789	486.224	7.16789	474.304	7.16789	441.139	7.16789	471.353	7.16789	425.93	7.16789	463.89	7.16789	453.219	7.16789	445.005	7.16789	411.561	7.16789	408.706	7.16789	431.678	7.16789	462.615	7.16789	376.161
7.17144	396.249	7.17144	423.231	7.17144	395.891	7.17144	397.971	7.17144	384.057	7.17144	427.774	7.17144	413.907	7.17144	367.424	7.17144	397.116	7.17144	464.443	7.17144	475.038	7.17144	427.699	7.17144	478.937	7.17144	451.938	7.17144	433.026	7.17144	471.189	7.17144	408.383	7.17144	450.323	7.17144	429.988	7.17144	434.157	7.17144	389.978	7.17144	399.614	7.17144	435.78	7.17144	435.622	7.17144	365.385
7.17499	370.444	7.17499	379.959	7.17499	380.243	7.17499	361.944	7.17499	364.234	7.17499	402.211	7.17499	375.061	7.17499	355.703	7.17499	358.895	7.17499	449.052	7.17499	460.761	7.17499	407.177	7.17499	459.537	7.17499	414.698	7.17499	432.045	7.17499	447.198	7.17499	394.251	7.17499	420.785	7.17499	414.101	7.17499	422.466	7.17499	364.05	7.17499	391.568	7.17499	423.972	7.17499	405.111	7.17499	347.788
7.17854	355.608	7.17854	348.922	7.17854	378.078	7.17854	341.107	7.17854	346.587	7.17854	375.041	7.17854	354.601	7.17854	340.417	7.17854	343.99	7.17854	420.4	7.17854	432.053	7.17854	384.603	7.17854	448.912	7.17854	400.006	7.17854	431.826	7.17854	425.531	7.17854	395.383	7.17854	403.206	7.17854	386.152	7.17854	406.145	7.17854	342.728	7.17854	377.269	7.17854	403.365	7.17854	368.479	7.17854	339.933
7.18209	326.868	7.18209	318.854	7.18209	362.594	7.18209	322.77	7.18209	328.678	7.18209	367.561	7.18209	336.555	7.18209	332.312	7.18209	335.056	7.18209	398.157	7.18209	404.563	7.18209	370.565	7.18209	430.209	7.18209	376.744	7.18209	424.841	7.18209	397.668	7.18209	373.612	7.18209	385.474	7.18209	372.218	7.18209	378.553	7.18209	326.455	7.18209	360.15	7.18209	386.348	7.18209	350.334	7.18209	345.427
7.18564	311.386	7.18564	292.303	7.18564	351.67	7.18564	310.933	7.18564	328.866	7.18564	368.027	7.18564	318.462	7.18564	318.006	7.18564	329.374	7.18564	370.861	7.18564	378.387	7.18564	351.557	7.18564	414.817	7.18564	348.751	7.18564	412.351	7.18564	377.228	7.18564	353.726	7.18564	357.49	7.18564	355.546	7.18564	368.094	7.18564	299.372	7.18564	347.944	7.18564	371.705	7.18564	337.566	7.18564	342.937
7.18919	306.739	7.18919	271.913	7.18919	348.243	7.18919	308.38	7.18919	325.284	7.18919	373.955	7.18919	296.519	7.18919	319.745	7.18919	324.625	7.18919	344.76	7.18919	348.69	7.18919	340.09	7.18919	387.164	7.18919	335.936	7.18919	407.735	7.18919	371.037	7.18919	334.508	7.18919	346.242	7.18919	330.284	7.18919	354.483	7.18919	285.716	7.18919	324.039	7.18919	351.433	7.18919	307.189	7.18919	334.993
7.19274	300.438	7.19274	261.388	7.19274	351.972	7.19274	306.265	7.19274	317.775	7.19274	354.565	7.19274	290.02	7.19274	304.065	7.19274	323.175	7.19274	327.532	7.19274	323.382	7.19274	320.926	7.19274	374.752	7.19274	330.802	7.19274	387.483	7.19274	346.562	7.19274	316.25	7.19274	335.419	7.19274	305.296	7.19274	342.487	7.19274	268.603	7.19274	299.375	7.19274	331.273	7.19274	291.698	7.19274	332.719
7.1963	302.201	7.1963	250.154	7.1963	349.455	7.1963	310.44	7.1963	296.304	7.1963	343.084	7.1963	285.87	7.1963	286.028	7.1963	317.052	7.1963	302.506	7.1963	303.318	7.1963	306.237	7.1963	366.108	7.1963	326.502	7.1963	355.2	7.1963	325.182	7.1963	305.297	7.1963	321.163	7.1963	288.232	7.1963	338.78	7.1963	277.935	7.1963	273.33	7.1963	308.44	7.1963	281.845	7.1963	308.965
7.19985	292.668	7.19985	235.335	7.19985	328.356	7.19985	308.876	7.19985	276.971	7.19985	335.491	7.19985	295.564	7.19985	289.536	7.19985	320.756	7.19985	301.835	7.19985	285.218	7.19985	297.293	7.19985	355.461	7.19985	323.252	7.19985	350.657	7.19985	311.985	7.19985	315.702	7.19985	301.089	7.19985	269.33	7.19985	328.996	7.19985	276.902	7.19985	261.207	7.19985	271.793	7.19985	257.206	7.19985	291.787
7.2034	300.423	7.2034	237.053	7.2034	304.39	7.2034	323.716	7.2034	257.834	7.2034	325.284	7.2034	296.786	7.2034	282.757	7.2034	319.627	7.2034	292.862	7.2034	255.907	7.2034	307.843	7.2034	342.038	7.2034	312.344	7.2034	338.423	7.2034	293.314	7.2034	318.279	7.2034	297.604	7.2034	256.118	7.2034	330.381	7.2034	271.67	7.2034	257.956	7.2034	254.543	7.2034	256.805	7.2034	289.378
7.20695	310.302	7.20695	252.236	7.20695	296.253	7.20695	329.54	7.20695	246.928	7.20695	316.838	7.20695	311.657	7.20695	280.722	7.20695	298.925	7.20695	291.537	7.20695	236.072	7.20695	312.866	7.20695	325.132	7.20695	311.717	7.20695	335.392	7.20695	280.036	7.20695	325.02	7.20695	289.542	7.20695	252.983	7.20695	335.222	7.20695	263.399	7.20695	252.85	7.20695	248.391	7.20695	275.108	7.20695	282.192
7.2105	312.401	7.2105	251.702	7.2105	281.565	7.2105	325.012	7.2105	242.504	7.2105	317.366	7.2105	314.229	7.2105	277.713	7.2105	286.873	7.2105	296.909	7.2105	234.135	7.2105	314.282	7.2105	315.496	7.2105	333.06	7.2105	325.115	7.2105	273.308	7.2105	336.779	7.2105	284.82	7.2105	247.539	7.2105	326.706	7.2105	253.492	7.2105	227.673	7.2105	254.988	7.2105	271.096	7.2105	261.083
7.21405	297.783	7.21405	259.053	7.21405	260.889	7.21405	308.213	7.21405	234.925	7.21405	315.492	7.21405	296.694	7.21405	269.647	7.21405	272.639	7.21405	293.107	7.21405	233.274	7.21405	308.002	7.21405	311.558	7.21405	340.15	7.21405	318.794	7.21405	274.44	7.21405	332.797	7.21405	277.725	7.21405	255.101	7.21405	317.001	7.21405	256.227	7.21405	219.391	7.21405	246.909	7.21405	258.695	7.21405	247.168
7.2176	276.899	7.2176	253.05	7.2176	240.688	7.2176	298.004	7.2176	213.433	7.2176	314.343	7.2176	297.033	7.2176	271.842	7.2176	270.606	7.2176	278.097	7.2176	243.529	7.2176	296.388	7.2176	312.209	7.2176	332.194	7.2176	305.598	7.2176	277.541	7.2176	318.194	7.2176	277.475	7.2176	266.133	7.2176	307.885	7.2176	252.363	7.2176	221.914	7.2176	256.975	7.2176	257.99	7.2176	248.998
7.22115	274.753	7.22115	251.567	7.22115	235.881	7.22115	283.824	7.22115	215.656	7.22115	309.817	7.22115	285.031	7.22115	274.929	7.22115	248.513	7.22115	258.071	7.22115	243.649	7.22115	277.185	7.22115	300.801	7.22115	315.104	7.22115	291.766	7.22115	266.471	7.22115	312.945	7.22115	277.949	7.22115	259.446	7.22115	304.405	7.22115	239.372	7.22115	224.687	7.22115	257.419	7.22115	263.292	7.22115	239.432
7.2247	269.109	7.2247	245.856	7.2247	253.447	7.2247	260.283	7.2247	207.059	7.2247	293.154	7.2247	272.113	7.2247	268.783	7.2247	228.344	7.2247	263.765	7.2247	242.778	7.2247	270.589	7.2247	288.332	7.2247	306.708	7.2247	291.819	7.2247	247.026	7.2247	310.815	7.2247	262.906	7.2247	249.981	7.2247	287.242	7.2247	222.453	7.2247	223.601	7.2247	270.015	7.2247	260.082	7.2247	226.642
7.22825	255.072	7.22825	244.732	7.22825	259.273	7.22825	245.402	7.22825	213.943	7.22825	286.3	7.22825	271.928	7.22825	254.307	7.22825	225.113	7.22825	266.436	7.22825	229.34	7.22825	258.699	7.22825	291.316	7.22825	302.411	7.22825	304.115	7.22825	232.249	7.22825	312.124	7.22825	246.135	7.22825	231.397	7.22825	282.732	7.22825	209.519	7.22825	215.945	7.22825	269.549	7.22825	259.136	7.22825	226.643
7.23181	228.222	7.23181	230.641	7.23181	248.977	7.23181	228.165	7.23181	235.979	7.23181	271.502	7.23181	270.668	7.23181	244.444	7.23181	219.675	7.23181	280.489	7.23181	210.233	7.23181	242.171	7.23181	290.077	7.23181	292.101	7.23181	286.158	7.23181	231.073	7.23181	295.672	7.23181	223.838	7.23181	223.194	7.23181	276.463	7.23181	202.305	7.23181	217.161	7.23181	263.963	7.23181	245.512	7.23181	222.691
7.23536	221.209	7.23536	228.147	7.23536	242.501	7.23536	220.327	7.23536	254.546	7.23536	266.817	7.23536	265.979	7.23536	233.891	7.23536	211.069	7.23536	268.959	7.23536	197.975	7.23536	219.283	7.23536	287.618	7.23536	276.61	7.23536	275.727	7.23536	232.461	7.23536	288.914	7.23536	218.622	7.23536	213.218	7.23536	286.187	7.23536	183.829	7.23536	230.704	7.23536	265.132	7.23536	236.567	7.23536	201.371
7.23891	216.192	7.23891	218.644	7.23891	253.856	7.23891	222.866	7.23891	264.689	7.23891	275.978	7.23891	258.694	7.23891	226.404	7.23891	198.672	7.23891	271.675	7.23891	189.838	7.23891	210.752	7.23891	282.581	7.23891	271.654	7.23891	269.692	7.23891	259.861	7.23891	272.088	7.23891	236.728	7.23891	198.176	7.23891	285.13	7.23891	172.407	7.23891	232.203	7.23891	262.429	7.23891	221.781	7.23891	186.888
7.24246	206.109	7.24246	195.851	7.24246	253.726	7.24246	209.024	7.24246	271.301	7.24246	273.012	7.24246	256.512	7.24246	220.847	7.24246	196.107	7.24246	277.114	7.24246	170.863	7.24246	198.932	7.24246	270.709	7.24246	268.918	7.24246	261.292	7.24246	263.8	7.24246	243.564	7.24246	232.267	7.24246	193.38	7.24246	281.198	7.24246	172.032	7.24246	236.899	7.24246	258.891	7.24246	219.34	7.24246	175.835
7.24601	199.162	7.24601	183.831	7.24601	250.506	7.24601	215.711	7.24601	255.504	7.24601	265.19	7.24601	258.914	7.24601	216.954	7.24601	189.644	7.24601	270.903	7.24601	155.892	7.24601	189.821	7.24601	262.131	7.24601	261.884	7.24601	239.406	7.24601	259.07	7.24601	212.132	7.24601	225.713	7.24601	198.296	7.24601	278.511	7.24601	179.773	7.24601	228.649	7.24601	244.043	7.24601	204.727	7.24601	173.995
7.24956	191.825	7.24956	183.272	7.24956	232.388	7.24956	215.695	7.24956	242.186	7.24956	253.384	7.24956	261.561	7.24956	223.742	7.24956	195.119	7.24956	267.397	7.24956	151.187	7.24956	182.476	7.24956	248.956	7.24956	249.775	7.24956	227.289	7.24956	256.743	7.24956	197.548	7.24956	212.237	7.24956	198.509	7.24956	265.689	7.24956	181.767	7.24956	215.293	7.24956	225.982	7.24956	193.129	7.24956	182.412
7.25311	187.545	7.25311	183.658	7.25311	229.79	7.25311	223.236	7.25311	227.523	7.25311	235.92	7.25311	245.108	7.25311	217.239	7.25311	183.861	7.25311	251.566	7.25311	132.9	7.25311	187.575	7.25311	236.096	7.25311	235.14	7.25311	222.625	7.25311	255.759	7.25311	177.22	7.25311	208.031	7.25311	206.244	7.25311	247.505	7.25311	178.206	7.25311	208.387	7.25311	214.528	7.25311	197.681	7.25311	188.261
7.25666	182.156	7.25666	167.754	7.25666	241.557	7.25666	224.1	7.25666	201.986	7.25666	224.994	7.25666	226.316	7.25666	227.837	7.25666	164.261	7.25666	245.729	7.25666	134.843	7.25666	184.08	7.25666	221.728	7.25666	237.033	7.25666	215.755	7.25666	257.596	7.25666	164.154	7.25666	198.237	7.25666	213.515	7.25666	232.495	7.25666	165.499	7.25666	210.968	7.25666	204.857	7.25666	203.555	7.25666	183.128
7.26021	180.731	7.26021	161.587	7.26021	234.937	7.26021	208.569	7.26021	185.502	7.26021	212.131	7.26021	196.298	7.26021	235.712	7.26021	156.624	7.26021	240.785	7.26021	138.377	7.26021	184.916	7.26021	223.425	7.26021	239.088	7.26021	191.087	7.26021	242.681	7.26021	161.327	7.26021	196.406	7.26021	219.343	7.26021	213.371	7.26021	166.573	7.26021	193.547	7.26021	191.181	7.26021	199.064	7.26021	178.705
7.26377	175.399	7.26377	150.558	7.26377	219.295	7.26377	190.314	7.26377	177.953	7.26377	206.495	7.26377	176.541	7.26377	225.893	7.26377	154.583	7.26377	226.94	7.26377	149.503	7.26377	175.244	7.26377	216.218	7.26377	228.77	7.26377	174.635	7.26377	236.097	7.26377	164.926	7.26377	203.367	7.26377	229.035	7.26377	199.912	7.26377	173.878	7.26377	181.37	7.26377	178.054	7.26377	197.16	7.26377	180.392
7.26732	178.66	7.26732	143.737	7.26732	215.784	7.26732	188.321	7.26732	166.9	7.26732	193.435	7.26732	166.531	7.26732	229.38	7.26732	168.069	7.26732	211.245	7.26732	163.638	7.26732	168.572	7.26732	212.939	7.26732	212.837	7.26732	166.57	7.26732	228.806	7.26732	174.504	7.26732	207.139	7.26732	232.278	7.26732	195.535	7.26732	179.787	7.26732	174.016	7.26732	179.583	7.26732	218.787	7.26732	190.334
7.27087	176.152	7.27087	146.162	7.27087	215.634	7.27087	178.926	7.27087	161.545	7.27087	181.632	7.27087	150.341	7.27087	216.371	7.27087	167.994	7.27087	191.226	7.27087	166.955	7.27087	161.404	7.27087	197.933	7.27087	194.002	7.27087	162.668	7.27087	208.011	7.27087	185.489	7.27087	204.399	7.27087	232.729	7.27087	186.229	7.27087	175.385	7.27087	160.025	7.27087	170.047	7.27087	231.666	7.27087	186.741
7.27442	175.273	7.27442	151.265	7.27442	222.188	7.27442	164.706	7.27442	150.359	7.27442	173.154	7.27442	157.343	7.27442	201.53	7.27442	173.811	7.27442	188.689	7.27442	170.737	7.27442	175.992	7.27442	199.168	7.27442	202.629	7.27442	178.309	7.27442	187.72	7.27442	191.838	7.27442	191.019	7.27442	226.504	7.27442	164.002	7.27442	169.584	7.27442	137.805	7.27442	171.47	7.27442	213.709	7.27442	182.017
7.27797	174.939	7.27797	153.099	7.27797	194.205	7.27797	143.192	7.27797	163.196	7.27797	170.883	7.27797	162.92	7.27797	204.11	7.27797	176.184	7.27797	201.611	7.27797	173.111	7.27797	180.878	7.27797	207.613	7.27797	212.477	7.27797	187.529	7.27797	177.931	7.27797	206.132	7.27797	171.7	7.27797	221.567	7.27797	166.084	7.27797	161.465	7.27797	125.102	7.27797	158.644	7.27797	212.245	7.27797	172.679
7.28152	170.619	7.28152	148.235	7.28152	170.543	7.28152	130.046	7.28152	170.605	7.28152	171.995	7.28152	159.666	7.28152	200.117	7.28152	164.376	7.28152	211.361	7.28152	165.621	7.28152	170.079	7.28152	215.568	7.28152	210.56	7.28152	181.472	7.28152	165.981	7.28152	221.969	7.28152	154.363	7.28152	219.421	7.28152	161.981	7.28152	150.448	7.28152	124.892	7.28152	151.91	7.28152	203.414	7.28152	159.673
7.28507	166.481	7.28507	149.271	7.28507	161.273	7.28507	134.24	7.28507	172.596	7.28507	189.897	7.28507	162.37	7.28507	199.952	7.28507	162.699	7.28507	204.303	7.28507	176.22	7.28507	163.393	7.28507	216.502	7.28507	224.693	7.28507	191.134	7.28507	167.065	7.28507	231.669	7.28507	168.093	7.28507	216.167	7.28507	177.705	7.28507	142.647	7.28507	135.228	7.28507	163.916	7.28507	197.285	7.28507	144.511
7.28862	161.31	7.28862	126.707	7.28862	159.283	7.28862	130.314	7.28862	176.557	7.28862	216.748	7.28862	164.595	7.28862	199.098	7.28862	158.882	7.28862	205.075	7.28862	174.398	7.28862	163.802	7.28862	211.753	7.28862	223.232	7.28862	196.038	7.28862	188.388	7.28862	222.595	7.28862	176.371	7.28862	201.413	7.28862	170.089	7.28862	140.305	7.28862	134.758	7.28862	160.42	7.28862	188.496	7.28862	138.695
7.29217	149.232	7.29217	109.065	7.29217	147.567	7.29217	122.493	7.29217	184.164	7.29217	220.221	7.29217	180.288	7.29217	207.767	7.29217	158.1	7.29217	202.248	7.29217	171.161	7.29217	148.21	7.29217	190.223	7.29217	215.556	7.29217	194.096	7.29217	182.29	7.29217	200.382	7.29217	157.729	7.29217	196.228	7.29217	161.859	7.29217	128.245	7.29217	121.037	7.29217	170.781	7.29217	170.812	7.29217	137.815
7.29573	137.994	7.29573	112.966	7.29573	131.251	7.29573	136.33	7.29573	185.919	7.29573	213	7.29573	188.106	7.29573	208.082	7.29573	164.683	7.29573	186.02	7.29573	171.955	7.29573	137.885	7.29573	181.17	7.29573	195.921	7.29573	178.199	7.29573	182.707	7.29573	182.289	7.29573	143.75	7.29573	177.208	7.29573	164.115	7.29573	126.585	7.29573	114.53	7.29573	169.627	7.29573	160.177	7.29573	146.428
7.29928	125.565	7.29928	114.685	7.29928	123.982	7.29928	135.784	7.29928	182.336	7.29928	209.798	7.29928	187.171	7.29928	209.473	7.29928	168.655	7.29928	165.018	7.29928	162.074	7.29928	136.223	7.29928	175.286	7.29928	185.244	7.29928	183.177	7.29928	190.373	7.29928	169.148	7.29928	136.589	7.29928	161.51	7.29928	172.327	7.29928	128.147	7.29928	117.353	7.29928	166.177	7.29928	155.889	7.29928	147.733
7.30283	112.62	7.30283	101.445	7.30283	128.08	7.30283	145.014	7.30283	164.799	7.30283	208.61	7.30283	185.069	7.30283	203.075	7.30283	162.112	7.30283	149.616	7.30283	141.594	7.30283	132.648	7.30283	168.843	7.30283	187.102	7.30283	189.228	7.30283	189.666	7.30283	158.268	7.30283	133.291	7.30283	145.642	7.30283	182.542	7.30283	111.041	7.30283	129.808	7.30283	159.654	7.30283	148.936	7.30283	143.744
7.30638	106.019	7.30638	88.1186	7.30638	136.347	7.30638	157.509	7.30638	140.053	7.30638	204.703	7.30638	180.344	7.30638	202.278	7.30638	142.307	7.30638	137.964	7.30638	135.097	7.30638	121.147	7.30638	166.472	7.30638	180.99	7.30638	183.351	7.30638	186.512	7.30638	134.644	7.30638	121.767	7.30638	135.519	7.30638	195.346	7.30638	108.19	7.30638	139.921	7.30638	147.691	7.30638	146.618	7.30638	135.709
7.30993	102.82	7.30993	93.9555	7.30993	143.912	7.30993	169.274	7.30993	135.151	7.30993	197.829	7.30993	180.959	7.30993	191.71	7.30993	125.083	7.30993	128.057	7.30993	132.006	7.30993	124.23	7.30993	171.532	7.30993	172.58	7.30993	173.004	7.30993	180.825	7.30993	140.567	7.30993	121.147	7.30993	122.563	7.30993	197.682	7.30993	108.333	7.30993	131.489	7.30993	137.069	7.30993	146.291	7.30993	130.635
7.31348	95.8424	7.31348	88.8996	7.31348	153.467	7.31348	179.991	7.31348	132.349	7.31348	195.295	7.31348	175.978	7.31348	160.053	7.31348	104.868	7.31348	119.606	7.31348	125.063	7.31348	126.593	7.31348	168.628	7.31348	157.692	7.31348	177.378	7.31348	172.186	7.31348	148.57	7.31348	132.445	7.31348	113.312	7.31348	197.755	7.31348	111	7.31348	121.83	7.31348	133.525	7.31348	158.396	7.31348	130.999
7.31703	98.6511	7.31703	91.8088	7.31703	167.767	7.31703	185.077	7.31703	121.77	7.31703	180.008	7.31703	174.215	7.31703	132.059	7.31703	111.289	7.31703	105.612	7.31703	112.896	7.31703	136.773	7.31703	175.656	7.31703	146.034	7.31703	163.672	7.31703	159.656	7.31703	137.031	7.31703	142.291	7.31703	93.4217	7.31703	198.988	7.31703	121.597	7.31703	111.568	7.31703	126.345	7.31703	181.298	7.31703	138.957
7.32058	94.6262	7.32058	104.074	7.32058	173.664	7.32058	176.269	7.32058	105.317	7.32058	168.203	7.32058	165.333	7.32058	113.648	7.32058	113.258	7.32058	93.1253	7.32058	104.768	7.32058	147.49	7.32058	176.279	7.32058	132.592	7.32058	162.302	7.32058	150.587	7.32058	135.037	7.32058	139.862	7.32058	86.2316	7.32058	189.688	7.32058	119.651	7.32058	110.175	7.32058	113.165	7.32058	178.628	7.32058	142.233
7.32413	112.686	7.32413	119.7	7.32413	180.708	7.32413	159.461	7.32413	93.2245	7.32413	149.34	7.32413	163.614	7.32413	99.8147	7.32413	112.78	7.32413	107.193	7.32413	106.743	7.32413	172.894	7.32413	184.92	7.32413	131.763	7.32413	154.832	7.32413	145.57	7.32413	145.827	7.32413	137.793	7.32413	80.6808	7.32413	172.29	7.32413	125.594	7.32413	106.788	7.32413	109.102	7.32413	177.534	7.32413	137.606
7.32769	132.128	7.32769	130.1	7.32769	176.226	7.32769	137.169	7.32769	95.2055	7.32769	136.686	7.32769	145.251	7.32769	98.146	7.32769	103.971	7.32769	114.885	7.32769	101.283	7.32769	175.537	7.32769	181.169	7.32769	125.88	7.32769	142.606	7.32769	145.143	7.32769	158.304	7.32769	139.8	7.32769	85.9673	7.32769	175.442	7.32769	128.81	7.32769	110.226	7.32769	97.9847	7.32769	182.488	7.32769	118.896
7.33124	131.54	7.33124	126.771	7.33124	189.399	7.33124	127.775	7.33124	86.0084	7.33124	132.89	7.33124	138.084	7.33124	86.5692	7.33124	86.2084	7.33124	113.367	7.33124	89.008	7.33124	170.052	7.33124	174.649	7.33124	123.789	7.33124	129.933	7.33124	137.993	7.33124	162.088	7.33124	146.893	7.33124	80.3681	7.33124	177.622	7.33124	122.484	7.33124	111.108	7.33124	82.5148	7.33124	180.608	7.33124	98.7721
7.33479	127.023	7.33479	117.09	7.33479	188.933	7.33479	120.95	7.33479	87.8266	7.33479	127.465	7.33479	138.987	7.33479	86.0975	7.33479	85.0874	7.33479	124.345	7.33479	90.2214	7.33479	161.321	7.33479	161.417	7.33479	133.202	7.33479	121.114	7.33479	148.209	7.33479	157.421	7.33479	165.514	7.33479	92.6163	7.33479	166.217	7.33479	120.752	7.33479	107.699	7.33479	77.3949	7.33479	163.587	7.33479	72.5296
7.33834	127.662	7.33834	106.448	7.33834	183.215	7.33834	104.787	7.33834	94.021	7.33834	118.744	7.33834	133.376	7.33834	95.8605	7.33834	83.2871	7.33834	131.676	7.33834	96.1248	7.33834	155.27	7.33834	157.505	7.33834	126.964	7.33834	122.493	7.33834	155.461	7.33834	156.798	7.33834	160.756	7.33834	99.9719	7.33834	149.803	7.33834	120.29	7.33834	100.097	7.33834	74.3344	7.33834	141.271	7.33834	62.9824
7.34189	128.538	7.34189	120.61	7.34189	166.211	7.34189	97.3599	7.34189	102.028	7.34189	102.859	7.34189	126.768	7.34189	107.042	7.34189	85.3427	7.34189	143.308	7.34189	109.991	7.34189	138.565	7.34189	155.717	7.34189	127.061	7.34189	119.396	7.34189	140.586	7.34189	157.876	7.34189	140.018	7.34189	101.564	7.34189	139.093	7.34189	116.867	7.34189	91.4029	7.34189	78.7068	7.34189	117.621	7.34189	62.8368
7.34544	123.108	7.34544	141.579	7.34544	140.102	7.34544	99.4937	7.34544	105.789	7.34544	96.2444	7.34544	123.323	7.34544	110.914	7.34544	101.151	7.34544	144.47	7.34544	117.364	7.34544	116.393	7.34544	157.453	7.34544	128.821	7.34544	110.426	7.34544	134.4	7.34544	161.181	7.34544	120.187	7.34544	97.717	7.34544	134.32	7.34544	126.256	7.34544	91.6263	7.34544	82.3087	7.34544	114.176	7.34544	56.1749
7.34899	121.242	7.34899	141.374	7.34899	131.085	7.34899	93.0693	7.34899	92.4876	7.34899	102.003	7.34899	113.756	7.34899	114.817	7.34899	103.042	7.34899	146.218	7.34899	106.314	7.34899	106.38	7.34899	143.572	7.34899	139.843	7.34899	120.777	7.34899	124.872	7.34899	148.718	7.34899	112.231	7.34899	103.206	7.34899	138.761	7.34899	132.155	7.34899	101.587	7.34899	85.0364	7.34899	103.363	7.34899	53.376
7.35254	115.523	7.35254	135.187	7.35254	124.056	7.35254	101.209	7.35254	82.8704	7.35254	101.316	7.35254	117.145	7.35254	108.369	7.35254	94.1726	7.35254	148.27	7.35254	94.9812	7.35254	95.8341	7.35254	134.383	7.35254	144.58	7.35254	115.529	7.35254	110.036	7.35254	135.434	7.35254	92.2233	7.35254	105.728	7.35254	140.831	7.35254	135.067	7.35254	104.532	7.35254	76.8945	7.35254	90.4271	7.35254	51.2618
7.35609	112.49	7.35609	125.106	7.35609	111.952	7.35609	104.768	7.35609	79.9935	7.35609	97.4322	7.35609	103.989	7.35609	113.701	7.35609	72.1218	7.35609	149.011	7.35609	89.5248	7.35609	75.4617	7.35609	124.928	7.35609	145.413	7.35609	113.081	7.35609	98.5507	7.35609	119.868	7.35609	79.2211	7.35609	119.133	7.35609	138.383	7.35609	137.578	7.35609	110.244	7.35609	73.8672	7.35609	83.4779	7.35609	47.4909
7.35965	111.024	7.35965	118.884	7.35965	102.906	7.35965	113.743	7.35965	71.2341	7.35965	94.0811	7.35965	92.4402	7.35965	115.462	7.35965	55.1622	7.35965	150.784	7.35965	94.1831	7.35965	72.4851	7.35965	123.445	7.35965	139.43	7.35965	105.826	7.35965	82.1084	7.35965	120.667	7.35965	74.8634	7.35965	108.204	7.35965	133.838	7.35965	125.87	7.35965	106.459	7.35965	76.0666	7.35965	80.9748	7.35965	55.8942
7.3632	107.252	7.3632	110.516	7.3632	102.403	7.3632	123.66	7.3632	61.0904	7.3632	104.195	7.3632	91.2866	7.3632	113.383	7.3632	45.9276	7.3632	147.447	7.3632	83.1436	7.3632	70.5909	7.3632	130.742	7.3632	146.093	7.3632	109.435	7.3632	71.7331	7.3632	109.354	7.3632	66.7379	7.3632	107.001	7.3632	143.703	7.3632	123.627	7.3632	119.815	7.3632	87.7423	7.3632	95.0777	7.3632	65.7773
7.36675	106.872	7.36675	91.4382	7.36675	94.9847	7.36675	125.927	7.36675	61.4883	7.36675	102.448	7.36675	91.0917	7.36675	115.086	7.36675	64.9578	7.36675	138.435	7.36675	77.4161	7.36675	68.4427	7.36675	140.273	7.36675	138.813	7.36675	103.812	7.36675	68.259	7.36675	99.1418	7.36675	62.8623	7.36675	98.0626	7.36675	148.613	7.36675	124.644	7.36675	127.448	7.36675	95.8842	7.36675	101.28	7.36675	80.4362
7.3703	110.026	7.3703	90.0376	7.3703	96.003	7.3703	121.923	7.3703	50.6338	7.3703	92.923	7.3703	78.0307	7.3703	115.602	7.3703	79.2989	7.3703	145.798	7.3703	78.701	7.3703	69.4559	7.3703	135.058	7.3703	118.589	7.3703	102.279	7.3703	77.5546	7.3703	97.118	7.3703	61.135	7.3703	95.0999	7.3703	145.129	7.3703	129.488	7.3703	130.161	7.3703	105.007	7.3703	106.076	7.3703	81.632
7.37385	112.446	7.37385	82.0471	7.37385	99.9354	7.37385	124.482	7.37385	44.6144	7.37385	74.3067	7.37385	58.254	7.37385	109.429	7.37385	77.6069	7.37385	139.383	7.37385	75.7229	7.37385	64.96	7.37385	120.214	7.37385	97.437	7.37385	78.5525	7.37385	77.5228	7.37385	100.27	7.37385	51.6459	7.37385	89.5504	7.37385	141.176	7.37385	126.749	7.37385	132.745	7.37385	104.095	7.37385	113.548	7.37385	75.2177
7.3774	106.737	7.3774	70.1397	7.3774	98.1723	7.3774	142.968	7.3774	49.9486	7.3774	79.1002	7.3774	47.8058	7.3774	116.664	7.3774	70.3117	7.3774	119.442	7.3774	73.775	7.3774	52.1593	7.3774	116.393	7.3774	84.6398	7.3774	79.9919	7.3774	90.7108	7.3774	101.644	7.3774	61.9811	7.3774	81.6425	7.3774	156.303	7.3774	132.87	7.3774	123.341	7.3774	99.3955	7.3774	118.636	7.3774	67.017
7.38095	92.9335	7.38095	68.8639	7.38095	101.323	7.38095	151.413	7.38095	48.3421	7.38095	89.4019	7.38095	55.3134	7.38095	117.2	7.38095	73.5781	7.38095	108.886	7.38095	74.9317	7.38095	52.5581	7.38095	113.535	7.38095	79.4384	7.38095	69.3667	7.38095	111.701	7.38095	107.033	7.38095	68.8081	7.38095	68.3016	7.38095	160.058	7.38095	125.256	7.38095	118.012	7.38095	111.085	7.38095	131.309	7.38095	72.6995
7.3845	86.1619	7.3845	66.2587	7.3845	92.3953	7.3845	149.101	7.3845	54.0234	7.3845	107.24	7.3845	61.7613	7.3845	119.931	7.3845	79.2347	7.3845	95.7305	7.3845	73.9008	7.3845	52.9579	7.3845	103.336	7.3845	87.2443	7.3845	76.428	7.3845	118.683	7.3845	113.562	7.3845	76.25	7.3845	88.4179	7.3845	151.639	7.3845	121.713	7.3845	110.132	7.3845	116.767	7.3845	118.605	7.3845	66.2749
7.38805	81.3715	7.38805	68.3088	7.38805	86.9226	7.38805	136.774	7.38805	64.7987	7.38805	112.905	7.38805	60.8799	7.38805	116.504	7.38805	80.5203	7.38805	72.2004	7.38805	72.3922	7.38805	45.0729	7.38805	93.3225	7.38805	93.792	7.38805	84.5934	7.38805	111.807	7.38805	130.891	7.38805	76.3484	7.38805	85.1213	7.38805	148.579	7.38805	117.647	7.38805	98.2062	7.38805	111.724	7.38805	112.816	7.38805	64.1584
7.39161	73.2542	7.39161	71.3009	7.39161	79.4747	7.39161	124.772	7.39161	61.1806	7.39161	121.4	7.39161	75.0677	7.39161	99.8798	7.39161	68.1039	7.39161	56.7257	7.39161	70.2779	7.39161	41.9688	7.39161	84.9017	7.39161	81.9769	7.39161	81.9374	7.39161	108.784	7.39161	128.566	7.39161	74.072	7.39161	72.8436	7.39161	132.792	7.39161	115.815	7.39161	67.0167	7.39161	91.3013	7.39161	110.099	7.39161	57.1118
7.39516	61.0245	7.39516	72.5271	7.39516	73.6999	7.39516	119.536	7.39516	64.8732	7.39516	122.934	7.39516	84.9831	7.39516	83.0757	7.39516	60.3859	7.39516	50.8168	7.39516	58.8987	7.39516	31.6141	7.39516	74.1225	7.39516	70.5191	7.39516	82.1381	7.39516	101.789	7.39516	130.511	7.39516	80.3305	7.39516	67.8267	7.39516	122.232	7.39516	113.598	7.39516	42.5644	7.39516	83.9167	7.39516	115.978	7.39516	55.6219
7.39871	58.7895	7.39871	57.8583	7.39871	72.4498	7.39871	97.1534	7.39871	68.978	7.39871	116.354	7.39871	84.5299	7.39871	71.0026	7.39871	51.9679	7.39871	42.1993	7.39871	35.5268	7.39871	32.0717	7.39871	57.169	7.39871	66.433	7.39871	85.7826	7.39871	97.8457	7.39871	120.994	7.39871	83.084	7.39871	62.6431	7.39871	116.859	7.39871	113.703	7.39871	38.8694	7.39871	71.0027	7.39871	101.626	7.39871	60.101
7.40226	51.5514	7.40226	60.6485	7.40226	70.6787	7.40226	73.3493	7.40226	65.495	7.40226	95.238	7.40226	96.0435	7.40226	47.748	7.40226	39.2176	7.40226	35.2101	7.40226	20.4936	7.40226	40.5195	7.40226	44.5794	7.40226	63.0929	7.40226	81.9765	7.40226	91.0487	7.40226	117.915	7.40226	90.6429	7.40226	50.9731	7.40226	119.124	7.40226	109.093	7.40226	35.0453	7.40226	64.3067	7.40226	80.6989	7.40226	60.0135
7.40581	59.1834	7.40581	53.3953	7.40581	62.9857	7.40581	54.1114	7.40581	56.9697	7.40581	92.5898	7.40581	98.4756	7.40581	53.5766	7.40581	31.2445	7.40581	29.3253	7.40581	15.3562	7.40581	43.25	7.40581	36.9319	7.40581	71.6796	7.40581	83.3628	7.40581	78.7078	7.40581	120.373	7.40581	93.898	7.40581	52.6337	7.40581	118.201	7.40581	91.5282	7.40581	23.7867	7.40581	70.8736	7.40581	61.5136	7.40581	58.4864
7.40936	55.5951	7.40936	49.7544	7.40936	70.5528	7.40936	51.9503	7.40936	38.2725	7.40936	89.517	7.40936	89.4544	7.40936	62.4653	7.40936	33.4251	7.40936	35.2174	7.40936	12.9295	7.40936	52.0825	7.40936	36.1586	7.40936	75.6229	7.40936	87.1222	7.40936	68.5899	7.40936	112.261	7.40936	86.0116	7.40936	54.6391	7.40936	115.156	7.40936	70.6132	7.40936	13.0955	7.40936	76.3858	7.40936	55.5444	7.40936	52.9386
7.41291	54.6461	7.41291	30.6865	7.41291	78.5172	7.41291	53.5963	7.41291	32.1267	7.41291	90.0637	7.41291	95.6747	7.41291	61.2478	7.41291	41.7489	7.41291	51.1373	7.41291	12.306	7.41291	54.4997	7.41291	45.1573	7.41291	96.2926	7.41291	96.4927	7.41291	69.0306	7.41291	107.216	7.41291	72.5731	7.41291	66.069	7.41291	113.047	7.41291	59.9997	7.41291	23.9879	7.41291	78.769	7.41291	50.0254	7.41291	49.7274
7.41646	54.4629	7.41646	22.164	7.41646	66.8209	7.41646	47.0364	7.41646	30.4408	7.41646	77.5179	7.41646	84.8224	7.41646	52.6521	7.41646	53.3775	7.41646	64.5062	7.41646	7.74508	7.41646	50.5609	7.41646	51.8218	7.41646	91.8841	7.41646	93.8676	7.41646	59.1287	7.41646	101.603	7.41646	66.1274	7.41646	71.6544	7.41646	104.788	7.41646	56.6733	7.41646	23.3829	7.41646	78.6792	7.41646	40.5174	7.41646	43.8894
7.42001	58.3029	7.42001	18.5433	7.42001	66.0132	7.42001	38.0811	7.42001	32.8093	7.42001	61.9918	7.42001	74.1742	7.42001	52.9894	7.42001	65.1196	7.42001	81.5131	7.42001	12.8475	7.42001	47.6038	7.42001	55.9545	7.42001	93.1803	7.42001	81.3062	7.42001	66.1753	7.42001	98.2404	7.42001	75.4615	7.42001	82.5283	7.42001	93.6903	7.42001	51.5339	7.42001	20.0249	7.42001	76.4012	7.42001	36.464	7.42001	37.7828
7.42357	62.8236	7.42357	11.0125	7.42357	64.2906	7.42357	64.739	7.42357	40.6583	7.42357	61.9538	7.42357	49.7586	7.42357	62.0243	7.42357	63.8477	7.42357	82.062	7.42357	32.6547	7.42357	36.6511	7.42357	59.597	7.42357	91.5467	7.42357	66.3492	7.42357	69.7586	7.42357	100.654	7.42357	66.8418	7.42357	82.2614	7.42357	96.1295	7.42357	45.3376	7.42357	25.9191	7.42357	71.5822	7.42357	33.0424	7.42357	49.8521
7.42712	54.1939	7.42712	24.771	7.42712	52.578	7.42712	80.2476	7.42712	47.3179	7.42712	69.4486	7.42712	51.0922	7.42712	66.5831	7.42712	79.6088	7.42712	87.2533	7.42712	53.5592	7.42712	43.3577	7.42712	85.5953	7.42712	93.0882	7.42712	69.8003	7.42712	78.0445	7.42712	108.838	7.42712	77.248	7.42712	80.7815	7.42712	104.498	7.42712	68.9001	7.42712	20.6535	7.42712	72.49	7.42712	35.0755	7.42712	54.6578
7.43067	52.1574	7.43067	51.0081	7.43067	51.5736	7.43067	78.3821	7.43067	60.9867	7.43067	73.3879	7.43067	43.1282	7.43067	56.19	7.43067	86.6467	7.43067	96.2553	7.43067	59.438	7.43067	51.2894	7.43067	89.3754	7.43067	92.7047	7.43067	66.3547	7.43067	80.1872	7.43067	124.949	7.43067	76.2852	7.43067	85.6084	7.43067	100.948	7.43067	71.0324	7.43067	36.2612	7.43067	81.5083	7.43067	40.3446	7.43067	58.733
7.43422	57.4628	7.43422	62.2965	7.43422	60.8697	7.43422	69.8366	7.43422	77.3621	7.43422	83.3143	7.43422	49.3749	7.43422	39.9576	7.43422	70.9998	7.43422	80.16	7.43422	43.7721	7.43422	45.0686	7.43422	90.6603	7.43422	101.67	7.43422	67.5134	7.43422	84.5952	7.43422	125.112	7.43422	74.9348	7.43422	80.9649	7.43422	93.3031	7.43422	69.2545	7.43422	52.4226	7.43422	64.7198	7.43422	43.6571	7.43422	54.4373
7.43777	63.2216	7.43777	50.398	7.43777	65.8676	7.43777	64.0131	7.43777	89.6175	7.43777	86.5958	7.43777	54.9291	7.43777	32.1728	7.43777	45.6605	7.43777	73.6235	7.43777	38.9193	7.43777	34.7808	7.43777	95.3959	7.43777	92.4818	7.43777	70.0965	7.43777	77.766	7.43777	125.898	7.43777	71.0342	7.43777	63.2107	7.43777	82.5648	7.43777	67.3787	7.43777	56.7038	7.43777	41.884	7.43777	65.967	7.43777	41.748
7.44132	63.5628	7.44132	47.182	7.44132	73.7181	7.44132	55.4987	7.44132	103.92	7.44132	105.554	7.44132	62.6004	7.44132	20.9593	7.44132	24.7581	7.44132	80.3029	7.44132	38.2936	7.44132	40.4858	7.44132	103.515	7.44132	78.5346	7.44132	73.9966	7.44132	74.3122	7.44132	109.848	7.44132	79.0135	7.44132	44.1907	7.44132	77.5073	7.44132	67.595	7.44132	55.48	7.44132	34.0725	7.44132	82.3614	7.44132	29.7993
7.44487	65.2977	7.44487	43.6454	7.44487	73.8615	7.44487	43.4205	7.44487	112.201	7.44487	108.305	7.44487	55.7677	7.44487	18.0458	7.44487	14.4987	7.44487	95.8599	7.44487	29.405	7.44487	32.9894	7.44487	117.561	7.44487	62.8022	7.44487	75.9076	7.44487	73.9684	7.44487	100.531	7.44487	82.9521	7.44487	28.6006	7.44487	77.0483	7.44487	75.0581	7.44487	61.0504	7.44487	46.3797	7.44487	82.8948	7.44487	41.2302
7.44842	66.7504	7.44842	36.687	7.44842	56.3658	7.44842	21.9866	7.44842	107.512	7.44842	97.4835	7.44842	54.1053	7.44842	15.8099	7.44842	6.75825	7.44842	93.0605	7.44842	27.1429	7.44842	32.0343	7.44842	112.635	7.44842	52.9146	7.44842	67.8319	7.44842	75.6192	7.44842	94.1374	7.44842	71.841	7.44842	8.24895	7.44842	70.7898	7.44842	76.2083	7.44842	72.9852	7.44842	51.9709	7.44842	83.3209	7.44842	36.6253
7.45197	65.9367	7.45197	37.7258	7.45197	58.7401	7.45197	13.843	7.45197	95.6795	7.45197	96.6834	7.45197	57.4819	7.45197	15.9071	7.45197	-8.63077	7.45197	87.6474	7.45197	21.3972	7.45197	48.322	7.45197	104.965	7.45197	32.4095	7.45197	59.3903	7.45197	74.2588	7.45197	92.6468	7.45197	74.4089	7.45197	-8.03926	7.45197	78.5267	7.45197	80.137	7.45197	72.4849	7.45197	49.6456	7.45197	85.857	7.45197	28.791
7.45553	67.2016	7.45553	33.4389	7.45553	52.9911	7.45553	9.91067	7.45553	88.5231	7.45553	104.996	7.45553	56.994	7.45553	39.3381	7.45553	-3.15549	7.45553	78.8898	7.45553	28.2038	7.45553	52.8286	7.45553	103.346	7.45553	17.2547	7.45553	57.5004	7.45553	61.1999	7.45553	91.0151	7.45553	65.0841	7.45553	2.14591	7.45553	90.1002	7.45553	74.6639	7.45553	60.6938	7.45553	54.596	7.45553	88.9968	7.45553	26.116
7.45908	63.0497	7.45908	29.9769	7.45908	53.4963	7.45908	-5.52017	7.45908	70.6796	7.45908	95.1272	7.45908	47.5117	7.45908	53.5748	7.45908	4.89013	7.45908	85.8586	7.45908	31.2331	7.45908	48.2491	7.45908	96.5908	7.45908	7.12494	7.45908	57.527	7.45908	65.5372	7.45908	78.3473	7.45908	61.1185	7.45908	3.79608	7.45908	78.9737	7.45908	62.4705	7.45908	47.1935	7.45908	55.2204	7.45908	81.3242	7.45908	18.4644
7.46263	54.6085	7.46263	26.6999	7.46263	41.3047	7.46263	-19.7551	7.46263	63.495	7.46263	90.3173	7.46263	69.5053	7.46263	63.6574	7.46263	12.9769	7.46263	92.2851	7.46263	32.7533	7.46263	48.5337	7.46263	91.5168	7.46263	0.58456	7.46263	61.6242	7.46263	70.4418	7.46263	81.9826	7.46263	60.1086	7.46263	-1.02	7.46263	84.5819	7.46263	70.9382	7.46263	43.3749	7.46263	32.1041	7.46263	68.637	7.46263	19.637
7.46618	60.9691	7.46618	29.5029	7.46618	17.7249	7.46618	-35.3624	7.46618	57.1814	7.46618	79.1629	7.46618	82.5682	7.46618	74.0029	7.46618	0.37459	7.46618	79.6722	7.46618	31.8048	7.46618	31.1184	7.46618	75.3705	7.46618	-8.29969	7.46618	65.0466	7.46618	68.7182	7.46618	78.3357	7.46618	71.9178	7.46618	-6.4008	7.46618	89.3261	7.46618	73.5744	7.46618	35.947	7.46618	21.42	7.46618	64.3542	7.46618	17.2399
7.46973	62.5007	7.46973	23.5557	7.46973	-0.54549	7.46973	-42.4367	7.46973	42.0655	7.46973	62.9938	7.46973	87.7443	7.46973	89.0611	7.46973	7.09031	7.46973	73.2879	7.46973	36.4217	7.46973	13.3643	7.46973	61.576	7.46973	-9.32094	7.46973	55.3999	7.46973	71.952	7.46973	78.8437	7.46973	80.3097	7.46973	-3.40951	7.46973	86.5604	7.46973	58.7697	7.46973	27.2731	7.46973	0.2523	7.46973	51.9746	7.46973	24.6199
7.47328	60.9182	7.47328	39.6448	7.47328	0.61331	7.47328	-15.9627	7.47328	26.2688	7.47328	63.8446	7.47328	81.0958	7.47328	91.0189	7.47328	5.21315	7.47328	65.8314	7.47328	40.6302	7.47328	-1.63674	7.47328	53.0237	7.47328	-20.1104	7.47328	54.0241	7.47328	70.5275	7.47328	80.7362	7.47328	75.9702	7.47328	-4.41137	7.47328	88.8064	7.47328	53.5218	7.47328	27.5379	7.47328	-11.4681	7.47328	43.7893	7.47328	29.0531
7.47683	48.8502	7.47683	54.047	7.47683	-8.65802	7.47683	-11.6935	7.47683	34.0978	7.47683	52.0854	7.47683	93.3159	7.47683	80.6478	7.47683	21.1372	7.47683	59.799	7.47683	40.7823	7.47683	-8.68891	7.47683	49.2328	7.47683	-18.5258	7.47683	53.61	7.47683	65.8985	7.47683	84.8068	7.47683	86.1947	7.47683	-2.9393	7.47683	89.6506	7.47683	57.1658	7.47683	27.8739	7.47683	-19.8938	7.47683	42.1566	7.47683	19.1671
7.48038	46.1646	7.48038	60.6201	7.48038	1.1837	7.48038	9.49893	7.48038	43.7288	7.48038	40.4634	7.48038	90.0251	7.48038	63.8483	7.48038	12.2564	7.48038	54.1279	7.48038	34.2863	7.48038	-14.894	7.48038	39.6758	7.48038	-10.2054	7.48038	63.6443	7.48038	57.4967	7.48038	97.9761	7.48038	82.5148	7.48038	4.59925	7.48038	93.6123	7.48038	50.8653	7.48038	44.697	7.48038	-11.139	7.48038	42.5466	7.48038	30.5223
7.48393	55.4999	7.48393	60.4905	7.48393	23.925	7.48393	23.8912	7.48393	43.8917	7.48393	48.0481	7.48393	101.255	7.48393	47.7057	7.48393	6.7662	7.48393	25.5044	7.48393	25.2446	7.48393	-36.2943	7.48393	36.6718	7.48393	1.24144	7.48393	48.4766	7.48393	50.3427	7.48393	94.021	7.48393	84.5535	7.48393	12.955	7.48393	94.8184	7.48393	44.6238	7.48393	46.3584	7.48393	-10.6356	7.48393	39.8261	7.48393	30.0042
7.48749	56.0633	7.48749	38.1336	7.48749	45.0118	7.48749	35.1626	7.48749	46.3163	7.48749	52.0047	7.48749	97.7642	7.48749	43.6848	7.48749	-11.6093	7.48749	6.58597	7.48749	20.1136	7.48749	-47.6903	7.48749	38.4361	7.48749	13.6625	7.48749	52.4535	7.48749	22.6558	7.48749	89.4489	7.48749	76.0209	7.48749	25.6474	7.48749	92.8241	7.48749	40.513	7.48749	39.0173	7.48749	-9.76668	7.48749	37.6179	7.48749	22.4785
7.49104	45.0693	7.49104	31.3364	7.49104	59.4954	7.49104	41.3322	7.49104	47.4297	7.49104	47.919	7.49104	83.8986	7.49104	34.8881	7.49104	-20.3924	7.49104	6.35933	7.49104	8.12572	7.49104	-49.231	7.49104	36.5016	7.49104	22.82	7.49104	54.0908	7.49104	1.87203	7.49104	72.2703	7.49104	80.1458	7.49104	23.9683	7.49104	87.0259	7.49104	36.8544	7.49104	28.5589	7.49104	-4.9229	7.49104	37.0859	7.49104	22.6395
7.49459	49.09	7.49459	27.0809	7.49459	60.8262	7.49459	47.0581	7.49459	32.7351	7.49459	46.7284	7.49459	71.9176	7.49459	20.5536	7.49459	-16.5454	7.49459	11.4792	7.49459	1.6107	7.49459	-51.6362	7.49459	44.2904	7.49459	22.5414	7.49459	70.1903	7.49459	-3.44093	7.49459	53.8637	7.49459	70.3137	7.49459	20.9876	7.49459	85.0838	7.49459	44.1606	7.49459	22.1527	7.49459	4.90276	7.49459	26.7176	7.49459	30.9611
7.49814	49.4744	7.49814	21.578	7.49814	50.774	7.49814	49.6608	7.49814	33.3623	7.49814	47.7285	7.49814	60.813	7.49814	-3.04202	7.49814	-9.99666	7.49814	11.9781	7.49814	-1.02531	7.49814	-38.8762	7.49814	39.537	7.49814	23.9486	7.49814	69.9577	7.49814	-9.39613	7.49814	50.7026	7.49814	73.9831	7.49814	13.9962	7.49814	85.0517	7.49814	38.8101	7.49814	37.9881	7.49814	-0.36563	7.49814	34.5448	7.49814	28.8814
7.50169	38.3586	7.50169	11.2844	7.50169	67.9798	7.50169	43.6037	7.50169	39.5483	7.50169	53.4581	7.50169	48.088	7.50169	-4.42039	7.50169	-1.07073	7.50169	14.4975	7.50169	-7.38026	7.50169	-17.2946	7.50169	45.9796	7.50169	19.6047	7.50169	63.5248	7.50169	-5.83208	7.50169	61.0702	7.50169	64.4414	7.50169	11.966	7.50169	90.9327	7.50169	40.5093	7.50169	31.2165	7.50169	1.33204	7.50169	41.154	7.50169	38.4367
7.50524	41.2026	7.50524	1.09724	7.50524	67.0375	7.50524	34.6951	7.50524	34.9798	7.50524	53.229	7.50524	21.5497	7.50524	6.62452	7.50524	11.7179	7.50524	23.3772	7.50524	1.24874	7.50524	-4.93076	7.50524	42.865	7.50524	16.3787	7.50524	68.7539	7.50524	-3.90108	7.50524	64.8378	7.50524	57.5424	7.50524	28.4927	7.50524	97.857	7.50524	42.4618	7.50524	22.2203	7.50524	7.79924	7.50524	37.265	7.50524	37.4471
7.50879	43.9963	7.50879	-3.41076	7.50879	55.8263	7.50879	18.0055	7.50879	23.588	7.50879	44.4179	7.50879	2.67678	7.50879	15.0404	7.50879	21.8111	7.50879	34.7523	7.50879	3.33951	7.50879	19.903	7.50879	46.21	7.50879	15.8919	7.50879	79.1653	7.50879	4.34691	7.50879	57.1908	7.50879	53.054	7.50879	20.8068	7.50879	76.4369	7.50879	40.0842	7.50879	14.885	7.50879	11.8482	7.50879	35.5382	7.50879	30.7536
7.51234	45.6063	7.51234	4.74931	7.51234	43.8013	7.51234	6.86113	7.51234	15.5468	7.51234	43.3713	7.51234	4.66447	7.51234	24.8871	7.51234	33.3354	7.51234	49.7729	7.51234	-0.5514	7.51234	38.1024	7.51234	50.5231	7.51234	3.51172	7.51234	92.0393	7.51234	10.5251	7.51234	64.1919	7.51234	50.478	7.51234	10.942	7.51234	63.9034	7.51234	47.3827	7.51234	10.7565	7.51234	5.69695	7.51234	42.4047	7.51234	24.0858
7.51589	50.6561	7.51589	7.55524	7.51589	22.4325	7.51589	-11.6278	7.51589	3.39186	7.51589	30.357	7.51589	1.83948	7.51589	23.441	7.51589	36.0252	7.51589	54.0476	7.51589	4.34052	7.51589	33.6077	7.51589	48.3625	7.51589	-3.05871	7.51589	97.2868	7.51589	24.0846	7.51589	56.251	7.51589	63.2717	7.51589	4.8756	7.51589	50.3709	7.51589	42.3983	7.51589	-1.69842	7.51589	7.39257	7.51589	55.4798	7.51589	5.8549
7.51945	50.3549	7.51945	7.55295	7.51945	9.10782	7.51945	-6.6482	7.51945	-3.06512	7.51945	22.1936	7.51945	2.44212	7.51945	19.9624	7.51945	54.0181	7.51945	67.6928	7.51945	4.21028	7.51945	40.2693	7.51945	63.2002	7.51945	-12.7324	7.51945	103.047	7.51945	34.7348	7.51945	46.9834	7.51945	50.7916	7.51945	8.54029	7.51945	39.5301	7.51945	38.6228	7.51945	-0.02806	7.51945	2.13502	7.51945	50.2275	7.51945	2.52988
7.523	57.898	7.523	14.5265	7.523	10.3145	7.523	9.60219	7.523	2.15978	7.523	29.9325	7.523	-1.53917	7.523	17.0407	7.523	68.8355	7.523	72.5297	7.523	11.6237	7.523	50.5458	7.523	73.2955	7.523	-20.3698	7.523	107.745	7.523	60.2482	7.523	43.5519	7.523	44.9461	7.523	14.9153	7.523	37.8928	7.523	40.7662	7.523	9.80119	7.523	9.0901	7.523	43.2068	7.523	14.8155
7.52655	56.5188	7.52655	0.84264	7.52655	3.88923	7.52655	9.04449	7.52655	6.33607	7.52655	27.9985	7.52655	7.80603	7.52655	22.0184	7.52655	85.2213	7.52655	86.4437	7.52655	34.2409	7.52655	52.9697	7.52655	68.2948	7.52655	-5.73793	7.52655	110.369	7.52655	69.2848	7.52655	39.8732	7.52655	32.118	7.52655	27.5812	7.52655	48.5149	7.52655	48.9104	7.52655	5.70741	7.52655	28.5121	7.52655	34.8574	7.52655	20.6755
7.5301	59.0554	7.5301	1.15888	7.5301	10.0882	7.5301	15.1704	7.5301	-13.9617	7.5301	13.1972	7.5301	11.7104	7.5301	14.9346	7.5301	63.3613	7.5301	76.8923	7.5301	31.2799	7.5301	39.7082	7.5301	53.4882	7.5301	0.14622	7.5301	100.781	7.5301	64.8179	7.5301	40.0912	7.5301	11.332	7.5301	32.8377	7.5301	42.7522	7.5301	40.6621	7.5301	11.8799	7.5301	46.6865	7.5301	21.1079	7.5301	25.0318
7.53365	71.4898	7.53365	12.0429	7.53365	17.6722	7.53365	23.0964	7.53365	-12.08	7.53365	20.5989	7.53365	20.1213	7.53365	21.6124	7.53365	55.2616	7.53365	67.1261	7.53365	34.4541	7.53365	19.8856	7.53365	45.2003	7.53365	4.51608	7.53365	88.4317	7.53365	68.0778	7.53365	30.0538	7.53365	-0.80318	7.53365	38.6332	7.53365	35.7133	7.53365	43.062	7.53365	15.5591	7.53365	40.5058	7.53365	10.1057	7.53365	16.6796
7.5372	69.6575	7.5372	11.8154	7.5372	34.3537	7.5372	31.7978	7.5372	-7.33783	7.5372	11.7786	7.5372	19.5964	7.5372	21.2184	7.5372	35.1928	7.5372	50.3741	7.5372	37.5344	7.5372	14.9222	7.5372	32.6048	7.5372	5.6488	7.5372	102.902	7.5372	63.2225	7.5372	21.7654	7.5372	-10.2171	7.5372	32.9332	7.5372	24.3849	7.5372	34.0572	7.5372	9.07804	7.5372	31.8337	7.5372	-7.74081	7.5372	22.5413
7.54075	73.3534	7.54075	20.5224	7.54075	43.1346	7.54075	41.1433	7.54075	-7.15213	7.54075	-0.86577	7.54075	11.0386	7.54075	13.7157	7.54075	24.6988	7.54075	44.8024	7.54075	38.3255	7.54075	16.7361	7.54075	19.9475	7.54075	12.0961	7.54075	113.14	7.54075	52.2138	7.54075	14.5187	7.54075	2.01362	7.54075	21.217	7.54075	31.4945	7.54075	29.0239	7.54075	8.22705	7.54075	14.8866	7.54075	-1.76829	7.54075	24.8603
7.5443	71.5893	7.5443	37.5852	7.5443	41.0944	7.5443	38.3703	7.5443	-4.7923	7.5443	11.7832	7.5443	14.3331	7.5443	4.55504	7.5443	13.4337	7.5443	43.503	7.5443	46.3085	7.5443	15.4418	7.5443	11.7725	7.5443	14.5874	7.5443	133.505	7.5443	54.4776	7.5443	16.6347	7.5443	14.8611	7.5443	9.29321	7.5443	45.1401	7.5443	27.654	7.5443	19.8663	7.5443	8.53144	7.5443	2.90711	7.5443	46.3304
7.54785	58.5368	7.54785	33.9837	7.54785	39.5797	7.54785	34.6949	7.54785	2.86353	7.54785	27.8501	7.54785	14.2001	7.54785	7.59592	7.54785	3.95415	7.54785	36.4383	7.54785	42.0017	7.54785	24.1206	7.54785	0.7207	7.54785	27.7721	7.54785	114.86	7.54785	64.8761	7.54785	26.319	7.54785	31.3007	7.54785	7.27089	7.54785	61.2594	7.54785	14.0975	7.54785	29.4519	7.54785	0.0428	7.54785	9.85399	7.54785	62.2913
7.55141	51.6069	7.55141	36.8231	7.55141	47.2041	7.55141	27.2101	7.55141	-2.10661	7.55141	43.9946	7.55141	6.03202	7.55141	18.3835	7.55141	-13.6181	7.55141	37.3024	7.55141	49.0903	7.55141	25.897	7.55141	-2.11766	7.55141	24.3879	7.55141	105.997	7.55141	64.0929	7.55141	35.0854	7.55141	41.4389	7.55141	5.54914	7.55141	68.9133	7.55141	2.79865	7.55141	13.3148	7.55141	18.8528	7.55141	11.2339	7.55141	67.8352
7.55496	56.8585	7.55496	31.7914	7.55496	38.5864	7.55496	22.3815	7.55496	-5.59414	7.55496	55.7169	7.55496	-4.61827	7.55496	25.7006	7.55496	-28.5173	7.55496	42.141	7.55496	43.3373	7.55496	33.1245	7.55496	-12.431	7.55496	17.5113	7.55496	94.2026	7.55496	55.1215	7.55496	35.9684	7.55496	50.3919	7.55496	11.0768	7.55496	76.5098	7.55496	-2.10326	7.55496	10.8006	7.55496	29.9658	7.55496	6.2035	7.55496	56.7156
7.55851	50.3556	7.55851	26.2057	7.55851	14.4308	7.55851	13.5057	7.55851	-4.36538	7.55851	48.2482	7.55851	-3.99815	7.55851	32.2011	7.55851	-25.1621	7.55851	16.5066	7.55851	28.2968	7.55851	41.5136	7.55851	-10.8367	7.55851	0.89689	7.55851	77.7399	7.55851	40.6903	7.55851	45.1605	7.55851	59.717	7.55851	1.92656	7.55851	62.7326	7.55851	-2.34325	7.55851	3.45413	7.55851	41.0338	7.55851	13.2063	7.55851	41.5468
7.56206	51.1185	7.56206	33.3136	7.56206	11.9375	7.56206	6.70487	7.56206	4.81599	7.56206	47.8538	7.56206	6.4301	7.56206	47.5423	7.56206	-20.3999	7.56206	16.0684	7.56206	12.4844	7.56206	40.9182	7.56206	0.15282	7.56206	-4.86274	7.56206	64.7347	7.56206	42.4058	7.56206	57.9619	7.56206	75.4997	7.56206	-0.32678	7.56206	47.6264	7.56206	0.70506	7.56206	-3.40267	7.56206	57.6008	7.56206	23.4998	7.56206	25.2968
7.56561	36.0044	7.56561	42.4886	7.56561	1.96212	7.56561	-6.53974	7.56561	21.6568	7.56561	45.6817	7.56561	18.2147	7.56561	48.9463	7.56561	-15.7537	7.56561	18.8489	7.56561	-0.08343	7.56561	32.9853	7.56561	10.452	7.56561	-14.5159	7.56561	45.7539	7.56561	43.4216	7.56561	67.2912	7.56561	82.2963	7.56561	11.0948	7.56561	48.8957	7.56561	4.30559	7.56561	-15.8065	7.56561	62.8733	7.56561	35.2559	7.56561	18.6386
7.56916	38.6235	7.56916	34.0804	7.56916	6.54981	7.56916	-15.8073	7.56916	28.6156	7.56916	41.2891	7.56916	32.9121	7.56916	48.1058	7.56916	-10.0641	7.56916	16.5533	7.56916	-9.91044	7.56916	33.0279	7.56916	30.8828	7.56916	-36.8061	7.56916	30.9254	7.56916	39.1774	7.56916	70.39	7.56916	64.3085	7.56916	30.1425	7.56916	60.6593	7.56916	6.62233	7.56916	-11.6909	7.56916	64.8454	7.56916	25.4477	7.56916	24.9099
7.57271	37.2177	7.57271	10.9334	7.57271	4.81883	7.57271	-32.3003	7.57271	18.8897	7.57271	52.2275	7.57271	37.1075	7.57271	45.9726	7.57271	-5.42062	7.57271	11.3393	7.57271	-13.0913	7.57271	23.7559	7.57271	46.7781	7.57271	-39.6148	7.57271	3.57031	7.57271	39.5523	7.57271	70.3885	7.57271	56.645	7.57271	43.57	7.57271	59.1678	7.57271	8.72386	7.57271	-16.7063	7.57271	61.6921	7.57271	12.2737	7.57271	24.1898
7.57626	33.1352	7.57626	3.34644	7.57626	3.37093	7.57626	-47.6252	7.57626	-1.68863	7.57626	60.3144	7.57626	40.5555	7.57626	39.8281	7.57626	-13.538	7.57626	14.9889	7.57626	-18.4628	7.57626	2.18303	7.57626	42.6075	7.57626	-26.6697	7.57626	-16.5638	7.57626	43.6627	7.57626	84.4477	7.57626	33.2196	7.57626	45.2937	7.57626	59.2916	7.57626	3.18675	7.57626	-25.6361	7.57626	57.9175	7.57626	4.1787	7.57626	7.64992
7.57981	34.9212	7.57981	21.8989	7.57981	17.2533	7.57981	-43.9993	7.57981	-15.2077	7.57981	51.7341	7.57981	49.218	7.57981	32.3546	7.57981	-23.1992	7.57981	20.0956	7.57981	-32.9539	7.57981	-15.137	7.57981	43.2009	7.57981	-13.5199	7.57981	-36.1808	7.57981	63.4893	7.57981	87.2522	7.57981	22.5703	7.57981	42.9293	7.57981	48.9539	7.57981	2.45467	7.57981	-18.9169	7.57981	53.1851	7.57981	2.00452	7.57981	-6.56828
7.58337	38.6991	7.58337	26.351	7.58337	34.5047	7.58337	-33.2056	7.58337	-0.39797	7.58337	64.0784	7.58337	35.4654	7.58337	30.7251	7.58337	-13.2925	7.58337	41.526	7.58337	-22.0058	7.58337	-16.5889	7.58337	49.2551	7.58337	-6.06784	7.58337	-34.9735	7.58337	77.6076	7.58337	80.361	7.58337	6.60028	7.58337	44.4357	7.58337	57.6977	7.58337	9.91164	7.58337	-2.39149	7.58337	37.0296	7.58337	3.04393	7.58337	-9.78927
7.58692	41.1574	7.58692	24.1211	7.58692	53.4837	7.58692	-23.2843	7.58692	2.41041	7.58692	55.3715	7.58692	21.7505	7.58692	24.247	7.58692	-13.0959	7.58692	53.452	7.58692	-15.9124	7.58692	-1.06831	7.58692	50.0742	7.58692	6.71428	7.58692	-25.2682	7.58692	69.9384	7.58692	92.8445	7.58692	3.14266	7.58692	41.148	7.58692	58.8038	7.58692	-1.62685	7.58692	4.04432	7.58692	14.7035	7.58692	0.52831	7.58692	-4.05084
7.59047	51.7049	7.59047	26.3361	7.59047	68.4161	7.59047	-4.67784	7.59047	-1.89892	7.59047	58.5444	7.59047	11.3446	7.59047	14.1672	7.59047	-9.17075	7.59047	63.9327	7.59047	-20.5094	7.59047	1.52724	7.59047	33.3213	7.59047	22.6873	7.59047	-16.9606	7.59047	59.6141	7.59047	106.385	7.59047	14.5517	7.59047	41.0053	7.59047	82.4831	7.59047	3.60704	7.59047	4.01054	7.59047	-2.18103	7.59047	24.0858	7.59047	-0.46777
7.59402	49.8692	7.59402	32.2163	7.59402	74.9011	7.59402	17.2442	7.59402	1.81186	7.59402	68.126	7.59402	11.4396	7.59402	7.41982	7.59402	3.37769	7.59402	81.0527	7.59402	6.46373	7.59402	2.53665	7.59402	15.8011	7.59402	34.3698	7.59402	-1.00751	7.59402	67.135	7.59402	106.533	7.59402	24.743	7.59402	37.1507	7.59402	91.0617	7.59402	18.6759	7.59402	8.50618	7.59402	-19.9899	7.59402	38.2937	7.59402	19.7757
7.59757	48.2689	7.59757	29.2337	7.59757	74.0881	7.59757	31.7934	7.59757	17.2384	7.59757	87.3092	7.59757	23.9663	7.59757	2.26208	7.59757	21.8088	7.59757	99.9392	7.59757	11.9299	7.59757	-0.33538	7.59757	8.01401	7.59757	58.2734	7.59757	7.28141	7.59757	73.6783	7.59757	84.8484	7.59757	46.4551	7.59757	42.6689	7.59757	109.649	7.59757	8.47733	7.59757	10.0914	7.59757	-33.1466	7.59757	41.3156	7.59757	25.0571
7.60112	51.4363	7.60112	27.3303	7.60112	62.4899	7.60112	30.7164	7.60112	26.9936	7.60112	94.6158	7.60112	38.4031	7.60112	-12.9165	7.60112	26.1482	7.60112	126.171	7.60112	36.7179	7.60112	-2.86836	7.60112	-5.9811	7.60112	58.7853	7.60112	30.7516	7.60112	60.6157	7.60112	63.0462	7.60112	73.6962	7.60112	45.867	7.60112	132.084	7.60112	3.71856	7.60112	15.375	7.60112	-28.2712	7.60112	45.258	7.60112	24.8983
7.60467	34.973	7.60467	23.2023	7.60467	44.278	7.60467	30.4835	7.60467	40.0553	7.60467	97.1375	7.60467	53.0221	7.60467	-20.3044	7.60467	33.8021	7.60467	117.31	7.60467	46.6362	7.60467	9.47396	7.60467	-27.8637	7.60467	60.421	7.60467	33.1873	7.60467	52.8638	7.60467	56.3037	7.60467	85.7679	7.60467	39.4656	7.60467	145.307	7.60467	13.978	7.60467	25.3641	7.60467	-27.432	7.60467	54.5761	7.60467	9.68249
7.60822	26.4339	7.60822	14.3073	7.60822	44.3973	7.60822	42.0824	7.60822	52.0469	7.60822	96.8083	7.60822	66.9259	7.60822	-12.8864	7.60822	48.3487	7.60822	104.59	7.60822	52.1655	7.60822	14.0355	7.60822	-38.2069	7.60822	72.3515	7.60822	36.27	7.60822	45.7341	7.60822	72.0676	7.60822	95.0861	7.60822	29.4725	7.60822	136.54	7.60822	30.7023	7.60822	43.4209	7.60822	-17.4137	7.60822	60.0525	7.60822	11.0021
7.61177	28.0981	7.61177	27.0777	7.61177	57.1763	7.61177	39.4866	7.61177	75.7003	7.61177	111.378	7.61177	63.9618	7.61177	6.56027	7.61177	53.288	7.61177	98.4583	7.61177	51.2663	7.61177	13.7945	7.61177	-36.6428	7.61177	73.7047	7.61177	51.9167	7.61177	50.2146	7.61177	77.6433	7.61177	108.91	7.61177	32.006	7.61177	116.201	7.61177	29.9652	7.61177	76.0497	7.61177	-8.96115	7.61177	68.0103	7.61177	9.05792
7.61533	22.0922	7.61533	32.3353	7.61533	49.047	7.61533	27.8379	7.61533	91.2249	7.61533	108.052	7.61533	74.6805	7.61533	7.29656	7.61533	46.8305	7.61533	78.3264	7.61533	63.4057	7.61533	8.29478	7.61533	-36.5948	7.61533	63.3829	7.61533	49.9889	7.61533	39.2158	7.61533	89.8287	7.61533	107.298	7.61533	37.1032	7.61533	92.1433	7.61533	34.9946	7.61533	86.4385	7.61533	-6.00381	7.61533	69.7044	7.61533	15.7428
7.61888	20.5152	7.61888	12.9687	7.61888	39.4022	7.61888	14.1729	7.61888	85.8626	7.61888	97.1934	7.61888	79.3012	7.61888	12.2484	7.61888	30.5012	7.61888	47.976	7.61888	76.3797	7.61888	5.25012	7.61888	-28.3153	7.61888	43.1652	7.61888	49.2775	7.61888	38.5516	7.61888	99.7829	7.61888	104.849	7.61888	43.6993	7.61888	72.1035	7.61888	22.9634	7.61888	81.3166	7.61888	-3.63844	7.61888	59.4983	7.61888	20.5407
7.62243	12.7712	7.62243	-7.30162	7.62243	27.0597	7.62243	-4.08513	7.62243	75.0168	7.62243	101.028	7.62243	72.5835	7.62243	17.6535	7.62243	22.2994	7.62243	32.4424	7.62243	76.6137	7.62243	5.22282	7.62243	-14.1324	7.62243	45.2266	7.62243	36.1926	7.62243	35.4206	7.62243	106.1	7.62243	102.522	7.62243	39.5866	7.62243	33.1313	7.62243	14.7623	7.62243	70.9372	7.62243	-1.905	7.62243	52.7959	7.62243	12.4738
7.62598	14.7765	7.62598	-9.67806	7.62598	29.0556	7.62598	-12.8299	7.62598	74.5731	7.62598	105.498	7.62598	53.6088	7.62598	18.3036	7.62598	12.8268	7.62598	21.6909	7.62598	61.3978	7.62598	-4.97409	7.62598	-8.44206	7.62598	58.3432	7.62598	36.6816	7.62598	45.396	7.62598	115.532	7.62598	90.0534	7.62598	35.1261	7.62598	24.3589	7.62598	13.3465	7.62598	54.9628	7.62598	7.27433	7.62598	46.8824	7.62598	-1.85544
7.62953	33.6792	7.62953	-6.44105	7.62953	37.2534	7.62953	-11.3881	7.62953	68.8276	7.62953	92.3004	7.62953	55.1912	7.62953	27.3614	7.62953	3.79237	7.62953	22.8972	7.62953	60.3567	7.62953	3.08349	7.62953	15.5844	7.62953	62.8869	7.62953	38.0069	7.62953	52.8144	7.62953	102.221	7.62953	72.9217	7.62953	32.751	7.62953	13.3123	7.62953	18.5845	7.62953	45.7231	7.62953	22.8635	7.62953	32.1216	7.62953	-12.9417
7.63308	47.2145	7.63308	-0.59525	7.63308	37.7624	7.63308	-6.33316	7.63308	62.1907	7.63308	86.957	7.63308	37.2692	7.63308	30.5827	7.63308	-10.2952	7.63308	7.28013	7.63308	56.1315	7.63308	6.28625	7.63308	37.675	7.63308	63.6668	7.63308	34.7293	7.63308	36.2193	7.63308	98.8755	7.63308	51.3948	7.63308	21.418	7.63308	15.9931	7.63308	14.7933	7.63308	33.9202	7.63308	22.6576	7.63308	25.5941	7.63308	-14.2757
7.63663	66.2152	7.63663	11.0151	7.63663	32.7279	7.63663	5.52399	7.63663	48.268	7.63663	79.8075	7.63663	25.1108	7.63663	39.6169	7.63663	-13.6079	7.63663	-4.35988	7.63663	41.0901	7.63663	13.1826	7.63663	60.8681	7.63663	62.9218	7.63663	30.6018	7.63663	21.2436	7.63663	104.9	7.63663	43.4012	7.63663	7.40905	7.63663	15.7989	7.63663	6.03544	7.63663	18.1045	7.63663	6.72555	7.63663	24.6025	7.63663	-2.51751
7.64018	86.043	7.64018	23.3676	7.64018	24.3642	7.64018	19.6831	7.64018	33.8704	7.64018	79.7354	7.64018	26.1472	7.64018	48.3152	7.64018	1.78753	7.64018	-17.7371	7.64018	33.9016	7.64018	9.92852	7.64018	59.3508	7.64018	54.05	7.64018	27.1756	7.64018	14.3531	7.64018	99.4673	7.64018	32.8978	7.64018	-0.16603	7.64018	29.4401	7.64018	16.7114	7.64018	-2.57943	7.64018	8.09432	7.64018	28.716	7.64018	-2.04247
7.64373	91.6085	7.64373	30.0971	7.64373	15.4975	7.64373	11.2385	7.64373	26.9347	7.64373	60.0688	7.64373	23.231	7.64373	46.0312	7.64373	7.28738	7.64373	-24.0828	7.64373	33.3669	7.64373	0.80622	7.64373	50.7791	7.64373	53.6757	7.64373	25.818	7.64373	16.4696	7.64373	86.0158	7.64373	14.4	7.64373	-0.2117	7.64373	38.0907	7.64373	11.0915	7.64373	-12.3111	7.64373	-1.50594	7.64373	26.7072	7.64373	5.80453
7.64729	73.6981	7.64729	40.539	7.64729	3.17691	7.64729	3.77842	7.64729	27.6917	7.64729	54.7411	7.64729	25.9983	7.64729	36.6843	7.64729	8.07974	7.64729	-15.6678	7.64729	6.37523	7.64729	-2.65351	7.64729	41.6245	7.64729	53.7907	7.64729	18.3624	7.64729	11.4038	7.64729	61.0222	7.64729	-0.0537	7.64729	-0.15466	7.64729	55.9739	7.64729	0.52692	7.64729	-19.0644	7.64729	2.33434	7.64729	35.0789	7.64729	6.35038
7.65084	62.9333	7.65084	32.9851	7.65084	-7.40181	7.65084	13.1844	7.65084	20.182	7.65084	41.712	7.65084	33.3396	7.65084	43.2378	7.65084	-5.73489	7.65084	-3.61843	7.65084	0.05294	7.65084	5.33169	7.65084	36.7077	7.65084	41.6808	7.65084	20.4008	7.65084	0.87171	7.65084	43.5117	7.65084	0.69347	7.65084	3.34729	7.65084	75.0562	7.65084	0.48432	7.65084	-15.9755	7.65084	11.3186	7.65084	44.0682	7.65084	-0.739
7.65439	44.3797	7.65439	32.2696	7.65439	-4.37307	7.65439	17.3454	7.65439	13.2259	7.65439	48.1433	7.65439	39.8666	7.65439	44.0695	7.65439	-6.85508	7.65439	-4.88627	7.65439	1.0831	7.65439	17.5952	7.65439	34.3426	7.65439	42.5232	7.65439	17.7343	7.65439	1.90965	7.65439	26.3341	7.65439	-14.0911	7.65439	5.49797	7.65439	65.8611	7.65439	9.96517	7.65439	-15.9574	7.65439	15.7538	7.65439	50.4952	7.65439	-1.04153
7.65794	45.5407	7.65794	24.8585	7.65794	5.65066	7.65794	24.1583	7.65794	10.9853	7.65794	51.5527	7.65794	26.3196	7.65794	56.9131	7.65794	-2.93577	7.65794	9.99071	7.65794	-8.44951	7.65794	16.0442	7.65794	22.0851	7.65794	49.0736	7.65794	13.9794	7.65794	12.6618	7.65794	24.5935	7.65794	-27.9692	7.65794	8.83842	7.65794	50.1163	7.65794	16.4823	7.65794	-6.12197	7.65794	8.87445	7.65794	44.8413	7.65794	6.7594
7.66149	36.2905	7.66149	24.8155	7.66149	7.9285	7.66149	14.4919	7.66149	9.90048	7.66149	49.8535	7.66149	6.45673	7.66149	55.3526	7.66149	-5.90947	7.66149	5.37772	7.66149	-13.8984	7.66149	24.3926	7.66149	21.1223	7.66149	37.5291	7.66149	13.1789	7.66149	20.8465	7.66149	19.6529	7.66149	-14.8948	7.66149	22.1327	7.66149	28.2904	7.66149	6.43857	7.66149	10.3033	7.66149	5.41375	7.66149	39.144	7.66149	0.60289
7.66504	31.7672	7.66504	2.98524	7.66504	-3.44255	7.66504	-2.86346	7.66504	-3.90245	7.66504	19.3687	7.66504	-3.77332	7.66504	43.2393	7.66504	-25.4715	7.66504	-1.8192	7.66504	-5.94145	7.66504	23.882	7.66504	6.57324	7.66504	24.5189	7.66504	-6.13001	7.66504	11.1274	7.66504	8.92402	7.66504	-9.70549	7.66504	8.76553	7.66504	-1.9255	7.66504	7.05985	7.66504	-0.90922	7.66504	-6.1698	7.66504	27.4315	7.66504	-1.27817
7.66859	20.1701	7.66859	-9.326	7.66859	-12.3669	7.66859	-16.4887	7.66859	-10.2284	7.66859	-5.90842	7.66859	-5.26035	7.66859	26.3537	7.66859	-27.6571	7.66859	3.06287	7.66859	-10.8624	7.66859	26.6185	7.66859	-6.19512	7.66859	9.78649	7.66859	-2.59597	7.66859	7.97289	7.66859	-2.62151	7.66859	-6.505	7.66859	7.75255	7.66859	-24.1475	7.66859	-0.73363	7.66859	-8.10219	7.66859	-8.88054	7.66859	23.2041	7.66859	-5.42654
7.67214	19.9365	7.67214	-8.45402	7.67214	-7.55697	7.67214	-33.2701	7.67214	2.97444	7.67214	-0.59265	7.67214	-14.3811	7.67214	26.447	7.67214	-11.6389	7.67214	9.01378	7.67214	-18.7717	7.67214	22.3702	7.67214	0.18912	7.67214	5.85113	7.67214	-2.37857	7.67214	2.39561	7.67214	-6.20701	7.67214	15.1492	7.67214	17.3524	7.67214	-31.0483	7.67214	12.4632	7.67214	-4.41705	7.67214	-10.0726	7.67214	22.9146	7.67214	-6.07307
7.67569	27.5625	7.67569	-18.346	7.67569	-4.90511	7.67569	-26.8299	7.67569	11.3724	7.67569	10.228	7.67569	-30.2674	7.67569	15.6856	7.67569	-8.59982	7.67569	14.9653	7.67569	-24.2146	7.67569	14.8872	7.67569	18.928	7.67569	-4.39596	7.67569	8.25465	7.67569	-2.41677	7.67569	-13.6867	7.67569	27.6044	7.67569	27.6171	7.67569	-18.4334	7.67569	18.9934	7.67569	-12.0524	7.67569	-11.9821	7.67569	26.7307	7.67569	-7.17745
7.67925	54.6929	7.67925	-11.4893	7.67925	4.51551	7.67925	-13.0923	7.67925	15.1747	7.67925	19.2202	7.67925	-27.7518	7.67925	7.53363	7.67925	1.15173	7.67925	21.9895	7.67925	-9.5018	7.67925	12.6384	7.67925	37.7803	7.67925	-4.37162	7.67925	25.4711	7.67925	-4.8926	7.67925	-6.18273	7.67925	41.7234	7.67925	43.5633	7.67925	-9.7225	7.67925	25.5979	7.67925	-1.03643	7.67925	-9.47601	7.67925	35.3867	7.67925	1.85778
7.6828	69.6098	7.6828	7.73221	7.6828	18.4583	7.6828	-0.79287	7.6828	18.4258	7.6828	31.1912	7.6828	-32.0944	7.6828	8.19017	7.6828	3.50618	7.6828	16.5052	7.6828	-6.37444	7.6828	-3.9866	7.6828	49.9555	7.6828	-3.73552	7.6828	43.4168	7.6828	-12.8273	7.6828	8.7232	7.6828	59.4106	7.6828	48.5822	7.6828	13.039	7.6828	25.1917	7.6828	-11.1038	7.6828	-12.2429	7.6828	50.3768	7.6828	23.2363
7.68635	102.887	7.68635	37.8255	7.68635	43.012	7.68635	22.0992	7.68635	26.0301	7.68635	64.006	7.68635	-17.265	7.68635	30.0541	7.68635	28.2773	7.68635	33.0909	7.68635	26.7118	7.68635	2.13177	7.68635	82.7919	7.68635	6.91573	7.68635	83.933	7.68635	6.64284	7.68635	22.4104	7.68635	88.5113	7.68635	62.4308	7.68635	44.0417	7.68635	28.7057	7.68635	14.174	7.68635	8.71633	7.68635	73.2794	7.68635	56.1762
7.6899	112.988	7.6899	61.866	7.6899	45.0948	7.6899	24.3635	7.6899	22.4744	7.6899	75.0635	7.6899	-9.56596	7.6899	35.1654	7.6899	17.393	7.6899	24.557	7.6899	49.2751	7.6899	7.16793	7.6899	90.129	7.6899	11.1005	7.6899	96.3208	7.6899	13.4343	7.6899	37.7788	7.6899	93.4719	7.6899	68.7683	7.6899	63.5366	7.6899	31.8917	7.6899	26.3533	7.6899	19.1217	7.6899	78.5262	7.6899	58.5883
7.69345	125.331	7.69345	72.529	7.69345	65.3136	7.69345	11.9091	7.69345	27.9997	7.69345	75.7914	7.69345	-4.76489	7.69345	34.7024	7.69345	14.3884	7.69345	27.6862	7.69345	51.5206	7.69345	9.29341	7.69345	84.888	7.69345	30.0581	7.69345	100.87	7.69345	22.9322	7.69345	57.167	7.69345	92.1805	7.69345	68.2154	7.69345	68.9273	7.69345	30.0486	7.69345	36.0165	7.69345	30.5996	7.69345	83.5995	7.69345	66.1984
7.697	122.987	7.697	86.7287	7.697	78.5485	7.697	31.6214	7.697	25.5901	7.697	63.3402	7.697	4.34923	7.697	24.979	7.697	5.65823	7.697	35.2173	7.697	41.7127	7.697	11.0685	7.697	80.4762	7.697	38.5595	7.697	83.7811	7.697	19.9603	7.697	65.4689	7.697	78.4826	7.697	60.3251	7.697	74.9631	7.697	32.6145	7.697	29.7431	7.697	39.0857	7.697	84.0694	7.697	71.7625
7.70055	118.034	7.70055	91.8151	7.70055	85.9995	7.70055	33.5363	7.70055	23.2887	7.70055	58.0814	7.70055	14.616	7.70055	29.5997	7.70055	-15.0353	7.70055	35.1651	7.70055	40.2609	7.70055	12.6471	7.70055	78.0466	7.70055	48.7582	7.70055	76.3383	7.70055	15.517	7.70055	60.9563	7.70055	72.3392	7.70055	47.0999	7.70055	87.8547	7.70055	33.8005	7.70055	33.08	7.70055	41.364	7.70055	81.5819	7.70055	65.6655
7.7041	105.399	7.7041	81.4435	7.7041	90.4761	7.7041	21.5498	7.7041	23.6359	7.7041	57.1984	7.7041	7.76218	7.7041	28.0713	7.7041	-19.9065	7.7041	30.3922	7.7041	47.0471	7.7041	13.0215	7.7041	53.0185	7.7041	56.6997	7.7041	62.6697	7.7041	20.2485	7.7041	57.7331	7.7041	32.4777	7.7041	40.5741	7.7041	87.0928	7.7041	38.2224	7.7041	37.5986	7.7041	34.8555	7.7041	72.6747	7.7041	57.1843
7.70765	108.37	7.70765	83.2457	7.70765	85.0203	7.70765	22.1119	7.70765	25.257	7.70765	64.4412	7.70765	4.08515	7.70765	52.0442	7.70765	-27.3209	7.70765	43.7398	7.70765	63.1013	7.70765	16.2337	7.70765	50.1401	7.70765	61.2101	7.70765	35.9487	7.70765	40.0808	7.70765	70.999	7.70765	38.8614	7.70765	27.1025	7.70765	94.1585	7.70765	39.5456	7.70765	40.5078	7.70765	39.0964	7.70765	60.8517	7.70765	46.6927
7.71121	83.1196	7.71121	64.8656	7.71121	68.475	7.71121	6.72393	7.71121	20.8693	7.71121	55.3316	7.71121	9.61763	7.71121	39.8714	7.71121	-38.3284	7.71121	28.0816	7.71121	66.6113	7.71121	29.3121	7.71121	54.5936	7.71121	50.8841	7.71121	8.29667	7.71121	30.4608	7.71121	59.9397	7.71121	43.1862	7.71121	10.6302	7.71121	87.6076	7.71121	29.2548	7.71121	40.7897	7.71121	34.5648	7.71121	27.0289	7.71121	28.008
7.71476	75.1066	7.71476	32.261	7.71476	47.5831	7.71476	-16.5935	7.71476	25.8638	7.71476	40.1028	7.71476	17.9369	7.71476	32.129	7.71476	-51.3202	7.71476	12.862	7.71476	55.9322	7.71476	18.509	7.71476	33.8144	7.71476	37.2529	7.71476	-20.2632	7.71476	14.9672	7.71476	55.645	7.71476	28.8123	7.71476	-18.526	7.71476	72.9232	7.71476	36.181	7.71476	24.7929	7.71476	12.3465	7.71476	3.17067	7.71476	17.5127
7.71831	58.8315	7.71831	16.1776	7.71831	30.2186	7.71831	-23.4016	7.71831	41.3325	7.71831	34.7811	7.71831	45.0619	7.71831	31.2959	7.71831	-25.8013	7.71831	13.2766	7.71831	46.9356	7.71831	18.1584	7.71831	22.4832	7.71831	26.6182	7.71831	-23.4237	7.71831	12.7864	7.71831	56.2184	7.71831	41.4684	7.71831	-16.5926	7.71831	67.453	7.71831	46.223	7.71831	13.3076	7.71831	2.18994	7.71831	-8.83346	7.71831	14.1916
7.72186	38.029	7.72186	-3.31046	7.72186	26.9516	7.72186	-26.2847	7.72186	55.2367	7.72186	46.0043	7.72186	52.7542	7.72186	45.7031	7.72186	-8.59223	7.72186	5.35623	7.72186	45.596	7.72186	20.009	7.72186	26.7288	7.72186	11.5747	7.72186	-22.6907	7.72186	17.936	7.72186	52.0521	7.72186	60.0138	7.72186	-11.1144	7.72186	64.4447	7.72186	51.5639	7.72186	-4.27216	7.72186	-11.2723	7.72186	-27.6263	7.72186	12.0754
7.72541	18.7824	7.72541	-25.7085	7.72541	17.316	7.72541	-22.8697	7.72541	45.9613	7.72541	45.6208	7.72541	45.908	7.72541	39.907	7.72541	6.84129	7.72541	9.08372	7.72541	45.6548	7.72541	21.539	7.72541	20.8371	7.72541	-13.4641	7.72541	-21.9948	7.72541	26.7923	7.72541	49.5059	7.72541	54.7264	7.72541	-2.18942	7.72541	46.7682	7.72541	42.5482	7.72541	-12.6122	7.72541	-20.8339	7.72541	-31.5626	7.72541	3.48454
7.72896	12.0545	7.72896	-27.9194	7.72896	32.8027	7.72896	-16.8979	7.72896	43.146	7.72896	48.3534	7.72896	48.7115	7.72896	34.4926	7.72896	35.2697	7.72896	19.42	7.72896	47.3282	7.72896	22.511	7.72896	9.93783	7.72896	-8.98187	7.72896	-12.5132	7.72896	33.2824	7.72896	53.2212	7.72896	57.4468	7.72896	22.0194	7.72896	45.0608	7.72896	41.9541	7.72896	-12.0562	7.72896	-21.1521	7.72896	-19.1963	7.72896	12.7102
7.73251	21.5735	7.73251	-9.89067	7.73251	39.4717	7.73251	-2.7821	7.73251	39.1057	7.73251	47.5982	7.73251	56.7	7.73251	43.4118	7.73251	41.6488	7.73251	19.7625	7.73251	46.1982	7.73251	11.4419	7.73251	-1.93379	7.73251	-11.1191	7.73251	5.41238	7.73251	37.0823	7.73251	50.4942	7.73251	53.3426	7.73251	27.2939	7.73251	41.0553	7.73251	23.1464	7.73251	-18.7625	7.73251	-13.15	7.73251	-7.0877	7.73251	21.2537
7.73606	40.6581	7.73606	14.3528	7.73606	43.5954	7.73606	24.6175	7.73606	36.5124	7.73606	60.1062	7.73606	60.7202	7.73606	69.2149	7.73606	56.8444	7.73606	40.1992	7.73606	54.3053	7.73606	20.2728	7.73606	13.7729	7.73606	5.43745	7.73606	33.1727	7.73606	58.8771	7.73606	58.1244	7.73606	72.2607	7.73606	33.8642	7.73606	39.5108	7.73606	18.4358	7.73606	11.3504	7.73606	21.5705	7.73606	9.83338	7.73606	27.3994
7.73961	48.7203	7.73961	20.7425	7.73961	32.7976	7.73961	26.1805	7.73961	40.3762	7.73961	46.1312	7.73961	43.1785	7.73961	64.5902	7.73961	49.1218	7.73961	33.2531	7.73961	39.7347	7.73961	17.2438	7.73961	4.4541	7.73961	0.85294	7.73961	34.5568	7.73961	50.0208	7.73961	54.3885	7.73961	57.816	7.73961	26.4304	7.73961	15.9836	7.73961	12.5402	7.73961	10.3779	7.73961	11.1053	7.73961	15.3954	7.73961	13.4535
7.74317	62.7653	7.74317	18.6453	7.74317	42.1665	7.74317	31.2164	7.74317	42.517	7.74317	38.4019	7.74317	30.9202	7.74317	63.5818	7.74317	54.8873	7.74317	39.3207	7.74317	21.7324	7.74317	11.7068	7.74317	-8.11661	7.74317	3.15426	7.74317	30.0115	7.74317	31.0883	7.74317	42.1049	7.74317	34.142	7.74317	17.2912	7.74317	-1.66029	7.74317	7.86226	7.74317	18.0219	7.74317	11.3479	7.74317	11.9251	7.74317	9.81254
7.74672	55.8178	7.74672	23.0717	7.74672	52.0581	7.74672	36.7082	7.74672	24.4417	7.74672	11.1493	7.74672	16.1166	7.74672	44.7404	7.74672	46.4254	7.74672	31.9464	7.74672	12.5588	7.74672	-0.32627	7.74672	-14.0592	7.74672	3.16651	7.74672	6.64131	7.74672	9.96053	7.74672	40.417	7.74672	4.45008	7.74672	11.8257	7.74672	-8.38766	7.74672	-4.25802	7.74672	23.6842	7.74672	5.19282	7.74672	9.30769	7.74672	7.47387
7.75027	38.0576	7.75027	25.8742	7.75027	52.1505	7.75027	32.0338	7.75027	24.6459	7.75027	8.38866	7.75027	-9.99271	7.75027	33.0367	7.75027	48.0181	7.75027	24.9564	7.75027	5.50951	7.75027	-9.03897	7.75027	-17.4573	7.75027	0.2248	7.75027	-8.98955	7.75027	-1.97908	7.75027	31.9323	7.75027	-11.1812	7.75027	-9.14393	7.75027	-8.14148	7.75027	-7.55892	7.75027	39.9953	7.75027	10.4606	7.75027	19.738	7.75027	-0.60762
7.75382	39.6773	7.75382	21.6989	7.75382	53.2052	7.75382	49.8704	7.75382	23.2876	7.75382	17.4695	7.75382	-31.3772	7.75382	30.0227	7.75382	50.167	7.75382	24.4411	7.75382	6.20493	7.75382	-13.0563	7.75382	-27.2859	7.75382	-3.2462	7.75382	-21.4866	7.75382	-4.52044	7.75382	35.7586	7.75382	-30.7575	7.75382	-17.925	7.75382	-17.872	7.75382	-6.14152	7.75382	49.632	7.75382	33.579	7.75382	31.135	7.75382	-5.61711
7.75737	57.4084	7.75737	37.9106	7.75737	48.4432	7.75737	64.8158	7.75737	24.5192	7.75737	36.3985	7.75737	-19.7941	7.75737	38.6927	7.75737	49.2064	7.75737	27.7268	7.75737	28.3035	7.75737	-11.9578	7.75737	-2.1711	7.75737	5.45555	7.75737	-31.3759	7.75737	-2.32782	7.75737	53.6155	7.75737	-24.1831	7.75737	-15.966	7.75737	-14.896	7.75737	-11.0814	7.75737	46.4235	7.75737	52.134	7.75737	37.7333	7.75737	1.38647
7.76092	49.4693	7.76092	24.8276	7.76092	29.0223	7.76092	68.0893	7.76092	39.558	7.76092	38.8249	7.76092	-13.3943	7.76092	30.8454	7.76092	33.9096	7.76092	18.0526	7.76092	17.7957	7.76092	-19.4051	7.76092	7.71806	7.76092	-8.09673	7.76092	-35.4398	7.76092	-19.9271	7.76092	62.2791	7.76092	-35.3169	7.76092	-18.8536	7.76092	-9.56589	7.76092	-15.5196	7.76092	29.6971	7.76092	36.3654	7.76092	27.566	7.76092	0.34952
7.76447	34.0948	7.76447	10.1245	7.76447	19.1199	7.76447	56.97	7.76447	49.6985	7.76447	57.3966	7.76447	-9.58897	7.76447	48.8242	7.76447	17.6784	7.76447	8.97211	7.76447	5.94436	7.76447	-43.7261	7.76447	3.86081	7.76447	-12.7721	7.76447	-38.737	7.76447	-27.2697	7.76447	78.3419	7.76447	-37.3279	7.76447	-24.1438	7.76447	4.7499	7.76447	-15.9215	7.76447	18.9287	7.76447	14.0387	7.76447	32.4112	7.76447	-2.20948
7.76802	13.8095	7.76802	-6.89859	7.76802	10.3757	7.76802	47.7618	7.76802	48.2018	7.76802	70.2417	7.76802	5.08028	7.76802	53.6182	7.76802	25.5668	7.76802	10.7007	7.76802	2.2198	7.76802	-39.2189	7.76802	4.4769	7.76802	-9.47923	7.76802	-29.2043	7.76802	-30.8132	7.76802	75.4801	7.76802	-28.4684	7.76802	-34.2895	7.76802	16.8681	7.76802	-15.5864	7.76802	0.79585	7.76802	-10.8087	7.76802	35.3217	7.76802	-4.7992
7.77157	-12.6616	7.77157	-24.564	7.77157	4.31671	7.77157	35.6845	7.77157	49.7135	7.77157	73.8969	7.77157	20.2624	7.77157	43.2118	7.77157	18.0021	7.77157	8.91402	7.77157	1.60141	7.77157	-23.3535	7.77157	4.02996	7.77157	-12.0034	7.77157	-10.9607	7.77157	-22.164	7.77157	73.6079	7.77157	-18.6988	7.77157	-37.2764	7.77157	18.373	7.77157	-14.1726	7.77157	-10.4221	7.77157	-17.7842	7.77157	23.7561	7.77157	-14.8438
7.77513	-17.907	7.77513	-26.9192	7.77513	3.61589	7.77513	19.0703	7.77513	45.574	7.77513	76.9664	7.77513	20.3217	7.77513	28.7282	7.77513	15.216	7.77513	13.2826	7.77513	1.3857	7.77513	-16.2082	7.77513	0.45168	7.77513	-14.6787	7.77513	-7.3724	7.77513	-15.325	7.77513	71.992	7.77513	-13.8365	7.77513	-26.18	7.77513	28.1806	7.77513	-15.1394	7.77513	-3.49835	7.77513	-22.3541	7.77513	25.0843	7.77513	-13.009
7.77868	-20.9166	7.77868	-22.3251	7.77868	9.48498	7.77868	17.5586	7.77868	51.347	7.77868	76.3437	7.77868	36.3156	7.77868	21.4892	7.77868	18.9359	7.77868	16.9975	7.77868	-2.15123	7.77868	-6.8595	7.77868	-0.1451	7.77868	-1.53318	7.77868	12.6066	7.77868	-6.94526	7.77868	64.3093	7.77868	-7.48033	7.77868	-17.4197	7.77868	42.2366	7.77868	-9.49428	7.77868	0.63689	7.77868	-21.9474	7.77868	42.4085	7.77868	-3.77855
7.78223	-11.6057	7.78223	-14.6832	7.78223	-4.72487	7.78223	23.3177	7.78223	51.7352	7.78223	71.6262	7.78223	33.7575	7.78223	8.94697	7.78223	14.6992	7.78223	19.7975	7.78223	-9.60968	7.78223	-8.62425	7.78223	-3.07289	7.78223	-2.53149	7.78223	26.2479	7.78223	-5.9343	7.78223	71.4741	7.78223	-14.5602	7.78223	-17.5993	7.78223	41.3983	7.78223	-12.0379	7.78223	6.54416	7.78223	-10.037	7.78223	55.5374	7.78223	-0.80494
7.78578	3.58453	7.78578	-14.1141	7.78578	-13.6869	7.78578	29.9423	7.78578	54.1296	7.78578	55.8029	7.78578	14.4287	7.78578	11.9279	7.78578	8.78352	7.78578	43.0352	7.78578	-13.2896	7.78578	11.8094	7.78578	-0.45537	7.78578	0.1242	7.78578	42.7161	7.78578	-9.52107	7.78578	79.3973	7.78578	-8.35031	7.78578	-28.261	7.78578	37.8469	7.78578	-3.61228	7.78578	19.197	7.78578	0.05772	7.78578	55.2757	7.78578	-2.42393
7.78933	13.0484	7.78933	-10.5358	7.78933	-7.20214	7.78933	15.4896	7.78933	58.1614	7.78933	39.5893	7.78933	-3.94509	7.78933	-8.72761	7.78933	12.5014	7.78933	53.1097	7.78933	-2.38066	7.78933	24.7317	7.78933	-6.87517	7.78933	-5.02348	7.78933	68.9265	7.78933	-11.2913	7.78933	63.0229	7.78933	-27.4927	7.78933	-31.2832	7.78933	28.7308	7.78933	0.43798	7.78933	13.8403	7.78933	-5.52333	7.78933	39.9626	7.78933	1.11891
7.79288	17.9073	7.79288	-19.6741	7.79288	-16.579	7.79288	10.6175	7.79288	43.6515	7.79288	29.4949	7.79288	-12.3279	7.79288	-16.7806	7.79288	4.68471	7.79288	62.9593	7.79288	10.8069	7.79288	21.3158	7.79288	-12.9978	7.79288	-1.54523	7.79288	59.2811	7.79288	-22.5717	7.79288	55.9133	7.79288	-37.0055	7.79288	-29.4773	7.79288	28.9585	7.79288	8.03624	7.79288	17.6733	7.79288	-4.85982	7.79288	14.2689	7.79288	2.41174
7.79643	12.4533	7.79643	-17.6273	7.79643	-0.49354	7.79643	0.84905	7.79643	33.2152	7.79643	18.4851	7.79643	-13.7293	7.79643	-17.0874	7.79643	9.48959	7.79643	59.7735	7.79643	25.34	7.79643	22.6028	7.79643	-2.69644	7.79643	8.74591	7.79643	51.5378	7.79643	-15.9055	7.79643	61.4265	7.79643	-42.9836	7.79643	-35.1657	7.79643	33.4575	7.79643	9.48038	7.79643	27.8871	7.79643	-8.87116	7.79643	16.426	7.79643	19.8441
7.79998	14.4969	7.79998	-3.83284	7.79998	18.7229	7.79998	10.4938	7.79998	21.7378	7.79998	14.0328	7.79998	-21.1103	7.79998	-20.0635	7.79998	35.0743	7.79998	63.5395	7.79998	31.8988	7.79998	34.1572	7.79998	-0.41958	7.79998	5.25605	7.79998	53.5058	7.79998	-10.4907	7.79998	48.8264	7.79998	-28.3446	7.79998	-27.3678	7.79998	27.2585	7.79998	9.13858	7.79998	39.5259	7.79998	11.0901	7.79998	16.9965	7.79998	28.7158
7.80353	36.3944	7.80353	21.1139	7.80353	34.2684	7.80353	31.6828	7.80353	6.7786	7.80353	19.3465	7.80353	-25.884	7.80353	-2.66512	7.80353	44.7443	7.80353	63.1166	7.80353	47.1513	7.80353	36.6507	7.80353	4.96186	7.80353	13.1059	7.80353	39.6759	7.80353	4.86527	7.80353	53.5627	7.80353	-20.8953	7.80353	-13.1842	7.80353	15.9839	7.80353	17.6123	7.80353	37.0305	7.80353	38.5465	7.80353	25.6697	7.80353	21.8421
7.80709	40.3916	7.80709	48.342	7.80709	51.2937	7.80709	45.5278	7.80709	-11.3141	7.80709	11.9425	7.80709	-16.1458	7.80709	15.9836	7.80709	46.3097	7.80709	62.9493	7.80709	60.4812	7.80709	33.1242	7.80709	18.2534	7.80709	17.0805	7.80709	36.3595	7.80709	21.8604	7.80709	58.2896	7.80709	-16.6218	7.80709	7.33566	7.80709	29.6754	7.80709	2.58477	7.80709	32.7271	7.80709	41.211	7.80709	20.8	7.80709	24.0687
7.81064	14.6589	7.81064	55.2031	7.81064	53.8182	7.81064	52.0374	7.81064	-17.867	7.81064	6.61083	7.81064	-15.5053	7.81064	33.9821	7.81064	25.4034	7.81064	57.2489	7.81064	61.7607	7.81064	10.9145	7.81064	21.4392	7.81064	4.59943	7.81064	31.3478	7.81064	18.5229	7.81064	51.8171	7.81064	-17.2392	7.81064	14.7372	7.81064	37.6407	7.81064	-17.1672	7.81064	27.8493	7.81064	30.1599	7.81064	16.5754	7.81064	15.072
7.81419	-3.67173	7.81419	70.7046	7.81419	55.3798	7.81419	46.0749	7.81419	-23.7044	7.81419	6.05773	7.81419	-19.6637	7.81419	58.2131	7.81419	9.0488	7.81419	33.673	7.81419	57.7837	7.81419	-0.464	7.81419	21.1394	7.81419	14.2967	7.81419	33.6342	7.81419	15.4558	7.81419	41.656	7.81419	-18.9	7.81419	14.9201	7.81419	40.1281	7.81419	-34.7666	7.81419	26.6313	7.81419	6.92421	7.81419	21.6396	7.81419	7.63819
7.81774	2.06109	7.81774	84.8886	7.81774	59.5431	7.81774	35.2533	7.81774	-12.4035	7.81774	11.6015	7.81774	-6.42458	7.81774	64.3802	7.81774	14.743	7.81774	25.0803	7.81774	47.1873	7.81774	12.2353	7.81774	20.8826	7.81774	16.0717	7.81774	33.2993	7.81774	11.4919	7.81774	31.3275	7.81774	-9.43038	7.81774	15.5835	7.81774	41.9154	7.81774	-33.2874	7.81774	20.6406	7.81774	-6.25683	7.81774	29.283	7.81774	1.46519
7.82129	-5.41497	7.82129	80.7798	7.82129	55.9458	7.82129	18.9625	7.82129	-9.20897	7.82129	15.39	7.82129	3.07635	7.82129	62.9705	7.82129	1.48155	7.82129	14.6287	7.82129	31.7529	7.82129	26.2945	7.82129	27.7411	7.82129	-1.59979	7.82129	34.4561	7.82129	12.198	7.82129	17.5875	7.82129	4.13927	7.82129	30.2743	7.82129	43.7677	7.82129	-26.6954	7.82129	17.8093	7.82129	-9.85081	7.82129	14.6779	7.82129	-1.75983
7.82484	-14.0783	7.82484	85.2353	7.82484	57.6115	7.82484	-0.98657	7.82484	-2.55018	7.82484	22.265	7.82484	-4.13827	7.82484	54.8248	7.82484	-6.32518	7.82484	-3.21237	7.82484	14.8284	7.82484	23.4153	7.82484	33.0598	7.82484	-8.99497	7.82484	27.7362	7.82484	-1.4729	7.82484	2.05619	7.82484	5.99581	7.82484	35.6296	7.82484	49.5684	7.82484	-25.1622	7.82484	26.7756	7.82484	-20.2209	7.82484	5.91479	7.82484	0.77446
7.82839	-17.0489	7.82839	84.2882	7.82839	58.2107	7.82839	4.15689	7.82839	7.57954	7.82839	25.8622	7.82839	-7.7759	7.82839	43.657	7.82839	-5.27326	7.82839	2.92269	7.82839	-0.25907	7.82839	19.6488	7.82839	27.2046	7.82839	-10.9545	7.82839	34.6664	7.82839	-6.26228	7.82839	-3.75636	7.82839	4.86941	7.82839	39.2977	7.82839	40.0497	7.82839	-15.1818	7.82839	27.927	7.82839	-18.7116	7.82839	20.9365	7.82839	8.83973
7.83194	-19.736	7.83194	72.6662	7.83194	55.8624	7.83194	-4.18853	7.83194	13.0711	7.83194	18.4431	7.83194	-24.5586	7.83194	19.4488	7.83194	-7.66478	7.83194	18.9168	7.83194	-4.91033	7.83194	28.8311	7.83194	20.3336	7.83194	-8.24263	7.83194	28.0422	7.83194	-13.6326	7.83194	9.26673	7.83194	-16.6255	7.83194	41.6312	7.83194	31.6923	7.83194	-19.7332	7.83194	32.1572	7.83194	-8.64786	7.83194	35.1464	7.83194	22.6276
7.83549	-9.14443	7.83549	64.1888	7.83549	54.2242	7.83549	-1.08412	7.83549	32.3149	7.83549	18.5266	7.83549	-27.7522	7.83549	17.206	7.83549	-3.15647	7.83549	28.6484	7.83549	2.69903	7.83549	52.0983	7.83549	15.362	7.83549	-10.2686	7.83549	40.2403	7.83549	-22.211	7.83549	21.1807	7.83549	-20.0831	7.83549	40.6311	7.83549	20.7021	7.83549	-16.2766	7.83549	35.1656	7.83549	-10.8932	7.83549	32.5768	7.83549	24.0358
7.83905	-13.5627	7.83905	51.3109	7.83905	52.515	7.83905	-3.82376	7.83905	45.0651	7.83905	26.9688	7.83905	-18.037	7.83905	10.1868	7.83905	14.244	7.83905	35.1349	7.83905	16.7482	7.83905	46.22	7.83905	5.87784	7.83905	-9.23272	7.83905	46.3042	7.83905	-24.5997	7.83905	13.6595	7.83905	-28.0009	7.83905	30.7945	7.83905	8.64474	7.83905	-14.4436	7.83905	26.4554	7.83905	-7.363	7.83905	31.1591	7.83905	28.1007
7.8426	-17.9594	7.8426	21.98	7.8426	37.5589	7.8426	-6.21506	7.8426	53.9	7.8426	28.3157	7.8426	-0.15957	7.8426	15.2845	7.8426	29.2657	7.8426	36.2874	7.8426	20.4775	7.8426	31.2093	7.8426	-1.8502	7.8426	5.45044	7.8426	45.4128	7.8426	-31.0913	7.8426	31.4691	7.8426	-26.1847	7.8426	14.0418	7.8426	18.8697	7.8426	-4.24854	7.8426	38.0745	7.8426	-16.7848	7.8426	40.6055	7.8426	40.0983
7.84615	-15.1926	7.84615	16.5181	7.84615	40.3584	7.84615	-0.18701	7.84615	61.2386	7.84615	39.1755	7.84615	9.80769	7.84615	18.4275	7.84615	41.5292	7.84615	33.989	7.84615	23.6745	7.84615	25.7341	7.84615	-14.4263	7.84615	2.65537	7.84615	42.9006	7.84615	-33.9928	7.84615	31.0953	7.84615	-21.4329	7.84615	-1.36214	7.84615	28.6268	7.84615	-4.57841	7.84615	40.8692	7.84615	-13.8089	7.84615	56.8852	7.84615	49.5396
7.8497	-5.33505	7.8497	7.14075	7.8497	40.1325	7.8497	17.7787	7.8497	47.2448	7.8497	38.0717	7.8497	20.6213	7.8497	17.3724	7.8497	65.6305	7.8497	38.2852	7.8497	40.4441	7.8497	17.5552	7.8497	-25.3119	7.8497	6.61784	7.8497	48.7912	7.8497	-32.1626	7.8497	27.7299	7.8497	-7.38634	7.8497	7.08933	7.8497	14.4929	7.8497	0.54437	7.8497	58.1533	7.8497	2.64386	7.8497	59.4827	7.8497	43.8796
7.85325	4.91822	7.85325	-1.25976	7.85325	33.4336	7.85325	35.7866	7.85325	19.6526	7.85325	48.4409	7.85325	32.0466	7.85325	29.1916	7.85325	68.3951	7.85325	31.3341	7.85325	51.3258	7.85325	9.69789	7.85325	-22.2128	7.85325	18.7489	7.85325	45.6635	7.85325	-15.3913	7.85325	35.9578	7.85325	-2.13373	7.85325	7.20029	7.85325	20.9165	7.85325	13.6655	7.85325	66.8629	7.85325	-3.12677	7.85325	68.1976	7.85325	36.6109
7.8568	1.39771	7.8568	-0.7108	7.8568	37.1865	7.8568	42.288	7.8568	-0.96241	7.8568	39.9101	7.8568	44.1414	7.8568	22.2948	7.8568	66.7115	7.8568	32.4598	7.8568	38.9263	7.8568	-4.43561	7.8568	-15.1465	7.8568	16.5479	7.8568	54.5899	7.8568	-1.95667	7.8568	27.9214	7.8568	1.67562	7.8568	-4.07189	7.8568	41.8913	7.8568	0.75414	7.8568	68.5148	7.8568	-16.2217	7.8568	58.8796	7.8568	39.4214
7.86035	-1.88735	7.86035	-3.45203	7.86035	29.9336	7.86035	40.2111	7.86035	5.07094	7.86035	37.41	7.86035	52.7962	7.86035	26.9062	7.86035	51.7097	7.86035	29.8262	7.86035	32.4189	7.86035	-28.057	7.86035	-4.68836	7.86035	15.3189	7.86035	47.3964	7.86035	-5.00887	7.86035	23.594	7.86035	1.02842	7.86035	-16.1368	7.86035	45.2154	7.86035	-2.61831	7.86035	58.2098	7.86035	-32.4289	7.86035	52.0123	7.86035	40.58
7.8639	-1.03932	7.8639	0.70233	7.8639	32.7631	7.8639	32.6435	7.8639	17.366	7.8639	43.2983	7.8639	56.7181	7.8639	36.438	7.8639	34.7602	7.8639	20.7528	7.8639	11.5055	7.8639	-21.9239	7.8639	5.62426	7.8639	27.5538	7.8639	38.0398	7.8639	-4.0644	7.8639	32.7586	7.8639	14.3651	7.8639	-19.9323	7.8639	44.4872	7.8639	-7.33092	7.8639	37.2257	7.8639	-35.4773	7.8639	49.5411	7.8639	36.4688
7.86745	2.60762	7.86745	-0.35701	7.86745	38.2825	7.86745	22.9742	7.86745	24.8094	7.86745	55.5773	7.86745	51.3403	7.86745	50.7816	7.86745	21.4806	7.86745	28.3914	7.86745	-2.36468	7.86745	-10.7641	7.86745	12.1177	7.86745	10.8618	7.86745	27.8772	7.86745	-4.64408	7.86745	27.7171	7.86745	33.5313	7.86745	-10.5275	7.86745	45.4157	7.86745	9.24225	7.86745	20.1318	7.86745	-30.8381	7.86745	50.9388	7.86745	14.0896
7.87101	-8.0507	7.87101	-13.5427	7.87101	31.6574	7.87101	3.61923	7.87101	19.2164	7.87101	51.42	7.87101	47.9516	7.87101	57.9297	7.87101	-3.36889	7.87101	22.4111	7.87101	-22.2715	7.87101	-6.07995	7.87101	31.2064	7.87101	-0.22	7.87101	11.5764	7.87101	-10.7096	7.87101	16.3543	7.87101	24.0375	7.87101	-5.90189	7.87101	46.1374	7.87101	20.8007	7.87101	-4.96472	7.87101	-33.4429	7.87101	37.3304	7.87101	18.1458
7.87456	-15.569	7.87456	-9.37299	7.87456	22.5565	7.87456	-7.72236	7.87456	27.241	7.87456	38.1737	7.87456	30.2409	7.87456	58.9186	7.87456	-8.69734	7.87456	13.7177	7.87456	-37.8087	7.87456	-13.5211	7.87456	29.4512	7.87456	-0.11727	7.87456	-8.63371	7.87456	-11.0876	7.87456	14.5492	7.87456	18.8514	7.87456	-1.30087	7.87456	36.585	7.87456	22.4684	7.87456	-8.40543	7.87456	-38.2895	7.87456	25.7135	7.87456	17.5491
7.87811	-5.89289	7.87811	-16.4952	7.87811	30.8286	7.87811	-10.2449	7.87811	26.0818	7.87811	30.9836	7.87811	22.3575	7.87811	64.8831	7.87811	-18.6203	7.87811	25.2188	7.87811	-42.5089	7.87811	-7.88835	7.87811	30.2733	7.87811	2.82497	7.87811	-17.0237	7.87811	-9.29406	7.87811	19.2549	7.87811	11.4498	7.87811	13.8301	7.87811	34.6573	7.87811	26.0502	7.87811	-12.4377	7.87811	-33.5485	7.87811	30.9804	7.87811	19.4886
7.88166	11.4942	7.88166	-16.6628	7.88166	34.8683	7.88166	-20.2545	7.88166	30.3496	7.88166	25.2339	7.88166	5.46718	7.88166	60.3298	7.88166	-31.204	7.88166	16.1373	7.88166	-34.5521	7.88166	11.4516	7.88166	29.6639	7.88166	2.76237	7.88166	-15.2491	7.88166	-0.69107	7.88166	35.2933	7.88166	-8.51863	7.88166	12.916	7.88166	14.3104	7.88166	32.8222	7.88166	-12.8149	7.88166	-11.7818	7.88166	41.5854	7.88166	16.6007
7.88521	30.487	7.88521	-10.4226	7.88521	32.511	7.88521	-1.12554	7.88521	46.6301	7.88521	24.7429	7.88521	-0.36988	7.88521	57.5797	7.88521	-24.6842	7.88521	0.80019	7.88521	-34.6516	7.88521	25.4161	7.88521	27.6796	7.88521	-4.25545	7.88521	-11.7551	7.88521	8.87683	7.88521	52.1722	7.88521	-14.3593	7.88521	18.4759	7.88521	-9.59056	7.88521	46.4372	7.88521	-20.8872	7.88521	-9.37102	7.88521	43.9917	7.88521	3.43175
7.88876	28.87	7.88876	-4.68016	7.88876	16.9853	7.88876	14.5252	7.88876	49.3336	7.88876	29.2082	7.88876	1.12258	7.88876	50.6609	7.88876	-17.4835	7.88876	-6.34726	7.88876	-29.2724	7.88876	31.8881	7.88876	27.5899	7.88876	9.7837	7.88876	-4.19583	7.88876	2.50549	7.88876	52.6881	7.88876	-10.7857	7.88876	11.4806	7.88876	-26.568	7.88876	51.2035	7.88876	-18.881	7.88876	4.55999	7.88876	53.4775	7.88876	-9.25938
7.89231	31.2576	7.89231	-6.44694	7.89231	0.69263	7.89231	26.4147	7.89231	53.4802	7.89231	24.8912	7.89231	-10.6163	7.89231	38.444	7.89231	-12.4277	7.89231	-12.4703	7.89231	-20.9352	7.89231	41.6198	7.89231	26.5396	7.89231	20.5473	7.89231	8.58277	7.89231	2.3226	7.89231	54.2095	7.89231	-9.2387	7.89231	8.28837	7.89231	-19.4621	7.89231	50.7261	7.89231	-5.32183	7.89231	1.27241	7.89231	60.7822	7.89231	-7.49186
7.89586	49.0906	7.89586	2.421	7.89586	-2.60211	7.89586	46.1651	7.89586	65.7359	7.89586	36.1673	7.89586	-10.6392	7.89586	23.5734	7.89586	-16.7984	7.89586	-4.89451	7.89586	-5.83853	7.89586	40.4324	7.89586	10.1124	7.89586	16.5339	7.89586	8.34687	7.89586	11.1656	7.89586	47.4502	7.89586	-3.98301	7.89586	20.8963	7.89586	-18.3939	7.89586	62.5786	7.89586	-7.37293	7.89586	13.6161	7.89586	64.7455	7.89586	-10.4417
7.89941	58.8092	7.89941	1.26259	7.89941	6.35762	7.89941	61.585	7.89941	59.8683	7.89941	38.6723	7.89941	8.23836	7.89941	17.7726	7.89941	-13.8245	7.89941	-5.87196	7.89941	17.5654	7.89941	38.5198	7.89941	-12.0774	7.89941	24.9627	7.89941	32.9778	7.89941	15.8334	7.89941	52.1725	7.89941	-8.37044	7.89941	39.845	7.89941	-23.4611	7.89941	64.4278	7.89941	24.7401	7.89941	4.0151	7.89941	66.6935	7.89941	-1.24707
7.90297	64.9821	7.90297	14.128	7.90297	11.222	7.90297	82.0369	7.90297	43.9754	7.90297	59.8585	7.90297	25.536	7.90297	11.4774	7.90297	-8.18407	7.90297	6.88707	7.90297	28.3102	7.90297	41.8471	7.90297	-13.5592	7.90297	30.2239	7.90297	45.3053	7.90297	24.7512	7.90297	48.3167	7.90297	3.93639	7.90297	44.9488	7.90297	-3.98658	7.90297	63.654	7.90297	40.563	7.90297	-0.53653	7.90297	63.3303	7.90297	1.08684
7.90652	72.8207	7.90652	13.8428	7.90652	10.1397	7.90652	81.9012	7.90652	55.6874	7.90652	57.0738	7.90652	30.0708	7.90652	-0.41074	7.90652	-2.3138	7.90652	31.8921	7.90652	4.16196	7.90652	40.1478	7.90652	-5.58154	7.90652	34.4321	7.90652	38.395	7.90652	17.1322	7.90652	32.4956	7.90652	11.1117	7.90652	42.5202	7.90652	3.97731	7.90652	60.5484	7.90652	46.6592	7.90652	5.01913	7.90652	67.6043	7.90652	2.30272
7.91007	73.493	7.91007	7.90681	7.91007	13.5469	7.91007	80.5844	7.91007	59.6449	7.91007	58.1866	7.91007	31.9029	7.91007	2.97463	7.91007	-1.79849	7.91007	52.9401	7.91007	-2.70462	7.91007	32.6382	7.91007	-7.24309	7.91007	43.2811	7.91007	26.8598	7.91007	10.5351	7.91007	38.34	7.91007	20.541	7.91007	50.2565	7.91007	-1.25649	7.91007	74.3058	7.91007	40.7281	7.91007	16.5289	7.91007	82.6686	7.91007	13.1513
7.91362	63.2888	7.91362	5.58155	7.91362	32.8313	7.91362	81.7082	7.91362	61.6933	7.91362	64.3832	7.91362	50.2488	7.91362	0.41924	7.91362	-2.38055	7.91362	66.939	7.91362	-5.60186	7.91362	34.1917	7.91362	-18.7536	7.91362	44.2737	7.91362	27.2641	7.91362	-0.35565	7.91362	43.7822	7.91362	29.9537	7.91362	60.1587	7.91362	-9.82335	7.91362	67.1962	7.91362	30.5462	7.91362	37.9642	7.91362	89.4612	7.91362	3.9479
7.91717	68.268	7.91717	0.7607	7.91717	41.4542	7.91717	80.7769	7.91717	52.8892	7.91717	56.9705	7.91717	56.5684	7.91717	10.7173	7.91717	3.1348	7.91717	80.8734	7.91717	0.66454	7.91717	33.4502	7.91717	-25.2979	7.91717	22.2606	7.91717	32.6296	7.91717	-5.34521	7.91717	35.7647	7.91717	21.7143	7.91717	63.9225	7.91717	-10.7121	7.91717	65.0327	7.91717	16.5914	7.91717	48.8311	7.91717	96.7721	7.91717	-5.3697
7.92072	69.9122	7.92072	-2.60943	7.92072	38.1134	7.92072	71.9579	7.92072	53.1377	7.92072	40.5827	7.92072	79.6259	7.92072	13.3787	7.92072	25.7894	7.92072	78.2905	7.92072	-4.44589	7.92072	37.4094	7.92072	-21.8764	7.92072	13.2654	7.92072	31.4615	7.92072	-15.0501	7.92072	28.7345	7.92072	6.54333	7.92072	53.1917	7.92072	3.21835	7.92072	59.13	7.92072	15.2342	7.92072	47.9283	7.92072	89.204	7.92072	6.59624
7.92427	64.4111	7.92427	-18.2368	7.92427	37.2466	7.92427	69.7518	7.92427	42.8989	7.92427	34.4352	7.92427	102.274	7.92427	17.3983	7.92427	41.634	7.92427	66.4526	7.92427	-17.3726	7.92427	24.6187	7.92427	-30.1697	7.92427	-3.62169	7.92427	37.2591	7.92427	-22.8254	7.92427	24.4444	7.92427	6.1918	7.92427	49.4009	7.92427	7.36577	7.92427	52.9504	7.92427	23.1803	7.92427	47.6179	7.92427	82.4225	7.92427	13.3814
7.92782	70.1741	7.92782	-25.3891	7.92782	39.6989	7.92782	50.4022	7.92782	18.3238	7.92782	15.8247	7.92782	96.798	7.92782	19.9914	7.92782	31.873	7.92782	51.299	7.92782	-21.2501	7.92782	13.9249	7.92782	-24.9719	7.92782	-20.9121	7.92782	28.2856	7.92782	-29.0596	7.92782	27.7144	7.92782	2.58016	7.92782	35.5591	7.92782	8.97871	7.92782	41.6239	7.92782	20.5974	7.92782	44.0476	7.92782	74.1958	7.92782	20.0912
7.93137	78.9616	7.93137	-24.9824	7.93137	38.0776	7.93137	34.7878	7.93137	16.9569	7.93137	-3.05396	7.93137	73.8412	7.93137	18.0857	7.93137	37.5883	7.93137	27.0532	7.93137	-23.3171	7.93137	5.10795	7.93137	-27.0521	7.93137	-21.9888	7.93137	39.1191	7.93137	-21.2396	7.93137	32.018	7.93137	-11.9977	7.93137	9.93017	7.93137	-0.02797	7.93137	37.9849	7.93137	14.7147	7.93137	44.5922	7.93137	73.7088	7.93137	19.0954
7.93493	65.862	7.93493	-19.2027	7.93493	26.265	7.93493	31.1521	7.93493	23.1621	7.93493	-20.5749	7.93493	69.8136	7.93493	26.6607	7.93493	42.8561	7.93493	5.02001	7.93493	-40.1931	7.93493	-0.8894	7.93493	-18.1656	7.93493	-12.7073	7.93493	42.5106	7.93493	-18.9809	7.93493	46.1525	7.93493	-9.13294	7.93493	12.9849	7.93493	6.01527	7.93493	12.4988	7.93493	13.0512	7.93493	25.3709	7.93493	61.8324	7.93493	14.6045
7.93848	52.6347	7.93848	-18.2059	7.93848	16.5347	7.93848	20.8028	7.93848	21.825	7.93848	-13.3245	7.93848	58.3601	7.93848	26.4696	7.93848	59.4874	7.93848	-8.75721	7.93848	-28.3132	7.93848	-1.24347	7.93848	-0.73813	7.93848	-6.13381	7.93848	46.9524	7.93848	-22.8295	7.93848	39.2356	7.93848	8.86629	7.93848	14.0066	7.93848	8.08294	7.93848	5.35288	7.93848	14.4479	7.93848	22.7726	7.93848	52.3234	7.93848	12.2494
7.94203	52.795	7.94203	-14.917	7.94203	27.6356	7.94203	1.90173	7.94203	35.5125	7.94203	-24.9292	7.94203	34.4164	7.94203	30.2593	7.94203	57.7849	7.94203	-4.33823	7.94203	-16.1347	7.94203	6.07134	7.94203	3.6255	7.94203	-14.2492	7.94203	51.442	7.94203	-14.7384	7.94203	36.6648	7.94203	11.843	7.94203	14.5301	7.94203	10.3603	7.94203	-1.54425	7.94203	12.733	7.94203	12.501	7.94203	33.565	7.94203	14.4802
7.94558	56.8214	7.94558	-11.3951	7.94558	51.8193	7.94558	-14.2346	7.94558	59.1127	7.94558	-19.8738	7.94558	26.1821	7.94558	23.5654	7.94558	56.4735	7.94558	4.32761	7.94558	-8.58944	7.94558	1.82463	7.94558	8.24221	7.94558	-11.4482	7.94558	54.6411	7.94558	-6.3249	7.94558	39.4609	7.94558	23.3361	7.94558	6.73026	7.94558	21.8874	7.94558	6.03509	7.94558	8.19914	7.94558	10.8172	7.94558	33.7565	7.94558	18.2275
7.94913	41.1943	7.94913	4.19763	7.94913	51.6793	7.94913	-24.0915	7.94913	56.9328	7.94913	-17.2106	7.94913	16.4778	7.94913	11.2632	7.94913	42.9415	7.94913	0.10686	7.94913	6.66588	7.94913	5.323	7.94913	-6.32177	7.94913	-5.71459	7.94913	56.6503	7.94913	-9.14403	7.94913	51.5304	7.94913	27.7099	7.94913	-3.07737	7.94913	13.702	7.94913	-2.05696	7.94913	16.7687	7.94913	1.0466	7.94913	31.0455	7.94913	30.0779
7.95268	31.5145	7.95268	35.0846	7.95268	39.7162	7.95268	-8.25377	7.95268	31.8042	7.95268	-7.03127	7.95268	4.07478	7.95268	10.4296	7.95268	43.6382	7.95268	3.23565	7.95268	5.13561	7.95268	8.21971	7.95268	6.01015	7.95268	15.1214	7.95268	53.1464	7.95268	-5.1253	7.95268	56.1118	7.95268	36.2515	7.95268	-18.0854	7.95268	6.35616	7.95268	4.30892	7.95268	28.183	7.95268	18.3844	7.95268	24.4998	7.95268	34.0624
7.95623	18.5785	7.95623	32.1138	7.95623	30.3679	7.95623	-5.33325	7.95623	21.6459	7.95623	-13.0152	7.95623	-19.7157	7.95623	17.6473	7.95623	43.6347	7.95623	6.56778	7.95623	-13.8053	7.95623	24.7081	7.95623	6.97484	7.95623	24.9901	7.95623	38.0014	7.95623	-6.57563	7.95623	46.094	7.95623	31.0575	7.95623	-19.1116	7.95623	-4.96547	7.95623	11.5503	7.95623	36.1907	7.95623	16.5352	7.95623	30.1252	7.95623	29.1601
7.95978	11.5905	7.95978	43.3372	7.95978	37.5854	7.95978	10.0469	7.95978	-1.66279	7.95978	-10.9531	7.95978	-29.016	7.95978	10.3681	7.95978	33.9318	7.95978	16.9537	7.95978	-2.80295	7.95978	34.9523	7.95978	1.37317	7.95978	28.1635	7.95978	41.4186	7.95978	4.79735	7.95978	57.8599	7.95978	44.0699	7.95978	-10.3978	7.95978	-12.268	7.95978	12.5303	7.95978	24.5363	7.95978	22.9298	7.95978	31.4224	7.95978	28.8551
7.96333	2.64528	7.96333	48.6923	7.96333	39.6877	7.96333	18.3144	7.96333	-14.5962	7.96333	3.27253	7.96333	-31.5036	7.96333	-1.44622	7.96333	24.7561	7.96333	18.8988	7.96333	6.33512	7.96333	46.7392	7.96333	-13.4142	7.96333	17.3723	7.96333	40.5867	7.96333	11.2418	7.96333	55.143	7.96333	47.7175	7.96333	-6.89404	7.96333	-11.9199	7.96333	3.6384	7.96333	11.5541	7.96333	31.7142	7.96333	24.0816	7.96333	20.8141
7.96689	-4.37017	7.96689	33.4938	7.96689	45.6637	7.96689	28.7207	7.96689	-9.8877	7.96689	7.54851	7.96689	-35.395	7.96689	-2.94896	7.96689	27.8362	7.96689	4.96189	7.96689	10.4231	7.96689	58.2046	7.96689	-19.7184	7.96689	-1.94055	7.96689	42.5999	7.96689	16.3808	7.96689	44.3698	7.96689	45.5114	7.96689	-14.9343	7.96689	-9.35166	7.96689	13.0516	7.96689	6.98799	7.96689	37.515	7.96689	21.6766	7.96689	16.775
7.97044	-13.9406	7.97044	23.0807	7.97044	49.7987	7.97044	46.059	7.97044	6.6413	7.97044	13.0903	7.97044	-23.9167	7.97044	-5.12987	7.97044	33.3411	7.97044	1.08595	7.97044	14.8946	7.97044	70.6608	7.97044	-13.2776	7.97044	-6.14619	7.97044	46.029	7.97044	11.6829	7.97044	38.3929	7.97044	53.5194	7.97044	-4.04981	7.97044	7.01	7.97044	20.6012	7.97044	3.57962	7.97044	36.7275	7.97044	20.354	7.97044	16.4289
7.97399	-16.5985	7.97399	17.8453	7.97399	59.9696	7.97399	53.6019	7.97399	5.64989	7.97399	25.7879	7.97399	-13.6609	7.97399	4.94591	7.97399	31.8892	7.97399	-0.92191	7.97399	17.697	7.97399	61.5785	7.97399	-8.20911	7.97399	-12.6403	7.97399	32.5204	7.97399	12.945	7.97399	35.7384	7.97399	55.7195	7.97399	18.6212	7.97399	5.97898	7.97399	12.5835	7.97399	3.99373	7.97399	39.4777	7.97399	18.1561	7.97399	21.0836
7.97754	-9.95152	7.97754	18.9839	7.97754	65.076	7.97754	46.1693	7.97754	8.9622	7.97754	21.1813	7.97754	-18.4648	7.97754	14.4864	7.97754	22.2269	7.97754	-6.97178	7.97754	33.5034	7.97754	53.5967	7.97754	-7.37614	7.97754	-10.7977	7.97754	5.72293	7.97754	14.8651	7.97754	31.8733	7.97754	53.7626	7.97754	25.9317	7.97754	3.97496	7.97754	-2.15142	7.97754	2.67104	7.97754	33.4133	7.97754	7.11276	7.97754	11.7536
7.98109	-6.66439	7.98109	6.35819	7.98109	74.0643	7.98109	51.0576	7.98109	16.3002	7.98109	24.8829	7.98109	-9.64567	7.98109	22.8055	7.98109	22.1729	7.98109	-12.1309	7.98109	53.2105	7.98109	48.6483	7.98109	-7.93591	7.98109	2.62296	7.98109	9.27303	7.98109	11.4798	7.98109	30.2632	7.98109	49.1909	7.98109	39.5697	7.98109	18.4636	7.98109	-2.83468	7.98109	5.70005	7.98109	34.8322	7.98109	-0.86302	7.98109	0.2206
7.98464	-6.88725	7.98464	10.7404	7.98464	76.0294	7.98464	49.4172	7.98464	29.2247	7.98464	27.4195	7.98464	7.33577	7.98464	17.2213	7.98464	26.0352	7.98464	-10.3407	7.98464	61.6167	7.98464	41.8498	7.98464	8.95981	7.98464	-1.09315	7.98464	13.3195	7.98464	6.59347	7.98464	40.4329	7.98464	53.0755	7.98464	59.4073	7.98464	34.2146	7.98464	1.18609	7.98464	10.2768	7.98464	30.839	7.98464	-13.1126	7.98464	-16.7774
7.98819	13.7897	7.98819	-4.31138	7.98819	78.1573	7.98819	35.2293	7.98819	46.7673	7.98819	26.2687	7.98819	29.2346	7.98819	7.66	7.98819	37.0999	7.98819	-0.8731	7.98819	70.0927	7.98819	36.3641	7.98819	18.2047	7.98819	-13.2402	7.98819	17.3943	7.98819	3.65446	7.98819	43.9361	7.98819	65.1049	7.98819	67.4111	7.98819	40.9178	7.98819	21.9643	7.98819	9.44159	7.98819	33.3382	7.98819	-13.3967	7.98819	-21.3024
7.99174	43.6067	7.99174	-2.11816	7.99174	82.7212	7.99174	19.418	7.99174	48.0874	7.99174	22.1769	7.99174	44.2204	7.99174	4.66474	7.99174	28.629	7.99174	30.2882	7.99174	58.6561	7.99174	39.2531	7.99174	18.3454	7.99174	-6.32693	7.99174	25.873	7.99174	-0.11807	7.99174	43.6492	7.99174	56.2526	7.99174	73.4625	7.99174	40.3911	7.99174	25.9462	7.99174	8.64491	7.99174	25.3569	7.99174	-14.0984	7.99174	-20.8695
7.99529	59.3275	7.99529	-2.53566	7.99529	89.1608	7.99529	12.2543	7.99529	51.8204	7.99529	21.0847	7.99529	46.0933	7.99529	-7.82011	7.99529	21.6309	7.99529	38.6363	7.99529	48.1598	7.99529	42.3085	7.99529	29.2482	7.99529	7.76373	7.99529	26.0374	7.99529	-4.50012	7.99529	47.5739	7.99529	52.0469	7.99529	74.6242	7.99529	44.4179	7.99529	36.1114	7.99529	5.29883	7.99529	19.7052	7.99529	6.63488	7.99529	-13.459
7.99885	71.5431	7.99885	7.64375	7.99885	81.216	7.99885	17.6692	7.99885	29.5101	7.99885	16.772	7.99885	59.1135	7.99885	-23.8	7.99885	7.68511	7.99885	40.5638	7.99885	42.1498	7.99885	32.2887	7.99885	19.178	7.99885	14.0303	7.99885	16.6255	7.99885	-5.4468	7.99885	48.5787	7.99885	44.6999	7.99885	73.7301	7.99885	31.5583	7.99885	31.8638	7.99885	7.20023	7.99885	11.7186	7.99885	13.2562	7.99885	3.89926
8.0024	84.4002	8.0024	26.2545	8.0024	70.0321	8.0024	31.1876	8.0024	3.18787	8.0024	11.9217	8.0024	54.6268	8.0024	-11.7742	8.0024	9.82789	8.0024	39.6159	8.0024	29.4081	8.0024	33.4324	8.0024	28.9612	8.0024	28.6189	8.0024	21.3076	8.0024	7.86038	8.0024	49.4477	8.0024	24.2389	8.0024	70.654	8.0024	23.4511	8.0024	30.9266	8.0024	12.0515	8.0024	14.6955	8.0024	14.2974	8.0024	8.15596
8.00595	72.7795	8.00595	28.859	8.00595	51.9069	8.00595	40.8824	8.00595	-8.03878	8.00595	-6.155	8.00595	48.4538	8.00595	-6.70714	8.00595	-0.17428	8.00595	49.6656	8.00595	5.3341	8.00595	40.4679	8.00595	20.217	8.00595	29.6473	8.00595	8.91691	8.00595	16.2497	8.00595	56.8394	8.00595	6.26386	8.00595	62.924	8.00595	27.8738	8.00595	20.7572	8.00595	12.3779	8.00595	0.32797	8.00595	12.6569	8.00595	10.6791
8.0095	67.5948	8.0095	31.3118	8.0095	41.3225	8.0095	34.8085	8.0095	-12.4901	8.0095	-7.65051	8.0095	49.9432	8.0095	-7.94181	8.0095	-9.65576	8.0095	66.2998	8.0095	-3.83026	8.0095	46.4419	8.0095	26.7845	8.0095	41.0568	8.0095	8.45708	8.0095	24.0918	8.0095	71.8663	8.0095	5.56278	8.0095	52.8448	8.0095	20.4414	8.0095	8.85909	8.0095	21.443	8.0095	12.6636	8.0095	14.9739	8.0095	18.1473
8.01305	56.0671	8.01305	23.0391	8.01305	24.7584	8.01305	28.1665	8.01305	-11.9352	8.01305	14.188	8.01305	41.4541	8.01305	-1.65698	8.01305	-9.93547	8.01305	76.4852	8.01305	-11.8871	8.01305	45.6995	8.01305	26.989	8.01305	60.0465	8.01305	-10.4377	8.01305	41.307	8.01305	71.1751	8.01305	4.26084	8.01305	50.5385	8.01305	16.8422	8.01305	-0.4497	8.01305	27.5908	8.01305	22.6514	8.01305	24.2075	8.01305	34.3024
8.0166	39.818	8.0166	19.0312	8.0166	23.0805	8.0166	20.697	8.0166	-2.91797	8.0166	8.62391	8.0166	27.4156	8.0166	-6.49469	8.0166	-6.98024	8.0166	72.1769	8.0166	-14.8675	8.0166	47.7907	8.0166	26.3676	8.0166	57.0929	8.0166	-13.0663	8.0166	39.5448	8.0166	61.2406	8.0166	-7.78571	8.0166	34.4012	8.0166	3.30573	8.0166	-1.44101	8.0166	20.3164	8.0166	21.5796	8.0166	28.3665	8.0166	38.7074
8.02015	5.62066	8.02015	25.1953	8.02015	14.4476	8.02015	11.713	8.02015	-9.75591	8.02015	12.5526	8.02015	14.5921	8.02015	-6.5095	8.02015	-7.01531	8.02015	79.1516	8.02015	-11.9908	8.02015	41.5671	8.02015	32.3814	8.02015	49.5639	8.02015	-31.5928	8.02015	37.6382	8.02015	52.929	8.02015	-21.3791	8.02015	32.0997	8.02015	-5.56459	8.02015	-18.471	8.02015	7.31474	8.02015	17.3507	8.02015	31.315	8.02015	36.5715
8.0237	-15.3433	8.0237	39.6357	8.0237	16.4868	8.0237	6.58329	8.0237	-16.0891	8.0237	25.8454	8.0237	1.80474	8.0237	-2.38841	8.0237	-4.7774	8.0237	66.1054	8.0237	-3.93767	8.0237	36.814	8.0237	26.1664	8.0237	33.5033	8.0237	-47.3506	8.0237	33.7963	8.0237	41.1752	8.0237	-18.2807	8.0237	21.0256	8.0237	-25.9618	8.0237	-37.4129	8.0237	17.4153	8.0237	19.7309	8.0237	23.9386	8.0237	33.4674
8.02725	-25.1648	8.02725	44.0698	8.02725	29.9567	8.02725	-9.47257	8.02725	-20.8316	8.02725	19.9784	8.02725	-9.55132	8.02725	1.38101	8.02725	-12.5772	8.02725	41.1247	8.02725	3.51567	8.02725	22.3983	8.02725	14.4986	8.02725	18.2756	8.02725	-49.2843	8.02725	23.0692	8.02725	22.2471	8.02725	-9.69121	8.02725	-6.79159	8.02725	-31.725	8.02725	-41.6298	8.02725	-2.92326	8.02725	15.4218	8.02725	28.3715	8.02725	10.2214
8.03081	-40.7009	8.03081	36.2127	8.03081	46.9149	8.03081	-16.9994	8.03081	-24.7357	8.03081	11.2122	8.03081	-16.7633	8.03081	2.53335	8.03081	-11.2995	8.03081	34.5459	8.03081	14.6293	8.03081	17.944	8.03081	4.68779	8.03081	9.49105	8.03081	-31.313	8.03081	18.626	8.03081	14.8984	8.03081	-2.02094	8.03081	-34.4716	8.03081	-22.5432	8.03081	-31.8166	8.03081	-4.57261	8.03081	11.3852	8.03081	23.4437	8.03081	5.19552
8.03436	-41.9803	8.03436	42.3138	8.03436	58.6809	8.03436	-28.1633	8.03436	-13.013	8.03436	1.18768	8.03436	-13.3331	8.03436	-21.2958	8.03436	-11.4809	8.03436	19.1098	8.03436	18.9232	8.03436	11.1469	8.03436	6.60733	8.03436	-11.4255	8.03436	-12.0519	8.03436	16.289	8.03436	16.4139	8.03436	12.1092	8.03436	-49.8294	8.03436	-23.1853	8.03436	-17.27	8.03436	8.11963	8.03436	6.53405	8.03436	23.7459	8.03436	-3.50228
8.03791	-29.6011	8.03791	42.9549	8.03791	58.7654	8.03791	-42.5566	8.03791	0.76821	8.03791	-16.861	8.03791	-2.86353	8.03791	-21.1228	8.03791	-23.0734	8.03791	12.3705	8.03791	17.236	8.03791	0.58306	8.03791	7.86404	8.03791	-18.0477	8.03791	8.7874	8.03791	6.27963	8.03791	8.63125	8.03791	32.4159	8.03791	-53.2996	8.03791	-24.9732	8.03791	-3.78833	8.03791	-7.552	8.03791	-4.05598	8.03791	21.6013	8.03791	-9.26233
8.04146	-12.5187	8.04146	36.1923	8.04146	69.2361	8.04146	-38.1996	8.04146	-3.37911	8.04146	-15.0501	8.04146	-18.6792	8.04146	-19.9025	8.04146	-24.6663	8.04146	21.21	8.04146	10.4199	8.04146	3.17084	8.04146	1.59036	8.04146	-16.8341	8.04146	19.3376	8.04146	12.9659	8.04146	-8.85624	8.04146	40.5526	8.04146	-33.0736	8.04146	-33.0808	8.04146	4.14532	8.04146	-25.7249	8.04146	-13.3362	8.04146	20.3277	8.04146	-6.99761
8.04501	8.9981	8.04501	35.4465	8.04501	77.0641	8.04501	-23.5953	8.04501	18.1627	8.04501	-19.9066	8.04501	-21.7724	8.04501	-7.69704	8.04501	-25.2824	8.04501	12.5599	8.04501	25.0864	8.04501	10.0351	8.04501	-7.40057	8.04501	-22.0712	8.04501	37.676	8.04501	29.3413	8.04501	-10.5717	8.04501	50.2064	8.04501	-16.5895	8.04501	-11.9301	8.04501	6.9639	8.04501	-24.6084	8.04501	-19.5712	8.04501	34.4673	8.04501	6.51038
8.04856	31.6985	8.04856	33.4557	8.04856	88.1238	8.04856	-1.30099	8.04856	26.8376	8.04856	-12.2507	8.04856	-8.61243	8.04856	-0.80002	8.04856	-22.4388	8.04856	7.64444	8.04856	37.0254	8.04856	-3.62545	8.04856	-0.77031	8.04856	-24.7534	8.04856	52.243	8.04856	31.9768	8.04856	-13.8781	8.04856	49.5863	8.04856	-14.5865	8.04856	-5.58182	8.04856	13.4029	8.04856	-25.1045	8.04856	-20.769	8.04856	41.1311	8.04856	16.4959
8.05211	43.6061	8.05211	45.7364	8.05211	83.5098	8.05211	4.85273	8.05211	44.9594	8.05211	-11.3202	8.05211	-10.7984	8.05211	17.7603	8.05211	-6.6453	8.05211	12.0197	8.05211	34.1249	8.05211	10.6034	8.05211	10.0346	8.05211	-16.0908	8.05211	55.7675	8.05211	41.8115	8.05211	-5.33884	8.05211	41.7881	8.05211	-1.94685	8.05211	6.96227	8.05211	33.8474	8.05211	-19.9608	8.05211	-15.9365	8.05211	34.3611	8.05211	19.8461
8.05566	53.91	8.05566	39.6223	8.05566	71.3326	8.05566	17.4374	8.05566	68.1939	8.05566	-6.83909	8.05566	-2.61975	8.05566	28.9752	8.05566	5.3262	8.05566	13.7758	8.05566	31.8749	8.05566	19.1039	8.05566	19.5231	8.05566	-9.66197	8.05566	50.9679	8.05566	45.7052	8.05566	1.99987	8.05566	34.6791	8.05566	1.02779	8.05566	14.884	8.05566	43.0704	8.05566	0.95989	8.05566	-11.5741	8.05566	27.7716	8.05566	15.9749
8.05921	63.6211	8.05921	27.9905	8.05921	82.351	8.05921	24.1867	8.05921	81.2314	8.05921	16.1391	8.05921	10.5539	8.05921	46.1029	8.05921	20.7145	8.05921	32.7536	8.05921	34.8534	8.05921	35.8631	8.05921	35.2557	8.05921	7.68692	8.05921	47.485	8.05921	41.0499	8.05921	10.33	8.05921	34.4793	8.05921	-0.37	8.05921	26.2936	8.05921	38.9264	8.05921	17.1904	8.05921	13.3033	8.05921	19.0591	8.05921	26.438
8.06277	62.4846	8.06277	27.1665	8.06277	82.4815	8.06277	36.0648	8.06277	76.7971	8.06277	29.2039	8.06277	6.48042	8.06277	48.0838	8.06277	25.4175	8.06277	63.5408	8.06277	39.208	8.06277	44.4344	8.06277	51.235	8.06277	23.5065	8.06277	38.2867	8.06277	40.1788	8.06277	15.4034	8.06277	42.3847	8.06277	20.2384	8.06277	31.1396	8.06277	28.0145	8.06277	30.3039	8.06277	22.5202	8.06277	24.859	8.06277	52.784
8.06632	59.0364	8.06632	25.8282	8.06632	73.776	8.06632	37.1743	8.06632	66.443	8.06632	21.8734	8.06632	-1.15921	8.06632	59.9871	8.06632	50.8706	8.06632	69.1977	8.06632	46.401	8.06632	58.2148	8.06632	45.3332	8.06632	26.3261	8.06632	36.1616	8.06632	30.9753	8.06632	23.2657	8.06632	38.3503	8.06632	24.5797	8.06632	28.0833	8.06632	17.3417	8.06632	43.6302	8.06632	27.4411	8.06632	22.2297	8.06632	58.3206
8.06987	41.8572	8.06987	22.3954	8.06987	72.0244	8.06987	34.1309	8.06987	57.7108	8.06987	40.3376	8.06987	7.88819	8.06987	71.6615	8.06987	61.4827	8.06987	72.1089	8.06987	55.3831	8.06987	69.182	8.06987	49.8537	8.06987	25.2595	8.06987	32.4553	8.06987	30.4519	8.06987	37.3775	8.06987	47.1078	8.06987	29.4403	8.06987	20.5232	8.06987	7.55214	8.06987	59.6992	8.06987	42.8337	8.06987	23.1193	8.06987	63.4066
8.07342	31.2026	8.07342	24.5583	8.07342	91.1766	8.07342	47.0139	8.07342	58.0128	8.07342	54.5481	8.07342	10.7987	8.07342	77.875	8.07342	63.1873	8.07342	63.5041	8.07342	49.9499	8.07342	75.9584	8.07342	40.5592	8.07342	37.1198	8.07342	32.3411	8.07342	38.1089	8.07342	55.3614	8.07342	68.0576	8.07342	39.1684	8.07342	12.5223	8.07342	-2.39051	8.07342	71.9764	8.07342	49.9342	8.07342	22.6429	8.07342	67.0908
8.07697	28.4542	8.07697	23.3164	8.07697	103.946	8.07697	40.681	8.07697	40.8195	8.07697	45.3777	8.07697	7.15534	8.07697	97.5451	8.07697	66.4434	8.07697	65.9044	8.07697	42.1708	8.07697	65.5021	8.07697	27.6745	8.07697	50.7694	8.07697	32.0143	8.07697	44.1659	8.07697	62.0921	8.07697	56.2309	8.07697	38.0777	8.07697	16.6378	8.07697	-3.48939	8.07697	58.2417	8.07697	45.7388	8.07697	25.9739	8.07697	64.669
8.08052	17.5043	8.08052	20.7288	8.08052	124.759	8.08052	42.726	8.08052	29.9795	8.08052	45.9964	8.08052	9.59956	8.08052	106.336	8.08052	64.0574	8.08052	63.8749	8.08052	25.3619	8.08052	66.0062	8.08052	24.7672	8.08052	64.4344	8.08052	35.5604	8.08052	40.5556	8.08052	80.0011	8.08052	54.52	8.08052	41.286	8.08052	11.2362	8.08052	-0.06062	8.08052	80.1126	8.08052	48.8568	8.08052	23.0399	8.08052	63.2679
8.08407	13.6531	8.08407	31.767	8.08407	118.443	8.08407	31.454	8.08407	13.7076	8.08407	42.3218	8.08407	4.31653	8.08407	83.2927	8.08407	46.4879	8.08407	46.5687	8.08407	11.0215	8.08407	60.1623	8.08407	33.315	8.08407	74.2819	8.08407	44.078	8.08407	16.3481	8.08407	83.4035	8.08407	50.2788	8.08407	47.4645	8.08407	-6.63298	8.08407	-8.10902	8.08407	90.2692	8.08407	50.9979	8.08407	15.5725	8.08407	46.1118
8.08762	6.19257	8.08762	42.7834	8.08762	101.111	8.08762	17.5773	8.08762	0.06144	8.08762	33.003	8.08762	4.66853	8.08762	69.3649	8.08762	30.0617	8.08762	46.6159	8.08762	-3.17976	8.08762	44.7272	8.08762	51.0904	8.08762	85.6449	8.08762	47.3423	8.08762	17.723	8.08762	75.9061	8.08762	49.1419	8.08762	41.9134	8.08762	-18.3823	8.08762	-6.52581	8.08762	69.8284	8.08762	38.6006	8.08762	1.64454	8.08762	23.2221
8.09117	-2.67576	8.09117	43.7982	8.09117	80.8472	8.09117	20.6579	8.09117	-11.9924	8.09117	36.7497	8.09117	-0.00224	8.09117	54.3108	8.09117	12.5196	8.09117	49.3891	8.09117	-19.8079	8.09117	31.7096	8.09117	51.1159	8.09117	82.6552	8.09117	51.6421	8.09117	36.2249	8.09117	68.1453	8.09117	45.4706	8.09117	50.389	8.09117	-19.9429	8.09117	-19.3564	8.09117	57.8608	8.09117	30.42	8.09117	4.74385	8.09117	24.7924
8.09473	-20.3149	8.09473	65.2021	8.09473	48.5027	8.09473	18.6681	8.09473	-12.1414	8.09473	27.2067	8.09473	8.03648	8.09473	27.5769	8.09473	-1.59873	8.09473	21.068	8.09473	-20.9819	8.09473	12.3718	8.09473	43.2542	8.09473	70.1658	8.09473	66.4862	8.09473	49.9641	8.09473	64.3927	8.09473	32.3658	8.09473	41.1013	8.09473	-3.60061	8.09473	-25.7729	8.09473	52.6067	8.09473	6.77358	8.09473	6.68365	8.09473	16.5185
8.09828	-29.7142	8.09828	68.7253	8.09828	29.8466	8.09828	7.42105	8.09828	-18.9553	8.09828	21.7303	8.09828	9.74235	8.09828	3.39127	8.09828	-18.5659	8.09828	9.31076	8.09828	-36.3345	8.09828	-10.1948	8.09828	48.2181	8.09828	50.2022	8.09828	58.7943	8.09828	43.082	8.09828	46.9129	8.09828	11.6243	8.09828	31.3909	8.09828	-6.22264	8.09828	-18.653	8.09828	31.2419	8.09828	-4.765	8.09828	-4.3023	8.09828	3.81908
8.10183	-24.4123	8.10183	72.1774	8.10183	15.4536	8.10183	1.76793	8.10183	-19.8516	8.10183	12.6364	8.10183	20.226	8.10183	-16.3597	8.10183	-16.2989	8.10183	5.45955	8.10183	-32.7845	8.10183	-11.1276	8.10183	52.9243	8.10183	30.535	8.10183	38.5327	8.10183	32.8976	8.10183	29.8222	8.10183	0.03068	8.10183	39.818	8.10183	6.96371	8.10183	-1.3999	8.10183	9.35682	8.10183	-19.5843	8.10183	-12.9362	8.10183	-14.7894
8.10538	-13.3113	8.10538	43.6885	8.10538	9.00158	8.10538	-9.36776	8.10538	-9.50892	8.10538	9.1197	8.10538	13.6906	8.10538	-46.0067	8.10538	-12.6892	8.10538	12.4643	8.10538	-12.3993	8.10538	-11.6865	8.10538	61.5004	8.10538	15.1484	8.10538	27.1592	8.10538	30.9476	8.10538	2.15511	8.10538	-9.72418	8.10538	36.2012	8.10538	7.80611	8.10538	7.26624	8.10538	-10.3742	8.10538	-21.9697	8.10538	-8.67346	8.10538	-24.7114
8.10893	-12.3638	8.10893	28.1062	8.10893	15.7578	8.10893	-3.34191	8.10893	-19.2685	8.10893	3.5091	8.10893	21.3652	8.10893	-55.3548	8.10893	-15.944	8.10893	25.4532	8.10893	-3.04953	8.10893	-1.68557	8.10893	62.8909	8.10893	-1.11981	8.10893	10.9077	8.10893	14.8587	8.10893	-5.9764	8.10893	-16.1148	8.10893	31.116	8.10893	18.5755	8.10893	6.8721	8.10893	-9.51868	8.10893	-17.7433	8.10893	-1.92922	8.10893	-14.4767
8.11248	-15.7757	8.11248	18.0493	8.11248	21.8887	8.11248	-11.0165	8.11248	-27.7761	8.11248	-12.0648	8.11248	36.6788	8.11248	-52.4888	8.11248	-15.9663	8.11248	29.1443	8.11248	7.08919	8.11248	-0.99182	8.11248	56.4387	8.11248	-17.5245	8.11248	-9.53524	8.11248	4.15898	8.11248	-15.6486	8.11248	-13.8287	8.11248	39.8404	8.11248	16.643	8.11248	9.10367	8.11248	2.57782	8.11248	-25.8269	8.11248	16.4945	8.11248	-10.9046
8.11603	-19.3759	8.11603	0.40029	8.11603	19.5842	8.11603	-1.79096	8.11603	-18.9816	8.11603	-5.09701	8.11603	47.4049	8.11603	-16.8801	8.11603	12.5393	8.11603	25.6191	8.11603	16.6114	8.11603	11.6833	8.11603	44.0121	8.11603	-12.4688	8.11603	-10.856	8.11603	-1.96107	8.11603	-8.06893	8.11603	-7.84099	8.11603	45.608	8.11603	25.9328	8.11603	9.30581	8.11603	18.0077	8.11603	-19.6305	8.11603	35.1434	8.11603	-2.06579
8.11958	-11.3166	8.11958	-14.9665	8.11958	42.4687	8.11958	2.47593	8.11958	-16.9436	8.11958	10.8041	8.11958	66.7247	8.11958	5.50926	8.11958	20.1406	8.11958	31.5224	8.11958	18.6939	8.11958	28.7071	8.11958	27.9047	8.11958	-16.7147	8.11958	-20.6173	8.11958	-8.24263	8.11958	2.13157	8.11958	16.0097	8.11958	44.4662	8.11958	42.5395	8.11958	15.1404	8.11958	30.6718	8.11958	-5.20896	8.11958	37.6488	8.11958	5.44181
8.12313	-3.3115	8.12313	-17.3537	8.12313	66.0842	8.12313	16.0657	8.12313	-7.54681	8.12313	5.96554	8.12313	66.4009	8.12313	36.4683	8.12313	33.7918	8.12313	36.1165	8.12313	11.6568	8.12313	36.7555	8.12313	20.0617	8.12313	-3.60868	8.12313	-26.5988	8.12313	-2.08766	8.12313	15.0151	8.12313	14.1497	8.12313	55.5897	8.12313	46.8958	8.12313	23.0824	8.12313	36.7392	8.12313	5.24022	8.12313	40.9643	8.12313	10.1126
8.12669	-2.00645	8.12669	-27.695	8.12669	72.0801	8.12669	27.7323	8.12669	8.38689	8.12669	6.15385	8.12669	64.6248	8.12669	76.209	8.12669	59.5656	8.12669	34.8504	8.12669	16.7432	8.12669	57.1592	8.12669	17.3086	8.12669	-5.06189	8.12669	-32.0567	8.12669	-7.65658	8.12669	3.3562	8.12669	-4.78011	8.12669	57.3305	8.12669	54.3599	8.12669	30.1576	8.12669	40.2453	8.12669	26.85	8.12669	44.8222	8.12669	12.7885
8.13024	9.21973	8.13024	-36.3978	8.13024	87.836	8.13024	41.1292	8.13024	26.5906	8.13024	29.0475	8.13024	58.6054	8.13024	93.6703	8.13024	69.4287	8.13024	31.7311	8.13024	4.53372	8.13024	73.6355	8.13024	23.9889	8.13024	4.32581	8.13024	-16.7963	8.13024	-28.0445	8.13024	6.38356	8.13024	8.91817	8.13024	54.4775	8.13024	68.1268	8.13024	37.5861	8.13024	57.3305	8.13024	41.9864	8.13024	52.2962	8.13024	2.26767
8.13379	13.3744	8.13379	-34.9272	8.13379	89.7271	8.13379	41.2467	8.13379	38.9443	8.13379	47.7475	8.13379	51.7466	8.13379	88.4767	8.13379	68.7371	8.13379	37.097	8.13379	14.44	8.13379	84.7926	8.13379	12.1488	8.13379	11.8302	8.13379	-6.45876	8.13379	-39.3255	8.13379	8.72909	8.13379	10.0996	8.13379	52.6606	8.13379	72.488	8.13379	31.3996	8.13379	55.5702	8.13379	41.9865	8.13379	31.8253	8.13379	-17.3347
8.13734	19.1022	8.13734	-25.4561	8.13734	87.921	8.13734	51.5466	8.13734	37.428	8.13734	47.2268	8.13734	45.3237	8.13734	68.1599	8.13734	63.0074	8.13734	44.2319	8.13734	19.6881	8.13734	82.8531	8.13734	2.35921	8.13734	-3.4188	8.13734	9.95311	8.13734	-26.9865	8.13734	22.5576	8.13734	22.4399	8.13734	49.4191	8.13734	67.3655	8.13734	25.6451	8.13734	47.0485	8.13734	43.8969	8.13734	15.4447	8.13734	-29.9513
8.14089	18.2845	8.14089	-18.6462	8.14089	66.5109	8.14089	69.0549	8.14089	38.4562	8.14089	41.6161	8.14089	44.6228	8.14089	53.685	8.14089	48.2174	8.14089	39.0924	8.14089	11.9088	8.14089	77.2134	8.14089	-13.9516	8.14089	-22.2736	8.14089	39.1753	8.14089	-23.1974	8.14089	35.6487	8.14089	21.8856	8.14089	55.2409	8.14089	70.8662	8.14089	15.5464	8.14089	31.1596	8.14089	39.7733	8.14089	16.881	8.14089	-25.49
8.14444	13.7578	8.14444	-11.8261	8.14444	51.4203	8.14444	77.6018	8.14444	48.9383	8.14444	21.6086	8.14444	38.2093	8.14444	26.6694	8.14444	58.2975	8.14444	19.1589	8.14444	6.78467	8.14444	76.9299	8.14444	-29.2282	8.14444	-31.3358	8.14444	55.8576	8.14444	-25.1225	8.14444	45.0876	8.14444	24.7083	8.14444	50.5748	8.14444	72.6793	8.14444	17.7685	8.14444	21.0722	8.14444	30.8805	8.14444	-8.575	8.14444	-25.6791
8.14799	25.2074	8.14799	-9.55356	8.14799	40.8401	8.14799	69.0046	8.14799	49.5833	8.14799	12.1358	8.14799	40.0357	8.14799	14.9656	8.14799	56.7458	8.14799	23.5849	8.14799	12.159	8.14799	68.6848	8.14799	-36.685	8.14799	-41.0146	8.14799	54.5242	8.14799	-18.71	8.14799	43.5952	8.14799	19.7954	8.14799	62.8636	8.14799	65.952	8.14799	15.4218	8.14799	-0.87165	8.14799	36.3856	8.14799	-24.5901	8.14799	-19.5661
8.15154	26.1935	8.15154	1.32097	8.15154	44.3535	8.15154	65.1165	8.15154	48.018	8.15154	-1.15813	8.15154	33.9656	8.15154	1.49494	8.15154	57.3363	8.15154	30.3274	8.15154	27.945	8.15154	64.1562	8.15154	-32.4831	8.15154	-41.2707	8.15154	61.8308	8.15154	-15.5501	8.15154	43.5627	8.15154	16.9781	8.15154	78.5101	8.15154	55.0613	8.15154	26.7769	8.15154	-6.23439	8.15154	46.4115	8.15154	-27.673	8.15154	-17.3448
8.15509	37.1936	8.15509	-2.03836	8.15509	31.8719	8.15509	64.5217	8.15509	63.8012	8.15509	-6.61718	8.15509	32.2402	8.15509	-22.7612	8.15509	72.9234	8.15509	38.1292	8.15509	46.823	8.15509	57.0369	8.15509	-19.0525	8.15509	-34.1321	8.15509	59.0422	8.15509	3.45802	8.15509	35.7337	8.15509	24.1044	8.15509	75.1286	8.15509	36.9206	8.15509	33.8212	8.15509	-5.32748	8.15509	58.2908	8.15509	-24.4551	8.15509	1.73899
8.15865	38.0102	8.15865	14.9302	8.15865	17.2216	8.15865	77.4863	8.15865	51.5332	8.15865	-14.7765	8.15865	52.9155	8.15865	-26.4428	8.15865	64.5673	8.15865	24.2927	8.15865	48.8514	8.15865	48.9205	8.15865	-2.12121	8.15865	-22.6321	8.15865	45.7606	8.15865	2.33745	8.15865	39.7371	8.15865	14.6677	8.15865	67.4679	8.15865	16.2806	8.15865	39.8465	8.15865	11.6014	8.15865	48.532	8.15865	-16.3732	8.15865	18.3758
8.1622	41.3788	8.1622	23.9273	8.1622	26.8714	8.1622	60.7154	8.1622	40.494	8.1622	-18.2108	8.1622	59.4215	8.1622	-20.543	8.1622	59.4982	8.1622	14.7956	8.1622	38.4686	8.1622	30.2074	8.1622	11.8335	8.1622	-13.4727	8.1622	21.9308	8.1622	-8.33636	8.1622	45.8359	8.1622	8.1671	8.1622	57.9519	8.1622	4.90517	8.1622	59.2242	8.1622	13.4326	8.1622	29.3971	8.1622	-6.03186	8.1622	32.4281
8.16575	34.8014	8.16575	21.2545	8.16575	35.4877	8.16575	63.1479	8.16575	43.1016	8.16575	-3.94379	8.16575	46.796	8.16575	2.54496	8.16575	66.4993	8.16575	8.05399	8.16575	29.2036	8.16575	10.7245	8.16575	29.0415	8.16575	19.1505	8.16575	24.1877	8.16575	-13.1502	8.16575	45.4934	8.16575	14.8684	8.16575	51.6713	8.16575	10.8304	8.16575	68.5103	8.16575	30.2875	8.16575	18.611	8.16575	-0.6097	8.16575	56.8241
8.1693	35.1361	8.1693	9.55095	8.1693	68.9504	8.1693	49.9689	8.1693	34.8243	8.1693	8.76069	8.1693	36.4513	8.1693	9.30284	8.1693	74.7239	8.1693	0.41335	8.1693	23.3025	8.1693	-6.21207	8.1693	39.4648	8.1693	37.9417	8.1693	6.73778	8.1693	-16.6119	8.1693	32.1701	8.1693	28.1861	8.1693	42.3711	8.1693	16.6136	8.1693	78.8898	8.1693	40.4539	8.1693	17.4536	8.1693	3.69195	8.1693	53.4992
8.17285	37.4896	8.17285	12.8252	8.17285	81.1583	8.17285	31.3192	8.17285	50.9715	8.17285	14.2663	8.17285	27.0238	8.17285	13.8814	8.17285	84.6107	8.17285	-2.2926	8.17285	12.6226	8.17285	-11.6361	8.17285	70.6988	8.17285	58.0619	8.17285	-3.26821	8.17285	1.93023	8.17285	32.726	8.17285	18.2073	8.17285	38.5759	8.17285	6.35639	8.17285	84.7511	8.17285	36.2679	8.17285	30.181	8.17285	23.7674	8.17285	59.3576
8.1764	23.4535	8.1764	0.70195	8.1764	72.6678	8.1764	19.7509	8.1764	66.3979	8.1764	20.9558	8.1764	9.00435	8.1764	15.4377	8.1764	91.5038	8.1764	-2.98491	8.1764	-2.74563	8.1764	-7.36587	8.1764	79.8529	8.1764	61.4362	8.1764	-15.9237	8.1764	5.35229	8.1764	14.6122	8.1764	9.4314	8.1764	31.6758	8.1764	3.74434	8.1764	77.8879	8.1764	28.5586	8.1764	32.9872	8.1764	30.3448	8.1764	60.6407
8.17995	23.9166	8.17995	-4.34184	8.17995	74.309	8.17995	13.4899	8.17995	75.8793	8.17995	34.5898	8.17995	-8.30312	8.17995	7.62377	8.17995	85.7216	8.17995	17.7369	8.17995	-16.637	8.17995	-14.2975	8.17995	77.3484	8.17995	77.9016	8.17995	-7.23242	8.17995	1.6115	8.17995	9.85127	8.17995	26.1824	8.17995	26.569	8.17995	9.98939	8.17995	73.8042	8.17995	22.7208	8.17995	18.6112	8.17995	31.6065	8.17995	56.4983
8.1835	23.9801	8.1835	5.4064	8.1835	70.1731	8.1835	6.16437	8.1835	74.0472	8.1835	27.2652	8.1835	-20.4315	8.1835	5.74142	8.1835	76.0122	8.1835	29.5624	8.1835	-9.32809	8.1835	-17.2062	8.1835	65.2221	8.1835	70.6776	8.1835	-3.12497	8.1835	-3.12019	8.1835	5.03997	8.1835	16.8138	8.1835	33.0506	8.1835	4.37636	8.1835	56.6966	8.1835	18.3576	8.1835	15.2749	8.1835	25.5456	8.1835	35.9051
8.18705	29.4056	8.18705	10.1077	8.18705	64.1975	8.18705	2.76063	8.18705	47.9876	8.18705	14.4273	8.18705	-21.8318	8.18705	0.02236	8.18705	73.8742	8.18705	37.7761	8.18705	-10.8861	8.18705	-24.2714	8.18705	60.47	8.18705	60.29	8.18705	16.1099	8.18705	-5.86558	8.18705	11.0521	8.18705	14.8301	8.18705	40.6321	8.18705	9.85305	8.18705	36.1223	8.18705	11.6981	8.18705	17.5833	8.18705	45.9406	8.18705	33.2025
8.19061	27.4132	8.19061	2.0934	8.19061	47.5149	8.19061	7.16435	8.19061	38.2718	8.19061	26.0948	8.19061	-18.0016	8.19061	-1.86346	8.19061	72.4094	8.19061	50.5352	8.19061	-16.2703	8.19061	-11.2304	8.19061	51.115	8.19061	67.0103	8.19061	32.0599	8.19061	-7.4527	8.19061	12.1783	8.19061	13.6061	8.19061	49.6567	8.19061	20.9032	8.19061	22.4953	8.19061	13.4081	8.19061	21.3657	8.19061	51.3317	8.19061	43.1002
8.19416	28.9407	8.19416	0.34552	8.19416	56.9481	8.19416	10.929	8.19416	25.6299	8.19416	26.575	8.19416	-21.9365	8.19416	0.306	8.19416	78.1287	8.19416	65.2982	8.19416	-12.6454	8.19416	4.32907	8.19416	40.7333	8.19416	69.9279	8.19416	35.4072	8.19416	-7.47654	8.19416	11.6475	8.19416	16.8038	8.19416	54.7415	8.19416	39.4886	8.19416	18.3061	8.19416	13.1271	8.19416	33.7354	8.19416	42.8982	8.19416	52.9652
8.19771	29.2783	8.19771	10.3695	8.19771	46.9306	8.19771	6.64237	8.19771	14.7331	8.19771	17.966	8.19771	-21.6642	8.19771	-10.8439	8.19771	61.833	8.19771	72.0177	8.19771	-6.94761	8.19771	15.689	8.19771	38.7784	8.19771	59.5938	8.19771	43.109	8.19771	9.69264	8.19771	7.64361	8.19771	8.76113	8.19771	72.2523	8.19771	45.4304	8.19771	9.27561	8.19771	11.3767	8.19771	45.7976	8.19771	41.9709	8.19771	50.1422
8.20126	30.3801	8.20126	24.7818	8.20126	30.2804	8.20126	9.73034	8.20126	11.7613	8.20126	-0.71803	8.20126	-27.3037	8.20126	-10.9048	8.20126	45.6565	8.20126	74.8244	8.20126	-5.46449	8.20126	34.9076	8.20126	33.9325	8.20126	52.2789	8.20126	46.3613	8.20126	0.46847	8.20126	0.6402	8.20126	5.49725	8.20126	65.2694	8.20126	35.3696	8.20126	1.48018	8.20126	8.45278	8.20126	55.7913	8.20126	28.8103	8.20126	35.9974
8.20481	38.3283	8.20481	24.2933	8.20481	2.73549	8.20481	29.2532	8.20481	8.78871	8.20481	-4.73891	8.20481	5.49187	8.20481	-11.183	8.20481	33.1348	8.20481	52.8839	8.20481	9.46809	8.20481	41.3494	8.20481	40.4081	8.20481	47.9098	8.20481	53.105	8.20481	-12.5404	8.20481	6.99872	8.20481	7.57573	8.20481	55.4363	8.20481	27.2913	8.20481	-1.43184	8.20481	14.3528	8.20481	52.3071	8.20481	18.0102	8.20481	38.6828
8.20836	38.2	8.20836	26.3346	8.20836	-13.3106	8.20836	42.4014	8.20836	-11.1553	8.20836	-18.0115	8.20836	24.274	8.20836	-9.49789	8.20836	11.3353	8.20836	46.3112	8.20836	10.5913	8.20836	51.188	8.20836	38.7544	8.20836	55.1976	8.20836	42.3058	8.20836	-25.3719	8.20836	15.9281	8.20836	-14.4241	8.20836	43.4516	8.20836	26.6842	8.20836	10.184	8.20836	19.0642	8.20836	43.9866	8.20836	19.2978	8.20836	56.127
8.21191	38.1902	8.21191	27.3927	8.21191	-16.74	8.21191	39.1966	8.21191	-19.2618	8.21191	-14.818	8.21191	22.0161	8.21191	-4.46493	8.21191	-2.11908	8.21191	29.9234	8.21191	14.6391	8.21191	36.635	8.21191	41.467	8.21191	49.2074	8.21191	33.557	8.21191	-36.4401	8.21191	19.0571	8.21191	-32.1956	8.21191	43.9373	8.21191	32.3772	8.21191	17.6292	8.21191	26.1792	8.21191	49.6103	8.21191	12.2684	8.21191	62.4684
8.21546	39.9107	8.21546	17.2578	8.21546	-13.2726	8.21546	46.9967	8.21546	-20.5342	8.21546	-13.3818	8.21546	33.7628	8.21546	-8.40937	8.21546	-10.6396	8.21546	8.62362	8.21546	21.6745	8.21546	31.5437	8.21546	31.5427	8.21546	54.2164	8.21546	42.2127	8.21546	-32.0759	8.21546	13.6849	8.21546	-35.6183	8.21546	43.6153	8.21546	46.6224	8.21546	21.9798	8.21546	47.2886	8.21546	54.7513	8.21546	17.1038	8.21546	66.6673
8.21901	47.029	8.21901	-1.386	8.21901	-0.06544	8.21901	54.8322	8.21901	-12.9181	8.21901	-5.48598	8.21901	45.0421	8.21901	-12.287	8.21901	-11.9058	8.21901	9.55671	8.21901	22.9263	8.21901	36.8654	8.21901	32.4914	8.21901	37.8107	8.21901	33.2994	8.21901	-22.4145	8.21901	18.2953	8.21901	-29.2886	8.21901	46.3138	8.21901	43.1858	8.21901	31.9295	8.21901	49.5614	8.21901	57.2575	8.21901	25.4004	8.21901	59.7147
8.22257	57.5569	8.22257	-6.06986	8.22257	7.32849	8.22257	56.953	8.22257	2.65141	8.22257	-4.36318	8.22257	53.3149	8.22257	-13.7184	8.22257	-13.2433	8.22257	2.21408	8.22257	12.6773	8.22257	41.5891	8.22257	31.4939	8.22257	26.687	8.22257	30.5878	8.22257	4.30769	8.22257	20.5972	8.22257	-25.7824	8.22257	49.9919	8.22257	27.3439	8.22257	29.5448	8.22257	43.493	8.22257	56.4412	8.22257	19.5458	8.22257	64.6777
8.22612	53.9095	8.22612	-9.39704	8.22612	6.97253	8.22612	56.852	8.22612	15.285	8.22612	-13.5628	8.22612	44.2782	8.22612	-11.1319	8.22612	-13.1963	8.22612	-8.42773	8.22612	-2.41826	8.22612	33.4495	8.22612	28.3778	8.22612	20.8037	8.22612	32.9872	8.22612	11.6534	8.22612	22.3128	8.22612	-17.1709	8.22612	46.8414	8.22612	11.1702	8.22612	19.0102	8.22612	35.1358	8.22612	43.1218	8.22612	13.5564	8.22612	61.6056
8.22967	50.2969	8.22967	-1.95868	8.22967	23.0891	8.22967	58.9161	8.22967	37.0404	8.22967	-16.9542	8.22967	43.3707	8.22967	2.7973	8.22967	-2.75343	8.22967	-7.80734	8.22967	0.1018	8.22967	33.2654	8.22967	21.8009	8.22967	22.7533	8.22967	34.2989	8.22967	25.3654	8.22967	18.0005	8.22967	-5.51221	8.22967	34.8329	8.22967	4.88966	8.22967	18.3156	8.22967	31.3915	8.22967	26.6879	8.22967	14.1303	8.22967	64.6277
8.23322	59.1289	8.23322	9.21535	8.23322	32.8723	8.23322	46.1035	8.23322	42.0682	8.23322	-21.0242	8.23322	30.652	8.23322	2.52535	8.23322	12.4401	8.23322	-8.24072	8.23322	3.0578	8.23322	30.1507	8.23322	21.0044	8.23322	12.6811	8.23322	36.3464	8.23322	39.9251	8.23322	18.5001	8.23322	-5.81678	8.23322	33.58	8.23322	-9.37018	8.23322	15.4336	8.23322	25.8004	8.23322	21.4581	8.23322	14.8979	8.23322	54.2786
8.23677	61.3957	8.23677	17.0959	8.23677	42.984	8.23677	26.7557	8.23677	33.6958	8.23677	-4.30719	8.23677	21.8649	8.23677	0.43657	8.23677	29.6338	8.23677	-1.3616	8.23677	3.85836	8.23677	25.7145	8.23677	22.3097	8.23677	24.1335	8.23677	25.0185	8.23677	49.8769	8.23677	33.5001	8.23677	12.236	8.23677	40.7745	8.23677	-3.70575	8.23677	19.0488	8.23677	12.3819	8.23677	13.9651	8.23677	14.9551	8.23677	47.7642
8.24032	65.697	8.24032	25.8781	8.24032	54.2774	8.24032	11.3889	8.24032	34.4743	8.24032	4.7371	8.24032	7.8109	8.24032	-0.98645	8.24032	36.3463	8.24032	9.89997	8.24032	7.01709	8.24032	32.2587	8.24032	16.0926	8.24032	26.6832	8.24032	25.2501	8.24032	47.4891	8.24032	51.8233	8.24032	23.6838	8.24032	46.2948	8.24032	3.64876	8.24032	20.5078	8.24032	3.23653	8.24032	3.67653	8.24032	10.5118	8.24032	44.3944
8.24387	59.2898	8.24387	35.161	8.24387	72.9556	8.24387	3.44177	8.24387	36.314	8.24387	2.05336	8.24387	-7.01838	8.24387	13.0284	8.24387	33.7412	8.24387	16.487	8.24387	3.91695	8.24387	37.1567	8.24387	9.68034	8.24387	31.3311	8.24387	24.9558	8.24387	57.4266	8.24387	60.496	8.24387	18.7846	8.24387	63.7584	8.24387	16.0855	8.24387	29.1943	8.24387	-13.4127	8.24387	-2.06604	8.24387	16.0381	8.24387	42.0471
8.24742	53.3202	8.24742	41.5603	8.24742	71.4583	8.24742	0.53346	8.24742	43.1292	8.24742	-7.42987	8.24742	-24.0083	8.24742	-0.71929	8.24742	43.7844	8.24742	16.3875	8.24742	-6.76172	8.24742	43.8626	8.24742	9.53663	8.24742	29.082	8.24742	30.0328	8.24742	50.925	8.24742	53.8427	8.24742	18.9401	8.24742	79.1065	8.24742	8.94422	8.24742	30.1976	8.24742	-14.0833	8.24742	-14.0534	8.24742	28.2813	8.24742	25.3752
8.25097	40.0586	8.25097	32.4419	8.25097	67.031	8.25097	-16.3705	8.25097	34.4367	8.25097	-15.7651	8.25097	-31.255	8.25097	-0.95478	8.25097	37.9137	8.25097	23.8555	8.25097	-3.949	8.25097	37.4038	8.25097	-2.87175	8.25097	30.3198	8.25097	22.1093	8.25097	12.9395	8.25097	54.4543	8.25097	22.2186	8.25097	76.4498	8.25097	-9.71806	8.25097	30.7773	8.25097	-25.3597	8.25097	-23.8558	8.25097	19.4828	8.25097	22.139
8.25453	18.3583	8.25453	25.6879	8.25453	70.1255	8.25453	-20.0653	8.25453	9.89048	8.25453	-15.379	8.25453	-27.7545	8.25453	-2.51889	8.25453	32.8957	8.25453	12.5138	8.25453	-3.02661	8.25453	25.1583	8.25453	-7.87781	8.25453	26.3457	8.25453	28.6079	8.25453	-14.3773	8.25453	48.2225	8.25453	19.3861	8.25453	75.692	8.25453	0.89148	8.25453	39.1998	8.25453	-4.598	8.25453	-30.6258	8.25453	10.4885	8.25453	33.6523
8.25808	10.7013	8.25808	37.0871	8.25808	63.3123	8.25808	-18.3323	8.25808	-0.36937	8.25808	-14.3945	8.25808	-41.6855	8.25808	-4.25723	8.25808	25.0749	8.25808	13.9689	8.25808	-8.54631	8.25808	17.6618	8.25808	-24.0383	8.25808	24.0242	8.25808	15.3964	8.25808	-17.278	8.25808	40.571	8.25808	-1.99452	8.25808	69.6564	8.25808	7.37524	8.25808	46.8499	8.25808	17.4096	8.25808	-29.048	8.25808	19.1039	8.25808	57.1479
8.26163	-2.81607	8.26163	50.242	8.26163	46.1087	8.26163	-13.6551	8.26163	1.44686	8.26163	-18.0521	8.26163	-37.8433	8.26163	-5.17205	8.26163	15.7219	8.26163	11.3402	8.26163	-6.2236	8.26163	10.6245	8.26163	-21.386	8.26163	10.8958	8.26163	15.5118	8.26163	-34.7677	8.26163	31.715	8.26163	-18.3741	8.26163	68.7094	8.26163	2.23182	8.26163	61.1505	8.26163	50.0607	8.26163	-12.6716	8.26163	23.4804	8.26163	63.564
8.26518	9.85923	8.26518	42.2746	8.26518	37.4879	8.26518	-2.08473	8.26518	-4.0995	8.26518	-11.3699	8.26518	-23.6276	8.26518	-12.885	8.26518	5.55809	8.26518	18.7269	8.26518	-1.13775	8.26518	31.2113	8.26518	-33.6275	8.26518	9.32517	8.26518	15.6573	8.26518	-30.5438	8.26518	23.8698	8.26518	-19.0527	8.26518	49.6825	8.26518	6.36551	8.26518	69.7019	8.26518	72.9925	8.26518	-7.66635	8.26518	38.3566	8.26518	70.9817
8.26873	13.9918	8.26873	28.4912	8.26873	33.8336	8.26873	16.6588	8.26873	3.24231	8.26873	-2.9009	8.26873	-18.9311	8.26873	-10.864	8.26873	-6.21259	8.26873	23.223	8.26873	5.27729	8.26873	55.791	8.26873	-29.9215	8.26873	2.21904	8.26873	21.2683	8.26873	-22.31	8.26873	2.35404	8.26873	-7.69877	8.26873	34.0498	8.26873	7.88987	8.26873	72.9235	8.26873	75.2409	8.26873	2.00213	8.26873	44.1964	8.26873	68.3114
8.27228	8.96171	8.27228	14.5045	8.27228	38.069	8.27228	34.4462	8.27228	11.9428	8.27228	-3.66029	8.27228	-4.21354	8.27228	-9.50515	8.27228	-20.2474	8.27228	6.55106	8.27228	3.9396	8.27228	67.8976	8.27228	-33.1431	8.27228	17.1264	8.27228	21.0958	8.27228	-8.60461	8.27228	-19.325	8.27228	3.73703	8.27228	21.7558	8.27228	3.71002	8.27228	70.3212	8.27228	75.3076	8.27228	10.3742	8.27228	35.7251	8.27228	68.6362
8.27583	-0.38389	8.27583	11.0951	8.27583	42.7467	8.27583	42.1457	8.27583	30.7682	8.27583	-3.38107	8.27583	13.6174	8.27583	3.25625	8.27583	-21.9244	8.27583	3.29039	8.27583	-0.67247	8.27583	66.5491	8.27583	-23.9446	8.27583	26.4669	8.27583	23.6519	8.27583	2.58711	8.27583	-28.4099	8.27583	6.12012	8.27583	-9.61911	8.27583	-6.61889	8.27583	79.5339	8.27583	76.9071	8.27583	10.4585	8.27583	38.9566	8.27583	62.1378
8.27938	-0.30282	8.27938	2.81239	8.27938	47.0592	8.27938	39.6871	8.27938	39.8336	8.27938	-7.7919	8.27938	26.6794	8.27938	9.48558	8.27938	-26.7617	8.27938	16.7055	8.27938	8.44785	8.27938	67.1858	8.27938	-23.5832	8.27938	23.2437	8.27938	23.1578	8.27938	17.2592	8.27938	-39.342	8.27938	0.65196	8.27938	-29.0062	8.27938	-8.44314	8.27938	79.83	8.27938	77.679	8.27938	12.9066	8.27938	29.8553	8.27938	47.3032
8.28293	16.6299	8.28293	1.97381	8.28293	50.6838	8.28293	35.6925	8.28293	45.7263	8.28293	0.62031	8.28293	40.6541	8.28293	-1.42731	8.28293	-30.1635	8.28293	23.5391	8.28293	12.615	8.28293	61.7321	8.28293	-19.3273	8.28293	31.5452	8.28293	20.2264	8.28293	35.436	8.28293	-43.4777	8.28293	3.41079	8.28293	-26.6194	8.28293	-18.2528	8.28293	71.8194	8.28293	72.2895	8.28293	31.513	8.28293	22.2925	8.28293	23.9496
8.28649	34.0758	8.28649	3.09817	8.28649	47.2162	8.28649	16.5758	8.28649	43.7503	8.28649	6.07093	8.28649	49.1513	8.28649	10.7824	8.28649	-33.81	8.28649	37.423	8.28649	1.14002	8.28649	54.1196	8.28649	-16.8435	8.28649	39.1999	8.28649	14.9419	8.28649	28.933	8.28649	-42.1616	8.28649	16.0451	8.28649	-16.9365	8.28649	-10.3402	8.28649	55.8337	8.28649	58.8584	8.28649	45.1434	8.28649	29.5543	8.28649	0.87956
8.29004	41.4647	8.29004	8.97147	8.29004	46.6445	8.29004	3.01319	8.29004	41.6349	8.29004	2.04159	8.29004	58.4265	8.29004	29.1399	8.29004	-45.5999	8.29004	42.1743	8.29004	-7.47032	8.29004	40.6238	8.29004	-18.3907	8.29004	30.4372	8.29004	23.6415	8.29004	18.6299	8.29004	-39.1453	8.29004	0.87681	8.29004	-8.65564	8.29004	-2.18418	8.29004	31.8754	8.29004	37.4631	8.29004	48.9035	8.29004	41.3091	8.29004	-21.2388
8.29359	37.5936	8.29359	-4.29537	8.29359	39.1118	8.29359	-3.45533	8.29359	29.0204	8.29359	0.6218	8.29359	59.1992	8.29359	41.0462	8.29359	-37.7755	8.29359	46.1287	8.29359	-18.6658	8.29359	19.0387	8.29359	-15.9175	8.29359	28.3153	8.29359	19.0965	8.29359	23.4891	8.29359	-43.517	8.29359	-11.7621	8.29359	13.2738	8.29359	9.86717	8.29359	19.4601	8.29359	21.6033	8.29359	51.8527	8.29359	45.639	8.29359	-32.9896
8.29714	37.2724	8.29714	-20.0268	8.29714	36.1902	8.29714	-16.2235	8.29714	20.1286	8.29714	1.48688	8.29714	53.4572	8.29714	31.6164	8.29714	-11.7908	8.29714	57.9405	8.29714	-15.951	8.29714	4.00464	8.29714	0.05151	8.29714	16.9818	8.29714	8.95338	8.29714	20.8031	8.29714	-37.8791	8.29714	-12.8939	8.29714	36.3626	8.29714	15.1694	8.29714	5.35629	8.29714	5.88214	8.29714	58.7634	8.29714	61.5495	8.29714	-37
8.30069	34.3553	8.30069	-41.6654	8.30069	36.9887	8.30069	-36.5315	8.30069	13.7491	8.30069	14.4321	8.30069	50.0314	8.30069	13.5269	8.30069	-10.8975	8.30069	66.5715	8.30069	-7.93217	8.30069	-21.9979	8.30069	14.0142	8.30069	0.86896	8.30069	-1.23205	8.30069	17.9652	8.30069	-17.1643	8.30069	-17.8428	8.30069	53.0133	8.30069	13.5	8.30069	-1.15341	8.30069	-15.8	8.30069	59.5071	8.30069	52.9824	8.30069	-24.8445
8.30424	36.2759	8.30424	-38.7922	8.30424	44.6636	8.30424	-35.1716	8.30424	13.2933	8.30424	29.6525	8.30424	37.7863	8.30424	19.2217	8.30424	5.90052	8.30424	50.1418	8.30424	-10.5456	8.30424	-25.7273	8.30424	25.624	8.30424	-18.7508	8.30424	-0.45689	8.30424	20.8045	8.30424	5.30232	8.30424	-22.5193	8.30424	71.5399	8.30424	27.5716	8.30424	-11.035	8.30424	-4.02522	8.30424	53.8417	8.30424	50.7769	8.30424	-21.3486
8.30779	48.0641	8.30779	-28.6453	8.30779	40.9205	8.30779	-22.1811	8.30779	22.9725	8.30779	39.098	8.30779	17.8662	8.30779	17.6806	8.30779	6.93905	8.30779	50.4971	8.30779	-4.09274	8.30779	-36.3647	8.30779	30.6941	8.30779	-32.4973	8.30779	-10.3908	8.30779	25.351	8.30779	22.9501	8.30779	-18.402	8.30779	73.49	8.30779	22.8724	8.30779	-9.08892	8.30779	6.12796	8.30779	45.0615	8.30779	61.4321	8.30779	1.99119
8.31134	49.3876	8.31134	-17.8811	8.31134	15.3498	8.31134	-12.3307	8.31134	25.9882	8.31134	51.3646	8.31134	15.9402	8.31134	8.09548	8.31134	20.2502	8.31134	50.8047	8.31134	6.29448	8.31134	-31.8662	8.31134	32.5671	8.31134	-53.8316	8.31134	-16.2775	8.31134	5.83079	8.31134	19.6952	8.31134	-20.0607	8.31134	74.3126	8.31134	14.7052	8.31134	-9.71999	8.31134	6.76556	8.31134	36.7993	8.31134	66.8328	8.31134	10.9097
8.31489	58.2707	8.31489	-6.84249	8.31489	3.0918	8.31489	-4.51911	8.31489	22.3285	8.31489	57.564	8.31489	2.09357	8.31489	-1.5781	8.31489	37.1617	8.31489	44.7527	8.31489	12.7795	8.31489	-16.0791	8.31489	18.6166	8.31489	-48.5428	8.31489	-21.1746	8.31489	1.82937	8.31489	16.0172	8.31489	-13.4309	8.31489	67.6309	8.31489	11.4945	8.31489	-27.5848	8.31489	2.43272	8.31489	21.8833	8.31489	62.3454	8.31489	25.2873
8.31845	64.8016	8.31845	8.93952	8.31845	10.8383	8.31845	5.77437	8.31845	27.0053	8.31845	36.0939	8.31845	-6.70714	8.31845	-10.5844	8.31845	54.4553	8.31845	25.3484	8.31845	19.1001	8.31845	-0.77106	8.31845	9.29037	8.31845	-47.5854	8.31845	-22.9894	8.31845	-4.63587	8.31845	1.77991	8.31845	-4.16512	8.31845	64.5103	8.31845	8.40371	8.31845	-21.511	8.31845	3.13038	8.31845	10.9181	8.31845	62.53	8.31845	32.1195
8.322	74.4392	8.322	18.9106	8.322	18.2324	8.322	12.787	8.322	27.176	8.322	29.1256	8.322	6.42903	8.322	-15.2003	8.322	67.664	8.322	13.2417	8.322	19.1241	8.322	14.5421	8.322	-7.05374	8.322	-33.6266	8.322	-37.8279	8.322	-12.7381	8.322	7.7998	8.322	1.57216	8.322	66.0409	8.322	-4.73069	8.322	-16.1195	8.322	10.9835	8.322	1.48331	8.322	45.0941	8.322	46.4634
8.32555	81.6241	8.32555	36.0012	8.32555	24.4023	8.32555	14.6868	8.32555	24.5802	8.32555	26.7471	8.32555	-0.1477	8.32555	-11.2918	8.32555	67.4256	8.32555	11.0715	8.32555	23.7521	8.32555	17.2045	8.32555	-11.1382	8.32555	-16.8255	8.32555	-32.8342	8.32555	-4.73443	8.32555	5.52573	8.32555	3.71235	8.32555	52.0764	8.32555	-12.7085	8.32555	3.80997	8.32555	13.5333	8.32555	-2.77573	8.32555	36.2383	8.32555	48.9234
8.3291	99.5202	8.3291	47.1649	8.3291	21.4622	8.3291	18.696	8.3291	11.1687	8.3291	7.84933	8.3291	2.95718	8.3291	-17.6636	8.3291	56.629	8.3291	10.5408	8.3291	22.6293	8.3291	16.069	8.3291	-20.0276	8.3291	6.66309	8.3291	-26.8215	8.3291	-8.30355	8.3291	7.68302	8.3291	10.2787	8.3291	44.1061	8.3291	-12.8113	8.3291	3.15691	8.3291	12.1159	8.3291	1.7078	8.3291	26.0801	8.3291	39.5824
8.33265	102.797	8.33265	66.6465	8.33265	16.5614	8.33265	31.1321	8.33265	11.5185	8.33265	-0.04798	8.33265	6.55551	8.33265	-19.843	8.33265	50.985	8.33265	-0.21794	8.33265	12.3238	8.33265	22.269	8.33265	-29.7326	8.33265	25.9806	8.33265	-14.9002	8.33265	-14.0368	8.33265	5.78548	8.33265	22.6828	8.33265	37.3107	8.33265	-7.47461	8.33265	13.9427	8.33265	1.7473	8.33265	7.82754	8.33265	19.6296	8.33265	29.0828
8.3362	96.7478	8.3362	76.1495	8.3362	8.23653	8.3362	32.6971	8.3362	0.78416	8.3362	-11.7251	8.3362	-4.22152	8.3362	-3.21927	8.3362	43.8536	8.3362	-9.40688	8.3362	-4.67351	8.3362	33.2407	8.3362	-38.6326	8.3362	42.3801	8.3362	-5.79998	8.3362	-29.4214	8.3362	-9.34012	8.3362	34.5351	8.3362	31.6786	8.3362	-10.2279	8.3362	20.1745	8.3362	-5.67185	8.3362	10.0907	8.3362	11.7703	8.3362	25.2898
8.33975	66.0349	8.33975	76.6679	8.33975	-4.43576	8.33975	35.5628	8.33975	-13.0686	8.33975	-32.8121	8.33975	-0.35148	8.33975	5.74373	8.33975	36.9854	8.33975	-27.0839	8.33975	-4.97536	8.33975	27.3044	8.33975	-32.8019	8.33975	64.181	8.33975	14.8216	8.33975	-40.4664	8.33975	-19.1539	8.33975	27.6791	8.33975	23.9234	8.33975	-5.40868	8.33975	28.8678	8.33975	-8.13937	8.33975	18.1397	8.33975	-3.45828	8.33975	20.364
8.3433	38.0375	8.3433	61.8419	8.3433	-5.49947	8.3433	36.6333	8.3433	0.82728	8.3433	-45.6364	8.3433	2.90935	8.3433	-2.85323	8.3433	44.2296	8.3433	-26.6721	8.3433	2.59623	8.3433	17.1347	8.3433	-17.486	8.3433	89.9971	8.3433	21.8194	8.3433	-24.2446	8.3433	-16.1136	8.3433	22.2275	8.3433	33.1011	8.3433	2.54886	8.3433	42.1421	8.3433	-21.2383	8.3433	14.8334	8.3433	-10.9195	8.3433	15.1531
8.34685	2.31829	8.34685	41.3844	8.34685	-0.88981	8.34685	25.9891	8.34685	5.01254	8.34685	-49.3617	8.34685	8.08209	8.34685	-10.7792	8.34685	51.8854	8.34685	-25.047	8.34685	6.8991	8.34685	30.0488	8.34685	-0.45161	8.34685	96.4924	8.34685	34.1155	8.34685	-7.91729	8.34685	-9.52146	8.34685	16.6272	8.34685	43.9084	8.34685	1.69594	8.34685	50.537	8.34685	-30.7021	8.34685	20.799	8.34685	-13.8747	8.34685	17.682
8.35041	-16.5709	8.35041	18.3241	8.35041	0.12204	8.35041	27.7792	8.35041	0.42916	8.35041	-44.9015	8.35041	19.1661	8.35041	-14.3469	8.35041	42.3714	8.35041	-23.6679	8.35041	4.64299	8.35041	34.2	8.35041	18.3683	8.35041	84.1777	8.35041	45.0505	8.35041	-1.66162	8.35041	-5.26314	8.35041	20.6175	8.35041	50.9725	8.35041	11.2618	8.35041	56.5407	8.35041	-40.4433	8.35041	23.3582	8.35041	-17.2405	8.35041	14.5729
8.35396	-28.944	8.35396	0.10304	8.35396	7.67447	8.35396	13.7424	8.35396	8.37011	8.35396	-41.8489	8.35396	16.4612	8.35396	5.20891	8.35396	35.1731	8.35396	-24.8426	8.35396	6.57127	8.35396	43.3096	8.35396	20.6736	8.35396	71.1057	8.35396	51.2417	8.35396	-14.9147	8.35396	8.82176	8.35396	24.3793	8.35396	50.5023	8.35396	7.90271	8.35396	37.4884	8.35396	-30.4684	8.35396	7.7803	8.35396	-14.0616	8.35396	15.6428
8.35751	-21.4282	8.35751	-8.34384	8.35751	17.7098	8.35751	10.1862	8.35751	19.2427	8.35751	-40.7437	8.35751	31.745	8.35751	11.8728	8.35751	38.5911	8.35751	-10.4044	8.35751	7.70678	8.35751	40.2452	8.35751	30.0013	8.35751	55.8076	8.35751	53.0187	8.35751	-19.1573	8.35751	1.93707	8.35751	22.9553	8.35751	39.9905	8.35751	11.3214	8.35751	23.1648	8.35751	-23.9776	8.35751	0.63437	8.35751	-10.6511	8.35751	34.6747
8.36106	-21.2322	8.36106	-2.12275	8.36106	10.6429	8.36106	-6.2502	8.36106	20.6289	8.36106	-32.414	8.36106	37.5589	8.36106	11.6304	8.36106	46.3493	8.36106	0.67683	8.36106	3.23428	8.36106	29.5487	8.36106	16.6318	8.36106	26.9472	8.36106	46.9222	8.36106	-41.946	8.36106	-20.5349	8.36106	6.0269	8.36106	36.0753	8.36106	9.40187	8.36106	-7.92576	8.36106	-27.4648	8.36106	-8.06627	8.36106	-6.38072	8.36106	29.612
8.36461	-10.6275	8.36461	7.66798	8.36461	21.8769	8.36461	-21.326	8.36461	29.689	8.36461	-26.4364	8.36461	41.953	8.36461	15.6384	8.36461	57.4102	8.36461	12.3447	8.36461	-3.79091	8.36461	29.4524	8.36461	7.60126	8.36461	13.7383	8.36461	52.4039	8.36461	-47.5278	8.36461	-4.21882	8.36461	-11.7256	8.36461	29.5689	8.36461	8.613	8.36461	-22.9174	8.36461	-15.8277	8.36461	-17.6484	8.36461	2.24466	8.36461	34.2389
8.36816	5.53365	8.36816	11.8888	8.36816	48.4527	8.36816	-26.1796	8.36816	35.962	8.36816	-22.1114	8.36816	46.6063	8.36816	19.3055	8.36816	70.1831	8.36816	2.13214	8.36816	-19.9634	8.36816	30.0705	8.36816	0.0282	8.36816	-1.87711	8.36816	50.2594	8.36816	-49.7245	8.36816	-0.7034	8.36816	-20.9557	8.36816	11.2128	8.36816	13.7503	8.36816	-27.8493	8.36816	-10.6847	8.36816	-17.4132	8.36816	19.7936	8.36816	41.3811
8.37171	31.9007	8.37171	14.8206	8.37171	49.725	8.37171	-34.0882	8.37171	29.1664	8.37171	-15.8926	8.37171	53.1459	8.37171	20.7102	8.37171	56.2979	8.37171	-0.44668	8.37171	-25.6275	8.37171	37.0215	8.37171	-5.16948	8.37171	-4.92587	8.37171	38.159	8.37171	-35.4489	8.37171	7.94677	8.37171	-22.0214	8.37171	6.70042	8.37171	5.77862	8.37171	-33.2697	8.37171	-10.7027	8.37171	-10.9895	8.37171	22.8597	8.37171	41.2151
8.37526	54.3011	8.37526	20.0074	8.37526	47.3436	8.37526	-29.9117	8.37526	20.7297	8.37526	-22.3063	8.37526	52.6184	8.37526	31.0424	8.37526	36.0406	8.37526	2.93143	8.37526	-40.4509	8.37526	32.8968	8.37526	-8.95864	8.37526	-8.05117	8.37526	37.3213	8.37526	-21.5088	8.37526	12.5501	8.37526	-23.5391	8.37526	-12.54	8.37526	5.20048	8.37526	-28.1419	8.37526	-14.067	8.37526	-4.91574	8.37526	26.8973	8.37526	35.0151
8.37881	77.1868	8.37881	32.9321	8.37881	49.4866	8.37881	-18.0131	8.37881	19.9943	8.37881	-32.0985	8.37881	53.078	8.37881	28.4933	8.37881	29.8202	8.37881	9.45087	8.37881	-41.2427	8.37881	27.1901	8.37881	-22.6718	8.37881	-12.8703	8.37881	44.7977	8.37881	-41.8076	8.37881	24.0194	8.37881	-25.9462	8.37881	-34.2752	8.37881	-1.97572	8.37881	-28.7624	8.37881	-15.8693	8.37881	2.45818	8.37881	35.2067	8.37881	16.0294
8.38237	95.2108	8.38237	44.8464	8.38237	48.7375	8.38237	3.95972	8.38237	30.4108	8.38237	-38.2344	8.38237	41.6724	8.38237	31.3344	8.38237	25.2881	8.38237	3.17445	8.38237	-34.5261	8.38237	31.8772	8.38237	-20.3205	8.38237	-23.1761	8.38237	62.3967	8.38237	-41.002	8.38237	26.3915	8.38237	-5.60047	8.38237	-28.5557	8.38237	-0.96613	8.38237	-25.251	8.38237	-19.0228	8.38237	6.75288	8.38237	36.94	8.38237	17.1094
8.38592	114.375	8.38592	48.7587	8.38592	61.2155	8.38592	15.2126	8.38592	27.2072	8.38592	-38.6068	8.38592	30.9748	8.38592	36.0016	8.38592	20.9431	8.38592	-5.77836	8.38592	-24.3081	8.38592	43.423	8.38592	-25.2639	8.38592	-12.8703	8.38592	78.2057	8.38592	-35.1565	8.38592	14.4255	8.38592	8.52762	8.38592	-8.5938	8.38592	-17.4957	8.38592	-19.5992	8.38592	-10.5038	8.38592	19.1232	8.38592	31.0596	8.38592	18.1174
8.38947	112.765	8.38947	47.0847	8.38947	70.5857	8.38947	27.2811	8.38947	28.8633	8.38947	-43.0305	8.38947	29.6988	8.38947	27.546	8.38947	12.8522	8.38947	5.54938	8.38947	-14.1741	8.38947	42.0803	8.38947	-20.9044	8.38947	1.05958	8.38947	93.4259	8.38947	-36.2938	8.38947	13.2435	8.38947	9.21382	8.38947	12.8729	8.38947	-15.4006	8.38947	-16.026	8.38947	4.45631	8.38947	32.7099	8.38947	24.3582	8.38947	21.5429
8.39302	113.557	8.39302	31.1219	8.39302	82.1964	8.39302	22.3174	8.39302	42.2233	8.39302	-31.9521	8.39302	26.0997	8.39302	12.3095	8.39302	1.99847	8.39302	17.777	8.39302	-13.3064	8.39302	40.4184	8.39302	-25.7821	8.39302	1.24748	8.39302	78.5056	8.39302	-35.0184	8.39302	6.56496	8.39302	11.4474	8.39302	31.4009	8.39302	-21.2311	8.39302	-9.17451	8.39302	-8.49056	8.39302	32.9335	8.39302	2.74668	8.39302	28.5206
8.39657	108.061	8.39657	9.80584	8.39657	84.4121	8.39657	17.5299	8.39657	19.5751	8.39657	-38.8387	8.39657	37.3593	8.39657	8.70285	8.39657	-5.41034	8.39657	19.0924	8.39657	-9.21609	8.39657	50.738	8.39657	-20.2204	8.39657	-3.55621	8.39657	67.5976	8.39657	-39.5177	8.39657	-9.02013	8.39657	28.2414	8.39657	33.8575	8.39657	-15.9907	8.39657	0.75046	8.39657	-18.8659	8.39657	36.5066	8.39657	-9.67976	8.39657	34.4604
8.40012	104.383	8.40012	-16.4439	8.40012	71.832	8.40012	13.3648	8.40012	17.1143	8.40012	-26.6259	8.40012	43.1741	8.40012	4.99589	8.40012	-12.1563	8.40012	20.0792	8.40012	1.8147	8.40012	52.3187	8.40012	-8.5573	8.40012	-0.54635	8.40012	45.0266	8.40012	-45.9257	8.40012	-14.4402	8.40012	41.3038	8.40012	36.3484	8.40012	-8.65826	8.40012	13.5243	8.40012	-33.7866	8.40012	38.0429	8.40012	-10.1546	8.40012	37.3014
8.40367	106.936	8.40367	-31.6791	8.40367	67.6594	8.40367	-5.27161	8.40367	19.2902	8.40367	-8.87907	8.40367	46.3242	8.40367	1.01706	8.40367	-8.83201	8.40367	22.3215	8.40367	13.4475	8.40367	51.1558	8.40367	-18.4658	8.40367	4.65804	8.40367	21.5379	8.40367	-56.8038	8.40367	-7.8643	8.40367	49.2259	8.40367	36.8571	8.40367	-15.3472	8.40367	3.52162	8.40367	-32.87	8.40367	25.4446	8.40367	-14.7659	8.40367	43.8389
8.40722	110.201	8.40722	-16.9634	8.40722	70.0006	8.40722	-8.48932	8.40722	16.8516	8.40722	-0.03788	8.40722	55.6908	8.40722	-5.96226	8.40722	-0.07729	8.40722	28.9817	8.40722	21.5922	8.40722	53.3929	8.40722	-15.4152	8.40722	16.9685	8.40722	13.0308	8.40722	-55.5576	8.40722	-8.04336	8.40722	53.8064	8.40722	42.1308	8.40722	-0.24548	8.40722	6.99816	8.40722	-25.91	8.40722	21.6758	8.40722	-15.721	8.40722	50.4425
8.41077	87.0347	8.41077	-13.0917	8.41077	59.864	8.41077	-16.4504	8.41077	9.58017	8.41077	10.9703	8.41077	39.2127	8.41077	-13.8035	8.41077	7.94832	8.41077	34.1091	8.41077	29.4614	8.41077	39.1577	8.41077	-21.4813	8.41077	22.5606	8.41077	-7.90043	8.41077	-51.7724	8.41077	-6.07636	8.41077	49.7296	8.41077	47.096	8.41077	5.66546	8.41077	15.764	8.41077	-24.294	8.41077	16.669	8.41077	-19.2391	8.41077	34.0203
8.41433	68.4544	8.41433	-21.5785	8.41433	57.7845	8.41433	-21.8328	8.41433	14.4835	8.41433	27.4404	8.41433	34.0726	8.41433	-15.302	8.41433	29.2401	8.41433	27.2255	8.41433	28.0575	8.41433	29.6758	8.41433	-15.4513	8.41433	32.0934	8.41433	-5.36276	8.41433	-37.6373	8.41433	10.4818	8.41433	35.7637	8.41433	48.7385	8.41433	4.74029	8.41433	32.0331	8.41433	-23.2278	8.41433	6.16515	8.41433	-16.0271	8.41433	15.2436
8.41788	55.1031	8.41788	-25.4477	8.41788	59.0916	8.41788	-10.2332	8.41788	10.7307	8.41788	20.2871	8.41788	26.0442	8.41788	-13.0861	8.41788	42.6824	8.41788	7.00675	8.41788	23.1176	8.41788	15.793	8.41788	-14.1315	8.41788	45.8333	8.41788	-14.1282	8.41788	-25.4119	8.41788	0.44358	8.41788	31.6954	8.41788	47.087	8.41788	0.4177	8.41788	49.6095	8.41788	-26.0257	8.41788	5.73	8.41788	-14.1836	8.41788	-1.87658
8.42143	45.0224	8.42143	-11.4022	8.42143	55.5186	8.42143	5.76299	8.42143	-1.13835	8.42143	12.9766	8.42143	17.6094	8.42143	-6.40672	8.42143	46.7297	8.42143	4.44602	8.42143	25.4407	8.42143	-4.85648	8.42143	-19.002	8.42143	55.8408	8.42143	-13.8082	8.42143	-7.15268	8.42143	-2.10228	8.42143	22.0125	8.42143	57.4791	8.42143	1.40814	8.42143	69.7699	8.42143	-17.0083	8.42143	10.6197	8.42143	-19.6297	8.42143	-14.7505
8.42498	32.5849	8.42498	4.01305	8.42498	56.3107	8.42498	25.7906	8.42498	-8.56802	8.42498	7.95061	8.42498	10.2308	8.42498	10.3904	8.42498	58.1953	8.42498	0.97439	8.42498	19.4175	8.42498	-16.8077	8.42498	-26.3282	8.42498	44.1253	8.42498	-10.4021	8.42498	-1.83101	8.42498	-2.09812	8.42498	12.0897	8.42498	59.3631	8.42498	4.80914	8.42498	79.1902	8.42498	-4.38756	8.42498	20.1356	8.42498	-16.9583	8.42498	-18.3592
8.42853	28.7142	8.42853	27.3895	8.42853	47.4365	8.42853	47.7645	8.42853	-9.16767	8.42853	13.3088	8.42853	-8.26341	8.42853	10.4444	8.42853	60.4621	8.42853	6.07648	8.42853	41.2687	8.42853	-18.3316	8.42853	-31.2557	8.42853	38.4002	8.42853	-6.8179	8.42853	-11.4568	8.42853	8.75662	8.42853	6.72024	8.42853	65.7804	8.42853	0.05264	8.42853	60.8458	8.42853	-2.99297	8.42853	37.9538	8.42853	-8.03296	8.42853	-21.4674
8.43208	35.4948	8.43208	43.231	8.43208	42.4605	8.43208	68.1798	8.43208	-8.7055	8.43208	6.56735	8.43208	-18.1634	8.43208	10.347	8.43208	53.5095	8.43208	2.00331	8.43208	46.9248	8.43208	-19.3663	8.43208	-16.2195	8.43208	25.8192	8.43208	6.70629	8.43208	1.31363	8.43208	3.84305	8.43208	8.64955	8.43208	80.7686	8.43208	-5.22953	8.43208	41.9865	8.43208	6.69243	8.43208	41.0011	8.43208	1.08316	8.43208	-12.0601
8.43563	31.8741	8.43563	48.2459	8.43563	49.8633	8.43563	75.9855	8.43563	-18.2706	8.43563	1.76003	8.43563	-22.6919	8.43563	8.5665	8.43563	45.7832	8.43563	2.27938	8.43563	43.1794	8.43563	-8.63075	8.43563	-14.9919	8.43563	7.40723	8.43563	22.1319	8.43563	1.95745	8.43563	-7.45317	8.43563	1.65491	8.43563	92.6871	8.43563	-16.9524	8.43563	35.1552	8.43563	20.2237	8.43563	44.5966	8.43563	5.15183	8.43563	-4.72971
8.43918	17.5461	8.43918	39.5135	8.43918	47.3977	8.43918	79.042	8.43918	-22.0515	8.43918	6.53421	8.43918	-22.2399	8.43918	15.1677	8.43918	28.4252	8.43918	-0.52055	8.43918	30.8776	8.43918	0.27606	8.43918	-10.9823	8.43918	-12.2959	8.43918	17.9992	8.43918	-8.20437	8.43918	-16.3843	8.43918	-15.8454	8.43918	88.7957	8.43918	-13.6931	8.43918	17.0892	8.43918	21.5451	8.43918	45.7558	8.43918	0.02373	8.43918	3.81018
8.44273	15.3831	8.44273	27.7423	8.44273	55.2014	8.44273	62.9117	8.44273	-22.689	8.44273	5.20319	8.44273	-20.1592	8.44273	14.4339	8.44273	25.6958	8.44273	-5.82551	8.44273	23.9331	8.44273	5.89545	8.44273	-9.06518	8.44273	-21.7155	8.44273	12.9148	8.44273	-16.5629	8.44273	-20.5041	8.44273	-16.4124	8.44273	76.5822	8.44273	-21.0734	8.44273	12.1791	8.44273	4.64406	8.44273	42.21	8.44273	-7.95354	8.44273	15.0606
8.44629	18.9922	8.44629	19.3902	8.44629	56.2613	8.44629	54.0934	8.44629	-17.732	8.44629	-3.11376	8.44629	14.5586	8.44629	23.714	8.44629	10.0837	8.44629	-5.25226	8.44629	21.2594	8.44629	12.5109	8.44629	11.865	8.44629	-18.5525	8.44629	15.7778	8.44629	-24.6441	8.44629	-25.3559	8.44629	-7.79239	8.44629	62.3637	8.44629	-10.3971	8.44629	0.19154	8.44629	-7.87061	8.44629	33.9206	8.44629	8.16828	8.44629	19.1375
8.44984	35.6901	8.44984	17.7341	8.44984	45.7473	8.44984	33.5014	8.44984	-11.457	8.44984	14.4118	8.44984	29.5643	8.44984	15.0631	8.44984	-4.37705	8.44984	-19.605	8.44984	21.7197	8.44984	4.31664	8.44984	23.3233	8.44984	-13.9123	8.44984	3.32616	8.44984	-33.9558	8.44984	-30.279	8.44984	-5.99378	8.44984	46.5616	8.44984	-16.0599	8.44984	-10.9079	8.44984	-11.4167	8.44984	11.7592	8.44984	12.277	8.44984	15.6663
8.45339	46.8819	8.45339	14.301	8.45339	41.8792	8.45339	20.1566	8.45339	-12.0481	8.45339	18.7779	8.45339	40.3201	8.45339	19.4602	8.45339	-16.2065	8.45339	-27.8793	8.45339	25.4135	8.45339	-7.79394	8.45339	20.0676	8.45339	-4.85739	8.45339	-6.75993	8.45339	-22.3522	8.45339	-36.1495	8.45339	-10.2599	8.45339	45.3838	8.45339	-16.3108	8.45339	-20.4624	8.45339	-1.76196	8.45339	-1.59591	8.45339	12.2656	8.45339	9.38939
8.45694	49.5262	8.45694	14.1842	8.45694	43.957	8.45694	7.4088	8.45694	-12.3787	8.45694	13.9635	8.45694	35.0717	8.45694	28.0416	8.45694	-32.4914	8.45694	-18.5808	8.45694	26.353	8.45694	-2.95085	8.45694	26.2942	8.45694	6.45232	8.45694	-0.68295	8.45694	-15.103	8.45694	-33.8773	8.45694	-11.9792	8.45694	39.9583	8.45694	-12.3592	8.45694	-21.6057	8.45694	3.99908	8.45694	-15.6576	8.45694	18.0634	8.45694	0.28279
8.46049	52.2106	8.46049	-8.42118	8.46049	46.8109	8.46049	4.05858	8.46049	-6.21584	8.46049	7.0161	8.46049	23.9559	8.46049	21.5049	8.46049	-36.622	8.46049	-7.86357	8.46049	32.1527	8.46049	9.2606	8.46049	33.4233	8.46049	11.0235	8.46049	-1.13261	8.46049	-4.59853	8.46049	-30.2838	8.46049	-22.1241	8.46049	33.5	8.46049	-11.2797	8.46049	-13.0861	8.46049	11.8972	8.46049	-22.3436	8.46049	11.3759	8.46049	-16.465
8.46404	55.7735	8.46404	-18.5373	8.46404	53.8804	8.46404	0.29096	8.46404	8.7718	8.46404	-1.1344	8.46404	23.8741	8.46404	21.6968	8.46404	-25.7031	8.46404	2.28167	8.46404	38.3926	8.46404	18.1385	8.46404	44.7925	8.46404	26.0104	8.46404	14.3961	8.46404	-2.22941	8.46404	-19.0539	8.46404	-38.7682	8.46404	35.2229	8.46404	-2.95103	8.46404	2.86405	8.46404	14.956	8.46404	-26.5806	8.46404	13.6401	8.46404	-40.5296
8.46759	71.5781	8.46759	-11.4899	8.46759	54.5695	8.46759	3.50035	8.46759	13.6068	8.46759	-9.58622	8.46759	18.8654	8.46759	16.6544	8.46759	-20.4162	8.46759	12.5605	8.46759	30.159	8.46759	13.703	8.46759	50.5769	8.46759	38.6016	8.46759	13.7527	8.46759	-8.76933	8.46759	-14.4298	8.46759	-43.7727	8.46759	30.627	8.46759	5.07639	8.46759	14.8889	8.46759	36.6242	8.46759	-10.9378	8.46759	3.59597	8.46759	-47.617
8.47114	72.4916	8.47114	-6.20047	8.47114	58.8006	8.47114	13.5666	8.47114	12.9019	8.47114	-8.79918	8.47114	-1.4187	8.47114	18.57	8.47114	-16.9785	8.47114	25.8428	8.47114	26.549	8.47114	8.70094	8.47114	44.7218	8.47114	46.9439	8.47114	17.9505	8.47114	-13.6774	8.47114	4.62236	8.47114	-41.0727	8.47114	27.7403	8.47114	24.977	8.47114	20.2947	8.47114	44.6986	8.47114	4.13165	8.47114	1.88681	8.47114	-33.8053
8.47469	78.0168	8.47469	-1.47847	8.47469	46.9451	8.47469	18.8881	8.47469	6.01449	8.47469	-14.9661	8.47469	-12.773	8.47469	9.15555	8.47469	-14.6294	8.47469	35.6001	8.47469	30.0907	8.47469	16.7045	8.47469	38.2898	8.47469	34.7057	8.47469	13.4324	8.47469	-4.36121	8.47469	23.0402	8.47469	-32.1435	8.47469	33.8982	8.47469	32.9205	8.47469	24.9628	8.47469	43.4832	8.47469	16.9965	8.47469	-3.12062	8.47469	-23.6486
8.47825	74.9402	8.47825	3.93961	8.47825	35.4108	8.47825	20.0221	8.47825	9.07752	8.47825	-15.6264	8.47825	-11.7322	8.47825	-11.89	8.47825	-19.1008	8.47825	58.689	8.47825	55.0745	8.47825	20.5464	8.47825	37.4244	8.47825	30.7738	8.47825	-2.07995	8.47825	-5.11035	8.47825	51.9615	8.47825	-36.0794	8.47825	33.0709	8.47825	31.6321	8.47825	22.0367	8.47825	45.3124	8.47825	32.4939	8.47825	-7.45093	8.47825	-26.6603
8.4818	71.912	8.4818	-4.72906	8.4818	38.0535	8.4818	22.9484	8.4818	18.295	8.4818	-12.8382	8.4818	-12.4885	8.4818	-24.7635	8.4818	-18.5314	8.4818	68.4322	8.4818	73.7916	8.4818	23.6225	8.4818	27.1912	8.4818	27.3527	8.4818	12.1431	8.4818	-4.41983	8.4818	58.2715	8.4818	-50.0116	8.4818	38.9553	8.4818	39.0097	8.4818	28.0578	8.4818	48.1587	8.4818	37.8174	8.4818	-7.36307	8.4818	-15.3604
8.48535	61.2324	8.48535	-9.2234	8.48535	34.203	8.48535	24.1619	8.48535	3.24318	8.48535	-15.7131	8.48535	-8.49198	8.48535	-15.9298	8.48535	-16.5007	8.48535	66.5815	8.48535	92.155	8.48535	29.6871	8.48535	10.1294	8.48535	10.3837	8.48535	30.1295	8.48535	-4.02299	8.48535	64.6613	8.48535	-47.9221	8.48535	43.7617	8.48535	39.7613	8.48535	38.7102	8.48535	46.1919	8.48535	42.5235	8.48535	-12.7211	8.48535	-5.40206
8.4889	49.1653	8.4889	-6.3923	8.4889	41.7287	8.4889	20.4806	8.4889	-6.23957	8.4889	-4.2954	8.4889	-0.36829	8.4889	-9.34659	8.4889	-7.69022	8.4889	65.2368	8.4889	98.2298	8.4889	35.8453	8.4889	3.88531	8.4889	1.26494	8.4889	34.5687	8.4889	-8.87291	8.4889	76.2557	8.4889	-45.8911	8.4889	43.4817	8.4889	32.6273	8.4889	62.3833	8.4889	26.0873	8.4889	39.7689	8.4889	-17.7339	8.4889	0.03715
8.49245	57.9563	8.49245	1.67586	8.49245	59.741	8.49245	20.3411	8.49245	-10.4869	8.49245	-13.4941	8.49245	11.2264	8.49245	-7.775	8.49245	4.64686	8.49245	69.6288	8.49245	109.466	8.49245	36.5394	8.49245	-1.68147	8.49245	4.13172	8.49245	48.0701	8.49245	-2.03882	8.49245	82.835	8.49245	-35.9515	8.49245	55.0078	8.49245	27.0609	8.49245	86.5749	8.49245	19.6341	8.49245	40.5615	8.49245	-1.52922	8.49245	5.64342
8.496	72.3196	8.496	4.06718	8.496	53.3719	8.496	13.3747	8.496	-6.20773	8.496	-13.1959	8.496	45.274	8.496	2.8155	8.496	-6.03647	8.496	65.2895	8.496	108.635	8.496	41.719	8.496	-9.13105	8.496	7.3837	8.496	53.0077	8.496	1.34694	8.496	69.4853	8.496	-16.1575	8.496	60.2471	8.496	20.0004	8.496	95.5382	8.496	11.1312	8.496	38.4496	8.496	15.6498	8.496	13.3395
8.49955	84.596	8.49955	22.188	8.49955	46.7954	8.49955	14.465	8.49955	-11.0709	8.49955	-4.28047	8.49955	51.066	8.49955	6.13178	8.49955	-5.49359	8.49955	55.2993	8.49955	117.223	8.49955	29.594	8.49955	-16.3761	8.49955	17.0544	8.49955	57.9301	8.49955	14.4637	8.49955	49.87	8.49955	-9.28691	8.49955	60.4285	8.49955	0.30448	8.49955	110.256	8.49955	6.93426	8.49955	26.5499	8.49955	17.7686	8.49955	3.23207
8.5031	78.7897	8.5031	23.272	8.5031	49.2256	8.5031	28.5748	8.5031	-5.93994	8.5031	-4.57274	8.5031	60.3621	8.5031	21.319	8.5031	2.1152	8.5031	52.4596	8.5031	114.885	8.5031	20.6192	8.5031	-29.6496	8.5031	29.8738	8.5031	62.6035	8.5031	33.7272	8.5031	48.1502	8.5031	-7.05016	8.5031	70.8569	8.5031	-12.3915	8.5031	125.97	8.5031	15.7669	8.5031	32.3297	8.5031	31.7376	8.5031	6.63354
8.50665	88.4602	8.50665	37.5177	8.50665	54.837	8.50665	33.2722	8.50665	-3.25296	8.50665	8.12452	8.50665	55.6701	8.50665	21.0829	8.50665	0.3152	8.50665	67.5075	8.50665	108.144	8.50665	35.4141	8.50665	-17.5163	8.50665	41.5177	8.50665	67.9821	8.50665	28.7906	8.50665	51.2155	8.50665	5.37383	8.50665	68.9996	8.50665	-10.0486	8.50665	127.663	8.50665	22.3577	8.50665	28.2534	8.50665	38.1712	8.50665	15.6257
8.51021	99.2062	8.51021	60.3032	8.51021	64.3856	8.51021	49.1387	8.51021	5.16865	8.51021	29.714	8.51021	42.8823	8.51021	20.9077	8.51021	-0.93468	8.51021	76.354	8.51021	101.271	8.51021	72.8774	8.51021	2.5934	8.51021	45.7376	8.51021	68.9441	8.51021	24.3542	8.51021	55.5301	8.51021	5.45054	8.51021	56.2047	8.51021	10.7204	8.51021	130.026	8.51021	36.6763	8.51021	33.7898	8.51021	33.9554	8.51021	25.158
8.51376	91.853	8.51376	81.6356	8.51376	76.7249	8.51376	59.4882	8.51376	37.7671	8.51376	46.3072	8.51376	38.6955	8.51376	38.0579	8.51376	15.5055	8.51376	84.1223	8.51376	92.8873	8.51376	94.4515	8.51376	29.3385	8.51376	66.5963	8.51376	77.7179	8.51376	21.5295	8.51376	70.094	8.51376	13.1795	8.51376	48.7947	8.51376	32.134	8.51376	121.588	8.51376	53.8767	8.51376	34.7897	8.51376	31.8081	8.51376	39.7004
8.51731	106.347	8.51731	99.3184	8.51731	85.2913	8.51731	67.2339	8.51731	49.5909	8.51731	48.19	8.51731	34.942	8.51731	34.313	8.51731	27.2812	8.51731	84.4416	8.51731	71.0417	8.51731	98.8809	8.51731	48.4598	8.51731	81.1887	8.51731	64.8363	8.51731	5.39886	8.51731	70.0347	8.51731	32.0548	8.51731	35.2398	8.51731	30.8591	8.51731	92.7542	8.51731	68.28	8.51731	37.8501	8.51731	27.8835	8.51731	63.9263
8.52086	111.918	8.52086	107.067	8.52086	103.259	8.52086	83.7851	8.52086	57.0713	8.52086	52.6898	8.52086	28.4332	8.52086	38.1108	8.52086	30.3989	8.52086	87.3294	8.52086	73.2941	8.52086	111.522	8.52086	64.9417	8.52086	95.1085	8.52086	62.4659	8.52086	7.97712	8.52086	78.5133	8.52086	59.6368	8.52086	30.5208	8.52086	44.7196	8.52086	72.6408	8.52086	47.6642	8.52086	45.2299	8.52086	30.4297	8.52086	86.2171
8.52441	111.332	8.52441	113.728	8.52441	106.33	8.52441	72.1371	8.52441	63.6071	8.52441	54.0389	8.52441	40.6669	8.52441	25.2325	8.52441	19.5168	8.52441	87.5864	8.52441	81.047	8.52441	105.608	8.52441	85.79	8.52441	99.096	8.52441	66.4878	8.52441	10.9544	8.52441	78.9329	8.52441	78.8986	8.52441	29.7677	8.52441	59.9242	8.52441	49.3118	8.52441	41.3635	8.52441	49.3667	8.52441	20.3865	8.52441	99.0832
8.52796	110.868	8.52796	114.666	8.52796	111.287	8.52796	54.0071	8.52796	75.6569	8.52796	50.063	8.52796	47.8695	8.52796	6.53004	8.52796	10.2394	8.52796	86.4688	8.52796	89.8982	8.52796	98.1169	8.52796	92.3413	8.52796	119.115	8.52796	59.2266	8.52796	11.7205	8.52796	84.3829	8.52796	82.5294	8.52796	31.9124	8.52796	60.0962	8.52796	17.9615	8.52796	41.9112	8.52796	43.4606	8.52796	14.9373	8.52796	95.3645
8.53151	124.717	8.53151	118.458	8.53151	121.881	8.53151	54.6488	8.53151	78.1247	8.53151	57.7612	8.53151	48.4224	8.53151	19.4508	8.53151	11.6002	8.53151	92.6491	8.53151	93.3828	8.53151	91.9407	8.53151	91.6684	8.53151	136.796	8.53151	73.3705	8.53151	16.6401	8.53151	72.5487	8.53151	64.5336	8.53151	55.618	8.53151	74.9464	8.53151	2.11258	8.53151	34.9442	8.53151	42.9372	8.53151	21.4426	8.53151	101.982
8.53506	133.391	8.53506	129.458	8.53506	134.216	8.53506	56.0436	8.53506	64.2456	8.53506	57.1645	8.53506	60.4267	8.53506	34.8379	8.53506	25.3514	8.53506	95.8431	8.53506	95.2162	8.53506	81.5786	8.53506	105.061	8.53506	139.56	8.53506	84.3997	8.53506	31.0427	8.53506	69.1104	8.53506	62.0294	8.53506	63.4411	8.53506	84.6046	8.53506	11.041	8.53506	26.1993	8.53506	43.0237	8.53506	35.8238	8.53506	95.6871
8.53861	131.864	8.53861	134.871	8.53861	141.335	8.53861	62.0548	8.53861	64.0256	8.53861	56.9014	8.53861	65.3817	8.53861	28.5244	8.53861	29.8977	8.53861	97.6866	8.53861	84.2397	8.53861	83.8225	8.53861	113.042	8.53861	133.802	8.53861	82.6697	8.53861	34.9444	8.53861	69.2405	8.53861	59.0099	8.53861	75.8811	8.53861	76.3353	8.53861	24.1236	8.53861	7.93471	8.53861	53.7007	8.53861	36.16	8.53861	93.8004
[truncated: 6,557 more rows]
[truncated: 192 more columns]

## Sheet: Figure 6c
	a	c	v			v	a	c
195.777	2.85375	11.1983	78.9794		4.07869	78.0765	2.8379	11.1943
[truncated: 79 more rows]
