# Supplementary material for: Engineering Na+-layer spacings to stabilize Mn-based layered cathodes for sodium-ion batteries
Source: Nat Commun. 2021 Aug 12;12:4903. doi: 10.1038/s41467-021-25074-9 (PMC8360981; doi:10.1038/s41467-021-25074-9)
Supplement: Supplementary file 2 — Source Data [file 41467_2021_25074_MOESM2_ESM.zip › Fig. 3.xlsx]

## Sheet: Figure 3a
	Pristine		Hydration		S-NMO
2-theta	Intensity	2-theta	Intensity	2-theta	Intensity
10	413.378	10	550.566	10	392.559
10.02	415.006	10.02	563.972	10.02	394.887
10.04	416.345	10.04	574.853	10.04	397.004
10.06	417.394	10.06	583.21	10.06	398.911
10.08	418.155	10.08	589.042	10.08	400.608
10.1	418.627	10.1	592.35	10.1	402.095
10.12	417.322	10.12	591.76	10.12	403.372
10.14	418.667	10.14	592.865	10.14	404.438
10.16	413.695	10.16	592.096	10.16	405.295
10.18	417.296	10.18	583.599	10.18	405.941
10.2	420.97	10.2	575.252	10.2	406.377
10.22	422.855	10.22	574.284	10.22	406.875
10.24	422.049	10.24	576.021	10.24	408.747
10.26	418.566	10.26	580.058	10.26	408.696
10.28	410.322	10.28	585.748	10.28	411.306
10.3	415.793	10.3	585.702	10.3	409.002
10.32	415.59	10.32	585.24	10.32	412.675
10.34	417.795	10.34	583.97	10.34	412.811
10.36	418.427	10.36	584.434	10.36	414.818
10.38	425.709	10.38	583.203	10.38	414.411
10.4	426.664	10.4	584.96	10.4	413.813
10.42	427.734	10.42	592.352	10.42	412.047
10.44	425.056	10.44	605.86	10.44	417.156
10.46	427.002	10.46	614.97	10.46	423.51
10.48	429.797	10.48	612.375	10.48	423.378
10.5	430.52	10.5	605.564	10.5	427.759
10.52	429.21	10.52	602.117	10.52	426.173
10.54	429.681	10.54	606.368	10.54	422.129
10.56	430.646	10.56	612.028	10.56	421.617
10.58	428.821	10.58	610.58	10.58	422.18
10.6	421.406	10.6	610.524	10.6	420.141
10.62	421.392	10.62	621.55	10.62	418.665
10.64	417.063	10.64	627.368	10.64	416.4
10.66	419.76	10.66	631.079	10.66	420.746
10.68	418.939	10.68	624.417	10.68	425.099
10.7	413.424	10.7	619.606	10.7	421.36
10.72	421.054	10.72	609.145	10.72	428.925
10.74	428.559	10.74	613.48	10.74	423.757
10.76	429.487	10.76	607.296	10.76	421.647
10.78	420.881	10.78	602.27	10.78	422.404
10.8	418.392	10.8	601.967	10.8	423.348
10.82	415.718	10.82	612.97	10.82	424.799
10.84	413.441	10.84	614.021	10.84	425.149
10.86	419.277	10.86	621.03	10.86	426.151
10.88	420.42	10.88	633.212	10.88	424.333
10.9	419.669	10.9	642.245	10.9	422.491
10.92	425.184	10.92	648.005	10.92	420.85
10.94	424.8	10.94	645.769	10.94	422.502
10.96	418.545	10.96	641.846	10.96	429.412
10.98	414.082	10.98	644.991	10.98	437.598
11	410.655	11	642.998	11	435.652
11.02	407.569	11.02	646.368	11.02	439.988
11.04	416.079	11.04	644.748	11.04	439.769
11.06	422.322	11.06	648.329	11.06	444.963
11.08	425.326	11.08	661.047	11.08	441.592
11.1	418.751	11.1	660.427	11.1	439.678
11.12	419.24	11.12	669.002	11.12	440.638
11.14	419.394	11.14	665.797	11.14	434.298
11.16	418.401	11.16	674.86	11.16	432.473
11.18	417.662	11.18	684.231	11.18	433.141
11.2	415.098	11.2	690.506	11.2	435.106
11.22	421.958	11.22	699.49	11.22	435.748
11.24	427.846	11.24	697.855	11.24	432.064
11.26	426.802	11.26	709.953	11.26	430.45
11.28	437.217	11.28	716.042	11.28	430.746
11.3	435.967	11.3	715.713	11.3	435.01
11.32	436.172	11.32	715.599	11.32	438.974
11.34	438.818	11.34	713.438	11.34	441.627
11.36	438.821	11.36	713.541	11.36	449.664
11.38	441.967	11.38	712.301	11.38	453.213
11.4	439.24	11.4	704.245	11.4	454.505
11.42	434.62	11.42	701.198	11.42	457.737
11.44	427.522	11.44	692.186	11.44	457.108
11.46	419.247	11.46	707.089	11.46	453.78
11.48	416.324	11.48	715.869	11.48	450.649
11.5	410.035	11.5	731.685	11.5	449.69
11.52	405.9	11.52	739.49	11.52	447.244
11.54	410.406	11.54	748.776	11.54	444.366
11.56	419.371	11.56	764.585	11.56	443.445
11.58	429.977	11.58	779.401	11.58	443.143
11.6	435.282	11.6	788.389	11.6	445.816
11.62	431.464	11.62	791.86	11.62	443.258
11.64	437.016	11.64	791.289	11.64	445.558
11.66	435.184	11.66	798.576	11.66	443.833
11.68	433.497	11.68	808.732	11.68	448.016
11.7	433.765	11.7	822.247	11.7	454.288
11.72	430.995	11.72	843.161	11.72	457.14
11.74	431.277	11.74	860.949	11.74	462.254
11.76	435.068	11.76	885.2	11.76	471.41
11.78	435.047	11.78	908.012	11.78	480.101
11.8	439.499	11.8	925.932	11.8	481.728
11.82	431.883	11.82	941.848	11.82	482.403
11.84	433.841	11.84	968.559	11.84	483.239
11.86	437.436	11.86	985.186	11.86	482.435
11.88	441.949	11.88	1010.77	11.88	489.125
11.9	439.825	11.9	1039.32	11.9	488.114
11.92	445.83	11.92	1077.25	11.92	488.667
11.94	453.727	11.94	1115.68	11.94	483.173
11.96	453.221	11.96	1155.4	11.96	487.811
11.98	450.161	11.98	1187.86	11.98	489.299
12	446.312	12	1235.16	12	487.554
12.02	436.674	12.02	1282.2	12.02	486.904
12.04	425.396	12.04	1333.62	12.04	487.767
12.06	421.012	12.06	1395.42	12.06	486.673
12.08	420.823	12.08	1460.74	12.08	489.373
12.1	421.133	12.1	1521.42	12.1	491.748
12.12	428.69	12.12	1589.31	12.12	495.168
12.14	433.606	12.14	1677.57	12.14	500.795
12.16	435.256	12.16	1764.23	12.16	505.353
12.18	436.119	12.18	1855.57	12.18	510.829
12.2	434.755	12.2	1986.19	12.2	514.695
12.22	437.207	12.22	2123.99	12.22	524.217
12.24	432.037	12.24	2283.95	12.24	536.385
12.26	429.378	12.26	2490.81	12.26	550.248
12.28	427.021	12.28	2696.55	12.28	547.864
12.3	422.161	12.3	2943.24	12.3	553.333
12.32	419.988	12.32	3248.99	12.32	542.27
12.34	423.979	12.34	3599.17	12.34	532.182
12.36	425.131	12.36	4012.81	12.36	533.142
12.38	425.366	12.38	4428.89	12.38	547.864
12.4	430.049	12.4	4805.14	12.4	553.333
12.42	433.371	12.42	5055.51	12.42	542.27
12.44	433.972	12.44	5140.56	12.44	532.182
12.46	432.664	12.46	5019.71	12.46	533.142
12.48	426.683	12.48	4697.64	12.48	523.152
12.5	426.765	12.5	4226.03	12.5	530.106
12.52	430.464	12.52	3660.8	12.52	541.352
12.54	432.273	12.54	3085.67	12.54	551.164
12.56	432.949	12.56	2575.97	12.56	554.038
12.58	437.786	12.58	2136.42	12.58	551.067
12.6	441.126	12.6	1797.47	12.6	549
12.62	442.867	12.62	1548.76	12.62	548.609
12.64	438.641	12.64	1379.41	12.64	547.227
12.66	438.734	12.66	1264.03	12.66	546.298
12.68	439.009	12.68	1189.8	12.68	546.143
12.7	442.559	12.7	1132.14	12.7	545.006
12.72	446.66	12.72	1078.42	12.72	546.05
12.74	453.921	12.74	1050.46	12.74	543.838
12.76	461.247	12.76	1006.86	12.76	544.646
12.78	466.874	12.78	972.625	12.78	541.876
12.8	472.953	12.8	937.261	12.8	538.277
12.82	471.457	12.82	908.464	12.82	536.123
12.84	458.545	12.84	882.755	12.84	532.822
12.86	451.401	12.86	866.681	12.86	534.256
12.88	442.744	12.88	847.214	12.88	533.81
12.9	433.021	12.9	840.163	12.9	535.691
12.92	433.916	12.92	818.911	12.92	538.318
12.94	435.876	12.94	811.138	12.94	539.399
12.96	430.282	12.96	799.27	12.96	542.429
12.98	434.741	12.98	782.392	12.98	547.081
13	444.49	13	775.126	13	548.818
13.02	440.352	13.02	768.098	13.02	548.92
13.04	442.175	13.04	759.301	13.04	548.372
13.06	441.725	13.06	760.072	13.06	551.119
13.08	437.949	13.08	760.368	13.08	554.256
13.1	437.114	13.1	756.758	13.1	553.877
13.12	442.536	13.12	745.056	13.12	553.73
13.14	447.284	13.14	742.802	13.14	552.956
13.16	448.378	13.16	733.96	13.16	552.384
13.18	461.354	13.18	711.079	13.18	553.669
13.2	470.147	13.2	706.103	13.2	557.63
13.22	469.38	13.22	698.732	13.22	560.185
13.24	466.114	13.24	696.576	13.24	559.581
13.26	457.506	13.26	695.42	13.26	564.301
13.28	442.758	13.28	691.753	13.28	566.18
13.3	435.105	13.3	692.886	13.3	571.217
13.32	431.569	13.32	693.676	13.32	574.418
13.34	431.751	13.34	691.27	13.34	574.25
13.36	435.608	13.36	677.802	13.36	576.594
13.38	440.755	13.38	673.277	13.38	574.644
13.4	445.807	13.4	673.387	13.4	571.439
13.42	450.219	13.42	673.981	13.42	570.888
13.44	450.711	13.44	679.974	13.44	572.015
13.46	450.522	13.46	672.082	13.46	570.539
13.48	447.198	13.48	677.767	13.48	573.63
13.5	452.469	13.5	682.685	13.5	573.013
13.52	453.923	13.52	682.054	13.52	572.518
13.54	453.403	13.54	683.2	13.54	572.231
13.56	455.897	13.56	677.825	13.56	571.729
13.58	453.96	13.58	674.8	13.58	576.081
13.6	451.145	13.6	669.692	13.6	576.507
13.62	450.291	13.62	664.203	13.62	579.457
13.64	450.443	13.64	662.226	13.64	581.984
13.66	450.154	13.66	654.821	13.66	582.95
13.68	452.627	13.68	656.121	13.68	586.623
13.7	452.536	13.7	659.266	13.7	588.945
13.72	452.779	13.72	662.685	13.72	586.568
13.74	450.21	13.74	669.895	13.74	587.481
13.76	459.497	13.76	673.713	13.76	596.143
13.78	457.315	13.78	672.2	13.78	595.29
13.8	447.657	13.8	664.765	13.8	594.854
13.82	446.303	13.82	652.674	13.82	600.06
13.84	444.093	13.84	636.261	13.84	601.347
13.86	444.776	13.86	632.403	13.86	604.877
13.88	440.147	13.88	621.811	13.88	608.791
13.9	442.62	13.9	625.807	13.9	608.516
13.92	444.907	13.92	625.462	13.92	605.434
13.94	448.592	13.94	631.937	13.94	603.219
13.96	454.545	13.96	638.951	13.96	602.996
13.98	444.347	13.98	640.506	13.98	606.497
14	439.392	14	638.354	14	609.33
14.02	437.38	14.02	633.874	14.02	617.316
14.04	429.436	14.04	622.993	14.04	619.378
14.06	426.671	14.06	622.149	14.06	623.029
14.08	425.459	14.08	615.879	14.08	626.503
14.1	435.233	14.1	618.907	14.1	627.813
14.12	442.476	14.12	618.932	14.12	630.338
14.14	457.478	14.14	618.436	14.14	639.057
14.16	461.364	14.16	620.065	14.16	647.39
14.18	462.023	14.18	619.301	14.18	644.872
14.2	467.853	14.2	621.93	14.2	645.017
14.22	463.613	14.22	619.338	14.22	651.226
14.24	461.021	14.24	612.674	14.24	651.395
14.26	456.583	14.26	608.245	14.26	649.96
14.28	453.979	14.28	605.723	14.28	651.995
14.3	454.988	14.3	602.667	14.3	651.874
14.32	468.669	14.32	602.268	14.32	650.645
14.34	477.175	14.34	599.662	14.34	651.689
14.36	476.459	14.36	597.266	14.36	651.938
14.38	477.977	14.38	600.056	14.38	656.828
14.4	487.056	14.4	607.895	14.4	660.737
14.42	482.03	14.42	612.699	14.42	664.745
14.44	482.231	14.44	618.189	14.44	665.594
14.46	474.653	14.46	622.161	14.46	669.702
14.48	464.669	14.48	624.11	14.48	670.392
14.5	458.732	14.5	621.354	14.5	673.049
14.52	460.142	14.52	615.266	14.52	675.104
14.54	456.755	14.54	605.315	14.54	677.148
14.56	452.564	14.56	595.294	14.56	678.612
14.58	456.34	14.58	595.012	14.58	681.637
14.6	461.331	14.6	591.296	14.6	680.281
14.62	460.839	14.62	594.755	14.62	681.481
14.64	459.476	14.64	593.368	14.64	679.98
14.66	448.107	14.66	590.354	14.66	683.083
14.68	436.138	14.68	592.839	14.68	685.898
14.7	429.24	14.7	599.322	14.7	686.116
14.72	430.179	14.72	601.646	14.72	687.409
14.74	432.38	14.74	599.27	14.74	687.645
14.76	433.58	14.76	601.091	14.76	691.537
14.78	435.005	14.78	596.396	14.78	698.134
14.8	444.427	14.8	595.86	14.8	699.428
14.82	449.161	14.82	601.555	14.82	707.516
14.84	445.716	14.84	589.669	14.84	717.321
14.86	441.345	14.86	590.329	14.86	727.024
14.88	440.657	14.88	599.228	14.88	734.763
14.9	434.951	14.9	603.352	14.9	740.779
14.92	436.273	14.92	608.226	14.92	747.197
14.94	432.091	14.94	609.268	14.94	755.401
14.96	431.83	14.96	609.585	14.96	767.723
14.98	432.613	14.98	607.207	14.98	779.02
15	436.385	15	611.762	15	783.318
15.02	437.138	15.02	617.874	15.02	794.93
15.04	446.364	15.04	614.392	15.04	805.573
15.06	459.033	15.06	622.368	15.06	811.155
15.08	463.678	15.08	623.224	15.08	811.63
15.1	465.907	15.1	619.587	15.1	819.582
15.12	467.193	15.12	616.615	15.12	827.551
15.14	466.364	15.14	602.096	15.14	833.334
15.16	469.089	15.16	595.618	15.16	848.02
15.18	466.105	15.18	589.212	15.18	857.98
15.2	459.114	15.2	584.72	15.2	864.988
15.22	463.916	15.22	581.037	15.22	873.146
15.24	469.972	15.24	582.723	15.24	882.62
15.26	476.534	15.26	591.266	15.26	889.059
15.28	487.907	15.28	589.093	15.28	892.032
15.3	492.793	15.3	587.163	15.3	893.455
15.32	494.991	15.32	575.69	15.32	899.599
15.34	503.79	15.34	573.21	15.34	907.187
15.36	510.753	15.36	580.662	15.36	919.288
15.38	515.814	15.38	576.268	15.38	928.64
15.4	524.629	15.4	568.879	15.4	943.764
15.42	531.613	15.42	568.774	15.42	958.238
15.44	537.76	15.44	572.301	15.44	969.29
15.46	548.937	15.46	583.03	15.46	982.262
15.48	568.685	15.48	583.597	15.48	1001.17
15.5	581.42	15.5	588.646	15.5	1017.86
15.52	593.767	15.52	588.737	15.52	1037.9
15.54	611.124	15.54	596.625	15.54	1059.35
15.56	627.583	15.56	598.552	15.56	1091.16
15.58	656.028	15.58	585.618	15.58	1116.19
15.6	685.322	15.6	578.72	15.6	1139.05
15.62	722.389	15.62	584.664	15.62	1155.92
15.64	763.24	15.64	578.436	15.64	1182.25
15.66	817.193	15.66	580.702	15.66	1205.99
15.68	892.217	15.68	579.751	15.68	1226.59
15.7	964.867	15.7	582.984	15.7	1254.25
15.72	1051.99	15.72	583.345	15.72	1278.46
15.74	1140.3	15.74	585.597	15.74	1300.09
15.76	1255.56	15.76	579.406	15.76	1326.92
15.78	1387.7	15.78	572.907	15.78	1346.2
15.8	1584.15	15.8	579.96	15.8	1356.87
15.82	1864.42	15.82	579.874	15.82	1358.13
15.84	2222.5	15.84	565.907	15.84	1349.47
15.86	2678.26	15.86	565.455	15.86	1331.62
15.88	3148.67	15.88	573.538	15.88	1306.07
15.9	3557.87	15.9	576.699	15.9	1269.6
15.92	3827.39	15.92	580.31	15.92	1228.02
15.94	3883.28	15.94	585.366	15.94	1184.8
15.96	3763.55	15.96	589.674	15.96	1139
15.98	3449.67	15.98	590.508	15.98	1082.58
16	3040	16	583.909	16	1027.71
16.02	2582.07	16.02	570.478	16.02	971.673
16.04	2130.45	16.04	566.469	16.04	924.115
16.06	1748.09	16.06	569.9	16.06	879.385
16.08	1410.31	16.08	571.79	16.08	838.956
16.1	1145.92	16.1	562.776	16.1	811.857
16.12	920.977	16.12	559.902	16.12	779.184
16.14	751.417	16.14	563.59	16.14	754.777
16.16	644.138	16.16	573.023	16.16	734.853
16.18	573.054	16.18	578.667	16.18	717.027
16.2	540.035	16.2	577.07	16.2	698.492
16.22	530.97	16.22	584.273	16.22	685.29
16.24	528.17	16.24	587.937	16.24	666.635
16.26	527.016	16.26	580.758	16.26	652.116
16.28	515.291	16.28	565.165	16.28	640.852
16.3	511.786	16.3	548.072	16.3	629.274
16.32	505.774	16.32	538.601	16.32	616.362
16.34	506.988	16.34	531.816	16.34	606.426
16.36	505.394	16.36	532.737	16.36	596.208
16.38	497.846	16.38	538.172	16.38	586.931
16.4	494.953	16.4	539.711	16.4	582.758
16.42	487.995	16.42	551.161	16.42	580.412
16.44	486.793	16.44	556.543	16.44	574.959
16.46	479.671	16.46	559.103	16.46	574.497
16.48	472.166	16.48	558.189	16.48	573.423
16.5	469.748	16.5	565.082	16.5	569.453
16.52	474.692	16.52	566.089	16.52	559.259
16.54	481.643	16.54	567.291	16.54	556.473
16.56	486.483	16.56	567.277	16.56	552.851
16.58	485.746	16.58	565.965	16.58	553.773
16.6	487.471	16.6	569.177	16.6	548.629
16.62	475.816	16.62	574.8	16.62	542.666
16.64	470.462	16.64	575.212	16.64	536.258
16.66	461.839	16.66	572.357	16.66	533.598
16.68	461.131	16.68	560.441	16.68	529.857
16.7	461.163	16.7	556.991	16.7	530.335
16.72	471.939	16.72	541.086	16.72	526.42
16.74	470.578	16.74	541.207	16.74	522.847
16.76	472.979	16.76	536.946	16.76	518.943
16.78	474.956	16.78	538.935	16.78	521.213
16.8	472.226	16.8	541.93	16.8	521.528
16.82	469.082	16.82	547.832	16.82	521.573
16.84	472.72	16.84	552.096	16.84	517.188
16.86	472.562	16.86	553.21	16.86	515.984
16.88	467.893	16.88	547.301	16.88	512.466
16.9	458.359	16.9	543.056	16.9	509.461
16.92	458.427	16.92	546.797	16.92	511.309
16.94	450.949	16.94	551.193	16.94	514.13
16.96	455.476	16.96	550.347	16.96	514.389
16.98	454.401	16.98	562.207	16.98	516.898
17	453.471	17	564.9	17	517.205
17.02	456.298	17.02	568.354	17.02	514.965
17.04	462.27	17.04	570.256	17.04	518.307
17.06	462.315	17.06	565.287	17.06	521.807
17.08	455.888	17.08	556.054	17.08	523.371
17.1	445.256	17.1	542.072	17.1	525.613
17.12	440.354	17.12	538.55	17.12	525.206
17.14	442.126	17.14	526.429	17.14	524.288
17.16	448.692	17.16	524.434	17.16	519.546
17.18	447.776	17.18	522.149	17.18	516.282
17.2	448.995	17.2	518.023	17.2	510.492
17.22	449.336	17.22	523.268	17.22	500.934
17.24	455.03	17.24	529.093	17.24	493.459
17.26	452.615	17.26	532.716	17.26	485.788
17.28	447.424	17.28	534.52	17.28	481.343
17.3	439.501	17.3	532.928	17.3	474.768
17.32	440.329	17.32	544.117	17.32	466.284
17.34	444.634	17.34	552.24	17.34	462.245
17.36	446.893	17.36	549.802	17.36	465.097
17.38	446.545	17.38	547.413	17.38	466.636
17.4	449.939	17.4	542.322	17.4	465.859
17.42	450.317	17.42	543.566	17.42	468.315
17.44	447.932	17.44	542.303	17.44	469.597
17.46	443.559	17.46	538.198	17.46	470.262
17.48	440.662	17.48	539.587	17.48	471.014
17.5	438.89	17.5	536.89	17.5	474.807
17.52	443.429	17.52	546.911	17.52	474.137
17.54	440.632	17.54	553.422	17.54	469.612
17.56	438.834	17.56	552.282	17.56	466.756
17.58	435.862	17.58	561.093	17.58	465.355
17.6	439.592	17.6	553.455	17.6	467.092
17.62	438.464	17.62	554.252	17.62	466.345
17.64	439.138	17.64	554.818	17.64	467.547
17.66	443.543	17.66	542.981	17.66	470.133
17.68	449.41	17.68	545.916	17.68	466.025
17.7	459.765	17.7	539.389	17.7	464.772
17.72	466.543	17.72	537.254	17.72	465.548
17.74	464.779	17.74	537.65	17.74	472.221
17.76	463.73	17.76	539.329	17.76	475.626
17.78	457.338	17.78	536.312	17.78	470.402
17.8	450.065	17.8	537.522	17.8	470.904
17.82	444.667	17.82	545.52	17.82	473.385
17.84	444.373	17.84	554.247	17.84	469.408
17.86	438.441	17.86	548.394	17.86	474.317
17.88	435.221	17.88	556.107	17.88	472.43
17.9	442.226	17.9	553.62	17.9	468.754
17.92	441.869	17.92	553.019	17.92	459.18
17.94	445.359	17.94	558.245	17.94	454.565
17.96	450.529	17.96	555.916	17.96	456.269
17.98	448.716	17.98	548.128	17.98	458.914
18	445.392	18	545.895	18	460.021
18.02	445.702	18.02	554.082	18.02	456.408
18.04	446.117	18.04	555.501	18.04	449.298
18.06	431.841	18.06	541.28	18.06	445.194
18.08	423.744	18.08	544.695	18.08	438.14
18.1	422.597	18.1	541.883	18.1	437.169
18.12	428.634	18.12	537.368	18.12	435.614
18.14	435.636	18.14	544.963	18.14	434.602
18.16	442.242	18.16	534.825	18.16	433.719
18.18	442.965	18.18	535.583	18.18	434.164
18.2	438.909	18.2	528.865	18.2	442.166
18.22	440.618	18.22	533.545	18.22	446.667
18.24	434.564	18.24	532.874	18.24	452.597
18.26	427.531	18.26	530.604	18.26	457.57
18.28	425.928	18.28	551.152	18.28	456.937
18.3	427.846	18.3	559.949	18.3	458.627
18.32	436.457	18.32	559.48	18.32	461.854
18.34	435.221	18.34	565.767	18.34	468.195
18.36	437.629	18.36	553.646	18.36	472.002
18.38	431.788	18.38	555.634	18.38	473.56
18.4	425.517	18.4	549.788	18.4	466.874
18.42	426.865	18.42	547.459	18.42	460.685
18.44	421.49	18.44	550.655	18.44	455.1
18.46	422.233	18.46	543.42	18.46	452.738
18.48	424.83	18.48	545.783	18.48	452.495
18.5	429.448	18.5	545.925	18.5	449.721
18.52	429.734	18.52	541.235	18.52	449.892
18.54	432.646	18.54	543.305	18.54	447.795
18.56	439.928	18.56	538.611	18.56	446.273
18.58	438.746	18.58	548.711	18.58	449.791
18.6	442.047	18.6	555.273	18.6	453.106
18.62	443.848	18.62	552.797	18.62	454.397
18.64	435.049	18.64	542.671	18.64	455.377
18.66	431.42	18.66	522.734	18.66	456.827
18.68	432.965	18.68	508.718	18.68	458.329
18.7	426.033	18.7	506.03	18.7	457.473
18.72	420.301	18.72	509.897	18.72	457.189
18.74	422.65	18.74	514.275	18.74	455.016
18.76	419.592	18.76	519.97	18.76	450.694
18.78	422.515	18.78	534.415	18.78	449.01
18.8	427.378	18.8	544.573	18.8	449.811
18.82	430.242	18.82	541.483	18.82	449.673
18.84	423.781	18.84	533.28	18.84	447.472
18.86	425.105	18.86	526.392	18.86	444.85
18.88	425.382	18.88	519.823	18.88	446.76
18.9	418.497	18.9	515.751	18.9	447.538
18.92	410.788	18.92	515.277	18.92	449.056
18.94	408.597	18.94	517.657	18.94	449.951
18.96	406.916	18.96	520.741	18.96	449.845
18.98	416.063	18.98	525.566	18.98	454.03
19	426.079	19	532.776	19	453.712
19.02	439.184	19.02	535.049	19.02	453.168
19.04	443.147	19.04	536.841	19.04	452.743
19.06	450.476	19.06	543.233	19.06	454.085
19.08	450.294	19.08	542.396	19.08	453.513
19.1	443.189	19.1	537.238	19.1	450.671
19.12	432.928	19.12	537.07	19.12	445.894
19.14	427.354	19.14	542.97	19.14	446.409
19.16	428.73	19.16	539.583	19.16	443.432
19.18	427.839	19.18	532.254	19.18	443.142
19.2	424.138	19.2	528.033	19.2	440.013
19.22	428.718	19.22	520.727	19.22	437.408
19.24	432.951	19.24	517.751	19.24	439.318
19.26	440.674	19.26	520.69	19.26	437.35
19.28	435.648	19.28	511.531	19.28	442.181
19.3	438.862	19.3	512.762	19.3	442.042
19.32	438.347	19.32	518.492	19.32	436.342
19.34	439.688	19.34	521.159	19.34	428.461
19.36	441.538	19.36	522.851	19.36	426.369
19.38	438.923	19.38	523.277	19.38	426.6
19.4	432.739	19.4	521.592	19.4	425.03
19.42	439.576	19.42	522.895	19.42	425.842
19.44	442.641	19.44	531.401	19.44	427.136
19.46	445.965	19.46	537	19.46	427.208
19.48	441.48	19.48	541.828	19.48	427.307
19.5	446.723	19.5	554.035	19.5	426.028
19.52	444.772	19.52	552.322	19.52	424.537
19.54	446.107	19.54	551.69	19.54	426.403
19.56	446.795	19.56	542.893	19.56	426.075
19.58	451.455	19.58	536.543	19.58	426.435
19.6	455.769	19.6	530.629	19.6	427.438
19.62	460.62	19.62	529.881	19.62	434.159
19.64	454.282	19.64	530.828	19.64	436.016
19.66	451.291	19.66	528.455	19.66	434.326
19.68	452.184	19.68	530.984	19.68	433.529
19.7	455.17	19.7	534.287	19.7	428.21
19.72	453.937	19.72	535.625	19.72	425.542
19.74	454.685	19.74	540.981	19.74	426.279
19.76	454.112	19.76	529.837	19.76	429.234
19.78	455.226	19.78	532.685	19.78	431.869
19.8	455.914	19.8	531.594	19.8	429.914
19.82	452.545	19.82	528.121	19.82	431.447
19.84	446.552	19.84	524.019	19.84	430.984
19.86	446.629	19.86	517.944	19.86	431.161
19.88	445.622	19.88	518.41	19.88	431.919
19.9	444.734	19.9	518.746	19.9	435.702
19.92	440.776	19.92	527.991	19.92	432.827
19.94	431.403	19.94	529.331	19.94	433.492
19.96	427.636	19.96	525.655	19.96	435.766
19.98	430.124	19.98	522.52	19.98	434.134
20	429.077	20	509.441	20	432.656
20.02	429.119	20.02	504.357	20.02	437.37
20.04	428.907	20.04	506.378	20.04	439.446
20.06	425.713	20.06	506.016	20.06	439.729
20.08	423.946	20.08	509.55	20.08	442.554
20.1	428.685	20.1	512.543	20.1	445.387
20.12	422.417	20.12	522.921	20.12	449.379
20.14	419.508	20.14	528.429	20.14	448.217
20.16	420.916	20.16	529.688	20.16	448.859
20.18	421.797	20.18	527.305	20.18	450.579
20.2	424.646	20.2	527.618	20.2	444.721
20.22	427.513	20.22	526.737	20.22	440.725
20.24	432.718	20.24	529.149	20.24	438.126
20.26	431.147	20.26	532.294	20.26	438.79
20.28	437.874	20.28	522.664	20.28	435.668
20.3	437.676	20.3	521.452	20.3	435.628
20.32	433.788	20.32	526.802	20.32	429.502
20.34	434.429	20.34	535.212	20.34	426.534
20.36	429.464	20.36	539.131	20.36	425.546
20.38	430.042	20.38	539.107	20.38	423.727
20.4	436.196	20.4	540.485	20.4	427.196
20.42	437.664	20.42	528.019	20.42	429.612
20.44	437.751	20.44	517.49	20.44	430.204
20.46	431.921	20.46	505.587	20.46	434.646
20.48	432.657	20.48	484.007	20.48	437.735
20.5	432.536	20.5	484.744	20.5	439.348
20.52	431.133	20.52	498.648	20.52	440.478
20.54	423.674	20.54	504.198	20.54	436.741
20.56	419.58	20.56	515.154	20.56	434.457
20.58	419.494	20.58	521.583	20.58	430.85
20.6	417.138	20.6	526.779	20.6	427.531
20.62	410.061	20.62	521.345	20.62	424.839
20.64	409.312	20.64	512.625	20.64	422.266
20.66	412	20.66	501.904	20.66	424.58
20.68	416.219	20.68	502.392	20.68	420.093
20.7	424.911	20.7	508.007	20.7	418.748
20.72	432.895	20.72	514.047	20.72	414.295
20.74	434.301	20.74	509.79	20.74	410.334
20.76	431.387	20.76	512.413	20.76	411.526
20.78	429.41	20.78	513.52	20.78	411.763
20.8	430.858	20.8	511.485	20.8	411.644
20.82	425.527	20.82	507.417	20.82	412.006
20.84	427.557	20.84	504.709	20.84	419.865
20.86	427.487	20.86	505.275	20.86	422.754
20.88	420.758	20.88	513.902	20.88	423.296
20.9	417.315	20.9	511.443	20.9	426.771
20.92	423.876	20.92	507.893	20.92	424.247
20.94	415.559	20.94	509.261	20.94	425.409
20.96	418.809	20.96	508.627	20.96	425.081
20.98	421.431	20.98	510.021	20.98	425.181
21	428.287	21	514.086	21	424.545
21.02	427.156	21.02	515.58	21.02	419.622
21.04	425.361	21.04	520.315	21.04	416.675
21.06	427.336	21.06	519.758	21.06	419.566
21.08	426.175	21.08	520.949	21.08	419.073
21.1	423.66	21.1	522.569	21.1	420.727
21.12	428.818	21.12	522.098	21.12	420.003
21.14	421.883	21.14	521.429	21.14	418.03
21.16	426.487	21.16	514.256	21.16	418.924
21.18	425.131	21.18	513.893	21.18	420.793
21.2	424.047	21.2	513.098	21.2	420.938
21.22	414.874	21.22	512.457	21.22	423.741
21.24	408.282	21.24	509.298	21.24	423.517
21.26	408.96	21.26	509.294	21.26	418.243
21.28	411.685	21.28	515.429	21.28	417.304
21.3	414.66	21.3	519.963	21.3	415.096
21.32	417.315	21.32	521.359	21.32	410.429
21.34	413.298	21.34	519.552	21.34	408.462
21.36	413.007	21.36	513.744	21.36	401.25
21.38	417.242	21.38	514.928	21.38	396.911
21.4	416.942	21.4	505.406	21.4	394.687
21.42	420.005	21.42	499.462	21.42	392.705
21.44	417.995	21.44	488.825	21.44	396.266
21.46	414.45	21.46	499.657	21.46	400.631
21.48	414.037	21.48	501.552	21.48	406.5
21.5	420.107	21.5	505.497	21.5	408.072
21.52	417.464	21.52	506.921	21.52	410.203
21.54	415.126	21.54	507.075	21.54	416.343
21.56	414.156	21.56	504.291	21.56	422.693
21.58	422.855	21.58	508.797	21.58	425.586
21.6	422.124	21.6	501.844	21.6	424.644
21.62	430.566	21.62	497.058	21.62	428.054
21.64	429.41	21.64	493.828	21.64	428.758
21.66	427.471	21.66	498.04	21.66	428.799
21.68	423.445	21.68	488.923	21.68	431.231
21.7	427.809	21.7	486.625	21.7	430.774
21.72	420.867	21.72	487.848	21.72	429.208
21.74	421.678	21.74	494.238	21.74	425.948
21.76	423.193	21.76	501.161	21.76	423.126
21.78	428.641	21.78	505.284	21.78	423.386
21.8	423.981	21.8	513.981	21.8	422.273
21.82	423.932	21.82	516.476	21.82	420.894
21.84	422.844	21.84	519.231	21.84	417.669
21.86	416.58	21.86	513.804	21.86	418.573
21.88	409.019	21.88	506.725	21.88	419.04
21.9	409.27	21.9	504.159	21.9	414.521
21.92	406.629	21.92	511.413	21.92	415.775
21.94	413.79	21.94	508.396	21.94	416.601
21.96	419.238	21.96	505.713	21.96	417.017
21.98	426.063	21.98	508.448	21.98	414.839
22	423.49	22	511.923	22	415.319
22.02	423.858	22.02	509.448	22.02	412.971
22.04	424.301	22.04	510.159	22.04	414.115
22.06	421.154	22.06	511.895	22.06	414.847
22.08	417.466	22.08	513.065	22.08	416.316
22.1	420.501	22.1	515.872	22.1	414.806
22.12	422.117	22.12	520.732	22.12	417.393
22.14	422.872	22.14	517.576	22.14	419.764
22.16	418.166	22.16	515.695	22.16	424.868
22.18	415.765	22.18	516.014	22.18	428.893
22.2	410.263	22.2	504.55	22.2	426.521
22.22	414.03	22.22	495.944	22.22	424.58
22.24	417.681	22.24	495.219	22.24	424.726
22.26	419.347	22.26	496.1	22.26	425.276
22.28	423.615	22.28	495.606	22.28	427.59
22.3	429.42	22.3	498.839	22.3	424.189
22.32	429.66	22.32	502.389	22.32	425.748
22.34	427.296	22.34	509.221	22.34	422.872
22.36	417.538	22.36	511.476	22.36	423.72
22.38	409.909	22.38	512.303	22.38	419.436
22.4	404.047	22.4	512.993	22.4	414.392
22.42	400.713	22.42	507.019	22.42	406.878
22.44	397.543	22.44	511.413	22.44	408.935
22.46	396.51	22.46	513.044	22.46	405.505
22.48	397.392	22.48	508.746	22.48	408.37
22.5	397.294	22.5	499.163	22.5	409.681
22.52	397.212	22.52	496.112	22.52	412.995
22.54	399.615	22.54	505.268	22.54	416.355
22.56	403.273	22.56	500.867	22.56	417.06
22.58	400.932	22.58	501.275	22.58	412.845
22.6	400.585	22.6	503.415	22.6	411.434
22.62	401.713	22.62	495.851	22.62	410.695
22.64	398.692	22.64	500.592	22.64	413.106
22.66	398.506	22.66	504.646	22.66	407.47
22.68	403.627	22.68	501.019	22.68	408.427
22.7	404.177	22.7	497.657	22.7	402.329
22.72	400.788	22.72	496.445	22.72	404.127
22.74	400.711	22.74	500.909	22.74	402.836
22.76	408.876	22.76	496.389	22.76	403.996
22.78	405.161	22.78	494.254	22.78	401.973
22.8	403.338	22.8	491.103	22.8	400.896
22.82	404.124	22.82	482.811	22.82	399.831
22.84	404.592	22.84	482.247	22.84	401.276
22.86	404.678	22.86	480.117	22.86	405.634
22.88	409.641	22.88	484.343	22.88	413.322
22.9	406.385	22.9	488.357	22.9	415.811
22.92	401.774	22.92	492.14	22.92	417.496
22.94	398.049	22.94	501.671	22.94	417.07
22.96	404.76	22.96	503.834	22.96	412.892
22.98	405.319	22.98	503.359	22.98	410.939
23	403.245	23	499.497	23	413.356
23.02	404.028	23.02	497.259	23.02	411.242
23.04	409.606	23.04	487.748	23.04	408.577
23.06	409.562	23.06	482.911	23.06	403.448
23.08	410.578	23.08	484.613	23.08	402.042
23.1	412.953	23.1	489.207	23.1	402.475
23.12	414.256	23.12	497.762	23.12	403.151
23.14	407.524	23.14	501.583	23.14	403.309
23.16	407.548	23.16	507.611	23.16	402.546
23.18	403.012	23.18	510.406	23.18	404.678
23.2	403.319	23.2	508.981	23.2	402.086
23.22	404.531	23.22	505.858	23.22	404.316
23.24	406.772	23.24	499.168	23.24	405.252
23.26	405.951	23.26	497.061	23.26	407.896
23.28	406.128	23.28	498.261	23.28	406.904
23.3	409.347	23.3	499.331	23.3	407.044
23.32	410.76	23.32	499.126	23.32	406.099
23.34	408.424	23.34	502.97	23.34	403.048
23.36	408.671	23.36	505.965	23.36	401.754
23.38	406.154	23.38	505.133	23.38	401.27
23.4	417.054	23.4	501.387	23.4	403.41
23.42	416.455	23.42	489.569	23.42	402.39
23.44	421.385	23.44	492.28	23.44	402.491
23.46	418.855	23.46	486.788	23.46	402.858
23.48	413.179	23.48	487.476	23.48	403.843
23.5	414.737	23.5	489.907	23.5	407.681
23.52	409.674	23.52	493.965	23.52	409.68
23.54	405.207	23.54	502.809	23.54	412.573
23.56	399.105	23.56	509.559	23.56	411.859
23.58	396.499	23.58	512.385	23.58	415.561
23.6	403.522	23.6	510.972	23.6	416.091
23.62	405.566	23.62	500.55	23.62	416.835
23.64	412.296	23.64	511.266	23.64	416.104
23.66	412.028	23.66	514.455	23.66	418.587
23.68	412.291	23.68	522.76	23.68	419.425
23.7	415.897	23.7	518.732	23.7	422.85
23.72	411.131	23.72	518.531	23.72	423.613
23.74	411.895	23.74	521.284	23.74	423.918
23.76	410.991	23.76	520.821	23.76	421.536
23.78	415.242	23.78	512.69	23.78	419.379
23.8	420.501	23.8	511.121	23.8	420.509
23.82	424.338	23.82	506.501	23.82	418.957
23.84	422.361	23.84	513.331	23.84	417.984
23.86	422.97	23.86	518.804	23.86	416.036
23.88	420.275	23.88	522.622	23.88	413.749
23.9	416.352	23.9	511.415	23.9	411.556
23.92	409.855	23.92	503.893	23.92	405.921
23.94	412.455	23.94	507.186	23.94	403.853
23.96	407.445	23.96	505.604	23.96	396.968
23.98	404.767	23.98	511.429	23.98	396.387
24	402.55	24	519.161	24	393.027
24.02	404.828	24.02	530.543	24.02	390.948
24.04	405.543	24.04	540.21	24.04	391.5
24.06	413.021	24.06	547.776	24.06	394.266
24.08	426.387	24.08	544.576	24.08	394.535
24.1	430.69	24.1	533.946	24.1	396.949
24.12	435.014	24.12	523.517	24.12	398.017
24.14	437.012	24.14	524.883	24.14	399.161
24.16	425.03	24.16	525.233	24.16	398.959
24.18	410.021	24.18	526.464	24.18	402.196
24.2	399.096	24.2	530.179	24.2	408.465
24.22	392.865	24.22	534.27	24.22	411.001
24.24	387.648	24.24	538.103	24.24	411.254
24.26	393.981	24.26	530.592	24.26	411.995
24.28	401.389	24.28	529.648	24.28	414.422
24.3	402.452	24.3	529.396	24.3	412.727
24.32	405.107	24.32	531.865	24.32	412.826
24.34	407.448	24.34	535.841	24.34	414.294
24.36	400.149	24.36	536.203	24.36	409.587
24.38	392.131	24.38	539.182	24.38	412.024
24.4	392.951	24.4	539.76	24.4	408.762
24.42	396.597	24.42	531.422	24.42	408.331
24.44	396.984	24.44	535.681	24.44	408.724
24.46	394.373	24.46	532.193	24.46	410.754
24.48	398.55	24.48	543.063	24.48	413.023
24.5	398.497	24.5	547.021	24.5	412.207
24.52	401.942	24.52	553.023	24.52	410.673
24.54	406.17	24.54	555.69	24.54	414.144
24.56	399.319	24.56	550.389	24.56	415.354
24.58	403.541	24.58	557.303	24.58	420.034
24.6	412.163	24.6	556.415	24.6	422.487
24.62	417.207	24.62	563.79	24.62	421.71
24.64	413.737	24.64	572.676	24.64	420.982
24.66	410.082	24.66	582.744	24.66	422.089
24.68	419.636	24.68	600.31	24.68	423.379
24.7	417.471	24.7	615.361	24.7	416.583
24.72	417.93	24.72	639.45	24.72	420.595
24.74	411.035	24.74	670.653	24.74	416.976
24.76	407.096	24.76	695.077	24.76	415.638
24.78	413.231	24.78	724.704	24.78	411.962
24.8	409.918	24.8	765.769	24.8	404.108
24.82	409.207	24.82	823.196	24.82	404.678
24.84	408.38	24.84	885.641	24.84	408.973
24.86	405.443	24.86	983.93	24.86	408.18
24.88	408.732	24.88	1107.81	24.88	411.05
24.9	414.338	24.9	1255.34	24.9	412.318
24.92	418.166	24.92	1407.87	24.92	417.986
24.94	421.438	24.94	1541.46	24.94	423.439
24.96	426.851	24.96	1639.22	24.96	421.99
24.98	427.233	24.98	1687.76	24.98	423.657
25	420.536	25	1696.69	25	423.025
25.02	424.364	25.02	1656.79	25.02	426.794
25.04	420.184	25.04	1593.32	25.04	430.029
25.06	411.399	25.06	1507.21	25.06	430.108
25.08	410.522	25.08	1439.95	25.08	427.451
25.1	405.084	25.1	1364.64	25.1	425.148
25.12	399.73	25.12	1281.42	25.12	425.044
25.14	405.455	25.14	1205.02	25.14	416.783
25.16	403.779	25.16	1138.02	25.16	414.077
25.18	402.613	25.18	1060.37	25.18	409.409
25.2	401.62	25.2	991.608	25.2	405.413
25.22	410.702	25.22	926.159	25.22	408.821
25.24	413.956	25.24	869.793	25.24	407.202
25.26	415.571	25.26	805.452	25.26	406.762
25.28	421.585	25.28	774.308	25.28	408.928
25.3	419.331	25.3	729.145	25.3	409.647
25.32	421.872	25.32	692.385	25.32	409.971
25.34	425.858	25.34	667.394	25.34	412.641
25.36	421.769	25.36	647.105	25.36	414.533
25.38	419.233	25.38	627.191	25.38	419.278
25.4	408.256	25.4	615.79	25.4	422.914
25.42	410.497	25.42	603.378	25.42	430.966
25.44	405.406	25.44	588.438	25.44	434.693
25.46	399.97	25.46	574.916	25.46	431.79
25.48	405.089	25.48	568.245	25.48	429.088
25.5	401.895	25.5	563.594	25.5	428.265
25.52	400.231	25.52	561.431	25.52	421.87
25.54	400.599	25.54	570.375	25.54	423.868
25.56	395.862	25.56	578.338	25.56	426.598
25.58	397.881	25.58	582.664	25.58	427.648
25.6	394.357	25.6	590.853	25.6	421.376
25.62	403.664	25.62	590.914	25.62	416.513
25.64	403.606	25.64	587.068	25.64	413.683
25.66	410.902	25.66	581.256	25.66	414.423
25.68	415.203	25.68	563.492	25.68	412.208
25.7	411.818	25.7	548.238	25.7	410.946
25.72	415.909	25.72	537.452	25.72	411.513
25.74	411.198	25.74	531.685	25.74	416.472
25.76	405.41	25.76	527.145	25.76	414.289
25.78	408.867	25.78	526.089	25.78	413.782
25.8	403.564	25.8	531.853	25.8	416.298
25.82	402.967	25.82	531.904	25.82	417.487
25.84	402.434	25.84	532.168	25.84	414.278
25.86	403.767	25.86	537.802	25.86	411.26
25.88	399.678	25.88	529.513	25.88	408.718
25.9	396.338	25.9	519.336	25.9	404.6
25.92	400.59	25.92	520.161	25.92	402.247
25.94	395.632	25.94	518.131	25.94	406.935
25.96	397.11	25.96	517.056	25.96	405.4
25.98	397.277	25.98	526.548	25.98	404.317
26	393.979	26	532.615	26	398.627
26.02	396.508	26.02	533.399	26.02	398.821
26.04	397.96	26.04	531.618	26.04	401.727
26.06	401.522	26.06	526.38	26.06	400.724
26.08	410.35	26.08	518.615	26.08	401.89
26.1	414.214	26.1	506.291	26.1	406.201
26.12	416.121	26.12	504.175	26.12	405.481
26.14	415.172	26.14	500.839	26.14	405.744
26.16	411.492	26.16	501.855	26.16	402.111
26.18	409.681	26.18	513.189	26.18	400.982
26.2	405	26.2	515.548	26.2	405.768
26.22	395.126	26.22	517.462	26.22	404.297
26.24	386.429	26.24	522.716	26.24	406.788
26.26	388.191	26.26	518.76	26.26	410.589
26.28	388.683	26.28	517.667	26.28	405.507
26.3	391.403	26.3	512.359	26.3	402.515
26.32	389.455	26.32	510.072	26.32	403.879
26.34	396.569	26.34	506.814	26.34	405.018
26.36	401.678	26.36	499.706	26.36	407.005
26.38	407.096	26.38	499.259	26.38	406.861
26.4	409.378	26.4	491.674	26.4	405.375
26.42	404.942	26.42	491.597	26.42	407.046
26.44	408.385	26.44	499.182	26.44	404.982
26.46	406.97	26.46	499.112	26.46	405.544
26.48	405.401	26.48	500.27	26.48	409.454
26.5	409.478	26.5	506.186	26.5	412.35
26.52	403.848	26.52	512.618	26.52	408.114
26.54	404.357	26.54	511.233	26.54	408.662
26.56	396.73	26.56	501.995	26.56	405.363
26.58	394.478	26.58	504.66	26.58	404.247
26.6	397.336	26.6	492.287	26.6	410.067
26.62	395.949	26.62	484.338	26.62	411.548
26.64	400.606	26.64	475.515	26.64	416.459
26.66	402.31	26.66	468.441	26.66	419.487
26.68	408.331	26.68	465.221	26.68	415.089
26.7	413.811	26.7	472.72	26.7	415.121
26.72	414.802	26.72	480.17	26.72	414.98
26.74	414.38	26.74	482.96	26.74	414.729
26.76	414.939	26.76	483.282	26.76	417.337
26.78	419.331	26.78	493.075	26.78	415.275
26.8	414.9	26.8	486.73	26.8	412.501
26.82	405.949	26.82	489.091	26.82	410.342
26.84	400.72	26.84	482.217	26.84	407.398
26.86	393.991	26.86	479.739	26.86	407.968
26.88	398.455	26.88	477.876	26.88	407.838
26.9	399.17	26.9	476.448	26.9	406.926
26.92	396.937	26.92	480.156	26.92	404.995
26.94	396.86	26.94	475.671	26.94	405.443
26.96	401.79	26.96	480.037	26.96	404.196
26.98	401.739	26.98	489.415	26.98	404.364
27	394.224	27	489.93	27	407.403
27.02	393.636	27.02	501.242	27.02	405.199
27.04	386.149	27.04	498.769	27.04	408.487
27.06	385.865	27.06	497.89	27.06	407.34
27.08	393.205	27.08	497.177	27.08	405.748
27.1	396.557	27.1	492.478	27.1	404.563
27.12	393.974	27.12	497.417	27.12	408.707
27.14	401.324	27.14	488.406	27.14	410.728
27.16	405.131	27.16	491.802	27.16	413.85
27.18	408.469	27.18	491.268	27.18	412.177
27.2	401.688	27.2	495.042	27.2	412.727
27.22	398.646	27.22	506.571	27.22	412.623
27.24	394.606	27.24	506.471	27.24	413.163
27.26	387.958	27.26	503.601	27.26	414.81
27.28	388.345	27.28	498.312	27.28	416.397
27.3	386.828	27.3	497.772	27.3	420.364
27.32	378.214	27.32	491.364	27.32	422.179
27.34	380.21	27.34	486.839	27.34	426.744
27.36	386.161	27.36	493.221	27.36	427.319
27.38	392.245	27.38	503.993	27.38	424.336
27.4	393.156	27.4	518.009	27.4	422.745
27.42	399.676	27.42	534.182	27.42	419.093
27.44	408.536	27.44	534.075	27.44	422.561
27.46	409.828	27.46	536.702	27.46	416.929
27.48	413.821	27.48	533.993	27.48	416.481
27.5	405.583	27.5	524.506	27.5	413.443
27.52	392.515	27.52	509.368	27.52	416.653
27.54	383.804	27.54	502.683	27.54	412.719
27.56	381.552	27.56	498.946	27.56	410.807
27.58	375.865	27.58	491.851	27.58	404.825
27.6	378.779	27.6	483.83	27.6	402.881
27.62	384.862	27.62	479.814	27.62	400.694
27.64	397.483	27.64	478.396	27.64	400.403
27.66	409.217	27.66	491.186	27.66	403.762
27.68	414.683	27.68	498.951	27.68	400.706
27.7	415.282	27.7	500.65	27.7	403.318
27.72	411.958	27.72	516.284	27.72	401.962
27.74	409.604	27.74	524.163	27.74	405.091
27.76	405.811	27.76	522.914	27.76	402.386
27.78	402.821	27.78	512.326	27.78	400.991
27.8	402.718	27.8	509.037	27.8	403.456
27.82	399.9	27.82	506.401	27.82	404.219
27.84	398.963	27.84	505.956	27.84	403.564
27.86	397.103	27.86	499.664	27.86	398.321
27.88	394.702	27.88	489.205	27.88	397.078
27.9	391.452	27.9	482.268	27.9	397.262
27.92	391.967	27.92	489.769	27.92	395.943
27.94	396.939	27.94	488.639	27.94	390.262
27.96	402.128	27.96	479.028	27.96	387.99
27.98	409.543	27.98	477.093	27.98	390.196
28	413.566	28	483.921	28	392.717
28.02	416.949	28.02	483.552	28.02	394.05
28.04	417.699	28.04	483.473	28.04	396.294
28.06	418.776	28.06	475.289	28.06	396.338
28.08	421.506	28.08	466.793	28.08	393.872
28.1	415.9	28.1	470.217	28.1	395.996
28.12	415.263	28.12	481.072	28.12	393.717
28.14	416.033	28.14	485.263	28.14	395.765
28.16	408.769	28.16	484.683	28.16	396.331
28.18	402.821	28.18	489.527	28.18	404.452
28.2	401.613	28.2	495.056	28.2	407.69
28.22	405.69	28.22	494.037	28.22	411.952
28.24	402.676	28.24	490.375	28.24	412.487
28.26	397.995	28.26	482.9	28.26	413.938
28.28	401.042	28.28	487.138	28.28	414.532
28.3	399.429	28.3	486.499	28.3	415.044
28.32	406.04	28.32	484.951	28.32	409.168
28.34	402.005	28.34	488.343	28.34	408.6
28.36	395.21	28.36	486.557	28.36	408.41
28.38	389.944	28.38	485.186	28.38	409.656
28.4	394.191	28.4	489.823	28.4	408.748
28.42	394.692	28.42	486.814	28.42	409.898
28.44	391.69	28.44	479.242	28.44	409.643
28.46	392.592	28.46	483.781	28.46	408.392
28.48	402.065	28.48	487.091	28.48	406.55
28.5	415.41	28.5	482.897	28.5	403.458
28.52	424.855	28.52	478.009	28.52	397.644
28.54	424.259	28.54	480.739	28.54	399.879
28.56	428.49	28.56	481.028	28.56	403.657
28.58	430.38	28.58	480.289	28.58	409.634
28.6	425.932	28.6	476.755	28.6	406.966
28.62	414.629	28.62	476.387	28.62	409.053
28.64	406.238	28.64	477.634	28.64	407.328
28.66	400.58	28.66	479.154	28.66	406.195
28.68	395.545	28.68	471.618	28.68	402.344
28.7	391.042	28.7	478.879	28.7	397.364
28.72	389.392	28.72	473.506	28.72	390.457
28.74	386.035	28.74	481.249	28.74	388.787
28.76	389.888	28.76	479.517	28.76	388.36
28.78	393.858	28.78	481.867	28.78	389.689
28.8	387.732	28.8	490.406	28.8	389.527
28.82	383.221	28.82	505.231	28.82	386.836
28.84	392.214	28.84	505.657	28.84	387.397
28.86	397.9	28.86	504.256	28.86	386.074
28.88	392.951	28.88	499.65	28.88	383.031
28.9	387.471	28.9	499.077	28.9	384.728
28.92	393.198	28.92	489.646	28.92	384.418
28.94	389.883	28.94	491.932	28.94	391.575
28.96	387.604	28.96	485.965	28.96	394.931
28.98	385.897	28.98	492.506	28.98	397.236
29	379.739	29	503.303	29	400.293
29.02	375.993	29.02	508.587	29.02	403.003
29.04	386.646	29.04	508.226	29.04	408.256
29.06	392.38	29.06	519.098	29.06	409.194
29.08	384.76	29.08	512.354	29.08	409.915
29.1	386.492	29.1	504.821	29.1	411.988
29.12	392.233	29.12	498.315	29.12	412.889
29.14	392.261	29.14	497.333	29.14	412.936
29.16	393.883	29.16	501.977	29.16	414.338
29.18	399.499	29.18	512.277	29.18	408.6
29.2	398.503	29.2	521.352	29.2	400.531
29.22	397.431	29.22	526.83	29.22	398.225
29.24	399.8	29.24	533.897	29.24	398.722
29.26	397.716	29.26	542.485	29.26	396.662
29.28	386.818	29.28	531.023	29.28	396.344
29.3	387.406	29.3	520.953	29.3	399.371
29.32	389.865	29.32	510.07	29.32	396.042
29.34	394.797	29.34	495.159	29.34	397.053
29.36	400.382	29.36	492.275	29.36	397.05
29.38	408.445	29.38	494.247	29.38	396.951
29.4	410.923	29.4	487.72	29.4	398.433
29.42	418.897	29.42	482.14	29.42	401.199
29.44	418.538	29.44	485.937	29.44	402.304
29.46	409.66	29.46	487.972	29.46	402.095
29.48	401.573	29.48	485.427	29.48	407.337
29.5	399.907	29.5	487.135	29.5	409.987
29.52	395.765	29.52	486.562	29.52	406.553
29.54	389.009	29.54	481.869	29.54	402.693
29.56	383.632	29.56	482.779	29.56	404.665
29.58	392.867	29.58	483.483	29.58	400.086
29.6	396.923	29.6	476.949	29.6	399.739
29.62	403.07	29.62	475.242	29.62	402.098
29.64	403.818	29.64	475.522	29.64	399.421
29.66	401.506	29.66	476.016	29.66	397.167
29.68	401.002	29.68	477.545	29.68	397.749
29.7	401.086	29.7	475.844	29.7	399.44
29.72	406.841	29.72	477.042	29.72	395.416
29.74	402.189	29.74	480.96	29.74	394.818
29.76	402.452	29.76	485.79	29.76	393.417
29.78	410.811	29.78	494.97	29.78	389.699
29.8	401.949	29.8	503.343	29.8	388.71
29.82	404.8	29.82	502.573	29.82	390.467
29.84	397.97	29.84	492.646	29.84	386.505
29.86	397.336	29.86	484.294	29.86	390.079
29.88	396.499	29.88	482.128	29.88	393.259
29.9	402.648	29.9	472.142	29.9	391.217
29.92	412.084	29.92	466.028	29.92	389.731
29.94	406.828	29.94	472.371	29.94	391.799
29.96	402.075	29.96	482.308	29.96	392.369
29.98	396.191	29.98	494.499	29.98	391.505
30	393.105	30	499.245	30	393.343
30.02	400.618	30.02	497.079	30.02	396.687
30.04	391.163	30.04	493.552	30.04	396.683
30.06	399.002	30.06	489.179	30.06	402.647
30.08	403.203	30.08	498.692	30.08	405.989
30.1	409.401	30.1	505.841	30.1	402.652
30.12	412.499	30.12	508.256	30.12	401.339
30.14	410.147	30.14	529.879	30.14	402.43
30.16	407.618	30.16	542.058	30.16	401.235
30.18	411.317	30.18	551.587	30.18	397.226
30.2	416.995	30.2	569.629	30.2	393.179
30.22	421.718	30.22	591.914	30.22	393.489
30.24	416.751	30.24	613.089	30.24	391.652
30.26	416.275	30.26	628.249	30.26	392.811
30.28	419.114	30.28	634.252	30.28	393.189
30.3	418.515	30.3	631.709	30.3	391.563
30.32	411.503	30.32	620.965	30.32	390.968
30.34	414.135	30.34	608.956	30.34	391.094
30.36	414.005	30.36	590.958	30.36	387.981
30.38	419.888	30.38	578.73	30.38	386.399
30.4	422.31	30.4	586.296	30.4	387.831
30.42	427.832	30.42	605.744	30.42	392.508
30.44	420.338	30.44	631.287	30.44	391.525
30.46	419.599	30.46	650.443	30.46	394.023
30.48	420.161	30.48	658.958	30.48	393.71
30.5	420.112	30.5	673.599	30.5	394.693
30.52	414.457	30.52	682.131	30.52	396.499
30.54	413.937	30.54	673.424	30.54	396.76
30.56	413.261	30.56	656.895	30.56	395.767
30.58	412.93	30.58	620.678	30.58	394.497
30.6	415.585	30.6	589.66	30.6	391.35
30.62	417.417	30.62	564.159	30.62	393.688
30.64	406.273	30.64	529.597	30.64	393.322
30.66	406.2	30.66	506.266	30.66	393.505
30.68	401.909	30.68	492.382	30.68	394.036
30.7	402.802	30.7	485.042	30.7	391.822
30.72	400.653	30.72	476.925	30.72	388.544
30.74	399.28	30.74	468.923	30.74	387.018
30.76	401.76	30.76	469.161	30.76	381.017
30.78	397.832	30.78	463.946	30.78	376.253
30.8	401.2	30.8	466.382	30.8	378.235
30.82	405.179	30.82	469.096	30.82	378.795
30.84	405.389	30.84	467.21	30.84	378.087
30.86	416.061	30.86	479.431	30.86	377.196
30.88	420.382	30.88	490.152	30.88	376.411
30.9	424.534	30.9	488.944	30.9	371.215
30.92	429.254	30.92	486.007	30.92	371.326
30.94	436.494	30.94	481.8	30.94	375.247
30.96	435.669	30.96	483.417	30.96	379.233
30.98	430.396	30.98	476.914	30.98	381.395
31	424.152	31	467.632	31	384.804
31.02	421.51	31.02	462.783	31.02	389.389
31.04	418.471	31.04	455.431	31.04	394.243
31.06	418.734	31.06	454.837	31.06	398.583
31.08	417.772	31.08	454.604	31.08	404.365
31.1	414.848	31.1	452.858	31.1	406.427
31.12	415.606	31.12	459.508	31.12	410.52
31.14	431.401	31.14	456.534	31.14	414.271
31.16	439.48	31.16	459.084	31.16	415.693
31.18	438.315	31.18	455.888	31.18	418.54
31.2	436.641	31.2	458.692	31.2	422.86
31.22	436.301	31.22	469.723	31.22	416.98
31.24	430.24	31.24	474.131	31.24	413.164
31.26	423.163	31.26	475.58	31.26	406.269
31.28	416.834	31.28	475.513	31.28	402.043
31.3	413.298	31.3	481.625	31.3	397.586
31.32	412.769	31.32	485.128	31.32	395.452
31.34	414.555	31.34	475.145	31.34	393.93
31.36	415.713	31.36	475.448	31.36	393.237
31.38	414.874	31.38	469.438	31.38	389.407
31.4	412.667	31.4	468.403	31.4	383.598
31.42	414.301	31.42	463.853	31.42	380.185
31.44	411.653	31.44	463.529	31.44	383.914
31.46	415.93	31.46	460.049	31.46	382.045
31.48	424.312	31.48	468.166	31.48	385.632
31.5	431.417	31.5	472.902	31.5	387.477
31.52	432.916	31.52	474.03	31.52	390.773
31.54	427.816	31.54	471.576	31.54	392.8
31.56	424.953	31.56	470.951	31.56	400.207
31.58	423.378	31.58	467.625	31.58	399.626
31.6	420.953	31.6	462.974	31.6	398.661
31.62	422.168	31.62	459.368	31.62	395.818
31.64	417.96	31.64	459.876	31.64	400.364
31.66	428.834	31.66	462.186	31.66	403.68
31.68	433.937	31.68	472.245	31.68	405.587
31.7	429.991	31.7	469.928	31.7	406.87
31.72	434.249	31.72	470.606	31.72	408.461
31.74	436.012	31.74	466.909	31.74	413.491
31.76	435.897	31.76	469.513	31.76	412.535
31.78	437.786	31.78	469.998	31.78	410.963
31.8	443.408	31.8	470.772	31.8	407.413
31.82	442.902	31.82	470.508	31.82	413.502
31.84	444.643	31.84	470.117	31.84	418.323
31.86	450.755	31.86	474.93	31.86	418.023
31.88	450.846	31.88	480.958	31.88	426.325
31.9	448.172	31.9	484.471	31.9	426.939
31.92	453.534	31.92	482.65	31.92	425.848
31.94	457.949	31.94	483.858	31.94	424.118
31.96	454.152	31.96	487.748	31.96	422.731
31.98	454.837	31.98	485.331	31.98	419.912
32	469.308	32	473.368	32	418.709
32.02	489.513	32.02	460.214	32.02	418.905
32.04	524.305	32.04	454.86	32.04	418.495
32.06	563.471	32.06	457.809	32.06	417.361
32.08	601.492	32.08	469.534	32.08	416.702
32.1	633.51	32.1	476.865	32.1	419.176
32.12	652.702	32.12	480.984	32.12	419.108
32.14	660.835	32.14	487.636	32.14	416.434
32.16	642.11	32.16	485.366	32.16	416.718
32.18	623.056	32.18	486.249	32.18	420.503
32.2	595.517	32.2	470.413	32.2	419.013
32.22	570.734	32.22	458.312	32.22	420.37
32.24	560.73	32.24	452.697	32.24	419.936
32.26	556.517	32.26	453.207	32.26	418.328
32.28	541.704	32.28	452.935	32.28	418.3
32.3	535.04	32.3	454.55	32.3	411.57
32.32	529.909	32.32	459.779	32.32	406.534
32.34	525.406	32.34	458.287	32.34	399.823
32.36	506.566	32.36	457.774	32.36	399.757
32.38	493.527	32.38	464.841	32.38	395.886
32.4	480.459	32.4	461.056	32.4	389.554
32.42	469.97	32.42	460.077	32.42	382.412
32.44	465.494	32.44	465.205	32.44	380.311
32.46	458.284	32.46	457.054	32.46	377.526
32.48	442.249	32.48	450.566	32.48	376.927
32.5	438.305	32.5	453.685	32.5	379.232
32.52	434.172	32.52	458.233	32.52	378.918
32.54	424.984	32.54	461.303	32.54	381.676
32.56	415.142	32.56	465.156	32.56	386.777
32.58	407.555	32.58	473.364	32.58	390.479
32.6	399.543	32.6	474.737	32.6	389.44
32.62	389.58	32.62	476.457	32.62	390.047
32.64	380.956	32.64	477.198	32.64	391.468
32.66	381.152	32.66	471.273	32.66	391.989
32.68	377.916	32.68	468.249	32.68	393.055
32.7	382.373	32.7	466.893	32.7	393.419
32.72	385.872	32.72	464.473	32.72	392.751
32.74	389.907	32.74	465.73	32.74	388.054
32.76	395.252	32.76	457.082	32.76	387.349
32.78	395.406	32.78	461.154	32.78	380.543
32.8	398.888	32.8	462.434	32.8	374.559
32.82	401.741	32.82	462.492	32.82	368.999
32.84	400.233	32.84	465.872	32.84	368.143
32.86	398.007	32.86	470.238	32.86	364.151
32.88	391.559	32.88	469.697	32.88	361.318
32.9	390.156	32.9	464.923	32.9	360.877
32.92	391.431	32.92	455.494	32.92	358.298
32.94	390.883	32.94	457.73	32.94	357.883
32.96	395.438	32.96	450.256	32.96	358.765
32.98	393.823	32.98	454.786	32.98	359.395
33	398.077	33	454.089	33	356.473
33.02	398.97	33.02	448.802	33.02	358.571
33.04	392.296	33.04	447.963	33.04	361.876
33.06	385.643	33.06	447.11	33.06	363.638
33.08	380.767	33.08	454.946	33.08	365.948
33.1	381.727	33.1	457.751	33.1	366.109
33.12	378.732	33.12	465.881	33.12	364.932
33.14	385.037	33.14	476.044	33.14	365.868
33.16	395.128	33.16	477.142	33.16	365.967
33.18	391.012	33.18	481.191	33.18	363.387
33.2	393.578	33.2	478.303	33.2	362.302
33.22	399.52	33.22	481.298	33.22	366.4
33.24	402.939	33.24	478.492	33.24	371.52
33.26	399.753	33.26	476.646	33.26	371.462
33.28	400.079	33.28	485.704	33.28	370.196
33.3	396.028	33.3	484.217	33.3	371.368
33.32	391.275	33.32	493.273	33.32	371.748
33.34	397.636	33.34	489.154	33.34	375.533
33.36	394.002	33.36	492.709	33.36	374.185
33.38	387.702	33.38	493.28	33.38	368.827
33.4	389.252	33.4	491.028	33.4	365.515
33.42	396.002	33.42	499.172	33.42	368.862
33.44	401.695	33.44	497.476	33.44	368.701
33.46	401.671	33.46	492.69	33.46	364.457
33.48	402.583	33.48	494.126	33.48	362.494
33.5	401.156	33.5	487.592	33.5	364.309
33.52	399.508	33.52	484.755	33.52	367.931
33.54	398.205	33.54	478.107	33.54	368.78
33.56	395.548	33.56	478.366	33.56	363.153
33.58	395.576	33.58	470.336	33.58	359.876
33.6	393.31	33.6	462.497	33.6	362.957
33.62	389.893	33.62	459.648	33.62	364.236
33.64	383.448	33.64	453.65	33.64	368.005
33.66	380.828	33.66	451.483	33.66	367.002
33.68	379.159	33.68	456.289	33.68	363.032
33.7	385.946	33.7	461.17	33.7	363.731
33.72	384.615	33.72	462.245	33.72	365.557
33.74	394.918	33.74	465.883	33.74	368.136
33.76	401.497	33.76	466.97	33.76	368.56
33.78	403.089	33.78	473.732	33.78	364.512
33.8	401.168	33.8	473.198	33.8	365.94
33.82	397.373	33.82	468.772	33.82	366.91
33.84	388.214	33.84	463.879	33.84	367.715
33.86	384.193	33.86	464.086	33.86	368.451
33.88	374.958	33.88	463.629	33.88	368.552
33.9	370.436	33.9	465.825	33.9	375.532
33.92	360.786	33.92	464.622	33.92	374.448
33.94	365.965	33.94	466.005	33.94	372.973
33.96	364.424	33.96	466.774	33.96	368.053
33.98	371.825	33.98	474.674	33.98	364.805
34	382.452	34	478.972	34	364.502
34.02	391.674	34.02	479.814	34.02	362.282
34.04	393.916	34.04	470.417	34.04	361.165
34.06	398.883	34.06	465.538	34.06	356.229
34.08	392.562	34.08	459.89	34.08	351.927
34.1	386.66	34.1	453.247	34.1	359.406
34.12	375.876	34.12	450.051	34.12	362.547
34.14	374.531	34.14	452.895	34.14	361.537
34.16	374.702	34.16	449.958	34.16	363.122
34.18	379.417	34.18	453.14	34.18	360.495
34.2	379.051	34.2	457.163	34.2	365.462
34.22	382.2	34.22	458.413	34.22	365.123
34.24	381.629	34.24	455.786	34.24	365.285
34.26	389.119	34.26	462.312	34.26	363.769
34.28	392.951	34.28	468.585	34.28	367.405
34.3	391.841	34.3	466.091	34.3	372.281
34.32	390.07	34.32	466.839	34.32	369.942
34.34	389.869	34.34	470.48	34.34	370.525
34.36	396.839	34.36	468.774	34.36	367.619
34.38	395.769	34.38	470.548	34.38	364.25
34.4	394.471	34.4	477.506	34.4	362.572
34.42	396.559	34.42	488.993	34.42	364.896
34.44	390.476	34.44	512.249	34.44	362.884
34.46	396.653	34.46	542.76	34.46	362.772
34.48	395.925	34.48	575.991	34.48	364.343
34.5	390.347	34.5	595.061	34.5	367.946
34.52	386.886	34.52	622.858	34.52	366.572
34.54	376.904	34.54	639.648	34.54	366.672
34.56	377.569	34.56	642.925	34.56	373.748
34.58	371.697	34.58	635.699	34.58	377.261
34.6	375.552	34.6	626.261	34.6	375.559
34.62	377.322	34.62	607.096	34.62	371.294
34.64	377.121	34.64	587.056	34.64	370.679
34.66	384.503	34.66	569.904	34.66	373.459
34.68	384.893	34.68	554.566	34.68	377.032
34.7	380.704	34.7	536.401	34.7	374.807
34.72	380.674	34.72	527.009	34.72	371.312
34.74	375.261	34.74	510.131	34.74	368.623
34.76	377.226	34.76	499.296	34.76	364.187
34.78	373.683	34.78	489.315	34.78	361.798
34.8	374.054	34.8	486.473	34.8	361.578
34.82	369.189	34.82	488.403	34.82	362.052
34.84	362.559	34.84	485.338	34.84	359.403
34.86	361.909	34.86	488.324	34.86	354.351
34.88	358.629	34.88	486.746	34.88	351.607
34.9	351.343	34.9	486.727	34.9	352.723
34.92	358.59	34.92	477.527	34.92	349.201
34.94	366.632	34.94	473.851	34.94	350.25
34.96	372.58	34.96	469.168	34.96	351.995
34.98	380.587	34.98	461.963	34.98	354.07
35	386.41	35	463.214	35	353.597
35.02	379.336	35.02	471.1	35.02	355.783
35.04	380.023	35.04	476.669	35.04	358.753
35.06	384.951	35.06	480.11	35.06	362.551
35.08	380.441	35.08	480.543	35.08	360.464
35.1	377.329	35.1	479.431	35.1	356.357
35.12	380.359	35.12	473.049	35.12	354.062
35.14	384.21	35.14	470.716	35.14	348.704
35.16	388.671	35.16	466.793	35.16	347.717
35.18	396.597	35.18	469.389	35.18	347.638
35.2	393.678	35.2	474.923	35.2	346.683
35.22	387.119	35.22	478.054	35.22	344.834
35.24	394.1	35.24	485.396	35.24	343.661
35.26	393.876	35.26	487.66	35.26	340.572
35.28	387.133	35.28	488.163	35.28	342.383
35.3	380.706	35.3	491.147	35.3	342.611
35.32	379.387	35.32	485.795	35.32	341.02
35.34	382.972	35.34	483.837	35.34	347.639
35.36	387.471	35.36	491.587	35.36	354.648
35.38	389.487	35.38	494.075	35.38	361.12
35.4	388.396	35.4	491.231	35.4	363.47
35.42	388.366	35.42	483.445	35.42	363.53
35.44	388.506	35.44	481.811	35.44	364.981
35.46	386.902	35.46	474.944	35.46	364.233
35.48	380.128	35.48	468.34	35.48	357.062
35.5	374.497	35.5	463.119	35.5	358.031
35.52	377.012	35.52	456.65	35.52	356.003
35.54	380.951	35.54	458.294	35.54	354.481
35.56	384.594	35.56	467.487	35.56	357.3
35.58	385.182	35.58	464.033	35.58	357.486
35.6	385.224	35.6	463.524	35.6	361.637
35.62	381.89	35.62	469.438	35.62	362.851
35.64	382.396	35.64	473.226	35.64	365.372
35.66	382.79	35.66	469.289	35.66	366.306
35.68	378.62	35.68	468.352	35.68	369.793
35.7	378.578	35.7	468.005	35.7	369.315
35.72	388.147	35.72	467.688	35.72	372.03
35.74	394.802	35.74	465.828	35.74	371.601
35.76	404.023	35.76	471.932	35.76	372.225
35.78	407.744	35.78	469.231	35.78	370.976
35.8	412.049	35.8	468.578	35.8	369.192
35.82	413.45	35.82	470.683	35.82	365.285
35.84	416.97	35.84	465.641	35.84	360.972
35.86	412.275	35.86	469.361	35.86	359.459
35.88	408.636	35.88	472.662	35.88	356.495
35.9	400.902	35.9	476.79	35.9	358.996
35.92	402.172	35.92	482.063	35.92	356.065
35.94	400.317	35.94	490.781	35.94	356.543
35.96	401.788	35.96	503.331	35.96	358.398
35.98	407.606	35.98	516.079	35.98	360.652
36	425.14	36	527.788	36	365.536
36.02	447.851	36.02	534.361	36.02	368.411
36.04	476.625	36.04	552.918	36.04	372.525
36.06	515.119	36.06	581.685	36.06	376.504
36.08	549.825	36.08	610.977	36.08	383.513
36.1	592.797	36.1	634.254	36.1	386.918
36.12	627.995	36.12	653.217	36.12	393.498
36.14	655.044	36.14	666.97	36.14	394.919
36.16	668.58	36.16	677.21	36.16	396.496
36.18	676.748	36.18	677.963	36.18	399.363
36.2	682.9	36.2	667.289	36.2	401.654
36.22	671.298	36.22	649.751	36.22	408.286
36.24	642.107	36.24	640.417	36.24	410.481
36.26	612.112	36.26	623.485	36.26	416.303
36.28	574.226	36.28	610.527	36.28	420.595
36.3	551.333	36.3	587.163	36.3	426.107
36.32	521.27	36.32	562.62	36.32	441.146
36.34	507.702	36.34	548.322	36.34	453.127
36.36	497.779	36.36	538.082	36.36	474.904
36.38	504.324	36.38	525.634	36.38	497.395
36.4	514.776	36.4	529.231	36.4	523.123
36.42	516.431	36.42	532.597	36.42	548.259
36.44	511.28	36.44	543.378	36.44	573.811
36.46	506.795	36.46	555.256	36.46	593.626
36.48	497.2	36.48	560.431	36.48	613.733
36.5	487.683	36.5	566.044	36.5	626.319
36.52	476.611	36.52	560.648	36.52	635.641
36.54	471.751	36.54	557.179	36.54	631.72
36.56	465.746	36.56	549.28	36.56	625.857
36.58	463.718	36.58	544.739	36.58	619.962
36.6	456.331	36.6	546.888	36.6	606.75
36.62	451.159	36.62	547.175	36.62	592.104
36.64	442.501	36.64	560.562	36.64	567.718
36.66	429.678	36.66	580.625	36.66	547.925
36.68	413.198	36.68	587.886	36.68	528.678
36.7	406.361	36.7	602.231	36.7	508.725
36.72	397.867	36.72	608.476	36.72	494.164
36.74	398.378	36.74	605.93	36.74	474.483
36.76	403.142	36.76	602.291	36.76	464.084
36.78	401.869	36.78	585.224	36.78	452.417
36.8	404.874	36.8	570.177	36.8	439.692
36.82	407.002	36.82	558.613	36.82	432.773
36.84	405.063	36.84	546.9	36.84	424.793
36.86	401.497	36.86	544.869	36.86	417.718
36.88	407.888	36.88	537.837	36.88	406.925
36.9	407.084	36.9	531.427	36.9	399.894
36.92	401.96	36.92	537.002	36.92	392.449
36.94	408.168	36.94	531.841	36.94	385.116
36.96	412.352	36.96	531.009	36.96	381.213
36.98	417.611	36.98	518.317	36.98	377.846
37	419.354	37	513.235	37	377.359
37.02	426.324	37.02	514.126	37.02	379.821
37.04	429.182	37.04	510.133	37.04	380.813
37.06	434.956	37.06	512.557	37.06	383.18
37.08	442.559	37.08	514.249	37.08	385.467
37.1	433.347	37.1	515.422	37.1	389.524
37.12	429.014	37.12	523.179	37.12	391.669
37.14	433.079	37.14	528.38	37.14	398.174
37.16	431.562	37.16	528.716	37.16	401.016
37.18	435.298	37.18	526.636	37.18	402.369
37.2	421.786	37.2	511.991	37.2	404.853
37.22	416.268	37.22	502.429	37.22	410.863
37.24	407.406	37.24	491.2	37.24	412.835
37.26	406.312	37.26	488.24	37.26	411.284
37.28	398.506	37.28	483.608	37.28	405.865
37.3	392.529	37.3	481.886	37.3	405.772
37.32	396.117	37.32	482.671	37.32	406.464
37.34	400.699	37.34	500.844	37.34	407.926
37.36	400.569	37.36	507.096	37.36	406.724
37.38	398.888	37.38	511.082	37.38	407.971
37.4	398.121	37.4	502.298	37.4	405.75
37.42	397.977	37.42	498.506	37.42	406.059
37.44	399.41	37.44	505.629	37.44	405.345
37.46	405.476	37.46	509.38	37.46	405.676
37.48	400.648	37.48	502.121	37.48	405.88
37.5	401.552	37.5	500.508	37.5	408.842
37.52	403.196	37.52	499.392	37.52	408.239
37.54	398.31	37.54	499.52	37.54	409.837
37.56	393.385	37.56	494.746	37.56	407.391
37.58	390.14	37.58	482.855	37.58	406.398
37.6	391.935	37.6	476.841	37.6	409.022
37.62	383.993	37.62	472.317	37.62	410.698
37.64	379.592	37.64	471.424	37.64	405.926
37.66	376.723	37.66	473.97	37.66	400.867
37.68	375.152	37.68	472.455	37.68	399.763
37.7	381.441	37.7	476.214	37.7	400.09
37.72	386.648	37.72	480.266	37.72	400.304
37.74	387.506	37.74	484.883	37.74	397.821
37.76	391.371	37.76	491.802	37.76	395.062
37.78	397.709	37.78	489.082	37.78	391.566
37.8	393.746	37.8	495.494	37.8	384.568
37.82	388.443	37.82	496.044	37.82	385.973
37.84	383.124	37.84	510.35	37.84	384.382
37.86	381.357	37.86	518.681	37.86	382.08
37.88	390.154	37.88	519.037	37.88	379.586
37.9	398.163	37.9	527.487	37.9	379.399
37.92	401.45	37.92	529.65	37.92	375.985
37.94	404.254	37.94	533.24	37.94	375.828
37.96	400.862	37.96	538.126	37.96	377.109
37.98	394.632	37.98	541.697	37.98	378.448
38	385.443	38	546.571	38	378.489
38.02	387.429	38.02	556.096	38.02	377.419
38.04	389.627	38.04	571.114	38.04	374.515
38.06	392.993	38.06	574.147	38.06	380.209
38.08	398.403	38.08	586.695	38.08	381.495
38.1	407.527	38.1	603.466	38.1	384.187
38.12	415.664	38.12	620.273	38.12	381.047
38.14	415.259	38.14	639.124	38.14	383.266
38.16	401.576	38.16	662.643	38.16	381.495
38.18	396.156	38.18	686.506	38.18	379.969
38.2	395.592	38.2	709.422	38.2	378.372
38.22	397.62	38.22	725.618	38.22	380.018
38.24	390.061	38.24	745.697	38.24	378.012
38.26	375.692	38.26	765.196	38.26	374.682
38.28	370.534	38.28	790.622	38.28	375.652
38.3	371.538	38.3	812.699	38.3	374.756
38.32	372.462	38.32	831.921	38.32	376.041
38.34	366.019	38.34	836.83	38.34	380.192
38.36	370.678	38.36	842.732	38.36	381.625
38.38	383.166	38.38	847.839	38.38	376.923
38.4	391.72	38.4	844.303	38.4	376.089
38.42	396.965	38.42	831.207	38.42	374.161
38.44	392.2	38.44	820.077	38.44	376.476
38.46	387.431	38.46	806.66	38.46	378.153
38.48	383.364	38.48	786.972	38.48	374.822
38.5	374.832	38.5	765.231	38.5	373.926
38.52	372.981	38.52	741.487	38.52	372.231
38.54	374.918	38.54	724.124	38.54	373.726
38.56	386.072	38.56	699.04	38.56	374.1
38.58	394.599	38.58	681.168	38.58	374.193
38.6	400.354	38.6	669.009	38.6	376.31
38.62	400.699	38.62	660.727	38.62	375.453
38.64	395.876	38.64	647.315	38.64	376.638
38.66	394.571	38.66	650.825	38.66	374.336
38.68	396.897	38.68	642.587	38.68	377.996
38.7	398.629	38.7	641.904	38.7	382.464
38.72	396.904	38.72	634.804	38.72	385.159
38.74	396.844	38.74	622.828	38.74	386.638
38.76	397.007	38.76	599.972	38.76	385.465
38.78	402.415	38.78	584.541	38.78	384.248
38.8	398.434	38.8	567.48	38.8	386.359
38.82	391.83	38.82	545.713	38.82	384.463
38.84	386.459	38.84	529.769	38.84	387.022
38.86	385.893	38.86	528.734	38.86	387.378
38.88	396.24	38.88	522.347	38.88	385.282
38.9	396.147	38.9	519.163	38.9	383.468
38.92	388.727	38.92	514.48	38.92	383.612
38.94	390.182	38.94	512.002	38.94	384.342
38.96	390.408	38.96	514.916	38.96	386.06
38.98	386.583	38.98	515.653	38.98	388.331
39	378.86	39	515.776	39	389.899
39.02	373.984	39.02	515.72	39.02	384.996
39.04	368.825	39.04	519.329	39.04	387.845
39.06	375.41	39.06	525.755	39.06	385.34
39.08	390.2	39.08	523.587	39.08	389.81
39.1	397.145	39.1	520.145	39.1	392.303
39.12	405.839	39.12	519.562	39.12	394.845
39.14	411.704	39.14	519.494	39.14	399.097
39.16	415.245	39.16	517.289	39.16	401.691
39.18	414.839	39.18	519.149	39.18	406.573
39.2	417.41	39.2	512.704	39.2	407.527
39.22	413.075	39.22	505.322	39.22	411.239
39.24	407.448	39.24	494.848	39.24	415.177
39.26	411.788	39.26	485.678	39.26	416.716
39.28	416.986	39.28	473.459	39.28	414.123
39.3	416.946	39.3	465.604	39.3	413.559
39.32	415.869	39.32	456.277	39.32	412.461
39.34	419.688	39.34	453.503	39.34	418.154
39.36	433.1	39.36	457.207	39.36	419.093
39.38	443.573	39.38	462.406	39.38	421.325
39.4	453.415	39.4	462.329	39.4	421.437
39.42	459.737	39.42	459.464	39.42	421.277
39.44	460.345	39.44	460.492	39.44	426.939
39.46	467.669	39.46	455.846	39.46	422.733
39.48	481.725	39.48	454.886	39.48	426.417
39.5	498.8	39.5	455.159	39.5	426.463
39.52	510.503	39.52	450.944	39.52	430.757
39.54	541.564	39.54	448.205	39.54	428.331
39.56	563.049	39.56	449.042	39.56	429.489
39.58	584.196	39.58	452.009	39.58	434.498
39.6	603.023	39.6	457.527	39.6	437.123
39.62	631.667	39.62	454.168	39.62	442.227
39.64	661.604	39.64	455.494	39.64	443.886
39.66	696.504	39.66	457.114	39.66	446.452
39.68	730.429	39.68	454.436	39.68	451.394
39.7	760.037	39.7	456.695	39.7	453.526
39.72	778.527	39.72	456.093	39.72	458.057
39.74	800.583	39.74	457.114	39.74	467.595
39.76	800.049	39.76	452.124	39.76	470.081
39.78	791.902	39.78	455.967	39.78	473.252
39.8	766.608	39.8	458.084	39.8	474.768
39.82	744.725	39.82	451.986	39.82	475.092
39.84	713.021	39.84	450.287	39.84	477.421
39.86	665.986	39.86	451.364	39.86	477.002
39.88	628.368	39.88	451.751	39.88	478.831
39.9	588.24	39.9	453.613	39.9	476.931
39.92	560.415	39.92	457.949	39.92	475.696
39.94	536.159	39.94	462.149	39.94	472.564
39.96	522.009	39.96	461.979	39.96	476.642
39.98	505.709	39.98	469.026	39.98	476.294
40	492.333	40	475.664	40	478.065
40.02	487.538	40.02	472.587	40.02	474.37
40.04	477.068	40.04	470.611	40.04	475.243
40.06	465.333	40.06	470.096	40.06	473.877
40.08	466.089	40.08	472.448	40.08	475.387
40.1	458.702	40.1	472.93	40.1	471.629
40.12	456.993	40.12	472.809	40.12	475.335
40.14	450.138	40.14	473.83	40.14	473.501
40.16	443.557	40.16	470.499	40.16	467.507
40.18	432.012	40.18	468.317	40.18	459.969
40.2	426.573	40.2	470.135	40.2	455.389
40.22	426.324	40.22	458.035	40.22	456.128
40.24	421.35	40.24	451.179	40.24	449.977
40.26	416.998	40.26	448.203	40.26	444.267
40.28	411.478	40.28	437.436	40.28	438.302
40.3	402.592	40.3	437.762	40.3	434.457
40.32	401.315	40.32	438.233	40.32	430.601
40.34	400.322	40.34	442.557	40.34	431.378
40.36	397.305	40.36	440.774	40.36	428.176
40.38	395.345	40.38	450.231	40.38	421.78
40.4	397.086	40.4	456.935	40.4	416.969
40.42	400.044	40.42	452.35	40.42	411.004
40.44	398.797	40.44	461.706	40.44	408.791
40.46	397.445	40.46	465.564	40.46	401.902
40.48	392.448	40.48	461.336	40.48	398.646
40.5	388.888	40.5	470.166	40.5	392.091
40.52	394.974	40.52	475.249	40.52	392.002
40.54	395.07	40.54	473.48	40.54	384.373
40.56	401.084	40.56	473.592	40.56	379.952
40.58	404.35	40.58	477.305	40.58	375.889
40.6	409.317	40.6	469.8	40.6	372.634
40.62	407.671	40.62	465.611	40.62	375.135
40.64	398.634	40.64	474.014	40.64	370.592
40.66	395.848	40.66	473.916	40.66	371.369
40.68	387.035	40.68	478.373	40.68	373.309
40.7	378.809	40.7	494.963	40.7	376.377
40.72	376.389	40.72	511.821	40.72	380.164
40.74	372.254	40.74	523.685	40.74	383.215
40.76	377.207	40.76	544.303	40.76	380.942
40.78	378.807	40.78	557.189	40.78	382.28
40.8	382.576	40.8	563.294	40.8	380.244
40.82	385.779	40.82	574.357	40.82	379.971
40.84	388.184	40.84	573.76	40.84	377.883
40.86	393.189	40.86	567.564	40.86	373.814
40.88	385.522	40.88	559.641	40.88	367.955
40.9	383.033	40.9	558.727	40.9	365.688
40.92	386.636	40.92	559.8	40.92	363.417
40.94	382.084	40.94	558.909	40.94	359.26
40.96	379.723	40.96	558.667	40.96	359.307
40.98	377.914	40.98	562.154	40.98	356.526
41	382.277	41	561.643	41	354.777
41.02	389.865	41.02	564.867	41.02	356.463
41.04	395.119	41.04	563.371	41.04	351.465
41.06	402.159	41.06	545.93	41.06	351.199
41.08	397.438	41.08	534.802	41.08	353.694
41.1	400.503	41.1	527.911	41.1	355.787
41.12	396.804	41.12	524.797	41.12	358.8
41.14	385.59	41.14	522.601	41.14	361.148
41.16	381.928	41.16	515.667	41.16	363.096
41.18	380.62	41.18	517.51	41.18	364.7
41.2	377.48	41.2	511.494	41.2	363.894
41.22	371.986	41.22	514.786	41.22	365.093
41.24	371.881	41.24	516.487	41.24	364.931
41.26	379.72	41.26	499.198	41.26	361.681
41.28	378.758	41.28	502.203	41.28	356.656
41.3	380.748	41.3	506.166	41.3	356.745
41.32	380.228	41.32	510.177	41.32	354.578
41.34	381.301	41.34	508.564	41.34	359.54
41.36	380.189	41.36	502.522	41.36	356.474
41.38	371.389	41.38	497.713	41.38	357.348
41.4	361.389	41.4	494.895	41.4	353.57
41.42	355.436	41.42	492.45	41.42	352.393
41.44	354.977	41.44	481.604	41.44	347.728
41.46	356.48	41.46	473.196	41.46	352.329
41.48	362.466	41.48	471.569	41.48	355.587
41.5	368.797	41.5	474.408	41.5	357.759
41.52	375.907	41.52	470.503	41.52	358.107
41.54	386.928	41.54	462.026	41.54	357.375
41.56	381.704	41.56	459.713	41.56	356.87
41.58	377.501	41.58	457.464	41.58	355.987
41.6	381.807	41.6	461	41.6	355.344
41.62	378.389	41.62	453.618	41.62	356.848
41.64	374.86	41.64	447.417	41.64	352.502
41.66	368.375	41.66	449.541	41.66	351.434
41.68	366.487	41.68	453.312	41.68	352.254
41.7	363.576	41.7	461.949	41.7	356.506
41.72	367.422	41.72	465.168	41.72	355.834
41.74	365.646	41.74	461.62	41.74	360.078
41.76	363.228	41.76	462.366	41.76	353.235
41.78	363.168	41.78	462.888	41.78	353.328
41.8	370.506	41.8	459.051	41.8	350.455
41.82	371.445	41.82	451.077	41.82	349.269
41.84	376.571	41.84	446.291	41.84	346.457
41.86	378	41.86	443.737	41.86	351.743
41.88	381.991	41.88	446.583	41.88	347.802
41.9	392.103	41.9	452.543	41.9	346.087
41.92	396.368	41.92	449.793	41.92	342.445
41.94	388.881	41.94	450.368	41.94	340.623
41.96	385.704	41.96	455.932	41.96	342.331
41.98	380.776	41.98	457.751	41.98	342.347
42	381.28	42	448.872	42	342.603
42.02	377.126	42.02	450.1	42.02	341.728
42.04	374.832	42.04	451.233	42.04	342.073
42.06	377.767	42.06	449.795	42.06	346.344
42.08	382.781	42.08	451.24	42.08	350.233
42.1	386.026	42.1	456.198	42.1	351.816
42.12	381.632	42.12	454.555	42.12	350.829
42.14	374.282	42.14	457.21	42.14	353.142
42.16	364.298	42.16	459.967	42.16	351.49
42.18	361.855	42.18	459.671	42.18	352.201
42.2	349.834	42.2	453.145	42.2	355.962
42.22	342.443	42.22	463.513	42.22	354.6
42.24	344.086	42.24	462.769	42.24	352.377
42.26	352.907	42.26	457.473	42.26	353.849
42.28	360.284	42.28	454.515	42.28	349.627
42.3	364.499	42.3	452.357	42.3	351.076
42.32	371.662	42.32	453.657	42.32	350.094
42.34	370.751	42.34	452.35	42.34	354.701
42.36	369.424	42.36	456.077	42.36	361.494
42.38	370.033	42.38	464.674	42.38	362.468
42.4	362.872	42.4	460.571	42.4	363.157
42.42	358.643	42.42	462.21	42.42	365.377
42.44	355.273	42.44	457.967	42.44	371.711
42.46	357.252	42.46	454.592	42.46	369.269
42.48	357.522	42.48	453.984	42.48	366.126
42.5	358.531	42.5	454.501	42.5	363.046
42.52	363.082	42.52	459.855	42.52	359.695
42.54	364.662	42.54	460.51	42.54	362.444
42.56	362.45	42.56	465.965	42.56	359.936
42.58	366.347	42.58	460.203	42.58	355.998
42.6	370.9	42.6	443.361	42.6	353.41
42.62	369.284	42.62	436.529	42.62	347.857
42.64	369.62	42.64	434.536	42.64	344.257
42.66	374.133	42.66	429.844	42.66	344.443
42.68	370.601	42.68	432.832	42.68	341.536
42.7	369.138	42.7	433.012	42.7	342.286
42.72	371.026	42.72	436.469	42.72	341.449
42.74	370.956	42.74	441.438	42.74	348.629
42.76	362.175	42.76	442.949	42.76	350.348
42.78	360.005	42.78	440.289	42.78	350.004
42.8	358.471	42.8	440.841	42.8	353.796
42.82	354.186	42.82	451.431	42.82	355.69
42.84	359.972	42.84	453.816	42.84	354.82
42.86	365.522	42.86	456.077	42.86	351.935
42.88	368.023	42.88	460.259	42.88	351.696
42.9	369.329	42.9	448.96	42.9	355.39
42.92	372.161	42.92	447.865	42.92	358.123
42.94	370.711	42.94	442.079	42.94	358.583
42.96	370.133	42.96	434.846	42.96	356.193
42.98	363.667	42.98	429.956	42.98	354.087
43	365.191	43	423.872	43	352.986
43.02	364.072	43.02	425.009	43.02	349.062
43.04	368.303	43.04	431.019	43.04	349.941
43.06	373.371	43.06	439.152	43.06	352.988
43.08	377.832	43.08	446.261	43.08	352.051
43.1	378.305	43.1	441.135	43.1	350.591
43.12	374.601	43.12	445.494	43.12	348.786
43.14	373.527	43.14	447.135	43.14	349.582
43.16	374.319	43.16	451.179	43.16	346.589
43.18	369.105	43.18	444.998	43.18	346.794
43.2	371.193	43.2	445.709	43.2	347.125
43.22	367.548	43.22	447.17	43.22	345.39
43.24	365.196	43.24	451.45	43.24	342.308
43.26	362.51	43.26	450.895	43.26	343.833
43.28	361.443	43.28	447.086	43.28	346.797
43.3	364.476	43.3	449.366	43.3	348.743
43.32	362.851	43.32	449.678	43.32	352.007
43.34	369.681	43.34	452.839	43.34	350.8
43.36	375.107	43.36	452.49	43.36	352.472
43.38	380.939	43.38	451.002	43.38	352.721
43.4	390.888	43.4	453.984	43.4	351.236
43.42	400.457	43.42	455.692	43.42	350.418
43.44	402.618	43.44	451.221	43.44	357.373
43.46	402.298	43.46	452.159	43.46	363.33
43.48	399.429	43.48	455.126	43.48	362.839
43.5	402.503	43.5	465.62	43.5	362.588
43.52	398.114	43.52	462.119	43.52	363.222
43.54	396.119	43.54	457.473	43.54	367.829
43.56	398.373	43.56	450.294	43.56	370.626
43.58	398.734	43.58	444.193	43.58	369.687
43.6	413.385	43.6	440.793	43.6	369.797
43.62	422.203	43.62	440.254	43.62	367.664
43.64	434.17	43.64	431.513	43.64	367.849
43.66	444.853	43.66	434.883	43.66	370.739
43.68	454.723	43.68	435.156	43.68	376.461
43.7	470.413	43.7	440.126	43.7	378.514
43.72	483.096	43.72	439.793	43.72	378.113
43.74	490.441	43.74	451.606	43.74	375.016
43.76	502.172	43.76	463	43.76	374.061
43.78	523.252	43.78	464.646	43.78	373.101
43.8	541.986	43.8	474.786	43.8	371.95
43.82	556.527	43.82	479.033	43.82	375.599
43.84	567.07	43.84	478.273	43.84	378.341
43.86	568.793	43.86	472.487	43.86	377.485
43.88	563.774	43.88	468.105	43.88	374.043
43.9	552.832	43.9	465.462	43.9	373.937
43.92	531.534	43.92	459.009	43.92	372.368
43.94	506.175	43.94	470.238	43.94	377.017
43.96	489.69	43.96	474.534	43.96	373.81
43.98	476.499	43.98	471.83	43.98	370.256
44	457.734	44	482.797	44	373.808
44.02	450.354	44.02	495.69	44.02	369.804
44.04	448.471	44.04	501.876	44.04	376.335
44.06	452.291	44.06	505.443	44.06	374.878
44.08	450.632	44.08	516.883	44.08	376.59
44.1	445.014	44.1	518.273	44.1	376.001
44.12	436.366	44.12	524.196	44.12	371.258
44.14	430.918	44.14	531.198	44.14	374.921
44.16	418.098	44.16	537.699	44.16	371.823
44.18	401.594	44.18	542.135	44.18	372.298
44.2	393.704	44.2	552.879	44.2	374.563
44.22	382.45	44.22	562.907	44.22	372.766
44.24	386.413	44.24	575.119	44.24	369.685
44.26	389.695	44.26	599.196	44.26	368.056
44.28	392.667	44.28	622.625	44.28	367.161
44.3	392.096	44.3	642.086	44.3	364.842
44.32	396.121	44.32	659.179	44.32	358.733
44.34	395.52	44.34	669.364	44.34	360.987
44.36	388.674	44.36	690.96	44.36	360.313
44.38	392.935	44.38	699.793	44.38	361.203
44.4	393.639	44.4	702.508	44.4	364.366
44.42	390.51	44.42	702.606	44.42	362.352
44.44	392.704	44.44	706.874	44.44	364.06
44.46	395.308	44.46	721.263	44.46	358.112
44.48	390.653	44.48	721.343	44.48	359.608
44.5	384.322	44.5	722.636	44.5	360.471
44.52	380.382	44.52	719.068	44.52	355.66
44.54	379.557	44.54	717.056	44.54	356.653
44.56	377.434	44.56	722.597	44.56	353.701
44.58	383.217	44.58	709.876	44.58	357.622
44.6	384.401	44.6	693.69	44.6	361.43
44.62	382.389	44.62	678.35	44.62	356.371
44.64	380.315	44.64	663.657	44.64	355.518
44.66	380.648	44.66	651.559	44.66	353.872
44.68	375.098	44.68	627.517	44.68	350.465
44.7	367.998	44.7	617.494	44.7	344.89
44.72	362.781	44.72	604.783	44.72	342.142
44.74	365.037	44.74	593.012	44.74	345.122
44.76	366.177	44.76	588.988	44.76	341.106
44.78	371.506	44.78	571.629	44.78	342.13
44.8	371.217	44.8	561.145	44.8	339.249
44.82	368.231	44.82	555.294	44.82	336.631
44.84	368.431	44.84	553.145	44.84	336.833
44.86	372.308	44.86	546.928	44.86	334.774
44.88	376.646	44.88	542.615	44.88	336.835
44.9	371.632	44.9	539.713	44.9	338.22
44.92	371.779	44.92	533.732	44.92	334.717
44.94	373.998	44.94	532.639	44.94	333.843
44.96	377.942	44.96	524.221	44.96	335.968
44.98	383.876	44.98	507.298	44.98	336.618
45	385.466	45	501.103	45	334.374
45.02	383.252	45.02	496.242	45.02	328.485
45.04	377.758	45.04	487.737	45.04	327.725
45.06	377.126	45.06	478.261	45.06	322.374
45.08	374.322	45.08	467.643	45.08	317.804
45.1	369.096	45.1	461.527	45.1	313.125
45.12	368.59	45.12	463.35	45.12	312.023
45.14	368.382	45.14	468.382	45.14	312.328
45.16	375.527	45.16	460.009	45.16	311.154
45.18	377.259	45.18	454.552	45.18	315.445
45.2	380.671	45.2	456.131	45.2	318.238
45.22	372.277	45.22	457.457	45.22	323.952
45.24	369.056	45.24	451.119	45.24	327.078
45.26	364.45	45.26	453.807	45.26	327.526
45.28	354.501	45.28	450.154	45.28	331.348
45.3	349.564	45.3	449.021	45.3	331.083
45.32	344.128	45.32	446.219	45.32	330.792
45.34	344.76	45.34	441.203	45.34	333.86
45.36	348.951	45.36	435.888	45.36	336.589
45.38	345.552	45.38	429.098	45.38	335.606
45.4	350.758	45.4	427.541	45.4	335.777
45.42	349.837	45.42	432.944	45.42	337.246
45.44	350.893	45.44	437.963	45.44	333.8
45.46	348.387	45.46	444.823	45.46	331.316
45.48	347.359	45.48	445.065	45.48	328.306
45.5	348.639	45.5	440.24	45.5	326.372
45.52	346.273	45.52	436.156	45.52	324.654
45.54	351.965	45.54	436.198	45.54	324.91
45.56	361.175	45.56	438.38	45.56	321.281
45.58	364.359	45.58	434.191	45.58	322.095
45.6	370.193	45.6	434.159	45.6	322.48
45.62	371.657	45.62	435.382	45.62	322.815
45.64	376.387	45.64	434.991	45.64	319.884
45.66	379.361	45.66	429.587	45.66	319.317
45.68	377.545	45.68	423.744	45.68	317.019
45.7	372.058	45.7	421.629	45.7	316.184
45.72	365.883	45.72	421.953	45.72	319.828
45.74	361.375	45.74	425.653	45.74	319.081
45.76	360.133	45.76	430.974	45.76	316.841
45.78	356.219	45.78	432.678	45.78	318.32
45.8	353.536	45.8	428.03	45.8	322.545
45.82	349.814	45.82	421.317	45.82	326.497
45.84	353.221	45.84	417.555	45.84	327.379
45.86	352.979	45.86	416.69	45.86	333.16
45.88	347.492	45.88	414.301	45.88	331.937
45.9	346.515	45.9	423.476	45.9	334.461
45.92	345.231	45.92	428.249	45.92	336.571
45.94	340.497	45.94	434.48	45.94	336.542
45.96	347.725	45.96	446.275	45.96	336.215
45.98	352.914	45.98	453.809	45.98	338.689
46	352.436	46	451.73	46	337.024
46.02	356.737	46.02	454.629	46.02	334.641
46.04	359.268	46.04	458.697	46.04	330.584
46.06	355.949	46.06	463.058	46.06	327.27
46.08	355.247	46.08	466.016	46.08	322.888
46.1	351.41	46.1	468.119	46.1	321.534
46.12	346.005	46.12	464.653	46.12	319.957
46.14	342.762	46.14	464.821	46.14	319.657
46.16	348.235	46.16	461.371	46.16	317.937
46.18	346.179	46.18	457.809	46.18	320.165
46.2	350.284	46.2	456.249	46.2	322.525
46.22	354.317	46.22	456.156	46.22	324.411
46.24	356.147	46.24	450.324	46.24	323.468
46.26	356.814	46.26	443.51	46.26	327.861
46.28	358.604	46.28	436.401	46.28	322.47
46.3	350.828	46.3	424.203	46.3	326.117
46.32	350.224	46.32	424.138	46.32	326.981
46.34	351.662	46.34	428.198	46.34	331.063
46.36	353.161	46.36	422.513	46.36	331.714
46.38	351.594	46.38	427.809	46.38	327.614
46.4	352.96	46.4	433.928	46.4	326.756
46.42	344.711	46.42	432.576	46.42	326.533
46.44	342.55	46.44	422.923	46.44	328.17
46.46	343.205	46.46	413.678	46.46	324.3
46.48	338.413	46.48	409.746	46.48	323.817
46.5	339.911	46.5	402.48	46.5	323.859
46.52	342.41	46.52	410.273	46.52	326.604
46.54	345.406	46.54	407.145	46.54	326.045
46.56	347.075	46.56	403.091	46.56	322.862
46.58	346.443	46.58	408.879	46.58	320.147
46.6	344.233	46.6	410.054	46.6	322.842
46.62	342.79	46.62	407.247	46.62	319.801
46.64	345.695	46.64	404.403	46.64	317.663
46.66	359.48	46.66	409.133	46.66	315.263
46.68	356.275	46.68	421.434	46.68	310.986
46.7	357.296	46.7	426.275	46.7	314.325
46.72	351.354	46.72	429.48	46.72	316.484
46.74	351.196	46.74	423.671	46.74	316.743
46.76	350.485	46.76	423.296	46.76	308.604
46.78	339.832	46.78	424.466	46.78	305.14
46.8	340.089	46.8	419.126	46.8	306.196
46.82	341.991	46.82	414.434	46.82	306.032
46.84	341.909	46.84	416.487	46.84	306.675
46.86	346.949	46.86	422.998	46.86	305.115
46.88	339.049	46.88	428.531	46.88	308.108
46.9	342.135	46.9	434.268	46.9	311.884
46.92	347.494	46.92	437.86	46.92	317.656
46.94	352.093	46.94	438.888	46.94	316.885
46.96	356.21	46.96	437.326	46.96	320.626
46.98	355.329	46.98	435.702	46.98	323.539
47	364.051	47	433.744	47	331.294
47.02	364.422	47.02	429.312	47.02	330.905
47.04	363.601	47.04	425.974	47.04	331.477
47.06	361.527	47.06	422.403	47.06	328.809
47.08	360.8	47.08	416.839	47.08	328.467
47.1	366.753	47.1	418.991	47.1	326.571
47.12	366.625	47.12	426.559	47.12	324.437
47.14	360.939	47.14	428.107	47.14	315.552
47.16	358.527	47.16	432.259	47.16	310.935
47.18	356.984	47.18	435.45	47.18	304.173
47.2	358.613	47.2	435.378	47.2	303.995
47.22	358.093	47.22	433.086	47.22	304.2
47.24	356.697	47.24	426.713	47.24	305.559
47.26	354.571	47.26	422.028	47.26	306.979
47.28	357.89	47.28	415.471	47.28	308.715
47.3	360.732	47.3	410.373	47.3	313.336
47.32	359.061	47.32	411.361	47.32	313.224
47.34	355.555	47.34	412.368	47.34	315.893
47.36	349.739	47.36	415.457	47.36	321.74
47.38	346.501	47.38	416.89	47.38	327.612
47.4	346.38	47.4	415.678	47.4	333.146
47.42	345.177	47.42	422.471	47.42	336.695
47.44	348.828	47.44	424.28	47.44	335.909
47.46	352.298	47.46	425.256	47.46	338.122
47.48	359.865	47.48	428.103	47.48	338.156
47.5	363.319	47.5	422.445	47.5	335.918
47.52	366.485	47.52	421.508	47.52	334.942
47.54	371.52	47.54	417.075	47.54	333.556
47.56	367.2	47.56	416.469	47.56	332.613
47.58	363.681	47.58	419.207	47.58	329.368
47.6	356.648	47.6	425.352	47.6	333.057
47.62	350.636	47.62	426.583	47.62	332.055
47.64	346.387	47.64	422.814	47.64	332.279
47.66	336.972	47.66	422.084	47.66	331.366
47.68	338.995	47.68	434.093	47.68	328.437
47.7	342.289	47.7	439.678	47.7	326.484
47.72	345.399	47.72	440.198	47.72	327.463
47.74	358.646	47.74	443.24	47.74	328.629
47.76	359.352	47.76	448.783	47.76	330.567
47.78	361.881	47.78	450.336	47.78	334.493
47.8	361.704	47.8	454.436	47.8	336.202
47.82	360.242	47.82	443.012	47.82	338.638
47.84	357.072	47.84	431.508	47.84	338.869
47.86	352.788	47.86	435.963	47.86	342.888
47.88	357.298	47.88	441.527	47.88	343.772
47.9	359.592	47.9	439.648	47.9	342.206
47.92	355.422	47.92	436.998	47.92	345.409
47.94	355.951	47.94	446.219	47.94	344.585
47.96	350.998	47.96	447.149	47.96	341.7
47.98	353.303	47.98	442.415	47.98	340.528
48	354.417	48	441.846	48	339.814
48.02	358.501	48.02	430.893	48.02	336.584
48.04	366.608	48.04	423.841	48.04	334.459
48.06	369.014	48.06	421.172	48.06	333.208
48.08	378.853	48.08	414.676	48.08	333.511
48.1	382.876	48.1	409.217	48.1	332.166
48.12	377.946	48.12	417.357	48.12	330.355
48.14	377.909	48.14	423.876	48.14	327.587
48.16	376.937	48.16	425.487	48.16	327.291
48.18	378.231	48.18	423.256	48.18	327.354
48.2	376.277	48.2	429.548	48.2	325.852
48.22	377.471	48.22	430.718	48.22	325.635
48.24	379.963	48.24	430.443	48.24	327.276
48.26	379.077	48.26	425.084	48.26	329.966
48.28	380.818	48.28	422.972	48.28	331.372
48.3	379.921	48.3	424.786	48.3	330.832
48.32	378.615	48.32	435.371	48.32	332.314
48.34	384.166	48.34	437.378	48.34	331.606
48.36	388.66	48.36	436.058	48.36	333.014
48.38	386.336	48.38	434.443	48.38	335.935
48.4	380.711	48.4	446.336	48.4	339.055
48.42	377.338	48.42	450.59	48.42	343.874
48.44	378.632	48.44	453.103	48.44	349.749
48.46	377.483	48.46	452.135	48.46	353.323
48.48	370.394	48.48	449.159	48.48	357.564
48.5	370.366	48.5	460.282	48.5	356.09
48.52	380.427	48.52	469.399	48.52	351.051
48.54	386.138	48.54	470.685	48.54	351.413
48.56	392.352	48.56	470.14	48.56	344.174
48.58	392.212	48.58	469.382	48.58	340.352
48.6	389.73	48.6	474.627	48.6	337.876
48.62	392.52	48.62	472.73	48.62	340.263
48.64	399.028	48.64	467.557	48.64	338.564
48.66	401.152	48.66	453.751	48.66	339.065
48.68	407.235	48.68	446.291	48.68	342.337
48.7	411.179	48.7	453.226	48.7	345.843
48.72	419.839	48.72	451.333	48.72	340.696
48.74	426.443	48.74	455.853	48.74	342.017
48.76	426.483	48.76	451.783	48.76	348.788
48.78	425.55	48.78	449.564	48.78	350.763
48.8	417.846	48.8	450.119	48.8	355.748
48.82	417.235	48.82	444.07	48.82	360.281
48.84	426.802	48.84	434.072	48.84	363.112
48.86	444.828	48.86	425.662	48.86	363.051
48.88	461.217	48.88	425.268	48.88	366.843
48.9	473.907	48.9	435.212	48.9	364.138
48.92	495.671	48.92	438.942	48.92	363.264
48.94	514.012	48.94	446.928	48.94	368.228
48.96	523.835	48.96	444.452	48.96	366.241
48.98	536.655	48.98	447.159	48.98	370.983
49	544.825	49	438.779	49	372.429
49.02	558.357	49.02	427.303	49.02	377.088
49.04	585.862	49.04	418.597	49.04	372.997
49.06	608.047	49.06	413.781	49.06	376.724
49.08	620.911	49.08	409.217	49.08	374.589
49.1	636.289	49.1	416.977	49.1	372.889
49.12	648.431	49.12	414.063	49.12	371.452
49.14	653.517	49.14	417.282	49.14	379.047
49.16	653.648	49.16	420.152	49.16	381.902
49.18	646.534	49.18	424.145	49.18	376.384
49.2	636.853	49.2	419.664	49.2	376.545
49.22	627.69	49.22	417.441	49.22	373.752
49.24	619.585	49.24	411.648	49.24	375.32
49.26	603.855	49.26	409.193	49.26	373.319
49.28	586.604	49.28	407.93	49.28	375.935
49.3	568.138	49.3	407.744	49.3	377.008
49.32	544.657	49.32	406.268	49.32	380.282
49.34	521.075	49.34	408.235	49.34	380.127
49.36	498.219	49.36	405.557	49.36	380.037
49.38	474.93	49.38	410.559	49.38	382.106
49.4	463.014	49.4	410.732	49.4	383.174
49.42	456.34	49.42	412.112	49.42	383.846
49.44	448.282	49.44	405.883	49.44	382.545
49.46	450.55	49.46	410.52	49.46	380.09
49.48	449.448	49.48	413.184	49.48	381.51
49.5	448.361	49.5	415.622	49.5	384.418
49.52	442.497	49.52	418.091	49.52	389.427
49.54	437.007	49.54	413.851	49.54	389.383
49.56	431.72	49.56	413.811	49.56	386.175
49.58	423.879	49.58	412.452	49.58	381.964
49.6	413.972	49.6	406.047	49.6	380.065
49.62	403.135	49.62	399.012	49.62	374.889
49.64	391.007	49.64	392.371	49.64	372.371
49.66	391.457	49.66	399.825	49.66	368.178
49.68	382.946	49.68	403.434	49.68	368.818
49.7	376.497	49.7	407.061	49.7	367.494
49.72	377.809	49.72	403.217	49.72	364.103
49.74	373.797	49.74	406.249	49.74	360.575
49.76	374.793	49.76	410.538	49.76	360.405
49.78	379.172	49.78	406.184	49.78	354.612
49.8	376.709	49.8	404.159	49.8	353.438
49.82	376.019	49.82	397.2	49.82	349.591
49.84	376.068	49.84	397.648	49.84	345.557
49.86	377.534	49.86	409.48	49.86	341.034
49.88	368.154	49.88	407.089	49.88	342.346
49.9	362.063	49.9	409.207	49.9	334.717
49.92	362.534	49.92	413.156	49.92	337.273
49.94	356.883	49.94	416.867	49.94	336.455
[truncated: 1,753 more rows]

## Sheet: Figure 3b
	pristine		hydration		S-NMO		NaHCO3
wavelength	Intensity	wavelength	Intensity	wavelength	Intensity	wavelength	Intensity
399.681	0	399.681	0	399.681	0	399.675	0
400.163	0.46589	400.163	0.60677	400.163	0.57231	400.157	0.0287
400.646	0.46127	400.646	0.60833	400.646	0.57985	400.639	0.02831
401.128	0.45674	401.128	0.61111	401.128	0.58522	401.121	0.02789
401.61	0.45465	401.61	0.62169	401.61	0.58516	401.603	0.02754
402.092	0.45605	402.092	0.63735	402.092	0.58491	402.085	0.02747
402.574	0.46038	402.574	0.6543	402.574	0.58556	402.567	0.02758
403.056	0.46712	403.056	0.67069	403.056	0.58623	403.05	0.02765
403.538	0.47583	403.538	0.68477	403.538	0.58576	403.532	0.0276
404.02	0.48545	404.02	0.69775	404.02	0.58417	404.014	0.0276
404.503	0.49623	404.503	0.70805	404.503	0.58279	404.496	0.02762
404.985	0.50735	404.985	0.71477	404.985	0.58148	404.978	0.02767
405.467	0.51807	405.467	0.71809	405.467	0.58006	405.46	0.0277
405.949	0.52779	405.949	0.71868	405.949	0.57843	405.942	0.02772
406.431	0.53604	406.431	0.71746	406.431	0.57664	406.424	0.02775
406.913	0.54243	406.913	0.71531	406.913	0.57492	406.906	0.02781
407.395	0.54671	407.395	0.71282	407.395	0.57365	407.389	0.02789
407.877	0.54872	407.877	0.71079	407.877	0.57319	407.871	0.02801
408.36	0.54862	408.36	0.70973	408.36	0.5738	408.353	0.02814
408.842	0.54677	408.842	0.7099	408.842	0.57554	408.835	0.02827
409.324	0.54372	409.324	0.71135	409.324	0.5783	409.317	0.02837
409.806	0.54015	409.806	0.71389	409.806	0.58191	409.799	0.02843
410.288	0.5368	410.288	0.71723	410.288	0.58621	410.281	0.02845
410.77	0.53439	410.77	0.72103	410.77	0.59107	410.763	0.02846
411.252	0.53353	411.252	0.72497	411.252	0.5964	411.245	0.02846
411.734	0.53466	411.734	0.72886	411.734	0.60203	411.728	0.02846
412.217	0.53806	412.217	0.73263	412.217	0.60775	412.21	0.02844
412.699	0.54378	412.699	0.73643	412.699	0.61327	412.692	0.02843
413.181	0.55163	413.181	0.74051	413.181	0.61833	413.174	0.02843
413.663	0.56117	413.663	0.74511	413.663	0.62271	413.656	0.02841
414.145	0.57177	414.145	0.7503	414.145	0.62621	414.138	0.02837
414.627	0.58272	414.627	0.75598	414.627	0.62853	414.62	0.0283
415.109	0.59332	415.109	0.76182	415.109	0.62926	415.103	0.02822
415.591	0.60299	415.591	0.76733	415.591	0.62808	415.585	0.02814
416.074	0.61133	416.074	0.77193	416.074	0.62508	416.067	0.02807
416.556	0.61815	416.556	0.77501	416.556	0.62078	416.549	0.02804
417.038	0.62345	417.038	0.77603	417.038	0.61592	417.031	0.02804
417.52	0.62741	417.52	0.77459	417.52	0.61123	417.513	0.02806
418.002	0.63038	418.002	0.77056	418.002	0.60738	417.995	0.02806
418.484	0.63287	418.484	0.76416	418.484	0.60493	418.477	0.02806
418.966	0.63549	418.966	0.75605	418.966	0.60428	418.959	0.02807
419.449	0.63875	419.449	0.7473	419.449	0.60561	419.442	0.02808
419.931	0.64301	419.931	0.73916	419.931	0.60884	419.924	0.0281
420.413	0.64836	420.413	0.73277	420.413	0.6135	420.406	0.02811
420.895	0.65465	420.895	0.72904	420.895	0.61885	420.888	0.02809
421.377	0.66162	421.377	0.7285	421.377	0.62389	421.37	0.02804
421.859	0.66894	421.859	0.73131	421.859	0.62776	421.852	0.02796
422.341	0.67629	422.341	0.73723	422.341	0.63008	422.334	0.02786
422.823	0.68341	422.823	0.74568	422.823	0.6311	422.816	0.02779
423.305	0.69015	423.305	0.75581	423.305	0.63135	423.298	0.02776
423.788	0.69641	423.788	0.76658	423.788	0.63137	423.781	0.02775
424.27	0.70222	424.27	0.77693	424.27	0.63152	424.263	0.02775
424.752	0.70766	424.752	0.78589	424.752	0.63204	424.745	0.02776
425.234	0.71282	425.234	0.79279	425.234	0.63306	425.227	0.02777
425.716	0.71778	425.716	0.79733	425.716	0.63457	425.709	0.02777
426.198	0.7225	426.198	0.79959	426.198	0.63647	426.191	0.02777
426.68	0.72685	426.68	0.79991	426.68	0.63856	426.673	0.02776
427.162	0.73063	427.162	0.79888	427.162	0.64056	427.155	0.02777
427.645	0.73363	427.645	0.79718	427.645	0.64217	427.637	0.02777
428.127	0.73572	428.127	0.79552	428.127	0.64313	428.12	0.02776
428.609	0.73688	428.609	0.79454	428.609	0.64331	428.602	0.02774
429.091	0.73727	429.091	0.79473	429.091	0.64273	429.084	0.02771
429.573	0.73717	429.573	0.79636	429.573	0.64161	429.566	0.02767
430.055	0.73703	430.055	0.79942	430.055	0.64026	430.048	0.02762
430.537	0.73734	430.537	0.80369	430.537	0.63907	430.53	0.02759
431.019	0.73858	431.019	0.8087	431.019	0.63838	431.012	0.02758
431.502	0.7411	431.502	0.81386	431.502	0.63845	431.494	0.02759
431.984	0.7451	431.984	0.81852	431.984	0.63939	431.977	0.02761
432.466	0.75056	432.466	0.82209	432.466	0.64116	432.459	0.02763
432.948	0.75725	432.948	0.82408	432.948	0.64362	432.941	0.02764
433.43	0.76479	433.43	0.82421	433.43	0.64652	433.423	0.02763
433.912	0.77272	433.912	0.82237	433.912	0.64962	433.905	0.02764
434.394	0.78057	434.394	0.81864	434.394	0.65268	434.387	0.02765
434.876	0.78796	434.876	0.81331	434.876	0.65549	434.869	0.02767
435.359	0.79463	435.359	0.80678	435.359	0.6579	435.351	0.02769
435.841	0.80044	435.841	0.79957	435.841	0.65982	435.834	0.02772
436.323	0.80537	436.323	0.79221	436.323	0.66124	436.316	0.02775
436.805	0.80947	436.805	0.78525	436.805	0.66219	436.798	0.02777
437.287	0.81282	437.287	0.77912	437.287	0.66284	437.28	0.02778
437.769	0.81549	437.769	0.77413	437.769	0.66335	437.762	0.02779
438.251	0.81752	438.251	0.77042	438.251	0.66396	438.244	0.02779
438.733	0.81888	438.733	0.76798	438.733	0.66485	438.726	0.02779
439.216	0.81953	439.216	0.76666	439.216	0.66618	439.208	0.02778
439.698	0.81939	439.698	0.76622	439.698	0.66803	439.69	0.02777
440.18	0.81844	440.18	0.76636	440.18	0.67038	440.173	0.02775
440.662	0.81674	440.662	0.76676	440.662	0.67317	440.655	0.02774
441.144	0.81445	441.144	0.76713	441.144	0.67628	441.137	0.02772
441.626	0.81183	441.626	0.76723	441.626	0.67959	441.619	0.0277
442.108	0.80923	442.108	0.76689	442.108	0.68295	442.101	0.0277
442.59	0.80691	442.59	0.76605	442.59	0.68621	442.583	0.02772
443.072	0.80506	443.072	0.7647	443.072	0.68915	443.065	0.02776
443.555	0.8037	443.555	0.76292	443.555	0.69154	443.547	0.02782
444.037	0.80267	444.037	0.76082	444.037	0.69316	444.029	0.02789
444.519	0.8017	444.519	0.75854	444.519	0.69383	444.512	0.02795
445.001	0.80046	445.001	0.75622	445.001	0.69343	444.994	0.02801
445.483	0.79863	445.483	0.75403	445.483	0.69202	445.476	0.02806
445.965	0.79596	445.965	0.75209	445.965	0.68974	445.958	0.02809
446.447	0.79233	446.447	0.75053	446.447	0.68684	446.44	0.02813
446.93	0.7877	446.93	0.74948	446.93	0.68363	446.922	0.02816
447.412	0.78215	447.412	0.74901	447.412	0.68043	447.404	0.0282
447.894	0.77582	447.894	0.7492	447.894	0.67754	447.886	0.02823
448.376	0.76889	448.376	0.75008	448.376	0.67526	448.368	0.02825
448.858	0.76151	448.858	0.75162	448.858	0.67379	448.851	0.02828
449.34	0.75377	449.34	0.75377	449.34	0.67326	449.333	0.0283
449.822	0.74567	449.822	0.75644	449.822	0.67367	449.815	0.02831
450.304	0.73715	450.304	0.75948	450.304	0.67487	450.297	0.02834
450.786	0.72811	450.786	0.76271	450.786	0.67663	450.779	0.02836
451.269	0.71847	451.269	0.7659	451.269	0.67865	451.261	0.02839
451.751	0.70822	451.751	0.76879	451.751	0.68066	451.743	0.02842
452.233	0.69739	452.233	0.77108	452.233	0.68247	452.226	0.02844
452.715	0.6861	452.715	0.7725	452.715	0.684	452.708	0.02843
453.197	0.67448	453.197	0.77286	453.197	0.6853	453.19	0.02842
453.679	0.66262	453.679	0.77208	453.679	0.68651	453.672	0.02839
454.161	0.65061	454.161	0.77022	454.161	0.68783	454.154	0.02836
454.644	0.63846	454.644	0.76748	454.644	0.68948	454.636	0.02832
455.126	0.62617	455.126	0.76421	455.126	0.69154	455.118	0.0283
455.608	0.61375	455.608	0.76081	455.608	0.69399	455.6	0.02828
456.09	0.6013	456.09	0.75775	456.09	0.69666	456.082	0.02826
456.572	0.58899	456.572	0.75548	456.572	0.69932	456.565	0.02825
457.054	0.57708	457.054	0.75435	457.054	0.70171	457.047	0.02825
457.536	0.56593	457.536	0.75456	457.536	0.70359	457.529	0.02825
458.018	0.55593	458.018	0.75615	458.018	0.70481	458.011	0.02827
458.5	0.5474	458.5	0.75895	458.5	0.70531	458.493	0.0283
458.983	0.54061	458.983	0.76268	458.983	0.70512	458.975	0.02833
459.465	0.53565	459.465	0.76698	459.465	0.70437	459.457	0.02835
459.947	0.5325	459.947	0.77149	459.947	0.70332	459.939	0.02836
460.429	0.53101	460.429	0.77587	460.429	0.70225	460.421	0.02835
460.911	0.5309	460.911	0.77986	460.911	0.70147	460.904	0.02833
461.393	0.53188	461.393	0.78327	461.393	0.70118	461.386	0.02831
461.875	0.53362	461.875	0.786	461.875	0.70142	461.868	0.02832
462.358	0.53585	462.358	0.78801	462.358	0.70209	462.35	0.02833
462.84	0.53838	462.84	0.78932	462.84	0.703	462.832	0.02835
463.322	0.54114	463.322	0.78998	463.322	0.70391	463.314	0.02838
463.804	0.54411	463.804	0.79006	463.804	0.70464	463.796	0.02839
464.286	0.54738	464.286	0.78965	464.286	0.70507	464.278	0.0284
464.768	0.55106	464.768	0.78885	464.768	0.70522	464.76	0.0284
465.25	0.55527	465.25	0.78779	465.25	0.70517	465.243	0.0284
465.732	0.56011	465.732	0.78665	465.732	0.70509	465.725	0.02841
466.214	0.56569	466.214	0.78566	466.214	0.70514	466.207	0.02842
466.697	0.57206	466.697	0.78503	466.697	0.70547	466.689	0.02843
467.179	0.57923	467.179	0.78499	467.179	0.70616	467.171	0.02844
467.661	0.58713	467.661	0.78569	467.661	0.70723	467.653	0.02843
468.143	0.59565	468.143	0.78718	468.143	0.70867	468.135	0.02842
468.625	0.60462	468.625	0.7894	468.625	0.71044	468.618	0.02841
469.107	0.61384	469.107	0.79221	469.107	0.7125	469.1	0.02841
469.589	0.6231	469.589	0.79541	469.589	0.7148	469.582	0.02842
470.072	0.63223	470.072	0.79875	470.072	0.71726	470.064	0.02843
470.554	0.64109	470.554	0.80204	470.554	0.71979	470.546	0.02846
471.036	0.64959	471.036	0.80516	471.036	0.72226	471.028	0.02849
471.518	0.6577	471.518	0.80807	471.518	0.72458	471.51	0.02852
472	0.66543	472	0.81083	472	0.72665	471.992	0.02856
472.482	0.67286	472.482	0.81358	472.482	0.72842	472.474	0.02862
472.964	0.68006	472.964	0.8165	472.964	0.72982	472.957	0.02867
473.446	0.68712	473.446	0.81972	473.446	0.73082	473.439	0.02873
473.928	0.69411	473.928	0.82331	473.928	0.7314	473.921	0.02878
474.411	0.70104	474.411	0.82724	474.411	0.73156	474.403	0.02883
474.893	0.70792	474.893	0.83133	474.893	0.73133	474.885	0.02888
475.375	0.71468	475.375	0.83534	475.375	0.73076	475.367	0.02893
475.857	0.72128	475.857	0.83902	475.857	0.72992	475.849	0.02897
476.339	0.72764	476.339	0.84212	476.339	0.72891	476.331	0.02901
476.821	0.73367	476.821	0.84446	476.821	0.72782	476.813	0.02905
477.303	0.73932	477.303	0.84598	477.303	0.72673	477.296	0.0291
477.786	0.74455	477.786	0.84673	477.786	0.72578	477.778	0.02914
478.268	0.74935	478.268	0.84683	478.268	0.72511	478.26	0.02918
478.75	0.75375	478.75	0.8465	478.75	0.72489	478.742	0.02922
479.232	0.75783	479.232	0.84592	479.232	0.72526	479.224	0.02925
479.714	0.76173	479.714	0.8453	479.714	0.7263	479.706	0.02925
480.196	0.76559	480.196	0.84476	480.196	0.72801	480.188	0.02923
480.678	0.76963	480.678	0.8444	480.678	0.73028	480.67	0.02922
481.16	0.77402	481.16	0.84423	481.16	0.73287	481.152	0.0292
481.642	0.77892	481.642	0.84426	481.642	0.73551	481.635	0.02919
482.125	0.78442	482.125	0.84448	482.125	0.73787	482.117	0.02919
482.607	0.79051	482.607	0.8449	482.607	0.73969	482.599	0.0292
483.089	0.79706	483.089	0.8455	483.089	0.74081	483.081	0.02921
483.571	0.80389	483.571	0.84628	483.571	0.74118	483.563	0.02921
484.053	0.81073	484.053	0.84718	484.053	0.74086	484.045	0.02921
484.535	0.81728	484.535	0.84813	484.535	0.74004	484.527	0.02922
485.017	0.82325	485.017	0.849	485.017	0.73894	485.009	0.02924
485.5	0.82835	485.5	0.84962	485.5	0.73784	485.491	0.02925
485.982	0.83235	485.982	0.84981	485.982	0.73699	485.974	0.02927
486.464	0.83506	486.464	0.84944	486.464	0.73658	486.456	0.02929
486.946	0.8364	486.946	0.84843	486.946	0.73674	486.938	0.02932
487.428	0.83637	487.428	0.84682	487.428	0.73749	487.42	0.02934
487.91	0.83509	487.91	0.84473	487.91	0.73874	487.902	0.02936
488.392	0.83274	488.392	0.8424	488.392	0.74034	488.384	0.02938
488.874	0.82957	488.874	0.84012	488.874	0.7421	488.866	0.02941
489.356	0.82585	489.356	0.83819	489.356	0.74381	489.349	0.02944
489.839	0.82186	489.839	0.83687	489.839	0.74531	489.831	0.02946
490.321	0.81784	490.321	0.83632	490.321	0.7465	490.313	0.02949
490.803	0.814	490.803	0.83661	490.803	0.74738	490.795	0.02951
491.285	0.81049	491.285	0.83763	491.285	0.74801	491.277	0.02954
491.767	0.80742	491.767	0.83919	491.767	0.74854	491.759	0.02957
492.249	0.80483	492.249	0.841	492.249	0.74914	492.241	0.0296
492.731	0.80273	492.731	0.84273	492.731	0.75001	492.723	0.02966
493.214	0.80107	493.214	0.8441	493.214	0.7513	493.205	0.02972
493.696	0.79982	493.696	0.84487	493.696	0.7531	493.688	0.02978
494.178	0.79894	494.178	0.84493	494.178	0.75545	494.17	0.02984
494.66	0.79842	494.66	0.84426	494.66	0.75825	494.652	0.02988
495.142	0.7983	495.142	0.84295	495.142	0.76138	495.134	0.02992
495.624	0.79863	495.624	0.84117	495.624	0.7646	495.616	0.02992
496.106	0.79951	496.106	0.83912	496.106	0.76766	496.098	0.02991
496.588	0.80102	496.588	0.83705	496.588	0.77034	496.58	0.0299
497.07	0.80325	497.07	0.83515	497.07	0.77245	497.062	0.02989
497.553	0.80627	497.553	0.83361	497.553	0.77389	497.545	0.02987
498.035	0.81012	498.035	0.83254	498.035	0.77464	498.027	0.02986
498.517	0.8148	498.517	0.83203	498.517	0.77479	498.509	0.02984
498.999	0.82028	498.999	0.83211	498.999	0.77455	498.991	0.02983
499.481	0.82647	499.481	0.83276	499.481	0.77414	499.473	0.02982
499.963	0.83329	499.963	0.83396	499.963	0.77382	499.955	0.02983
500.445	0.84066	500.445	0.83565	500.445	0.7738	500.437	0.02985
500.928	0.84849	500.928	0.83775	500.928	0.77422	500.919	0.02987
501.41	0.85671	501.41	0.84015	501.41	0.77511	501.401	0.02991
501.892	0.86525	501.892	0.84272	501.892	0.77643	501.884	0.02996
502.374	0.87401	502.374	0.8453	502.374	0.77804	502.366	0.02999
502.856	0.88291	502.856	0.84771	502.856	0.77979	502.848	0.03003
503.338	0.89185	503.338	0.84978	503.338	0.78149	503.33	0.03008
503.82	0.90071	503.82	0.85136	503.82	0.78299	503.812	0.03012
504.302	0.90934	504.302	0.85236	504.302	0.78422	504.294	0.03018
504.784	0.91759	504.784	0.8527	504.784	0.7852	504.776	0.03024
505.267	0.92526	505.267	0.85239	505.267	0.78601	505.258	0.03031
505.749	0.9322	505.749	0.8515	505.749	0.78686	505.74	0.03038
506.231	0.93825	506.231	0.85012	506.231	0.78794	506.223	0.03044
506.713	0.94336	506.713	0.84841	506.713	0.78943	506.705	0.03051
507.195	0.94757	507.195	0.84651	507.195	0.79144	507.187	0.03056
507.677	0.95102	507.677	0.84458	507.677	0.79397	507.669	0.03062
508.159	0.95395	508.159	0.84274	508.159	0.79694	508.151	0.03067
508.642	0.95659	508.642	0.84107	508.642	0.80019	508.633	0.03072
509.124	0.95917	509.124	0.83962	509.124	0.80352	509.115	0.03076
509.606	0.96187	509.606	0.83838	509.606	0.80671	509.597	0.0308
510.088	0.96478	510.088	0.83734	510.088	0.80958	510.079	0.03082
510.57	0.96792	510.57	0.83646	510.57	0.81197	510.562	0.03083
511.052	0.97122	511.052	0.83567	511.052	0.8138	511.044	0.03083
511.534	0.97456	511.534	0.83493	511.534	0.81505	511.526	0.03084
512.016	0.97775	512.016	0.83418	512.016	0.81574	512.008	0.03084
512.499	0.98059	512.499	0.8334	512.499	0.81596	512.49	0.03085
512.981	0.9829	512.981	0.83258	512.981	0.81584	512.972	0.03086
513.463	0.98449	513.463	0.8317	513.463	0.81553	513.454	0.03087
513.945	0.98525	513.945	0.8308	513.945	0.81519	513.936	0.03089
514.427	0.98509	514.427	0.8299	514.427	0.81496	514.418	0.03091
514.909	0.98403	514.909	0.82902	514.909	0.81491	514.901	0.03093
515.391	0.98213	515.391	0.82821	515.391	0.81505	515.383	0.03094
515.873	0.97947	515.873	0.82748	515.873	0.81531	515.865	0.03097
516.356	0.9762	516.356	0.82686	516.356	0.81561	516.347	0.031
516.838	0.97245	516.838	0.82633	516.838	0.81583	516.829	0.03103
517.32	0.96838	517.32	0.8259	517.32	0.81588	517.311	0.03107
517.802	0.96419	517.802	0.82556	517.802	0.81568	517.793	0.0311
518.284	0.96006	518.284	0.82528	518.284	0.8152	518.275	0.03113
518.766	0.95618	518.766	0.82504	518.766	0.81444	518.758	0.03116
519.248	0.95271	519.248	0.82484	519.248	0.81345	519.24	0.0312
519.73	0.94973	519.73	0.82464	519.73	0.81229	519.722	0.03124
520.212	0.94726	520.212	0.82442	520.212	0.81109	520.204	0.03128
520.695	0.94527	520.695	0.82415	520.695	0.80995	520.686	0.03133
521.177	0.94366	521.177	0.82379	521.177	0.80901	521.168	0.03138
521.659	0.94232	521.659	0.82333	521.659	0.80834	521.65	0.03143
522.141	0.94112	522.141	0.82275	522.141	0.80801	522.132	0.03147
522.623	0.93994	522.623	0.82205	522.623	0.808	522.615	0.0315
523.105	0.93868	523.105	0.82128	523.105	0.80826	523.097	0.03153
523.587	0.93723	523.587	0.82047	523.587	0.80872	523.579	0.03157
524.069	0.93551	524.069	0.81969	524.069	0.8093	524.061	0.03161
524.552	0.93347	524.552	0.819	524.552	0.8099	524.543	0.03167
525.034	0.93104	525.034	0.81847	525.034	0.81046	525.025	0.03172
525.516	0.9282	525.516	0.81814	525.516	0.81095	525.507	0.03178
525.998	0.92497	525.998	0.81803	525.998	0.81135	525.989	0.03184
526.48	0.92138	526.48	0.8181	526.48	0.81165	526.471	0.03191
526.962	0.91749	526.962	0.81827	526.962	0.81189	526.954	0.03197
527.444	0.91337	527.444	0.81842	527.444	0.81209	527.436	0.03205
527.927	0.90908	527.927	0.81841	527.927	0.81231	527.918	0.03213
528.409	0.9047	528.409	0.8181	528.409	0.81257	528.4	0.03222
528.891	0.90026	528.891	0.81736	528.891	0.81294	528.882	0.0323
529.373	0.89583	529.373	0.81611	529.373	0.81345	529.364	0.03236
529.855	0.89143	529.855	0.81433	529.855	0.81412	529.846	0.03242
530.337	0.88712	530.337	0.81206	530.337	0.81496	530.328	0.03249
530.819	0.88293	530.819	0.80943	530.819	0.81595	530.811	0.03255
531.301	0.87889	531.301	0.8066	531.301	0.81706	531.293	0.03261
531.783	0.87502	531.783	0.80378	531.783	0.81826	531.775	0.03268
532.266	0.87129	532.266	0.80118	532.266	0.81949	532.257	0.03274
532.748	0.86766	532.748	0.79898	532.748	0.8207	532.739	0.03281
533.23	0.86408	533.23	0.79731	533.23	0.82184	533.221	0.03287
533.712	0.86045	533.712	0.79623	533.712	0.82284	533.703	0.03293
534.194	0.85665	534.194	0.79574	534.194	0.82369	534.185	0.03298
534.676	0.85257	534.676	0.79572	534.676	0.82437	534.668	0.03303
535.158	0.84807	535.158	0.79603	535.158	0.82495	535.15	0.03309
535.64	0.84307	535.64	0.79645	535.64	0.82547	535.632	0.03315
536.123	0.83753	536.123	0.79678	536.123	0.82606	536.114	0.03321
536.605	0.83147	536.605	0.7968	536.605	0.82679	536.596	0.03327
537.087	0.82499	537.087	0.79636	537.087	0.82772	537.078	0.03333
537.569	0.81825	537.569	0.79536	537.569	0.82885	537.56	0.03339
538.051	0.81143	538.051	0.79379	538.051	0.83011	538.042	0.03345
538.533	0.80472	538.533	0.7917	538.533	0.83137	538.524	0.03352
539.015	0.79829	539.015	0.78922	539.015	0.83251	539.006	0.03359
539.497	0.79224	539.497	0.78653	539.497	0.83339	539.489	0.03366
539.98	0.78661	539.98	0.78381	539.98	0.83397	539.971	0.03373
540.462	0.7814	540.462	0.78125	540.462	0.83426	540.453	0.0338
540.944	0.77652	540.944	0.77901	540.944	0.83435	540.935	0.03387
541.426	0.77189	541.426	0.77719	541.426	0.83442	541.417	0.03393
541.908	0.7674	541.908	0.77582	541.908	0.83461	541.899	0.03398
542.39	0.76294	542.39	0.77487	542.39	0.83508	542.381	0.03403
542.872	0.75842	542.872	0.77427	542.872	0.8359	542.864	0.03408
543.354	0.75381	543.354	0.77392	543.354	0.83708	543.346	0.03414
543.837	0.74908	543.837	0.7737	543.837	0.83855	543.828	0.0342
544.319	0.74426	544.319	0.77352	544.319	0.84017	544.31	0.03427
544.801	0.73942	544.801	0.77334	544.801	0.84179	544.792	0.03434
545.283	0.73464	545.283	0.77312	545.283	0.84326	545.274	0.0344
545.765	0.73	545.765	0.77288	545.765	0.84447	545.756	0.03447
546.247	0.72559	546.247	0.77264	546.247	0.84537	546.238	0.03453
546.729	0.72146	546.729	0.77242	546.729	0.84597	546.72	0.0346
547.211	0.71763	547.211	0.77221	547.211	0.84635	547.202	0.03468
547.694	0.71407	547.694	0.77199	547.694	0.84661	547.685	0.03475
548.176	0.71073	548.176	0.77169	548.176	0.84689	548.167	0.03482
548.658	0.70752	548.658	0.77123	548.658	0.84726	548.649	0.03488
549.14	0.70435	549.14	0.77053	549.14	0.84779	549.131	0.03495
549.622	0.70111	549.622	0.76951	549.622	0.84844	549.613	0.03502
550.104	0.69774	550.104	0.76812	550.104	0.84915	550.095	0.03509
550.586	0.69416	550.586	0.76637	550.586	0.84983	550.577	0.03517
551.068	0.69037	551.068	0.7643	551.068	0.85037	551.059	0.03525
551.551	0.68635	551.551	0.76195	551.551	0.8507	551.542	0.03533
552.033	0.68215	552.033	0.75942	552.033	0.85078	552.024	0.03542
552.515	0.67782	552.515	0.75678	552.515	0.85063	552.506	0.0355
552.997	0.67342	552.997	0.75409	552.997	0.85026	552.988	0.03558
553.479	0.66901	553.479	0.75141	553.479	0.84974	553.47	0.03565
553.961	0.66466	553.961	0.74875	553.961	0.84915	553.952	0.03573
554.443	0.66038	554.443	0.74611	554.443	0.84854	554.434	0.03581
554.926	0.65619	554.926	0.7435	554.926	0.84799	554.916	0.0359
555.408	0.65209	555.408	0.74092	555.408	0.84754	555.399	0.03599
555.89	0.64807	555.89	0.73837	555.89	0.84723	555.881	0.03608
556.372	0.64412	556.372	0.73589	556.372	0.84703	556.363	0.03617
556.854	0.64023	556.854	0.7335	556.854	0.84691	556.845	0.03626
557.336	0.6364	557.336	0.73123	557.336	0.8468	557.327	0.03636
557.818	0.63263	557.818	0.7291	557.818	0.84663	557.809	0.03645
558.3	0.6289	558.3	0.7271	558.3	0.84634	558.291	0.03655
558.783	0.62521	558.783	0.72522	558.783	0.84589	558.773	0.03664
559.265	0.62155	559.265	0.72344	559.265	0.84527	559.255	0.03674
559.747	0.6179	559.747	0.72172	559.747	0.84452	559.737	0.03684
560.229	0.61425	560.229	0.72005	560.229	0.84368	560.22	0.03694
560.711	0.61061	560.711	0.71842	560.711	0.84282	560.702	0.03703
561.193	0.60698	561.193	0.71683	561.193	0.84201	561.184	0.03712
561.675	0.6034	561.675	0.71531	561.675	0.84131	561.666	0.03722
562.157	0.5999	562.157	0.71385	562.157	0.84074	562.148	0.03731
562.639	0.59653	562.639	0.71244	562.639	0.84033	562.63	0.03741
563.122	0.59333	563.122	0.71105	563.122	0.84005	563.112	0.03751
563.604	0.59032	563.604	0.70961	563.604	0.83984	563.595	0.0376
564.086	0.58751	564.086	0.70805	564.086	0.83961	564.077	0.0377
564.568	0.58486	564.568	0.70626	564.568	0.83924	564.559	0.03779
565.05	0.58231	565.05	0.70419	565.05	0.83863	565.041	0.03789
565.532	0.5798	565.532	0.70177	565.532	0.83768	565.523	0.03798
566.014	0.57724	566.014	0.69903	566.014	0.83637	566.005	0.03808
566.496	0.57454	566.496	0.696	566.496	0.83474	566.487	0.03817
566.979	0.57166	566.979	0.69278	566.979	0.83285	566.969	0.03827
567.461	0.56858	567.461	0.6895	567.461	0.83084	567.451	0.03837
567.943	0.56533	567.943	0.68629	567.943	0.82882	567.933	0.03846
568.425	0.56199	568.425	0.68329	568.425	0.82687	568.416	0.03856
568.907	0.55864	568.907	0.68059	568.907	0.82504	568.898	0.03865
569.389	0.5554	569.389	0.67824	569.389	0.82331	569.38	0.03875
569.871	0.55235	569.871	0.67627	569.871	0.82166	569.862	0.03885
570.354	0.54955	570.354	0.67465	570.354	0.82005	570.344	0.03896
570.836	0.54704	570.836	0.67332	570.836	0.81846	570.826	0.03907
571.318	0.54482	571.318	0.67222	571.318	0.8169	571.308	0.03917
571.8	0.54285	571.8	0.67127	571.8	0.8154	571.79	0.03927
572.282	0.54107	572.282	0.67036	572.282	0.81403	572.273	0.03936
572.764	0.53942	572.764	0.66942	572.764	0.81288	572.755	0.03945
573.246	0.5378	573.246	0.66836	573.246	0.81203	573.237	0.03954
573.728	0.53615	573.728	0.66712	573.728	0.81148	573.719	0.03963
574.21	0.5344	574.21	0.66564	574.21	0.81122	574.201	0.03972
574.693	0.53249	574.693	0.6639	574.693	0.81116	574.683	0.03982
575.175	0.53036	575.175	0.66188	575.175	0.81116	575.165	0.03993
575.657	0.52799	575.657	0.65961	575.657	0.81107	575.647	0.04003
576.139	0.52535	576.139	0.65713	576.139	0.81074	576.13	0.04014
576.621	0.52243	576.621	0.65449	576.621	0.81008	576.612	0.04024
577.103	0.51925	577.103	0.65175	577.103	0.80905	577.094	0.04035
577.585	0.51583	577.585	0.64896	577.585	0.80769	577.576	0.04045
578.067	0.51222	578.067	0.64617	578.067	0.80609	578.058	0.04055
578.55	0.50848	578.55	0.64339	578.55	0.80439	578.54	0.04066
579.032	0.50464	579.032	0.64064	579.032	0.80269	579.022	0.04076
579.514	0.50078	579.514	0.63793	579.514	0.80108	579.504	0.04086
579.996	0.49691	579.996	0.63526	579.996	0.79956	579.986	0.04095
580.478	0.49307	580.478	0.63266	580.478	0.79809	580.469	0.04105
580.96	0.48925	580.96	0.63013	580.96	0.7966	580.951	0.04115
581.442	0.48543	581.442	0.62771	581.442	0.79504	581.433	0.04125
581.924	0.48157	581.924	0.62543	581.924	0.79341	581.915	0.04135
582.407	0.47764	582.407	0.62334	582.407	0.79176	582.397	0.04145
582.889	0.4736	582.889	0.62144	582.889	0.79019	582.879	0.04155
583.371	0.46947	583.371	0.61973	583.371	0.78883	583.361	0.04165
583.853	0.46525	583.853	0.6182	583.853	0.78778	583.843	0.04174
584.335	0.461	584.335	0.61681	584.335	0.78712	584.326	0.04184
584.817	0.45679	584.817	0.6155	584.817	0.78687	584.808	0.04193
585.299	0.4527	585.299	0.61422	585.299	0.78699	585.29	0.04203
585.781	0.44881	585.781	0.61294	585.781	0.7874	585.772	0.04212
586.264	0.44518	586.264	0.61165	586.264	0.78802	586.254	0.04222
586.746	0.44186	586.746	0.61038	586.746	0.78873	586.736	0.04232
587.228	0.43886	587.228	0.60916	587.228	0.78944	587.218	0.04241
587.71	0.43618	587.71	0.60808	587.71	0.79005	587.7	0.0425
588.192	0.43377	588.192	0.60719	588.192	0.79046	588.182	0.04258
588.674	0.43157	588.674	0.60653	588.674	0.79059	588.665	0.04268
589.156	0.4295	589.156	0.60611	589.156	0.79035	589.147	0.04277
589.638	0.42751	589.638	0.60588	589.638	0.78963	589.629	0.04287
590.12	0.42551	590.12	0.60576	590.12	0.7884	590.111	0.04298
590.603	0.42348	590.603	0.60561	590.603	0.78664	590.593	0.04309
591.085	0.42137	591.085	0.60528	591.085	0.78437	591.075	0.0432
591.567	0.41918	591.567	0.60462	591.567	0.78167	591.557	0.0433
592.049	0.41691	592.049	0.60351	592.049	0.77868	592.039	0.0434
592.531	0.41457	592.531	0.60187	592.531	0.77556	592.521	0.0435
593.013	0.41217	593.013	0.59971	593.013	0.7725	593.004	0.04359
593.495	0.40973	593.495	0.5971	593.495	0.76966	593.486	0.04368
593.977	0.40726	593.977	0.59417	593.977	0.76717	593.968	0.04376
594.46	0.40477	594.46	0.59108	594.46	0.76508	594.45	0.04384
594.942	0.40226	594.942	0.58801	594.942	0.76337	594.932	0.04392
595.424	0.39975	595.424	0.58512	595.424	0.76192	595.414	0.044
595.906	0.39726	595.906	0.5825	595.906	0.76058	595.896	0.04407
596.388	0.3948	596.388	0.58021	596.388	0.75917	596.378	0.04415
596.87	0.3924	596.87	0.57825	596.87	0.75753	596.861	0.04424
597.352	0.39009	597.352	0.57653	597.352	0.75556	597.343	0.04433
597.835	0.38787	597.835	0.57498	597.835	0.7532	597.825	0.04442
598.317	0.38576	598.317	0.57347	598.317	0.75043	598.307	0.04452
598.799	0.38377	598.799	0.57191	598.799	0.74727	598.789	0.04461
599.281	0.38188	599.281	0.5702	599.281	0.74378	599.271	0.0447
599.763	0.38007	599.763	0.56831	599.763	0.74003	599.753	0.04478
600.245	0.37831	600.245	0.5662	600.245	0.73609	600.235	0.04486
600.727	0.37655	600.727	0.56389	600.727	0.73206	600.717	0.04494
601.209	0.37475	601.209	0.56143	601.209	0.72801	601.2	0.04501
601.692	0.37288	601.692	0.55888	601.692	0.72402	601.682	0.04508
602.174	0.37093	602.174	0.55629	602.174	0.72016	602.164	0.04515
602.656	0.3689	602.656	0.55376	602.656	0.71645	602.646	0.04522
603.138	0.36681	603.138	0.55134	603.138	0.71289	603.128	0.04528
603.62	0.36469	603.62	0.54909	603.62	0.70948	603.61	0.04534
604.102	0.36259	604.102	0.54708	604.102	0.70616	604.092	0.0454
604.584	0.36057	604.584	0.54531	604.584	0.70291	604.574	0.04545
605.066	0.35868	605.066	0.54379	605.066	0.6997	605.057	0.0455
605.548	0.35697	605.548	0.5425	605.548	0.69653	605.539	0.04555
606.031	0.35545	606.031	0.54141	606.031	0.69339	606.021	0.04558
606.513	0.35416	606.513	0.54046	606.513	0.69032	606.503	0.04561
606.995	0.35306	606.995	0.53959	606.995	0.68732	606.985	0.04562
607.477	0.35215	607.477	0.53873	607.477	0.68443	607.467	0.04562
607.959	0.35137	607.959	0.53783	607.959	0.68169	607.949	0.04562
608.441	0.35067	608.441	0.53685	608.441	0.6791	608.431	0.04562
608.923	0.35	608.923	0.53577	608.923	0.6767	608.913	0.04562
609.405	0.34933	609.405	0.53456	609.405	0.67448	609.396	0.04562
609.888	0.34862	609.888	0.53324	609.888	0.67241	609.878	0.04562
610.37	0.34787	610.37	0.53181	610.37	0.67044	610.36	0.04562
610.852	0.34709	610.852	0.5303	610.852	0.66852	610.842	0.04562
611.334	0.34631	611.334	0.52872	611.334	0.6666	611.324	0.04562
611.816	0.34557	611.816	0.5271	611.816	0.66461	611.806	0.04562
612.298	0.34491	612.298	0.52546	612.298	0.66252	612.288	0.04561
612.78	0.34435	612.78	0.52381	612.78	0.66032	612.77	0.04559
613.263	0.34392	613.263	0.52219	613.263	0.658	613.253	0.04556
613.745	0.34362	613.745	0.52061	613.745	0.65556	613.735	0.0455
614.227	0.3434	614.227	0.51907	614.227	0.65302	614.217	0.04542
614.709	0.34325	614.709	0.51757	614.709	0.65038	614.699	0.04531
615.191	0.34311	615.191	0.51611	615.191	0.64767	615.181	0.04519
615.673	0.34293	615.673	0.51467	615.673	0.64491	615.663	0.04506
616.155	0.34267	616.155	0.51321	616.155	0.64214	616.145	0.04494
616.637	0.3423	616.637	0.51171	616.637	0.6394	616.627	0.04484
617.12	0.34183	617.12	0.51015	617.12	0.63672	617.109	0.04478
617.602	0.34129	617.602	0.5085	617.602	0.63414	617.592	0.04477
618.084	0.3407	618.084	0.50677	618.084	0.63167	618.074	0.04479
618.566	0.34015	618.566	0.50496	618.566	0.62933	618.556	0.04485
619.048	0.3397	619.048	0.5031	619.048	0.6271	619.038	0.04494
619.53	0.33942	619.53	0.5012	619.53	0.62496	619.52	0.04504
620.012	0.33936	620.012	0.4993	620.012	0.62289	620.002	0.04515
620.494	0.33955	620.494	0.49743	620.494	0.62087	620.484	0.04524
620.976	0.34	620.976	0.49562	620.976	0.61885	620.966	0.04532
621.459	0.34068	621.459	0.4939	621.459	0.6168	621.448	0.04538
621.941	0.34154	621.941	0.4923	621.941	0.61468	621.931	0.04542
622.423	0.34248	622.423	0.49085	622.423	0.61247	622.413	0.04544
622.905	0.34343	622.905	0.48957	622.905	0.61011	622.895	0.04545
623.387	0.34428	623.387	0.48844	623.387	0.6076	623.377	0.04547
623.869	0.34498	623.869	0.48746	623.869	0.6049	623.859	0.04549
624.351	0.34545	624.351	0.4866	624.351	0.60202	624.341	0.04552
624.833	0.3457	624.833	0.48581	624.833	0.59895	624.823	0.04555
625.316	0.34572	625.316	0.48503	625.316	0.59572	625.305	0.04558
625.798	0.34557	625.798	0.48419	625.798	0.59233	625.788	0.04562
626.28	0.3453	626.28	0.48322	626.28	0.58884	626.27	0.04566
626.762	0.34498	626.762	0.48208	626.762	0.58529	626.752	0.0457
627.244	0.34469	627.244	0.48074	627.244	0.58174	627.234	0.04574
627.726	0.34444	627.726	0.47919	627.726	0.57824	627.716	0.04579
628.208	0.34427	628.208	0.47747	628.208	0.57482	628.198	0.04584
628.691	0.34415	628.691	0.47562	628.691	0.57151	628.68	0.0459
629.173	0.34407	629.173	0.47371	629.173	0.56828	629.162	0.04596
629.655	0.34397	629.655	0.47182	629.655	0.56511	629.644	0.04603
630.137	0.34382	630.137	0.47	630.137	0.56194	630.127	0.04611
630.619	0.34359	630.619	0.4683	630.619	0.55873	630.609	0.04619
631.101	0.34326	631.101	0.46674	631.101	0.55545	631.091	0.04628
631.583	0.34285	631.583	0.46532	631.583	0.55209	631.573	0.04638
632.065	0.34239	632.065	0.46401	632.065	0.54865	632.055	0.04648
632.548	0.34192	632.548	0.46278	632.548	0.54515	632.537	0.04659
633.03	0.34149	633.03	0.46159	633.03	0.54162	633.019	0.04671
633.512	0.34114	633.512	0.4604	633.512	0.53808	633.501	0.04683
633.994	0.34088	633.994	0.4592	633.994	0.53454	633.984	0.04696
634.476	0.34071	634.476	0.45796	634.476	0.53104	634.466	0.04709
634.958	0.34058	634.958	0.45668	634.958	0.5276	634.948	0.04722
635.44	0.34043	635.44	0.45536	635.44	0.52425	635.43	0.04736
635.922	0.34017	635.922	0.45402	635.922	0.52103	635.912	0.04751
636.404	0.3397	636.404	0.45268	636.404	0.51797	636.394	0.04766
636.887	0.33894	636.887	0.45135	636.887	0.5151	636.876	0.04782
637.369	0.33782	637.369	0.45003	637.369	0.51245	637.358	0.04799
637.851	0.33629	637.851	0.44874	637.851	0.51002	637.841	0.04819
638.333	0.33433	638.333	0.44747	638.333	0.5078	638.323	0.0484
638.815	0.33193	638.815	0.44622	638.815	0.50577	638.805	0.04866
639.297	0.32913	639.297	0.44499	639.297	0.50389	639.287	0.04896
639.779	0.32594	639.779	0.44375	639.779	0.50209	639.769	0.04931
640.261	0.32242	640.261	0.44252	640.261	0.50029	640.251	0.04969
640.744	0.3186	640.744	0.44127	640.744	0.49841	640.733	0.05011
641.226	0.31451	641.226	0.44	641.226	0.49636	641.215	0.05055
641.708	0.31019	641.708	0.4387	641.708	0.49409	641.697	0.05098
642.19	0.30564	642.19	0.43736	642.19	0.49158	642.179	0.05137
642.672	0.30088	642.672	0.43594	642.672	0.48885	642.662	0.05171
643.154	0.2959	643.154	0.43442	643.154	0.48596	643.144	0.05199
643.636	0.29071	643.636	0.43278	643.636	0.48298	643.626	0.05218
644.119	0.28531	644.119	0.43099	644.119	0.47998	644.108	0.05229
644.601	0.27972	644.601	0.42904	644.601	0.47703	644.59	0.05233
645.083	0.27396	645.083	0.42694	645.083	0.47419	645.072	0.05232
645.565	0.26806	645.565	0.42471	645.565	0.47149	645.554	0.05228
646.047	0.26206	646.047	0.42238	646.047	0.46893	646.036	0.05224
646.529	0.256	646.529	0.42001	646.529	0.4665	646.519	0.05224
647.011	0.24994	647.011	0.41763	647.011	0.46417	647.001	0.05229
647.493	0.2439	647.493	0.41531	647.493	0.46189	647.483	0.05242
647.976	0.23793	647.976	0.41308	647.976	0.45962	647.965	0.05263
648.458	0.23208	648.458	0.41096	648.458	0.45729	648.447	0.05293
648.94	0.22637	648.94	0.40897	648.94	0.45486	648.929	0.05331
649.422	0.22083	649.422	0.40709	649.422	0.45229	649.411	0.05377
649.904	0.21549	649.904	0.40534	649.904	0.44959	649.893	0.05431
650.386	0.21035	650.386	0.40369	650.386	0.44677	650.375	0.05491
650.868	0.20543	650.868	0.40217	650.868	0.4439	650.858	0.05559
651.35	0.20071	651.35	0.40082	651.35	0.441	651.34	0.05634
651.832	0.19621	651.832	0.39971	651.832	0.43814	651.822	0.0572
652.315	0.19193	652.315	0.39894	652.315	0.43535	652.304	0.05818
652.797	0.18785	652.797	0.39861	652.797	0.43266	652.786	0.05931
653.279	0.18398	653.279	0.39878	653.279	0.4301	653.268	0.06064
653.761	0.18029	653.761	0.39949	653.761	0.42768	653.75	0.06214
654.243	0.17678	654.243	0.40069	654.243	0.42542	654.232	0.06378
654.725	0.17342	654.725	0.40222	654.725	0.42331	654.715	0.06544
655.207	0.17017	655.207	0.40387	655.207	0.42133	655.197	0.06696
655.689	0.16701	655.689	0.40533	655.689	0.41944	655.679	0.06813
656.172	0.1639	656.172	0.40627	656.172	0.41757	656.161	0.06874
656.654	0.16081	656.654	0.40636	656.654	0.41566	656.643	0.06863
657.136	0.15773	657.136	0.40532	657.136	0.41364	657.125	0.06771
657.618	0.15463	657.618	0.40299	657.618	0.41145	657.607	0.06598
658.1	0.15152	658.1	0.39932	658.1	0.40908	658.089	0.06352
658.582	0.1484	658.582	0.39441	658.582	0.4065	658.572	0.06051
659.064	0.14529	659.064	0.3885	659.064	0.40373	659.054	0.05723
659.546	0.14223	659.546	0.38192	659.546	0.40077	659.536	0.05394
660.029	0.13925	660.029	0.37506	660.029	0.39765	660.018	0.05092
660.511	0.1364	660.511	0.36832	660.511	0.39441	660.5	0.0484
660.993	0.13371	660.993	0.36206	660.993	0.39109	660.982	0.04652
661.475	0.13123	661.475	0.35654	661.475	0.38777	661.464	0.04532
661.957	0.12897	661.957	0.35193	661.957	0.38452	661.946	0.04475
662.439	0.12697	662.439	0.34829	662.439	0.38143	662.428	0.04472
662.921	0.1252	662.921	0.34554	662.921	0.37858	662.91	0.04509
663.404	0.12364	663.404	0.34353	663.404	0.37602	663.393	0.04575
663.886	0.12221	663.886	0.34205	663.886	0.37378	663.875	0.04658
664.368	0.12086	664.368	0.34087	664.368	0.37184	664.357	0.04748
664.85	0.11949	664.85	0.3398	664.85	0.37006	664.839	0.04836
665.332	0.11804	665.332	0.33868	665.332	0.36827	665.321	0.04914
665.814	0.11645	665.814	0.3374	665.814	0.36627	665.803	0.04977
666.296	0.11468	666.296	0.33592	666.296	0.36393	666.285	0.05028
666.778	0.11275	666.778	0.33427	666.778	0.36123	666.768	0.05068
667.26	0.11068	667.26	0.33251	667.26	0.35822	667.25	0.05102
667.743	0.10855	667.743	0.33076	667.743	0.35496	667.732	0.05132
668.225	0.10647	668.225	0.32913	668.225	0.35159	668.214	0.05162
668.707	0.10454	668.707	0.32773	668.707	0.34821	668.696	0.05193
669.189	0.10286	669.189	0.32662	669.189	0.34498	669.178	0.0523
669.671	0.10145	669.671	0.32581	669.671	0.34202	669.66	0.05275
670.153	0.10032	670.153	0.32524	670.153	0.33942	670.142	0.0533
670.635	0.09943	670.635	0.32486	670.635	0.33722	670.624	0.05396
671.117	0.09871	671.117	0.32458	671.117	0.33536	671.106	0.05469
671.6	0.09807	671.6	0.3243	671.6	0.33367	671.589	0.05545
672.082	0.09744	672.082	0.32397	672.082	0.33198	672.071	0.05618
672.564	0.09674	672.564	0.32352	672.564	0.33015	672.553	0.05689
673.046	0.09593	673.046	0.32293	673.046	0.32815	673.035	0.05759
673.528	0.09496	673.528	0.32222	673.528	0.32595	673.517	0.05828
674.01	0.09385	674.01	0.32142	674.01	0.32359	673.999	0.05898
674.492	0.09261	674.492	0.32059	674.492	0.32106	674.481	0.05968
674.975	0.09129	674.975	0.31979	674.975	0.31836	674.963	0.06037
675.457	0.08993	675.457	0.31908	675.457	0.3155	675.446	0.06107
675.939	0.08855	675.939	0.31851	675.939	0.31249	675.928	0.06178
676.421	0.08718	676.421	0.31811	676.421	0.30934	676.41	0.0625
676.903	0.0858	676.903	0.31786	676.903	0.30608	676.892	0.06325
677.385	0.08442	677.385	0.31779	677.385	0.30277	677.374	0.06401
677.867	0.08305	677.867	0.31788	677.867	0.29944	677.856	0.0648
678.349	0.08167	678.349	0.31811	678.349	0.29614	678.338	0.06561
678.832	0.08032	678.832	0.3185	678.832	0.29288	678.82	0.06645
679.314	0.07901	679.314	0.31901	679.314	0.28966	679.303	0.0673
679.796	0.07776	679.796	0.31966	679.796	0.28646	679.785	0.06817
680.278	0.07661	680.278	0.32043	680.278	0.28325	680.267	0.06907
680.76	0.07559	680.76	0.32132	680.76	0.28002	680.749	0.06998
681.242	0.07471	681.242	0.32231	681.242	0.27678	681.231	0.07093
681.724	0.07398	681.724	0.32338	681.724	0.27354	681.713	0.07191
682.206	0.07341	682.206	0.32451	682.206	0.27033	682.195	0.07291
682.688	0.07295	682.688	0.32569	682.688	0.26719	682.677	0.07394
683.171	0.07258	683.171	0.32688	683.171	0.26415	683.159	0.075
683.653	0.07226	683.653	0.32807	683.653	0.26121	683.641	0.07608
684.135	0.07192	684.135	0.32924	684.135	0.2584	684.124	0.07717
684.617	0.07153	684.617	0.33038	684.617	0.2557	684.606	0.07829
685.099	0.07104	685.099	0.33147	685.099	0.25313	685.088	0.07942
685.581	0.07043	685.581	0.33251	685.581	0.25065	685.57	0.08056
686.063	0.06969	686.063	0.33348	686.063	0.24824	686.052	0.08169
686.545	0.06885	686.545	0.33438	686.545	0.24587	686.534	0.08283
687.028	0.06793	687.028	0.33519	687.028	0.24351	687.016	0.08395
687.51	0.06698	687.51	0.33588	687.51	0.24112	687.499	0.08506
687.992	0.06605	687.992	0.33644	687.992	0.2387	687.981	0.08615
688.474	0.06519	688.474	0.33684	688.474	0.23628	688.463	0.08722
688.956	0.06444	688.956	0.33705	688.956	0.23388	688.945	0.08826
689.438	0.06381	689.438	0.33705	689.438	0.23155	689.427	0.08928
689.92	0.0633	689.92	0.33685	689.92	0.22934	689.909	0.09027
690.403	0.06288	690.403	0.33643	690.403	0.22727	690.391	0.09122
690.885	0.06253	690.885	0.33584	690.885	0.22533	690.873	0.09215
691.367	0.0622	691.367	0.3351	691.367	0.22352	691.355	0.09305
691.849	0.06185	691.849	0.33425	691.849	0.22183	691.837	0.09396
692.331	0.06144	692.331	0.33334	692.331	0.22023	692.32	0.09488
692.813	0.06094	692.813	0.33242	692.813	0.21871	692.802	0.09585
693.295	0.06035	693.295	0.33152	693.295	0.21724	693.284	0.09686
693.777	0.05968	693.777	0.33064	693.777	0.2158	693.766	0.09791
694.26	0.05893	694.26	0.32979	694.26	0.21436	694.248	0.09898
694.742	0.05815	694.742	0.32894	694.742	0.21288	694.73	0.10002
695.224	0.05736	695.224	0.32804	695.224	0.21133	695.212	0.10097
695.706	0.05661	695.706	0.32705	695.706	0.20973	695.694	0.10176
696.188	0.05591	696.188	0.32591	696.188	0.20808	696.177	0.10232
696.67	0.05528	696.67	0.32459	696.67	0.20643	696.659	0.10258
697.152	0.05474	697.152	0.32305	697.152	0.20484	697.141	0.10252
697.634	0.05427	697.634	0.32131	697.634	0.20334	697.623	0.10211
698.116	0.05388	698.116	0.31937	698.116	0.20198	698.105	0.10138
698.599	0.05354	698.599	0.31729	698.599	0.20075	698.587	0.10036
699.081	0.05325	699.081	0.3151	699.081	0.19965	699.069	0.09914
699.563	0.05297	699.563	0.31285	699.563	0.19867	699.551	0.09778
700.045	0.05271	700.045	0.31059	700.045	0.19777	700.034	0.09635
700.527	0.05243	700.527	0.30833	700.527	0.19692	700.516	0.09489
701.009	0.05214	701.009	0.30609	701.009	0.19609	700.998	0.09344
701.491	0.05183	701.491	0.30384	701.491	0.19525	701.48	0.09201
701.973	0.05152	701.973	0.30158	701.973	0.19436	701.962	0.09058
702.456	0.0512	702.456	0.29926	702.456	0.19339	702.444	0.08915
702.938	0.05089	702.938	0.29685	702.938	0.19232	702.926	0.08769
703.42	0.05058	703.42	0.29432	703.42	0.19114	703.408	0.0862
703.902	0.05027	703.902	0.29165	703.902	0.1899	703.89	0.08464
704.384	0.04994	704.384	0.2888	704.384	0.18863	704.373	0.08303
704.866	0.04959	704.866	0.28576	704.866	0.18738	704.855	0.08135
705.348	0.04919	705.348	0.28252	705.348	0.18619	705.337	0.07962
705.83	0.04874	705.83	0.27907	705.83	0.18509	705.819	0.07785
706.313	0.04823	706.313	0.27539	706.313	0.18409	706.301	0.07604
706.795	0.04766	706.795	0.27151	706.795	0.18317	706.783	0.07421
707.277	0.04704	707.277	0.26743	707.277	0.18232	707.265	0.07237
707.759	0.04638	707.759	0.26316	707.759	0.1815	707.747	0.07052
708.241	0.04572	708.241	0.25873	708.241	0.18072	708.23	0.06869
708.723	0.04507	708.723	0.25418	708.723	0.17996	708.712	0.06687
709.205	0.04446	709.205	0.24954	709.205	0.17921	709.194	0.06507
709.687	0.04391	709.687	0.24483	709.687	0.1785	709.676	0.0633
710.17	0.04343	710.17	0.2401	710.17	0.17781	710.158	0.06157
710.652	0.04304	710.652	0.23535	710.652	0.17717	710.64	0.05988
711.134	0.04273	711.134	0.23062	711.134	0.17659	711.122	0.05823
711.616	0.04249	711.616	0.22593	711.616	0.17609	711.604	0.05664
712.098	0.0423	712.098	0.2213	712.098	0.17567	712.086	0.05508
712.58	0.04215	712.58	0.21674	712.58	0.17533	712.568	0.05358
713.062	0.04201	713.062	0.21229	713.062	0.17504	713.051	0.05212
713.544	0.04187	713.544	0.20797	713.544	0.17476	713.533	0.05072
714.027	0.04171	714.027	0.20382	714.027	0.17446	714.015	0.04936
714.509	0.04152	714.509	0.19987	714.509	0.17407	714.497	0.04805
714.991	0.0413	714.991	0.19614	714.991	0.17359	714.979	0.04677
715.473	0.04105	715.473	0.19264	715.473	0.173	715.461	0.04553
715.955	0.04075	715.955	0.18935	715.955	0.17232	715.943	0.04432
716.437	0.04043	716.437	0.18626	716.437	0.17158	716.426	0.04312
716.919	0.04008	716.919	0.18334	716.919	0.1708	716.908	0.04193
717.401	0.03972	717.401	0.18054	717.401	0.17002	717.39	0.04074
717.884	0.03933	717.884	0.17783	717.884	0.16926	717.872	0.03957
718.366	0.03893	718.366	0.17519	718.366	0.16852	718.354	0.03842
718.848	0.03852	718.848	0.17258	718.848	0.16782	718.836	0.0373
719.33	0.0381	719.33	0.17	719.33	0.16717	719.318	0.03622
719.812	0.03767	719.812	0.16745	719.812	0.16661	719.8	0.03521
720.294	0.03723	720.294	0.16495	720.294	0.16612	720.282	0.03426
720.776	0.03679	720.776	0.1625	720.776	0.16571	720.764	0.03339
721.258	0.03636	721.258	0.16013	721.258	0.16536	721.247	0.03259
721.74	0.03594	721.74	0.15787	721.74	0.16504	721.729	0.03186
722.223	0.03555	722.223	0.15573	722.223	0.1647	722.211	0.03117
722.705	0.03519	722.705	0.15373	722.705	0.16431	722.693	0.03052
723.187	0.03486	723.187	0.15186	723.187	0.16388	723.175	0.02988
723.669	0.03455	723.669	0.15013	723.669	0.16339	723.657	0.02925
724.151	0.03426	724.151	0.14853	724.151	0.16288	724.139	0.02862
724.633	0.03398	724.633	0.14704	724.633	0.16238	724.621	0.02799
725.115	0.03369	725.115	0.14564	725.115	0.1619	725.104	0.02736
725.597	0.03338	725.597	0.14432	725.597	0.16148	725.586	0.02674
726.08	0.03304	726.08	0.14305	726.08	0.16111	726.068	0.02613
726.562	0.03267	726.562	0.14183	726.562	0.16081	726.55	0.02553
727.044	0.03227	727.044	0.14064	727.044	0.16057	727.032	0.02494
727.526	0.03185	727.526	0.13947	727.526	0.16036	727.514	0.02438
728.008	0.0314	728.008	0.13831	728.008	0.16017	727.996	0.02382
728.49	0.03094	728.49	0.13718	728.49	0.15996	728.478	0.02329
728.972	0.03048	728.972	0.13605	728.972	0.15968	728.961	0.02276
729.455	0.03003	729.455	0.13494	729.455	0.1593	729.443	0.02225
729.937	0.02961	729.937	0.13384	729.937	0.15881	729.925	0.02174
730.419	0.02923	730.419	0.13276	730.419	0.15822	730.407	0.02124
730.901	0.02888	730.901	0.13168	730.901	0.15757	730.889	0.02074
731.383	0.02856	731.383	0.13061	731.383	0.15693	731.371	0.02025
731.865	0.02828	731.865	0.12955	731.865	0.15636	731.853	0.01977
732.347	0.02803	732.347	0.1285	732.347	0.15591	732.335	0.01929
732.829	0.02779	732.829	0.12746	732.829	0.1556	732.817	0.01881
733.312	0.02755	733.312	0.12644	733.312	0.15544	733.3	0.01834
733.794	0.02731	733.794	0.12544	733.794	0.15538	733.782	0.01786
734.276	0.02707	734.276	0.12449	734.276	0.15536	734.264	0.01739
734.758	0.02682	734.758	0.12357	734.758	0.15532	734.746	0.01692
735.24	0.02656	735.24	0.12269	735.24	0.15521	735.228	0.01645
735.722	0.0263	735.722	0.12187	735.722	0.15497	735.71	0.01597
736.204	0.02604	736.204	0.12109	736.204	0.15458	736.192	0.0155
736.686	0.02578	736.686	0.12037	736.686	0.15403	736.674	0.01504
737.168	0.02554	737.168	0.11972	737.168	0.15333	737.157	0.01457
737.651	0.02532	737.651	0.11912	737.651	0.15252	737.639	0.0141
738.133	0.02511	738.133	0.11859	738.133	0.15167	738.121	0.01363
738.615	0.02491	738.615	0.11811	738.615	0.15085	738.603	0.01315
739.097	0.02471	739.097	0.11767	739.097	0.15012	739.085	0.01268
739.579	0.02449	739.579	0.11724	739.579	0.14953	739.567	0.01221
740.061	0.02425	740.061	0.1168	740.061	0.14911	740.049	0.01174
740.543	0.02398	740.543	0.11635	740.543	0.14885	740.531	0.01128
741.025	0.02368	741.025	0.11586	741.025	0.14871	741.013	0.01082
741.508	0.02335	741.508	0.11533	741.508	0.14863	741.495	0.01036
741.99	0.02299	741.99	0.11476	741.99	0.14853	741.978	0.0099
742.472	0.02262	742.472	0.11417	742.472	0.14838	742.46	0.00945
742.954	0.02225	742.954	0.11357	742.954	0.14813	742.942	0.009
743.436	0.02189	743.436	0.11297	743.436	0.14777	743.424	0.00856
743.918	0.02154	743.918	0.11239	743.918	0.1473	743.906	0.00812
744.4	0.02122	744.4	0.11183	744.4	0.14672	744.388	0.00768
744.883	0.02092	744.883	0.1113	744.883	0.14607	744.87	0.00725
745.365	0.02065	745.365	0.1108	745.365	0.14538	745.352	0.00682
745.847	0.0204	745.847	0.11031	745.847	0.14469	745.835	0.00639
746.329	0.02017	746.329	0.10983	746.329	0.14405	746.317	0.00597
746.811	0.01995	746.811	0.10935	746.811	0.1435	746.799	0.00555
747.293	0.01973	747.293	0.10886	747.293	0.14308	747.281	0.00515
747.775	0.0195	747.775	0.10834	747.775	0.14277	747.763	0.00475
748.257	0.01928	748.257	0.10781	748.257	0.14255	748.245	0.00437
748.74	0.01905	748.74	0.10725	748.74	0.14236	748.727	0.004
749.222	0.01884	749.222	0.10669	749.222	0.14215	749.209	0.00364
749.704	0.01866	749.704	0.10613	749.704	0.14185	749.692	0.00329
750.186	0.0185	750.186	0.10556	750.186	0.14143	750.174	0.00295
750.668	0.01837	750.668	0.10501	750.668	0.14086	750.656	0.00263
751.15	0.01828	751.15	0.10447	751.15	0.14016	751.138	0.00233
751.632	0.01821	751.632	0.10393	751.632	0.13937	751.62	0.00204
752.114	0.01815	752.114	0.10341	752.114	0.13852	752.102	0.00178
752.596	0.0181	752.596	0.1029	752.596	0.13768	752.584	0.00153
753.079	0.01804	753.079	0.10239	753.079	0.13687	753.066	0.0013
753.561	0.01795	753.561	0.10189	753.561	0.13616	753.548	0.00108
754.043	0.01784	754.043	0.10138	754.043	0.13554	754.031	0.000883673
754.525	0.0177	754.525	0.10088	754.525	0.13504	754.513	0.000706224
755.007	0.01753	755.007	0.10039	755.007	0.13463	754.995	0.000549199
755.489	0.01734	755.489	0.09991	755.489	0.13427	755.477	0.000413047
755.971	0.01714	755.971	0.09946	755.971	0.13391	755.959	0.000297304
756.453	0.01695	756.453	0.09905	756.453	0.1335	756.441	0.00020077
756.936	0.01677	756.936	0.09868	756.936	0.13298	756.923	0.000122448
757.418	0.01662	757.418	0.09834	757.418	0.13234	757.405	6.10092e-05
757.9	0.0165	757.9	0.09802	757.9	0.13158	757.888	1.58362e-05
758.382	0.01639	758.382	0.0977	758.382	0.13074	758.37	-1.29083e-05
758.864	0.0163	758.864	0.09733	758.864	0.12987	758.852	-2.46834e-05
759.346	0.0162	759.346	0.0969	759.346	0.12901	759.334	-1.91978e-05
759.828	0.01609	759.828	0.09635	759.828	0.1282	759.816	3.17682e-06
760.311	0.01596	760.311	0.09569	760.311	0.12747	760.298	4.13836e-05
760.793	0.01579	760.793	0.09488	760.793	0.12681	760.78	9.41367e-05
761.275	0.01559	761.275	0.09395	761.275	0.12622	761.262	0.000160498
761.757	0.01537	761.757	0.0929	761.757	0.12569	761.744	0.000240331
762.239	0.01512	762.239	0.09177	762.239	0.12521	762.227	0.000334235
762.721	0.01487	762.721	0.09058	762.721	0.12475	762.709	0.000443087
763.203	0.01462	763.203	0.08938	763.203	0.12427	763.191	0.000567351
763.685	0.0144	763.685	0.08821	763.685	0.12375	763.673	0.000706657
764.168	0.01422	764.168	0.08711	764.168	0.12316	764.155	0.000859098
764.65	0.01408	764.65	0.08609	764.65	0.12245	764.637	0.00102
765.132	0.01399	765.132	0.08519	765.132	0.12163	765.119	0.0012
765.614	0.01395	765.614	0.08441	765.614	0.12071	765.601	0.00138
766.096	0.01394	766.096	0.08375	766.096	0.11971	766.083	0.00158
766.578	0.01397	766.578	0.08319	766.578	0.11868	766.566	0.00178
767.06	0.01401	767.06	0.08272	767.06	0.11766	767.048	0.002
767.542	0.01405	767.542	0.0823	767.542	0.11669	767.53	0.00223
768.024	0.01407	768.024	0.08191	768.024	0.11577	768.012	0.00247
768.507	0.01407	768.507	0.08152	768.507	0.11493	768.494	0.00272
768.989	0.01404	768.989	0.08111	768.989	0.11415	768.976	0.00298
769.471	0.01398	769.471	0.08068	769.471	0.11343	769.458	0.00325
769.953	0.0139	769.953	0.08022	769.953	0.11274	769.94	0.00353
770.435	0.01379	770.435	0.07974	770.435	0.11208	770.423	0.00381
770.917	0.01366	770.917	0.07925	770.917	0.1114	770.905	0.00411
771.399	0.01353	771.399	0.07877	771.399	0.11067	771.387	0.00441
771.881	0.01341	771.881	0.0783	771.881	0.10988	771.869	0.00473
772.364	0.0133	772.364	0.07787	772.364	0.109	772.351	0.00505
772.846	0.01321	772.846	0.07746	772.846	0.10805	772.833	0.00537
773.328	0.01314	773.328	0.07707	773.328	0.10704	773.315	0.0057
773.81	0.01309	773.81	0.07669	773.81	0.10602	773.797	0.00603
774.292	0.01306	774.292	0.07632	774.292	0.10504	774.279	0.00637
774.774	0.01305	774.774	0.07593	774.774	0.10411	774.762	0.00671
775.256	0.01305	775.256	0.07552	775.256	0.10326	775.244	0.00706
775.739	0.01307	775.739	0.07509	775.739	0.10248	775.726	0.00741
776.221	0.0131	776.221	0.07465	776.221	0.10175	776.208	0.00777
776.703	0.01317	776.703	0.0742	776.703	0.10104	776.69	0.00812
777.185	0.01325	777.185	0.07374	777.185	0.10034	777.172	0.00848
777.667	0.01335	777.667	0.07329	777.667	0.09962	777.654	0.00884
778.149	0.01345	778.149	0.07283	778.149	0.09887	778.136	0.00921
778.631	0.01354	778.631	0.07239	778.631	0.0981	778.619	0.00957
779.113	0.01362	779.113	0.07195	779.113	0.09728	779.101	0.00994
779.596	0.01366	779.596	0.07151	779.596	0.09643	779.583	0.01031
780.078	0.01366	780.078	0.07108	780.078	0.09553	780.065	0.01068
780.56	0.01361	780.56	0.07065	780.56	0.09461	780.547	0.01105
781.042	0.01352	781.042	0.07021	781.042	0.09367	781.029	0.01143
781.524	0.01339	781.524	0.06976	781.524	0.09274	781.511	0.0118
782.006	0.01323	782.006	0.06929	782.006	0.09185	781.993	0.01217
782.488	0.01308	782.488	0.06879	782.488	0.091	782.476	0.01255
782.97	0.01295	782.97	0.06827	782.97	0.09021	782.958	0.01293
783.452	0.01286	783.452	0.06773	783.452	0.08947	783.44	0.01331
783.935	0.01283	783.935	0.06718	783.935	0.08875	783.922	0.01369
784.417	0.01287	784.417	0.06664	784.417	0.08805	784.404	0.01407
784.899	0.01297	784.899	0.06611	784.899	0.08735	784.886	0.01444
785.381	0.01312	785.381	0.06562	785.381	0.08665	785.368	0.01482
785.863	0.0133	785.863	0.06516	785.863	0.08595	785.85	0.01519
786.345	0.01348	786.345	0.06472	786.345	0.08524	786.332	0.01557
786.827	0.01364	786.827	0.0643	786.827	0.08453	786.815	0.01595
787.309	0.01376	787.309	0.06387	787.309	0.08382	787.297	0.01632
787.792	0.01382	787.792	0.06343	787.792	0.08312	787.779	0.0167
788.274	0.01383	788.274	0.06294	788.274	0.08244	788.261	0.01707
788.756	0.01379	788.756	0.06241	788.756	0.0818	788.743	0.01745
789.238	0.01372	789.238	0.06184	789.238	0.08122	789.225	0.01782
789.72	0.01364	789.72	0.06123	789.72	0.0807	789.707	0.01819
790.202	0.01357	790.202	0.06061	790.202	0.08023	790.189	0.01857
790.684	0.01354	790.684	0.06001	790.684	0.07978	790.672	0.01895
791.167	0.01357	791.167	0.05944	791.167	0.07932	791.154	0.01933
791.649	0.01368	791.649	0.05893	791.649	0.0788	791.636	0.01971
792.131	0.01387	792.131	0.05847	792.131	0.07822	792.118	0.02009
792.613	0.01412	792.613	0.05806	792.613	0.07755	792.6	0.02048
793.095	0.01442	793.095	0.0577	793.095	0.07684	793.082	0.02086
793.577	0.01475	793.577	0.05734	793.577	0.07611	793.564	0.02125
794.059	0.01508	794.059	0.05699	794.059	0.07541	794.046	0.02165
794.541	0.0154	794.541	0.05661	794.541	0.07477	794.528	0.02204
795.024	0.01569	795.024	0.0562	795.024	0.07419	795.011	0.02244
795.506	0.01593	795.506	0.05576	795.506	0.07368	795.493	0.02284
795.988	0.01614	795.988	0.05528	795.988	0.07324	795.975	0.02324
796.47	0.01631	796.47	0.05479	796.47	0.07283	796.457	0.02365
796.952	0.01645	796.952	0.05429	796.952	0.07247	796.939	0.02405
797.434	0.01658	797.434	0.05378	797.434	0.07212	797.421	0.02446
797.916	0.0167	797.916	0.0533	797.916	0.07179	797.903	0.02487
798.398	0.01682	798.398	0.05284	798.398	0.07146	798.385	0.02529
798.88	0.01693	798.88	0.05243	798.88	0.07111	798.867	0.0257
799.363	0.01704	799.363	0.05207	799.363	0.07075	799.35	0.02612
799.845	0.01713	799.845	0.05178	799.845	0.07036	799.832	0.02654
800.327	0.01719	800.327	0.05156	800.327	0.06994	800.314	0.02696
800.809	0.01722	800.809	0.05141	800.809	0.06951	800.796	0.02738
801.291	0.01722	801.291	0.05132	801.291	0.06907	801.278	0.0278
801.773	0.01719	801.773	0.05129	801.773	0.06862	801.76	0.02823
802.255	0.01712	802.255	0.0513	802.255	0.06817	802.242	0.02866
802.737	0.01704	802.737	0.05133	802.737	0.06773	802.724	0.02909
803.22	0.01696	803.22	0.05137	803.22	0.0673	803.207	0.02953
803.702	0.01687	803.702	0.05138	803.702	0.06691	803.689	0.02997
804.184	0.0168	804.184	0.05135	804.184	0.06658	804.171	0.03042
804.666	0.01672	804.666	0.05128	804.666	0.06633	804.653	0.03087
805.148	0.01665	805.148	0.05116	805.148	0.06616	805.135	0.03133
805.63	0.01657	805.63	0.051	805.63	0.06606	805.617	0.03181
806.112	0.01647	806.112	0.05081	806.112	0.06599	806.099	0.0323
806.595	0.01635	806.595	0.05062	806.595	0.06589	806.581	0.0328
807.077	0.0162	807.077	0.05045	807.077	0.0657	807.063	0.03332
807.559	0.01602	807.559	0.05032	807.559	0.06538	807.546	0.03385
808.041	0.0158	808.041	0.05027	808.041	0.06492	808.028	0.03441
808.523	0.01555	808.523	0.0503	808.523	0.06435	808.51	0.03498
809.005	0.01527	809.005	0.05041	809.005	0.06369	808.992	0.03557
809.487	0.01497	809.487	0.05061	809.487	0.063	809.474	0.03617
809.969	0.01466	809.969	0.05085	809.969	0.06235	809.956	0.03676
810.452	0.01436	810.452	0.05112	810.452	0.06177	810.438	0.03734
810.934	0.01406	810.934	0.05138	810.934	0.06129	810.92	0.03788
811.416	0.0138	811.416	0.05158	811.416	0.06092	811.403	0.03838
811.898	0.01356	811.898	0.0517	811.898	0.06066	811.885	0.03881
812.38	0.01335	812.38	0.05173	812.38	0.06048	812.367	0.03918
812.862	0.01318	812.862	0.05164	812.862	0.06036	812.849	0.03948
813.344	0.01305	813.344	0.05147	813.344	0.06024	813.331	0.03974
813.826	0.01294	813.826	0.05123	813.826	0.0601	813.813	0.03995
814.308	0.01285	814.308	0.05096	814.308	0.05989	814.295	0.04015
814.791	0.01277	814.791	0.05069	814.791	0.0596	814.777	0.04035
815.273	0.0127	815.273	0.05045	815.273	0.05923	815.26	0.04058
815.755	0.01263	815.755	0.05026	815.755	0.05881	815.742	0.04086
816.237	0.01254	816.237	0.05014	816.237	0.05837	816.224	0.04119
816.719	0.01244	816.719	0.05008	816.719	0.05797	816.706	0.0416
817.201	0.01232	817.201	0.05008	817.201	0.05763	817.188	0.04207
817.683	0.01216	817.683	0.05014	817.683	0.05736	817.67	0.04261
818.165	0.01197	818.165	0.05027	818.165	0.05714	818.152	0.04321
818.648	0.01175	818.648	0.05045	818.648	0.05693	818.634	0.04385
819.13	0.0115	819.13	0.05069	819.13	0.05671	819.116	0.04453
819.612	0.01123	819.612	0.051	819.612	0.05644	819.598	0.04525
820.094	0.01095	820.094	0.05135	820.094	0.0561	820.081	0.046
820.576	0.01066	820.576	0.05176	820.576	0.05569	820.563	0.04679
821.058	0.01039	821.058	0.05222	821.058	0.05523	821.045	0.0476
821.54	0.01013	821.54	0.05272	821.54	0.05475	821.527	0.04845
822.023	0.00992	822.023	0.05329	822.023	0.05426	822.009	0.04933
822.505	0.00974	822.505	0.05392	822.505	0.0538	822.491	0.05024
822.987	0.00961	822.987	0.05466	822.987	0.05339	822.973	0.05119
823.469	0.00952	823.469	0.05553	823.469	0.05305	823.455	0.05218
823.951	0.00945	823.951	0.05658	823.951	0.05279	823.938	0.05321
824.433	0.0094	824.433	0.05785	824.433	0.0526	824.42	0.0543
824.915	0.00935	824.915	0.05937	824.915	0.05247	824.902	0.05544
825.397	0.00928	825.397	0.0612	825.397	0.05236	825.384	0.05663
825.88	0.00919	825.88	0.06337	825.88	0.05222	825.866	0.0579
826.362	0.00908	826.362	0.0659	826.362	0.05204	826.348	0.05923
826.844	0.00894	826.844	0.06882	826.844	0.05178	826.83	0.06065
827.326	0.00879	827.326	0.07218	827.326	0.05146	827.312	0.06216
827.808	0.00863	827.808	0.07598	827.808	0.05109	827.794	0.06376
828.29	0.00846	828.29	0.08028	828.29	0.05071	828.277	0.06547
828.772	0.00831	828.772	0.0851	828.772	0.05033	828.759	0.06729
829.254	0.00817	829.254	0.09049	829.254	0.04999	829.241	0.06923
829.736	0.00804	829.736	0.09645	829.736	0.0497	829.723	0.07127
830.219	0.00792	830.219	0.10298	830.219	0.04944	830.205	0.07342
830.701	0.0078	830.701	0.11005	830.701	0.04923	830.687	0.07567
831.183	0.00768	831.183	0.11759	831.183	0.04905	831.169	0.078
831.665	0.00755	831.665	0.12546	831.665	0.04888	831.651	0.0804
832.147	0.00741	832.147	0.1335	832.147	0.04873	832.134	0.08282
832.629	0.00725	832.629	0.14148	832.629	0.04856	832.616	0.08522
833.111	0.00707	833.111	0.14916	833.111	0.04836	833.098	0.08756
833.593	0.00691	833.593	0.15625	833.593	0.04811	833.58	0.08976
834.076	0.00675	834.076	0.16248	834.076	0.04781	834.062	0.09176
834.558	0.00662	834.558	0.16759	834.558	0.04745	834.544	0.09349
835.04	0.00653	835.04	0.17135	835.04	0.04705	835.026	0.09488
835.522	0.00647	835.522	0.17358	835.522	0.04665	835.508	0.09586
836.004	0.00644	836.004	0.17419	836.004	0.04627	835.99	0.09638
836.486	0.00644	836.486	0.17315	836.486	0.04596	836.473	0.09642
836.968	0.00647	836.968	0.17052	836.968	0.04571	836.955	0.09596
837.45	0.0065	837.45	0.16643	837.45	0.04553	837.437	0.09502
837.933	0.00653	837.933	0.16105	837.933	0.0454	837.919	0.09363
838.415	0.00657	838.415	0.15463	838.415	0.04532	838.401	0.09186
838.897	0.00662	838.897	0.14742	838.897	0.04526	838.883	0.08977
839.379	0.00668	839.379	0.13966	839.379	0.04522	839.365	0.08746
839.861	0.00675	839.861	0.13161	839.861	0.04517	839.847	0.085
840.343	0.00683	840.343	0.12349	840.343	0.04512	840.33	0.08247
840.825	0.00694	840.825	0.11551	840.825	0.04505	840.812	0.07995
841.307	0.00705	841.307	0.10781	841.307	0.04493	841.294	0.07749
841.79	0.00716	841.79	0.10052	841.79	0.04477	841.776	0.07514
842.272	0.00726	842.272	0.09372	842.272	0.04456	842.258	0.07293
842.754	0.00731	842.754	0.08745	842.754	0.04433	842.74	0.07088
843.236	0.0073	843.236	0.08173	843.236	0.04408	843.222	0.069
843.718	0.00723	843.718	0.07654	843.718	0.04386	843.704	0.06729
844.2	0.00708	844.2	0.07184	844.2	0.04368	844.187	0.06576
844.682	0.00688	844.682	0.06759	844.682	0.04353	844.669	0.06439
845.164	0.00663	845.164	0.06375	845.164	0.04341	845.151	0.06317
845.646	0.00636	845.646	0.06028	845.646	0.0433	845.633	0.06209
846.129	0.00609	846.129	0.05714	846.129	0.04318	846.115	0.06114
846.611	0.00586	846.611	0.05431	846.611	0.04302	846.597	0.06027
847.093	0.00568	847.093	0.05177	847.093	0.04282	847.079	0.05947
847.575	0.00555	847.575	0.04952	847.575	0.04258	847.561	0.05871
848.057	0.00548	848.057	0.04753	848.057	0.0423	848.043	0.05796
848.539	0.00546	848.539	0.0458	848.539	0.04199	848.525	0.05719
849.021	0.00547	849.021	0.04431	849.021	0.04166	849.008	0.05639
849.504	0.00549	849.504	0.04303	849.504	0.04132	849.49	0.05553
849.986	0.00553	849.986	0.04193	849.986	0.041	849.972	0.05461
850.468	0.00556	850.468	0.04098	850.468	0.04071	850.454	0.05363
850.95	0.00558	850.95	0.04015	850.95	0.04049	850.936	0.0526
851.432	0.0056	851.432	0.0394	851.432	0.04035	851.418	0.05154
851.914	0.00562	851.914	0.03871	851.914	0.0403	851.9	0.05047
852.396	0.00567	852.396	0.03807	852.396	0.04033	852.382	0.0494
852.878	0.00574	852.878	0.03746	852.878	0.04039	852.865	0.04837
853.361	0.00585	853.361	0.03687	853.361	0.04047	853.347	0.04738
853.843	0.00599	853.843	0.03631	853.843	0.04051	853.829	0.04644
854.325	0.00616	854.325	0.03577	854.325	0.04051	854.311	0.04557
854.807	0.00634	854.807	0.03526	854.807	0.04046	854.793	0.04476
855.289	0.00651	855.289	0.0348	855.289	0.04036	855.275	0.04402
855.771	0.00667	855.771	0.03438	855.771	0.04021	855.757	0.04333
856.253	0.00679	856.253	0.03404	856.253	0.04005	856.239	0.0427
856.735	0.00687	856.735	0.03379	856.735	0.03986	856.721	0.04212
857.217	0.00692	857.217	0.03364	857.217	0.03966	857.204	0.04158
857.7	0.00694	857.7	0.0336	857.7	0.03946	857.686	0.04108
858.182	0.00694	858.182	0.03368	858.182	0.03928	858.168	0.0406
858.664	0.00693	858.664	0.03386	858.664	0.03912	858.65	0.04016
859.146	0.00693	859.146	0.03414	859.146	0.039	859.132	0.03974
859.628	0.00695	859.628	0.03449	859.628	0.0389	859.614	0.03934
860.11	0.00699	860.11	0.03489	860.11	0.03882	860.096	0.03896
860.592	0.00703	860.592	0.03534	860.592	0.03874	860.578	0.03861
861.074	0.00707	861.074	0.03581	861.074	0.03864	861.061	0.03826
861.557	0.00709	861.557	0.03631	861.557	0.03849	861.543	0.03793
862.039	0.00707	862.039	0.03683	862.039	0.0383	862.025	0.03762
862.521	0.007	862.521	0.03736	862.521	0.03806	862.507	0.03731
863.003	0.00687	863.003	0.03789	863.003	0.03779	862.989	0.03702
863.485	0.00669	863.485	0.03841	863.485	0.03749	863.471	0.03674
863.967	0.00646	863.967	0.0389	863.967	0.03717	863.953	0.03647
864.449	0.00621	864.449	0.03936	864.449	0.03683	864.435	0.03621
864.932	0.00597	864.932	0.03975	864.932	0.03649	864.918	0.03596
865.414	0.00574	865.414	0.04007	865.414	0.03615	865.4	0.03572
865.896	0.00556	865.896	0.04029	865.896	0.03584	865.882	0.03548
866.378	0.00541	866.378	0.04039	866.378	0.03557	866.364	0.03525
866.86	0.0053	866.86	0.04037	866.86	0.03536	866.846	0.03504
867.342	0.00521	867.342	0.04021	867.342	0.03522	867.328	0.03483
867.824	0.00513	867.824	0.03993	867.824	0.03514	867.81	0.03463
868.306	0.00505	868.306	0.03952	868.306	0.03509	868.292	0.03444
868.788	0.00496	868.788	0.03902	868.788	0.03503	868.774	0.03425
869.271	0.00486	869.271	0.03844	869.271	0.03494	869.256	0.03407
869.753	0.00475	869.753	0.03781	869.753	0.0348	869.739	0.0339
870.235	0.00464	870.235	0.03716	870.235	0.0346	870.221	0.03373
870.717	0.00454	870.717	0.03653	870.717	0.03437	870.703	0.03357
871.199	0.00446	871.199	0.03595	871.199	0.03412	871.185	0.03342
871.681	0.00442	871.681	0.03543	871.681	0.03386	871.667	0.03327
872.163	0.00442	872.163	0.03497	872.163	0.03363	872.149	0.03313
872.645	0.00445	872.645	0.03459	872.645	0.03342	872.631	0.033
873.128	0.00452	873.128	0.03425	873.128	0.03326	873.114	0.03287
873.61	0.00462	873.61	0.03396	873.61	0.03316	873.596	0.03274
874.092	0.00474	874.092	0.03367	874.092	0.03311	874.078	0.03262
874.574	0.00487	874.574	0.03338	874.574	0.03311	874.56	0.03251
875.056	0.00501	875.056	0.03308	875.056	0.03314	875.042	0.0324
875.538	0.00517	875.538	0.03276	875.538	0.03316	875.524	0.03229
876.02	0.00534	876.02	0.03244	876.02	0.03315	876.006	0.03219
876.503	0.00553	876.503	0.03214	876.503	0.03306	876.488	0.03209
876.985	0.00573	876.985	0.03189	876.985	0.03289	876.97	0.03199
877.467	0.00592	877.467	0.03169	877.467	0.03264	877.452	0.0319
877.949	0.00608	877.949	0.03157	877.949	0.03233	877.935	0.03181
878.431	0.00621	878.431	0.03152	878.431	0.03199	878.417	0.03172
878.913	0.00627	878.913	0.03156	878.913	0.03164	878.899	0.03163
879.395	0.00626	879.395	0.03165	879.395	0.03131	879.381	0.03155
879.877	0.00617	879.877	0.0318	879.877	0.03101	879.863	0.03148
880.36	0.00602	880.36	0.03198	880.36	0.03074	880.345	0.0314
880.842	0.00581	880.842	0.03216	880.842	0.0305	880.827	0.03133
881.324	0.00558	881.324	0.03234	881.324	0.03028	881.309	0.03125
881.806	0.00535	881.806	0.03251	881.806	0.03008	881.792	0.03118
882.288	0.00512	882.288	0.03264	882.288	0.02989	882.274	0.03111
882.77	0.00493	882.77	0.03276	882.77	0.02972	882.756	0.03104
883.252	0.00478	883.252	0.03285	883.252	0.02955	883.238	0.03098
883.734	0.00466	883.734	0.03293	883.734	0.02937	883.72	0.03091
884.217	0.00457	884.217	0.033	884.217	0.02919	884.202	0.03085
884.699	0.00451	884.699	0.03309	884.699	0.029	884.684	0.03079
885.181	0.00445	885.181	0.03318	885.181	0.02882	885.166	0.03072
885.663	0.00439	885.663	0.03329	885.663	0.02867	885.649	0.03066
886.145	0.00432	886.145	0.03341	886.145	0.02856	886.131	0.03059
886.627	0.00424	886.627	0.03353	886.627	0.02851	886.613	0.03053
887.109	0.00416	887.109	0.03366	887.109	0.02852	887.095	0.03047
887.591	0.00407	887.591	0.0338	887.591	0.02856	887.577	0.03041
888.073	0.00397	888.073	0.03395	888.073	0.02864	888.059	0.03035
888.556	0.00388	888.556	0.03411	888.556	0.02874	888.541	0.03029
889.038	0.00378	889.038	0.0343	889.038	0.02884	889.023	0.03023
889.52	0.00368	889.52	0.03452	889.52	0.02894	889.505	0.03017
890.002	0.00355	890.002	0.0348	890.002	0.02904	889.987	0.03011
890.484	0.00339	890.484	0.03514	890.484	0.02913	890.47	0.03005
890.966	0.00321	890.966	0.03554	890.966	0.02919	890.952	0.02999
891.448	0.00299	891.448	0.03599	891.448	0.02922	891.434	0.02994
891.931	0.00274	891.931	0.03648	891.931	0.02919	891.916	0.02989
892.413	0.00249	892.413	0.03698	892.413	0.02912	892.398	0.02983
892.895	0.00224	892.895	0.03748	892.895	0.02901	892.88	0.02978
893.377	0.00202	893.377	0.03795	893.377	0.02889	893.362	0.02973
893.859	0.00184	893.859	0.03837	893.859	0.02879	893.845	0.02969
894.341	0.00172	894.341	0.03873	894.341	0.02873	894.327	0.02965
894.823	0.00166	894.823	0.03904	894.823	0.02872	894.809	0.02961
895.305	0.00166	895.305	0.0393	895.305	0.02874	895.291	0.02957
895.788	0.0017	895.788	0.03952	895.788	0.02879	895.773	0.02954
896.27	0.00178	896.27	0.03972	896.27	0.02884	896.255	0.02951
896.752	0.00188	896.752	0.03989	896.752	0.02889	896.737	0.02948
897.234	0.00196	897.234	0.04006	897.234	0.02892	897.219	0.02946
897.716	0.00201	897.716	0.04022	897.716	0.02892	897.701	0.02944
898.198	0.00203	898.198	0.04039	898.198	0.02891	898.183	0.02942
898.68	0.002	898.68	0.04055	898.68	0.02887	898.666	0.02941
899.162	0.00194	899.162	0.04074	899.162	0.0288	899.148	0.0294
899.644	0.00186	899.644	0.04093	899.644	0.0287	899.63	0.02939
900.127	0.00177	900.127	0.04116	900.127	0.02858	900.112	0.02938
900.609	0.00171	900.609	0.04141	900.609	0.02846	900.594	0.02937
901.091	0.00169	901.091	0.0417	901.091	0.02837	901.076	0.02936
901.573	0.00171	901.573	0.04201	901.573	0.02831	901.558	0.02936
902.055	0.0018	902.055	0.04235	902.055	0.02831	902.04	0.02935
902.537	0.00195	902.537	0.0427	902.537	0.02835	902.523	0.02935
903.019	0.00215	903.019	0.04307	903.019	0.02844	903.005	0.02934
903.501	0.00239	903.501	0.04346	903.501	0.02855	903.487	0.02934
903.984	0.00265	903.984	0.04385	903.984	0.02866	903.969	0.02933
904.466	0.00291	904.466	0.04425	904.466	0.02875	904.451	0.02932
904.948	0.00316	904.948	0.04466	904.948	0.0288	904.933	0.02931
905.43	0.00338	905.43	0.04508	905.43	0.0288	905.415	0.02931
905.912	0.00355	905.912	0.0455	905.912	0.02876	905.897	0.0293
906.394	0.00368	906.394	0.04591	906.394	0.02867	906.38	0.02929
906.876	0.00375	906.876	0.0463	906.876	0.02853	906.862	0.02929
907.359	0.00377	907.359	0.04666	907.359	0.02836	907.344	0.02929
907.841	0.00375	907.841	0.04697	907.841	0.02815	907.826	0.02928
908.323	0.00368	908.323	0.04723	908.323	0.02794	908.308	0.02928
908.805	0.00358	908.805	0.04743	908.805	0.02775	908.79	0.02928
909.287	0.00345	909.287	0.04756	909.287	0.02759	909.272	0.02928
909.769	0.00329	909.769	0.04764	909.769	0.02746	909.754	0.02929
910.251	0.00312	910.251	0.04767	910.251	0.02738	910.236	0.0293
910.733	0.00295	910.733	0.04765	910.733	0.02731	910.719	0.02932
911.216	0.00279	911.216	0.04759	911.216	0.02725	911.201	0.02934
911.698	0.00265	911.698	0.04749	911.698	0.02719	911.683	0.02936
912.18	0.00253	912.18	0.04736	912.18	0.02713	912.165	0.02938
912.662	0.00244	912.662	0.0472	912.662	0.02709	912.647	0.02941
913.144	0.00237	913.144	0.04699	913.144	0.02707	913.129	0.02945
913.626	0.00233	913.626	0.04675	913.626	0.02709	913.611	0.02949
914.108	0.0023	914.108	0.04647	914.108	0.02714	914.093	0.02953
914.59	0.00228	914.59	0.04618	914.59	0.0272	914.576	0.02958
915.072	0.00226	915.072	0.04586	915.072	0.02726	915.058	0.02963
915.555	0.00223	915.555	0.04554	915.555	0.02731	915.54	0.02968
916.037	0.00219	916.037	0.04522	916.037	0.02732	916.022	0.02973
916.519	0.00215	916.519	0.04491	916.519	0.02729	916.504	0.02978
917.001	0.00212	917.001	0.04461	917.001	0.02723	916.986	0.02983
917.483	0.00208	917.483	0.04431	917.483	0.02712	917.468	0.02989
917.965	0.00207	917.965	0.04403	917.965	0.02696	917.95	0.02994
918.447	0.00208	918.447	0.04375	918.447	0.02676	918.432	0.02999
918.929	0.00212	918.929	0.04348	918.929	0.02651	918.915	0.03005
919.412	0.00219	919.412	0.04322	919.412	0.02622	919.397	0.0301
919.894	0.0023	919.894	0.04296	919.894	0.02591	919.879	0.03015
920.376	0.00245	920.376	0.04269	920.376	0.0256	920.361	0.0302
920.858	0.00263	920.858	0.0424	920.858	0.02533	920.843	0.03026
921.34	0.00284	921.34	0.04208	921.34	0.02512	921.325	0.03031
921.822	0.00308	921.822	0.04173	921.822	0.02497	921.807	0.03037
922.304	0.00335	922.304	0.04133	922.304	0.02489	922.289	0.03043
922.787	0.00364	922.787	0.04088	922.787	0.02486	922.771	0.03049
923.269	0.00393	923.269	0.04039	923.269	0.02488	923.254	0.03055
923.751	0.00422	923.751	0.03986	923.751	0.02493	923.736	0.03061
924.233	0.00448	924.233	0.0393	924.233	0.025	924.218	0.03067
924.715	0.00469	924.715	0.03872	924.715	0.02506	924.7	0.03074
925.197	0.00483	925.197	0.03814	925.197	0.02509	925.182	0.0308
925.679	0.00491	925.679	0.03758	925.679	0.02508	925.664	0.03087
926.161	0.0049	926.161	0.03703	926.161	0.025	926.146	0.03094
926.644	0.00483	926.644	0.03651	926.644	0.02485	926.628	0.03102
927.126	0.00471	927.126	0.03603	927.126	0.02464	927.111	0.03109
927.608	0.00454	927.608	0.03557	927.608	0.0244	927.593	0.03117
928.09	0.00437	928.09	0.03514	928.09	0.02415	928.075	0.03124
928.572	0.00421	928.572	0.03473	928.572	0.02394	928.557	0.03132
929.054	0.00409	929.054	0.03435	929.054	0.02379	929.039	0.0314
929.536	0.00402	929.536	0.03399	929.536	0.0237	929.521	0.03148
930.018	0.004	930.018	0.03366	930.018	0.02366	930.003	0.03156
930.5	0.00404	930.5	0.03335	930.5	0.02364	930.485	0.03164
930.983	0.00413	930.983	0.03305	930.983	0.0236	930.967	0.03172
931.465	0.00427	931.465	0.03276	931.465	0.02353	931.45	0.0318
931.947	0.00443	931.947	0.03248	931.947	0.02339	931.932	0.03189
932.429	0.0046	932.429	0.03219	932.429	0.0232	932.414	0.03198
932.911	0.00478	932.911	0.03191	932.911	0.02294	932.896	0.03207
933.393	0.00495	933.393	0.03162	933.393	0.02263	933.378	0.03216
933.875	0.00511	933.875	0.03134	933.875	0.02229	933.86	0.03225
934.357	0.00525	934.357	0.03106	934.357	0.02194	934.342	0.03235
934.84	0.00537	934.84	0.0308	934.84	0.02159	934.824	0.03245
935.322	0.00546	935.322	0.03055	935.322	0.02126	935.307	0.03255
935.804	0.00552	935.804	0.03032	935.804	0.02099	935.789	0.03266
936.286	0.00554	936.286	0.0301	936.286	0.02077	936.271	0.03277
936.768	0.00551	936.768	0.0299	936.768	0.0206	936.753	0.03288
937.25	0.00543	937.25	0.02971	937.25	0.02047	937.235	0.03299
937.732	0.00531	937.732	0.02954	937.732	0.02034	937.717	0.03311
938.215	0.00516	938.215	0.02938	938.215	0.0202	938.199	0.03324
938.697	0.00499	938.697	0.02922	938.697	0.02004	938.681	0.03336
939.179	0.00481	939.179	0.02908	939.179	0.01983	939.163	0.03349
939.661	0.00465	939.661	0.02894	939.661	0.01959	939.646	0.03362
940.143	0.00453	940.143	0.02879	940.143	0.01934	940.128	0.03376
940.625	0.00445	940.625	0.02864	940.625	0.0191	940.61	0.03391
941.107	0.00443	941.107	0.02847	941.107	0.01887	941.092	0.03406
941.589	0.00449	941.589	0.0283	941.589	0.01867	941.574	0.03422
942.072	0.00461	942.072	0.02811	942.072	0.01852	942.056	0.03438
942.554	0.0048	942.554	0.02791	942.554	0.01842	942.538	0.03454
943.036	0.00504	943.036	0.02771	943.036	0.01836	943.02	0.03471
943.518	0.00532	943.518	0.02751	943.518	0.01836	943.503	0.03489
944	0.00562	944	0.02733	944	0.01839	943.985	0.03507
944.482	0.00591	944.482	0.02717	944.482	0.01845	944.467	0.03526
944.964	0.00618	944.964	0.02704	944.964	0.0185	944.949	0.03545
945.446	0.0064	945.446	0.02695	945.446	0.01852	945.431	0.03565
945.928	0.00656	945.928	0.02691	945.928	0.01848	945.913	0.03586
946.411	0.00663	946.411	0.02691	946.411	0.0184	946.395	0.03607
946.893	0.00663	946.893	0.02695	946.893	0.01826	946.877	0.03628
947.375	0.00654	947.375	0.02703	947.375	0.01811	947.359	0.03651
947.857	0.00639	947.857	0.02714	947.857	0.01796	947.842	0.03674
948.339	0.0062	948.339	0.02729	948.339	0.01786	948.324	0.03698
948.821	0.00599	948.821	0.02745	948.821	0.01781	948.806	0.03722
949.303	0.00579	949.303	0.02763	949.303	0.01782	949.288	0.03747
949.785	0.00563	949.785	0.02782	949.785	0.01787	949.77	0.03772
950.268	0.00553	950.268	0.02801	950.268	0.01797	950.252	0.03798
950.75	0.00551	950.75	0.0282	950.75	0.01809	950.734	0.03825
951.232	0.00557	951.232	0.02839	951.232	0.01822	951.216	0.03852
951.714	0.0057	951.714	0.02857	951.714	0.01836	951.698	0.0388
952.196	0.0059	952.196	0.02875	952.196	0.01848	952.181	0.03908
952.678	0.00614	952.678	0.02892	952.678	0.01858	952.663	0.03938
953.16	0.00642	953.16	0.0291	953.16	0.01864	953.145	0.03967
953.643	0.0067	953.643	0.02927	953.643	0.01863	953.627	0.03998
954.125	0.00699	954.125	0.02945	954.125	0.01856	954.109	0.04028
954.607	0.00725	954.607	0.02963	954.607	0.01841	954.591	0.04059
955.089	0.00748	955.089	0.02982	955.089	0.01821	955.073	0.04091
955.571	0.00767	955.571	0.03001	955.571	0.01797	955.555	0.04123
956.053	0.00782	956.053	0.0302	956.053	0.01771	956.038	0.04156
956.535	0.00793	956.535	0.03041	956.535	0.01745	956.52	0.04189
957.017	0.00801	957.017	0.03062	957.017	0.0172	957.002	0.04224
957.5	0.00805	957.5	0.03085	957.5	0.01699	957.484	0.04258
957.982	0.00807	957.982	0.0311	957.982	0.0168	957.966	0.04294
958.464	0.00807	958.464	0.03135	958.464	0.01666	958.448	0.0433
958.946	0.00807	958.946	0.03161	958.946	0.01657	958.93	0.04367
959.428	0.00806	959.428	0.03187	959.428	0.0165	959.412	0.04404
959.91	0.00806	959.91	0.03212	959.91	0.01647	959.894	0.04443
960.392	0.00807	960.392	0.03236	960.392	0.01644	960.377	0.04482
960.874	0.00809	960.874	0.0326	960.874	0.01641	960.859	0.04522
961.356	0.00813	961.356	0.03285	961.356	0.01637	961.341	0.04563
961.839	0.00818	961.839	0.03313	961.839	0.01634	961.823	0.04604
962.321	0.00826	962.321	0.03345	962.321	0.01633	962.305	0.04646
962.803	0.00836	962.803	0.03384	962.803	0.01639	962.787	0.04688
963.285	0.00846	963.285	0.03431	963.285	0.01652	963.269	0.04732
963.767	0.00859	963.767	0.03486	963.767	0.01675	963.751	0.04776
964.249	0.00872	964.249	0.03549	964.249	0.01706	964.234	0.04821
964.731	0.00886	964.731	0.03618	964.731	0.01741	964.716	0.04866
965.213	0.009	965.213	0.03693	965.213	0.01776	965.198	0.04912
965.696	0.00915	965.696	0.03771	965.696	0.01806	965.68	0.04959
966.178	0.00929	966.178	0.0385	966.178	0.01828	966.162	0.05007
966.66	0.00942	966.66	0.03928	966.66	0.0184	966.644	0.05055
967.142	0.00953	967.142	0.04004	967.142	0.01841	967.126	0.05104
967.624	0.00964	967.624	0.04077	967.624	0.01832	967.608	0.05154
968.106	0.00973	968.106	0.04148	968.106	0.01816	968.091	0.05205
968.588	0.00981	968.588	0.04217	968.588	0.01795	968.573	0.05256
969.07	0.00989	969.07	0.04285	969.07	0.01773	969.055	0.05308
969.553	0.00996	969.553	0.04352	969.553	0.01752	969.537	0.0536
970.035	0.01002	970.035	0.04421	970.035	0.01737	970.019	0.05413
970.517	0.01009	970.517	0.04491	970.517	0.01728	970.501	0.05467
970.999	0.01018	970.999	0.04565	970.999	0.01727	970.983	0.05522
971.481	0.01027	971.481	0.04642	971.481	0.01734	971.465	0.05577
971.963	0.0104	971.963	0.04726	971.963	0.01747	971.947	0.05634
972.445	0.01055	972.445	0.04816	972.445	0.01763	972.429	0.05691
972.927	0.01074	972.927	0.04912	972.927	0.01781	972.912	0.05748
973.409	0.01097	973.409	0.05016	973.409	0.01799	973.394	0.05806
973.892	0.01123	973.892	0.05126	973.892	0.01818	973.876	0.05865
974.374	0.01153	974.374	0.05242	974.374	0.01836	974.358	0.05925
974.856	0.01184	974.856	0.05361	974.856	0.01855	974.84	0.05986
975.338	0.01215	975.338	0.05485	975.338	0.01876	975.322	0.06047
975.82	0.01245	975.82	0.05611	975.82	0.01897	975.804	0.06109
976.302	0.01273	976.302	0.05739	976.302	0.01918	976.286	0.06171
976.784	0.01297	976.784	0.05871	976.784	0.01939	976.769	0.06235
977.266	0.01317	977.266	0.06007	977.266	0.01958	977.251	0.063
977.749	0.01334	977.749	0.06147	977.749	0.01975	977.733	0.06365
978.231	0.01347	978.231	0.06293	978.231	0.0199	978.215	0.06432
978.713	0.01359	978.713	0.06446	978.713	0.02004	978.697	0.06499
979.195	0.01369	979.195	0.06605	979.195	0.02015	979.179	0.06568
979.677	0.0138	979.677	0.06771	979.677	0.02023	979.661	0.06638
980.159	0.01392	980.159	0.06944	980.159	0.02027	980.143	0.06709
980.641	0.01406	980.641	0.07123	980.641	0.02026	980.625	0.0678
981.124	0.01423	981.124	0.07307	981.124	0.02021	981.108	0.06853
981.606	0.01441	981.606	0.07496	981.606	0.02012	981.59	0.06927
982.088	0.0146	982.088	0.0769	982.088	0.02001	982.072	0.07001
982.57	0.0148	982.57	0.07886	982.57	0.01991	982.554	0.07077
983.052	0.015	983.052	0.08086	983.052	0.01983	983.036	0.07153
983.534	0.01518	983.534	0.08289	983.534	0.01979	983.518	0.07231
984.016	0.01535	984.016	0.08493	984.016	0.01978	984	0.07308
984.498	0.0155	984.498	0.08699	984.498	0.01981	984.482	0.07387
984.981	0.01563	984.981	0.08906	984.981	0.01985	984.965	0.07465
985.463	0.01573	985.463	0.09113	985.463	0.01989	985.447	0.07545
985.945	0.01582	985.945	0.09321	985.945	0.01992	985.929	0.07625
986.427	0.01589	986.427	0.09528	986.427	0.01992	986.411	0.07705
986.909	0.01595	986.909	0.09736	986.909	0.01988	986.893	0.07785
987.391	0.01599	987.391	0.09944	987.391	0.0198	987.375	0.07865
987.873	0.01603	987.873	0.10154	987.873	0.01967	987.857	0.07945
988.355	0.01607	988.355	0.10366	988.355	0.0195	988.339	0.08025
988.838	0.01613	988.838	0.1058	988.838	0.0193	988.822	0.08104
989.32	0.0162	989.32	0.10796	989.32	0.0191	989.304	0.08183
989.802	0.01629	989.802	0.11014	989.802	0.01893	989.786	0.08262
990.284	0.01641	990.284	0.11233	990.284	0.01881	990.268	0.08339
990.766	0.01656	990.766	0.11451	990.766	0.01876	990.75	0.08415
991.248	0.01672	991.248	0.11666	991.248	0.01876	991.232	0.0849
991.73	0.01689	991.73	0.11875	991.73	0.0188	991.714	0.08562
992.212	0.01706	992.212	0.12075	992.212	0.01888	992.196	0.08633
992.695	0.0172	992.695	0.12263	992.695	0.01895	992.678	0.08701
993.177	0.01731	993.177	0.12434	993.177	0.01899	993.16	0.08766
993.659	0.01738	993.659	0.12586	993.659	0.01901	993.643	0.08829
994.141	0.01741	994.141	0.12716	994.141	0.01897	994.125	0.08887
994.623	0.01739	994.623	0.12822	994.623	0.01888	994.607	0.08941
995.105	0.01734	995.105	0.12902	995.105	0.01874	995.089	0.08991
995.587	0.01728	995.587	0.12956	995.587	0.01854	995.571	0.09035
996.069	0.01722	996.069	0.12984	996.069	0.01829	996.053	0.09074
996.552	0.01719	996.552	0.12987	996.552	0.01801	996.535	0.09107
997.034	0.01719	997.034	0.12966	997.034	0.01773	997.018	0.09134
997.516	0.01724	997.516	0.12922	997.516	0.01747	997.5	0.09154
997.998	0.01733	997.998	0.12855	997.998	0.01726	997.982	0.09167
998.48	0.01747	998.48	0.12767	998.48	0.0171	998.464	0.09173
998.962	0.01763	998.962	0.12658	998.962	0.017	998.946	0.09172
999.444	0.01781	999.444	0.12529	999.444	0.01695	999.428	0.09163
999.926	0.01799	999.926	0.1238	999.926	0.01692	999.91	0.09146
1000.41	0.01815	1000.41	0.12213	1000.41	0.01689	1000.39	0.09123
1000.89	0.01828	1000.89	0.12029	1000.89	0.01684	1000.87	0.09092
1001.37	0.01838	1001.37	0.11828	1001.37	0.01676	1001.36	0.09055
1001.86	0.01843	1001.86	0.11613	1001.86	0.01665	1001.84	0.09011
1002.34	0.01845	1002.34	0.11386	1002.34	0.01651	1002.32	0.08961
1002.82	0.01844	1002.82	0.11148	1002.82	0.01634	1002.8	0.08906
1003.3	0.01841	1003.3	0.10901	1003.3	0.01615	1003.28	0.08846
1003.78	0.01837	1003.78	0.10649	1003.78	0.01595	1003.77	0.08782
1004.27	0.01832	1004.27	0.10393	1004.27	0.01575	1004.25	0.08715
1004.75	0.01829	1004.75	0.10136	1004.75	0.01557	1004.73	0.08645
1005.23	0.01826	1005.23	0.0988	1005.23	0.01542	1005.21	0.08573
1005.71	0.01824	1005.71	0.09626	1005.71	0.01531	1005.7	0.085
1006.19	0.01823	1006.19	0.09375	1006.19	0.01525	1006.18	0.08425
1006.68	0.01825	1006.68	0.0913	1006.68	0.01521	1006.66	0.0835
1007.16	0.01828	1007.16	0.08889	1007.16	0.01519	1007.14	0.08274
1007.64	0.01833	1007.64	0.08653	1007.64	0.01515	1007.62	0.08199
1008.12	0.01841	1008.12	0.08422	1008.12	0.01508	1008.11	0.08125
1008.61	0.01851	1008.61	0.08195	1008.61	0.01497	1008.59	0.08051
1009.09	0.01863	1009.09	0.07973	1009.09	0.01482	1009.07	0.07978
1009.57	0.01877	1009.57	0.07754	1009.57	0.01463	1009.55	0.07907
1010.05	0.01893	1010.05	0.07538	1010.05	0.01442	1010.03	0.07837
1010.53	0.01909	1010.53	0.07327	1010.53	0.0142	1010.52	0.07769
1011.01	0.01924	1011.01	0.0712	1011.01	0.014	1011	0.07702
1011.5	0.01937	1011.5	0.06919	1011.5	0.01381	1011.48	0.07637
1011.98	0.01948	1011.98	0.06723	1011.98	0.01366	1011.96	0.07574
1012.46	0.01955	1012.46	0.06533	1012.46	0.01355	1012.45	0.07513
1012.94	0.0196	1012.94	0.06351	1012.94	0.01349	1012.93	0.07454
1013.43	0.01961	1013.43	0.06175	1013.43	0.01349	1013.41	0.07397
1013.91	0.0196	1013.91	0.06006	1013.91	0.01354	1013.89	0.07343
1014.39	0.01957	1014.39	0.05845	1014.39	0.01361	1014.37	0.07291
1014.87	0.01952	1014.87	0.0569	1014.87	0.01368	1014.86	0.07241
1015.35	0.01947	1015.35	0.05543	1015.35	0.01372	1015.34	0.07193
1015.84	0.01942	1015.84	0.05403	1015.84	0.0137	1015.82	0.07148
1016.32	0.01937	1016.32	0.05269	1016.32	0.0136	1016.3	0.07105
1016.8	0.01931	1016.8	0.05141	1016.8	0.01343	1016.78	0.07065
1017.28	0.01924	1017.28	0.05017	1017.28	0.0132	1017.27	0.07027
1017.76	0.01916	1017.76	0.04898	1017.76	0.01294	1017.75	0.06991
1018.25	0.01906	1018.25	0.04781	1018.25	0.01266	1018.23	0.06958
1018.73	0.01895	1018.73	0.04666	1018.73	0.0124	1018.71	0.06927
1019.21	0.01882	1019.21	0.04552	1019.21	0.01219	1019.2	0.06898
1019.69	0.01867	1019.69	0.0444	1019.69	0.01203	1019.68	0.06872
1020.18	0.01852	1020.18	0.04329	1020.18	0.01195	1020.16	0.06848
1020.66	0.01836	1020.66	0.04221	1020.66	0.01194	1020.64	0.06826
1021.14	0.0182	1021.14	0.04115	1021.14	0.012	1021.12	0.06807
1021.62	0.01803	1021.62	0.04014	1021.62	0.01209	1021.61	0.06791
1022.1	0.01786	1022.1	0.03918	1022.1	0.01219	1022.09	0.06778
1022.59	0.01769	1022.59	0.03829	1022.59	0.01225	1022.57	0.06768
1023.07	0.01752	1023.07	0.03748	1023.07	0.01226	1023.05	0.06762
1023.55	0.01735	1023.55	0.03676	1023.55	0.0122	1023.53	0.06761
1024.03	0.01719	1024.03	0.03614	1024.03	0.01207	1024.02	0.06764
1024.52	0.01704	1024.52	0.03562	1024.52	0.01187	1024.5	0.06774
1025	0.0169	1025	0.03522	1025	0.01163	1024.98	0.0679
1025.48	0.01678	1025.48	0.03498	1025.48	0.01137	1025.46	0.06813
1025.96	0.01669	1025.96	0.03494	1025.96	0.0111	1025.94	0.06846
1026.44	0.01662	1026.44	0.03516	1026.44	0.01083	1026.43	0.06889
1026.92	0.01659	1026.92	0.03573	1026.92	0.01055	1026.91	0.06946
1027.41	0.0166	1027.41	0.03673	1027.41	0.01025	1027.39	0.07019
1027.89	0.01664	1027.89	0.03825	1027.89	0.00996	1027.87	0.07112
1028.37	0.01672	1028.37	0.04033	1028.37	0.00966	1028.36	0.07227
1028.85	0.01683	1028.85	0.04298	1028.85	0.00939	1028.84	0.07364
1029.34	0.01696	1029.34	0.04611	1029.34	0.00913	1029.32	0.07521
1029.82	0.01709	1029.82	0.04959	1029.82	0.00891	1029.8	0.07691
1030.3	0.01721	1030.3	0.0532	1030.3	0.00873	1030.28	0.07864
1030.78	0.01729	1030.78	0.05667	1030.78	0.0086	1030.77	0.08026
1031.27	0.01732	1031.27	0.05969	1031.27	0.0085	1031.25	0.08161
1031.75	0.01727	1031.75	0.06195	1031.75	0.00846	1031.73	0.08253
1032.23	0.01714	1032.23	0.06322	1032.23	0.00847	1032.21	0.08292
1032.71	0.01692	1032.71	0.06332	1032.71	0.00854	1032.69	0.08271
1033.19	0.01661	1033.19	0.0622	1033.19	0.00865	1033.18	0.08186
1033.67	0.01623	1033.67	0.05994	1033.67	0.0088	1033.66	0.08046
1034.16	0.01581	1034.16	0.05673	1034.16	0.00896	1034.14	0.07858
1034.64	0.01537	1034.64	0.05282	1034.64	0.00911	1034.62	0.0764
1035.12	0.01494	1035.12	0.04854	1035.12	0.00922	1035.11	0.07408
1035.6	0.01455	1035.6	0.04422	1035.6	0.00926	1035.59	0.07178
1036.09	0.01421	1036.09	0.04014	1036.09	0.00923	1036.07	0.06963
1036.57	0.01394	1036.57	0.03654	1036.57	0.00913	1036.55	0.06774
1037.05	0.01374	1037.05	0.03357	1037.05	0.00894	1037.03	0.06616
1037.53	0.0136	1037.53	0.03129	1037.53	0.00869	1037.52	0.0649
1038.01	0.01351	1038.01	0.02971	1038.01	0.00836	1038	0.06395
1038.5	0.01345	1038.5	0.0288	1038.5	0.00798	1038.48	0.06327
1038.98	0.0134	1038.98	0.02848	1038.98	0.00758	1038.96	0.06283
1039.46	0.01335	1039.46	0.02871	1039.46	0.00718	1039.44	0.0626
1039.94	0.01329	1039.94	0.02943	1039.94	0.00683	1039.93	0.06256
1040.42	0.01321	1040.42	0.03062	1040.42	0.00654	1040.41	0.0627
1040.91	0.0131	1040.91	0.03228	1040.91	0.00633	1040.89	0.06299
1041.39	0.01297	1041.39	0.03444	1041.39	0.0062	1041.37	0.06344
1041.87	0.01282	1041.87	0.03709	1041.87	0.00613	1041.85	0.06403
1042.35	0.01265	1042.35	0.04023	1042.35	0.00609	1042.34	0.06474
1042.84	0.01247	1042.84	0.04379	1042.84	0.00606	1042.82	0.06554
1043.32	0.01228	1043.32	0.04765	1043.32	0.006	1043.3	0.06637
1043.8	0.01208	1043.8	0.05164	1043.8	0.00589	1043.78	0.06716
1044.28	0.01188	1044.28	0.05552	1044.28	0.00575	1044.27	0.06781
1044.76	0.01168	1044.76	0.05902	1044.76	0.00555	1044.75	0.06823
1045.25	0.01149	1045.25	0.06186	1045.25	0.00532	1045.23	0.06834
1045.73	0.01131	1045.73	0.06379	1045.73	0.00505	1045.71	0.06805
1046.21	0.01115	1046.21	0.06457	1046.21	0.00476	1046.19	0.06733
1046.69	0.01102	1046.69	0.0641	1046.69	0.00446	1046.68	0.0662
1047.17	0.01092	1047.17	0.06234	1047.17	0.00417	1047.16	0.06468
1047.66	0.01084	1047.66	0.05938	1047.66	0.0039	1047.64	0.06286
1048.14	0.01078	1048.14	0.0554	1048.14	0.00367	1048.12	0.06086
1048.62	0.01074	1048.62	0.05065	1048.62	0.00347	1048.6	0.05879
1049.1	0.01071	1049.1	0.04545	1049.1	0.00332	1049.09	0.05679
1049.59	0.01069	1049.59	0.04011	1049.59	0.00319	1049.57	0.05496
1050.07	0.01066	1050.07	0.03493	1050.07	0.00307	1050.05	0.05337
1050.55	0.01061	1050.55	0.03014	1050.55	0.00295	1050.53	0.05207
1051.03	0.01054	1051.03	0.02591	1051.03	0.00284	1051.02	0.05107
1051.51	0.01043	1051.51	0.02234	1051.51	0.00273	1051.5	0.05035
1052	0.01029	1052	0.01944	1052	0.00263	1051.98	0.04988
1052.48	0.0101	1052.48	0.01717	1052.48	0.00256	1052.46	0.04961
1052.96	0.00988	1052.96	0.01546	1052.96	0.00249	1052.94	0.04948
1053.44	0.00962	1053.44	0.0142	1053.44	0.00244	1053.42	0.04946
1053.92	0.00933	1053.92	0.01331	1053.92	0.00239	1053.91	0.04952
1054.41	0.00904	1054.41	0.01269	1054.41	0.00232	1054.39	0.04961
1054.89	0.00875	1054.89	0.01229	1054.89	0.00224	1054.87	0.04972
1055.37	0.00849	1055.37	0.01206	1055.37	0.00214	1055.35	0.04984
1055.85	0.00826	1055.85	0.01195	1055.85	0.00202	1055.84	0.04996
1056.34	0.00807	1056.34	0.01194	1056.34	0.00188	1056.32	0.05007
1056.82	0.00793	1056.82	0.01201	1056.82	0.00174	1056.8	0.05018
1057.3	0.00782	1057.3	0.01215	1057.3	0.00158	1057.28	0.05027
1057.78	0.00775	1057.78	0.01234	1057.78	0.00142	1057.76	0.05036
1058.26	0.0077	1058.26	0.01256	1058.26	0.00124	1058.25	0.05044
1058.75	0.00765	1058.75	0.01279	1058.75	0.00107	1058.73	0.05051
1059.23	0.0076	1059.23	0.013	1059.23	0.00091006	1059.21	0.05058
1059.71	0.00753	1059.71	0.01319	1059.71	0.0007632	1059.69	0.05065
1060.19	0.00746	1060.19	0.01334	1060.19	0.000634617	1060.17	0.05071
1060.67	0.00737	1060.67	0.01344	1060.67	0.000522043	1060.66	0.05077
1061.16	0.00728	1061.16	0.0135	1061.16	0.000420266	1061.14	0.05082
1061.64	0.0072	1061.64	0.01353	1061.64	0.000324919	1061.62	0.05087
1062.12	0.00713	1062.12	0.01353	1062.12	0.000236009	1062.1	0.05092
1062.6	0.00707	1062.6	0.01353	1062.6	0.000158685	1062.59	0.05097
1063.09	0.00704	1063.09	0.01352	1063.09	0.000100833	1063.07	0.05101
1063.57	0.00703	1063.57	0.01353	1063.57	6.82986e-05	1063.55	0.05106
1064.05	0.00704	1064.05	0.01357	1064.05	6.0599e-05	1064.03	0.0511
1064.53	0.00707	1064.53	0.01363	1064.53	6.93289e-05	1064.51	0.05114
1065.01	0.00711	1065.01	0.01372	1065.01	8.08968e-05	1065	0.05118
1065.49	0.00718	1065.49	0.01384	1065.49	8.2263e-05	1065.48	0.05122
1065.98	0.00726	1065.98	0.01399	1065.98	6.70056e-05	1065.96	0.05125
1066.46	0.00736	1066.46	0.01415	1066.46	3.86646e-05	1066.44	0.05129
1066.94	0.00749	1066.94	0.01431	1066.94	9.67654e-06	1066.92	0.05132
1067.42	0.00764	1067.42	0.01447	1067.42	-3.64078e-06	1067.41	0.05135
1067.91	0.0078	1067.91	0.01462	1067.91	1.26882e-05	1067.89	0.05138
1068.39	0.00798	1068.39	0.01476	1068.39	6.56165e-05	1068.37	0.05141
1068.87	0.00815	1068.87	0.01488	1068.87	0.000154249	1068.85	0.05144
1069.35	0.00831	1069.35	0.01499	1069.35	0.000272246	1069.34	0.05147
1069.83	0.00845	1069.83	0.01511	1069.83	0.000411786	1069.82	0.05149
1070.32	0.00854	1070.32	0.01524	1070.32	0.000566358	1070.3	0.05152
1070.8	0.00859	1070.8	0.01538	1070.8	0.000730714	1070.78	0.05154
1071.28	0.00859	1071.28	0.01556	1071.28	0.000898256	1071.26	0.05157
1071.76	0.00854	1071.76	0.01576	1071.76	0.00106	1071.75	0.05159
1072.24	0.00845	1072.24	0.01598	1072.24	0.00119	1072.23	0.05162
1072.73	0.00835	1072.73	0.01623	1072.73	0.00129	1072.71	0.05164
1073.21	0.00825	1073.21	0.01649	1073.21	0.00132	1073.19	0.05167
1073.69	0.00816	1073.69	0.01675	1073.69	0.0013	1073.67	0.05169
1074.17	0.00812	1074.17	0.017	1074.17	0.00121	1074.16	0.05171
1074.66	0.00812	1074.66	0.01721	1074.66	0.00109	1074.64	0.05174
1075.14	0.00818	1075.14	0.01738	1075.14	0.000956305	1075.12	0.05176
1075.62	0.00829	1075.62	0.01752	1075.62	0.000841355	1075.6	0.05178
1076.1	0.00846	1076.1	0.01763	1076.1	0.000767102	1076.09	0.0518
1076.58	0.00867	1076.58	0.01772	1076.58	0.000747088	1076.57	0.05183
1077.07	0.00892	1077.07	0.01782	1077.07	0.000785433	1077.05	0.05185
1077.55	0.00919	1077.55	0.01794	1077.55	0.000878887	1077.53	0.05188
1078.03	0.00947	1078.03	0.01812	1078.03	0.00102	1078.01	0.0519
1078.51	0.00975	1078.51	0.01837	1078.51	0.00119	1078.49	0.05192
1078.99	0.01002	1078.99	0.0187	1078.99	0.00139	1078.98	0.05195
1079.48	0.01026	1079.48	0.01911	1079.48	0.00159	1079.46	0.05197
1079.96	0.01049	1079.96	0.0196	1079.96	0.00177	1079.94	0.05199
1080.44	0.0107	1080.44	0.02014	1080.44	0.00192	1080.42	0.05202
1080.92	0.01089	1080.92	0.02073	1080.92	0.00204	1080.91	0.05204
1081.41	0.01107	1081.41	0.02133	1081.41	0.00212	1081.39	0.05206
1081.89	0.01126	1081.89	0.02191	1081.89	0.00218	1081.87	0.05209
1082.37	0.01145	1082.37	0.02246	1082.37	0.00224	1082.35	0.05211
1082.85	0.01166	1082.85	0.02295	1082.85	0.00231	1082.83	0.05213
1083.33	0.01189	1083.33	0.02338	1083.33	0.00242	1083.32	0.05216
1083.82	0.01214	1083.82	0.02375	1083.82	0.00256	1083.8	0.05218
1084.3	0.0124	1084.3	0.02407	1084.3	0.00275	1084.28	0.05221
1084.78	0.01268	1084.78	0.02435	1084.78	0.00298	1084.76	0.05223
1085.26	0.01296	1085.26	0.0246	1085.26	0.00326	1085.24	0.05226
1085.74	0.01323	1085.74	0.02485	1085.74	0.00358	1085.73	0.05228
1086.23	0.01349	1086.23	0.02509	1086.23	0.00394	1086.21	0.05231
1086.71	0.01374	1086.71	0.02533	1086.71	0.00436	1086.69	0.05234
1087.19	0.01396	1087.19	0.02558	1087.19	0.00483	1087.17	0.05236
1087.67	0.01417	1087.67	0.02583	1087.67	0.00531	1087.65	0.05239
1088.15	0.01436	1088.15	0.02609	1088.15	0.00579	1088.14	0.05243
1088.64	0.01454	1088.64	0.02634	1088.64	0.00624	1088.62	0.05246
1089.12	0.0147	1089.12	0.0266	1089.12	0.00663	1089.1	0.05249
1089.6	0.01486	1089.6	0.02686	1089.6	0.00695	1089.58	0.05252
1090.08	0.01502	1090.08	0.02715	1090.08	0.00721	1090.07	0.05256
1090.57	0.01518	1090.57	0.02746	1090.57	0.00741	1090.55	0.05259
1091.05	0.01533	1091.05	0.02782	1091.05	0.00757	1091.03	0.05262
1091.53	0.01549	1091.53	0.02823	1091.53	0.0077	1091.51	0.05266
1092.01	0.01565	1092.01	0.0287	1092.01	0.00781	1091.99	0.05269
1092.49	0.01582	1092.49	0.02923	1092.49	0.00789	1092.48	0.05272
1092.98	0.01601	1092.98	0.02981	1092.98	0.00796	1092.96	0.05275
1093.46	0.01621	1093.46	0.03042	1093.46	0.008	1093.44	0.05279
1093.94	0.01643	1093.94	0.03105	1093.94	0.00803	1093.92	0.05282
1094.42	0.01668	1094.42	0.03167	1094.42	0.00805	1094.4	0.05285
1094.9	0.01695	1094.9	0.03225	1094.9	0.00807	1094.89	0.05288
1095.39	0.01725	1095.39	0.03277	1095.39	0.00809	1095.37	0.05291
1095.87	0.01756	1095.87	0.03321	1095.87	0.00812	1095.85	0.05294
1096.35	0.01788	1096.35	0.03357	1096.35	0.00818	1096.33	0.05297
1096.83	0.01821	1096.83	0.03385	1096.83	0.00826	1096.82	0.053
1097.32	0.01853	1097.32	0.03406	1097.32	0.00841	1097.3	0.05303
1097.8	0.01884	1097.8	0.0342	1097.8	0.00861	1097.78	0.05306
1098.28	0.01912	1098.28	0.03431	1098.28	0.00888	1098.26	0.05309
1098.76	0.01937	1098.76	0.0344	1098.76	0.00922	1098.74	0.05311
1099.24	0.01958	1099.24	0.03451	1099.24	0.00958	1099.23	0.05314
1099.73	0.01976	1099.73	0.03464	1099.73	0.00996	1099.71	0.05317
1100.21	0.01991	1100.21	0.03483	1100.21	0.01031	1100.19	0.05319
1100.69	0.02003	1100.69	0.03507	1100.69	0.01061	1100.67	0.05322
1101.17	0.02013	1101.17	0.03538	1101.17	0.01086	1101.15	0.05325
1101.65	0.02022	1101.65	0.03574	1101.65	0.01106	1101.64	0.05327
1102.14	0.02032	1102.14	0.03614	1102.14	0.01122	1102.12	0.0533
1102.62	0.02043	1102.62	0.03657	1102.62	0.01136	1102.6	0.05333
1103.1	0.02056	1103.1	0.03701	1103.1	0.01149	1103.08	0.05337
1103.58	0.02072	1103.58	0.03745	1103.58	0.01161	1103.57	0.0534
1104.07	0.02092	1104.07	0.03787	1104.07	0.01173	1104.05	0.05343
1104.55	0.02115	1104.55	0.03826	1104.55	0.01185	1104.53	0.05346
1105.03	0.0214	1105.03	0.03862	1105.03	0.01196	1105.01	0.05349
1105.51	0.02167	1105.51	0.03897	1105.51	0.01206	1105.49	0.05352
1105.99	0.02194	1105.99	0.0393	1105.99	0.01216	1105.98	0.05354
1106.48	0.02219	1106.48	0.03962	1106.48	0.01225	1106.46	0.05357
1106.96	0.02243	1106.96	0.03994	1106.96	0.01233	1106.94	0.0536
1107.44	0.02263	1107.44	0.04028	1107.44	0.0124	1107.42	0.05363
1107.92	0.0228	1107.92	0.04064	1107.92	0.01244	1107.9	0.05366
1108.4	0.02294	1108.4	0.04101	1108.4	0.01245	1108.39	0.05368
1108.89	0.02305	1108.89	0.04138	1108.89	0.01242	1108.87	0.05371
1109.37	0.02313	1109.37	0.04176	1109.37	0.01238	1109.35	0.05373
1109.85	0.02319	1109.85	0.04213	1109.85	0.01232	1109.83	0.05376
1110.33	0.02324	1110.33	0.0425	1110.33	0.01226	1110.32	0.05379
1110.82	0.02329	1110.82	0.04286	1110.82	0.01223	1110.8	0.05382
1111.3	0.02334	1111.3	0.04322	1111.3	0.01222	1111.28	0.05385
1111.78	0.02339	1111.78	0.04358	1111.78	0.01227	1111.76	0.05388
1112.26	0.02345	1112.26	0.04396	1112.26	0.01239	1112.24	0.05391
1112.74	0.02353	1112.74	0.04436	1112.74	0.01258	1112.72	0.05393
1113.23	0.0236	1113.23	0.04478	1113.23	0.01285	1113.21	0.05396
1113.71	0.02368	1113.71	0.04521	1113.71	0.01319	1113.69	0.05399
1114.19	0.02377	1114.19	0.04566	1114.19	0.01356	1114.17	0.05402
1114.67	0.02386	1114.67	0.0461	1114.67	0.01393	1114.65	0.05405
1115.15	0.02395	1115.15	0.04652	1115.15	0.01425	1115.14	0.05408
1115.64	0.02404	1115.64	0.04692	1115.64	0.01447	1115.62	0.05411
1116.12	0.02414	1116.12	0.04728	1116.12	0.01456	1116.1	0.05413
1116.6	0.02425	1116.6	0.04761	1116.6	0.01452	1116.58	0.05416
1117.08	0.02437	1117.08	0.0479	1117.08	0.01437	1117.07	0.05419
1117.57	0.0245	1117.57	0.04818	1117.57	0.01415	1117.55	0.05422
1118.05	0.02464	1118.05	0.04844	1118.05	0.01389	1118.03	0.05425
1118.53	0.02478	1118.53	0.0487	1118.53	0.01366	1118.51	0.05428
1119.01	0.02493	1119.01	0.04899	1119.01	0.01347	1118.99	0.05431
1119.49	0.02508	1119.49	0.04929	1119.49	0.01335	1119.47	0.05434
1119.97	0.02524	1119.97	0.04962	1119.97	0.01333	1119.96	0.05437
1120.46	0.0254	1120.46	0.04998	1120.46	0.01339	1120.44	0.0544
1120.94	0.02556	1120.94	0.05036	1120.94	0.01352	1120.92	0.05443
1121.42	0.02572	1121.42	0.05074	1121.42	0.0137	1121.4	0.05447
1121.9	0.02588	1121.9	0.05111	1121.9	0.01391	1121.89	0.0545
1122.39	0.02603	1122.39	0.05147	1122.39	0.01412	1122.37	0.05453
1122.87	0.02617	1122.87	0.05179	1122.87	0.0143	1122.85	0.05456
1123.35	0.0263	1123.35	0.05209	1123.35	0.01442	1123.33	0.05459
1123.83	0.02641	1123.83	0.05236	1123.83	0.01448	1123.81	0.05462
1124.32	0.0265	1124.32	0.05259	1124.32	0.01447	1124.3	0.05465
1124.8	0.02656	1124.8	0.05281	1124.8	0.0144	1124.78	0.05468
1125.28	0.0266	1125.28	0.05301	1125.28	0.01429	1125.26	0.05471
1125.76	0.02662	1125.76	0.0532	1125.76	0.01417	1125.74	0.05474
1126.24	0.02662	1126.24	0.05338	1126.24	0.01404	1126.22	0.05477
1126.72	0.02659	1126.72	0.05356	1126.72	0.01392	1126.71	0.05479
1127.21	0.02656	1127.21	0.05373	1127.21	0.01382	1127.19	0.05483
1127.69	0.02653	1127.69	0.0539	1127.69	0.01376	1127.67	0.05486
1128.17	0.0265	1128.17	0.05407	1128.17	0.01373	1128.15	0.05489
1128.65	0.02648	1128.65	0.05423	1128.65	0.01374	1128.63	0.05492
1129.14	0.02648	1129.14	0.05439	1129.14	0.0138	1129.12	0.05495
1129.62	0.02648	1129.62	0.05456	1129.62	0.01388	1129.6	0.05499
1130.1	0.02651	1130.1	0.05474	1130.1	0.014	1130.08	0.05502
1130.58	0.02655	1130.58	0.05493	1130.58	0.01412	1130.56	0.05505
1131.06	0.0266	1131.06	0.05515	1131.06	0.01423	1131.05	0.05508
1131.55	0.02666	1131.55	0.05538	1131.55	0.01434	1131.53	0.05512
1132.03	0.02672	1132.03	0.05563	1132.03	0.01444	1132.01	0.05515
1132.51	0.02679	1132.51	0.05589	1132.51	0.01454	1132.49	0.05518
1132.99	0.02686	1132.99	0.05615	1132.99	0.01465	1132.97	0.05521
1133.47	0.02693	1133.47	0.05642	1133.47	0.01478	1133.46	0.05525
1133.96	0.027	1133.96	0.05668	1133.96	0.01493	1133.94	0.05529
1134.44	0.02707	1134.44	0.05695	1134.44	0.01508	1134.42	0.05533
1134.92	0.02715	1134.92	0.05722	1134.92	0.01523	1134.9	0.05537
1135.4	0.02723	1135.4	0.05749	1135.4	0.01536	1135.38	0.05541
1135.88	0.02732	1135.88	0.05777	1135.88	0.01546	1135.87	0.05545
1136.37	0.02742	1136.37	0.05805	1136.37	0.01552	1136.35	0.0555
1136.85	0.02754	1136.85	0.05831	1136.85	0.01554	1136.83	0.05555
1137.33	0.02766	1137.33	0.05856	1137.33	0.01553	1137.31	0.0556
1137.81	0.02779	1137.81	0.05877	1137.81	0.01549	1137.8	0.05565
1138.3	0.02793	1138.3	0.05895	1138.3	0.01544	1138.28	0.0557
1138.78	0.02808	1138.78	0.05909	1138.78	0.01538	1138.76	0.05575
1139.26	0.02823	1139.26	0.0592	1139.26	0.01534	1139.24	0.05581
1139.74	0.02837	1139.74	0.0593	1139.74	0.01532	1139.72	0.05586
1140.22	0.02851	1140.22	0.0594	1140.22	0.01535	1140.21	0.05592
1140.71	0.02863	1140.71	0.05953	1140.71	0.01543	1140.69	0.05597
1141.19	0.02873	1141.19	0.0597	1141.19	0.01557	1141.17	0.05603
1141.67	0.02882	1141.67	0.05994	1141.67	0.01575	1141.65	0.05609
1142.15	0.02889	1142.15	0.06025	1142.15	0.01596	1142.13	0.05616
1142.63	0.02895	1142.63	0.06062	1142.63	0.01619	1142.62	0.05622
1143.12	0.02902	1143.12	0.06105	1143.12	0.0164	1143.1	0.05628
1143.6	0.02909	1143.6	0.06152	1143.6	0.0166	1143.58	0.05635
1144.08	0.02917	1144.08	0.062	1144.08	0.01676	1144.06	0.05641
1144.56	0.02928	1144.56	0.06247	1144.56	0.01688	1144.55	0.05648
1145.05	0.02941	1145.05	0.06292	1145.05	0.01697	1145.03	0.05655
1145.53	0.02957	1145.53	0.06332	1145.53	0.01702	1145.51	0.05662
1146.01	0.02975	1146.01	0.06367	1146.01	0.01705	1145.99	0.05669
1146.49	0.02995	1146.49	0.06398	1146.49	0.01705	1146.47	0.05676
1146.97	0.03017	1146.97	0.06425	1146.97	0.01704	1146.96	0.05683
1147.46	0.03037	1147.46	0.06449	1147.46	0.01703	1147.44	0.0569
1147.94	0.03057	1147.94	0.06471	1147.94	0.01703	1147.92	0.05697
1148.42	0.03074	1148.42	0.06492	1148.42	0.01707	1148.4	0.05704
1148.9	0.03089	1148.9	0.06514	1148.9	0.01714	1148.88	0.05712
1149.38	0.03099	1149.38	0.06537	1149.38	0.01724	1149.37	0.05719
1149.87	0.03107	1149.87	0.06562	1149.87	0.01736	1149.85	0.05727
1150.35	0.03111	1150.35	0.0659	1150.35	0.01749	1150.33	0.05734
1150.83	0.03113	1150.83	0.0662	1150.83	0.0176	1150.81	0.05742
1151.31	0.03113	1151.31	0.06651	1151.31	0.0177	1151.3	0.0575
1151.8	0.03112	1151.8	0.06685	1151.8	0.01778	1151.78	0.05758
1152.28	0.03112	1152.28	0.0672	1152.28	0.01782	1152.26	0.05767
1152.76	0.03113	1152.76	0.06757	1152.76	0.01784	1152.74	0.05775
1153.24	0.03115	1153.24	0.06794	1153.24	0.01783	1153.22	0.05784
1153.72	0.03119	1153.72	0.06831	1153.72	0.01779	1153.7	0.05793
1154.21	0.03125	1154.21	0.06868	1154.21	0.01774	1154.19	0.05802
1154.69	0.03132	1154.69	0.06906	1154.69	0.01768	1154.67	0.05811
1155.17	0.03141	1155.17	0.06943	1155.17	0.01763	1155.15	0.0582
1155.65	0.0315	1155.65	0.06979	1155.65	0.0176	1155.63	0.0583
1156.13	0.03159	1156.13	0.07013	1156.13	0.01761	1156.12	0.05839
1156.62	0.03169	1156.62	0.07047	1156.62	0.01767	1156.6	0.05849
1157.1	0.03179	1157.1	0.0708	1157.1	0.01778	1157.08	0.05859
1157.58	0.03189	1157.58	0.07112	1157.58	0.01792	1157.56	0.05869
1158.06	0.03198	1158.06	0.07144	1158.06	0.01809	1158.05	0.05879
1158.55	0.03208	1158.55	0.07178	1158.55	0.01825	1158.53	0.05889
1159.03	0.03216	1159.03	0.07214	1159.03	0.01841	1159.01	0.05899
1159.51	0.03225	1159.51	0.07252	1159.51	0.01855	1159.49	0.0591
1159.99	0.03232	1159.99	0.07293	1159.99	0.01866	1159.97	0.0592
1160.47	0.03238	1160.47	0.07336	1160.47	0.01876	1160.45	0.0593
1160.96	0.03242	1160.96	0.07382	1160.96	0.01885	1160.94	0.05941
1161.44	0.03246	1161.44	0.07429	1161.44	0.01892	1161.42	0.05951
1161.92	0.03248	1161.92	0.07476	1161.92	0.01898	1161.9	0.05962
1162.4	0.0325	1162.4	0.07522	1162.4	0.01904	1162.38	0.05973
1162.88	0.03251	1162.88	0.07565	1162.88	0.01911	1162.87	0.05984
1163.37	0.03252	1163.37	0.07606	1163.37	0.01919	1163.35	0.05995
1163.85	0.03254	1163.85	0.07643	1163.85	0.01927	1163.83	0.06006
1164.33	0.03256	1164.33	0.07677	1164.33	0.01936	1164.31	0.06017
1164.81	0.03259	1164.81	0.07708	1164.81	0.01944	1164.79	0.06028
1165.3	0.03263	1165.3	0.07737	1165.3	0.01951	1165.28	0.0604
1165.78	0.03268	1165.78	0.07765	1165.78	0.01954	1165.76	0.06051
1166.26	0.03275	1166.26	0.07792	1166.26	0.01953	1166.24	0.06063
1166.74	0.03283	1166.74	0.07819	1166.74	0.01949	1166.72	0.06075
1167.22	0.03294	1167.22	0.07848	1167.22	0.01942	1167.2	0.06086
1167.71	0.03306	1167.71	0.07877	1167.71	0.01934	1167.69	0.06098
1168.19	0.0332	1168.19	0.07908	1168.19	0.01926	1168.17	0.0611
1168.67	0.03334	1168.67	0.07941	1168.67	0.01921	1168.65	0.06121
1169.15	0.03349	1169.15	0.07976	1169.15	0.01918	1169.13	0.06133
1169.63	0.03364	1169.63	0.08014	1169.63	0.01918	1169.62	0.06144
1170.12	0.03379	1170.12	0.08053	1170.12	0.01921	1170.1	0.06156
1170.6	0.03392	1170.6	0.08093	1170.6	0.01926	1170.58	0.06167
1171.08	0.03403	1171.08	0.08134	1171.08	0.01933	1171.06	0.06179
1171.56	0.03412	1171.56	0.08175	1171.56	0.0194	1171.54	0.0619
1172.05	0.0342	1172.05	0.08214	1172.05	0.01947	1172.03	0.06201
1172.53	0.03425	1172.53	0.08252	1172.53	0.01954	1172.51	0.06213
1173.01	0.03429	1173.01	0.08289	1173.01	0.01959	1172.99	0.06224
1173.49	0.03432	1173.49	0.08324	1173.49	0.01963	1173.47	0.06235
1173.97	0.03434	1173.97	0.08358	1173.97	0.01966	1173.95	0.06247
1174.46	0.03434	1174.46	0.08392	1174.46	0.0197	1174.44	0.06258
1174.94	0.03434	1174.94	0.08427	1174.94	0.01974	1174.92	0.0627
1175.42	0.03433	1175.42	0.08463	1175.42	0.01979	1175.4	0.06281
1175.9	0.03431	1175.9	0.08502	1175.9	0.01986	1175.88	0.06293
1176.38	0.03428	1176.38	0.08544	1176.38	0.01994	1176.37	0.06305
1176.87	0.03424	1176.87	0.08588	1176.87	0.02001	1176.85	0.06316
1177.35	0.0342	1177.35	0.08635	1177.35	0.02006	1177.33	0.06328
1177.83	0.03416	1177.83	0.08685	1177.83	0.02008	1177.81	0.0634
1178.31	0.03413	1178.31	0.08735	1178.31	0.02006	1178.29	0.06352
1178.8	0.03411	1178.8	0.08787	1178.8	0.02001	1178.78	0.06364
1179.28	0.03412	1179.28	0.0884	1179.28	0.01992	1179.26	0.06376
1179.76	0.03415	1179.76	0.08893	1179.76	0.01982	1179.74	0.06388
1180.24	0.03421	1180.24	0.08946	1180.24	0.01971	1180.22	0.064
1180.72	0.03429	1180.72	0.08999	1180.72	0.0196	1180.7	0.06412
1181.2	0.0344	1181.2	0.09052	1181.2	0.0195	1181.19	0.06424
1181.69	0.03453	1181.69	0.09105	1181.69	0.01942	1181.67	0.06437
1182.17	0.03467	1182.17	0.09158	1182.17	0.01937	1182.15	0.06449
1182.65	0.03481	1182.65	0.09208	1182.65	0.01936	1182.63	0.06461
1183.13	0.03495	1183.13	0.09257	1183.13	0.01941	1183.12	0.06473
1183.62	0.03508	1183.62	0.09303	1183.62	0.01951	1183.6	0.06485
1184.1	0.0352	1184.1	0.09345	1184.1	0.01965	1184.08	0.06497
1184.58	0.0353	1184.58	0.09385	1184.58	0.01983	1184.56	0.06509
1185.06	0.03539	1185.06	0.09421	1185.06	0.02001	1185.04	0.0652
1185.54	0.03546	1185.54	0.09456	1185.54	0.02018	1185.53	0.06532
1186.03	0.03553	1186.03	0.09489	1186.03	0.02033	1186.01	0.06544
1186.51	0.03559	1186.51	0.09523	1186.51	0.02044	1186.49	0.06556
1186.99	0.03565	1186.99	0.09557	1186.99	0.0205	1186.97	0.06567
1187.47	0.03571	1187.47	0.09594	1187.47	0.02053	1187.45	0.06579
1187.95	0.03577	1187.95	0.09633	1187.95	0.02051	1187.94	0.06591
1188.44	0.03582	1188.44	0.09674	1188.44	0.02046	1188.42	0.06602
1188.92	0.03587	1188.92	0.09718	1188.92	0.02039	1188.9	0.06613
1189.4	0.03592	1189.4	0.09763	1189.4	0.02031	1189.38	0.06624
1189.88	0.03595	1189.88	0.09808	1189.88	0.02024	1189.86	0.06635
1190.37	0.03597	1190.37	0.09854	1190.37	0.0202	1190.35	0.06646
1190.85	0.03598	1190.85	0.09898	1190.85	0.0202	1190.83	0.06657
1191.33	0.03598	1191.33	0.0994	1191.33	0.02023	1191.31	0.06667
1191.81	0.03597	1191.81	0.09981	1191.81	0.02029	1191.79	0.06678
1192.29	0.03596	1192.29	0.10021	1192.29	0.02037	1192.28	0.06688
1192.78	0.03595	1192.78	0.10061	1192.78	0.02045	1192.76	0.06699
1193.26	0.03596	1193.26	0.10101	1193.26	0.02052	1193.24	0.06709
1193.74	0.036	1193.74	0.10142	1193.74	0.02056	1193.72	0.0672
1194.22	0.03606	1194.22	0.10184	1194.22	0.02058	1194.2	0.06731
1194.7	0.03615	1194.7	0.10228	1194.7	0.02059	1194.68	0.06742
1195.19	0.03626	1195.19	0.10272	1195.19	0.0206	1195.17	0.06753
1195.67	0.0364	1195.67	0.10315	1195.67	0.0206	1195.65	0.06764
1196.15	0.03654	1196.15	0.10358	1196.15	0.02061	1196.13	0.06775
1196.63	0.03667	1196.63	0.104	1196.63	0.02063	1196.61	0.06786
1197.12	0.0368	1197.12	0.10441	1197.12	0.02067	1197.1	0.06797
1197.6	0.0369	1197.6	0.10482	1197.6	0.02073	1197.58	0.06809
1198.08	0.03698	1198.08	0.10523	1198.08	0.02081	1198.06	0.06821
1198.56	0.03703	1198.56	0.10565	1198.56	0.02092	1198.54	0.06832
1199.04	0.03707	1199.04	0.10609	1199.04	0.02104	1199.02	0.06844
1199.53	0.03709	1199.53	0.10656	1199.53	0.02118	1199.51	0.06856
1200.01	0.0371	1200.01	0.10706	1200.01	0.02131	1199.99	0.06868
1200.49	0.03712	1200.49	0.10758	1200.49	0.02142	1200.47	0.0688
1200.97	0.03715	1200.97	0.10811	1200.97	0.02151	1200.95	0.06891
1201.45	0.03718	1201.45	0.10864	1201.45	0.02156	1201.43	0.06903
1201.94	0.03723	1201.94	0.10916	1201.94	0.02157	1201.92	0.06915
1202.42	0.03729	1202.42	0.10966	1202.42	0.02155	1202.4	0.06927
1202.9	0.03735	1202.9	0.11013	1202.9	0.0215	1202.88	0.06939
1203.38	0.03742	1203.38	0.11057	1203.38	0.02145	1203.36	0.06951
1203.87	0.03749	1203.87	0.11101	1203.87	0.02139	1203.85	0.06963
1204.35	0.03757	1204.35	0.11144	1204.35	0.02134	1204.33	0.06975
1204.83	0.03764	1204.83	0.1119	1204.83	0.02131	1204.81	0.06987
1205.31	0.03772	1205.31	0.11238	1205.31	0.02132	1205.29	0.06999
1205.79	0.0378	1205.79	0.1129	1205.79	0.02136	1205.77	0.07012
1206.28	0.03787	1206.28	0.11347	1206.28	0.02144	1206.26	0.07024
1206.76	0.03795	1206.76	0.11407	1206.76	0.02155	1206.74	0.07036
1207.24	0.03803	1207.24	0.1147	1207.24	0.02168	1207.22	0.07049
1207.72	0.03811	1207.72	0.11534	1207.72	0.0218	1207.7	0.07061
1208.2	0.03818	1208.2	0.11598	1208.2	0.0219	1208.18	0.07073
1208.69	0.03825	1208.69	0.1166	1208.69	0.02197	1208.67	0.07085
1209.17	0.03833	1209.17	0.11719	1209.17	0.022	1209.15	0.07097
1209.65	0.0384	1209.65	0.11775	1209.65	0.02199	1209.63	0.0711
1210.13	0.03847	1210.13	0.11828	1210.13	0.02196	1210.11	0.07122
1210.62	0.03854	1210.62	0.11877	1210.62	0.02193	1210.6	0.07134
1211.1	0.03861	1211.1	0.11923	1211.1	0.0219	1211.08	0.07147
1211.58	0.03868	1211.58	0.11966	1211.58	0.02189	1211.56	0.07159
1212.06	0.03876	1212.06	0.12008	1212.06	0.02192	1212.04	0.07172
1212.54	0.03884	1212.54	0.1205	1212.54	0.02199	1212.52	0.07185
1213.03	0.03892	1213.03	0.12092	1213.03	0.02211	1213.01	0.07197
1213.51	0.03901	1213.51	0.12135	1213.51	0.02226	1213.49	0.0721
1213.99	0.0391	1213.99	0.1218	1213.99	0.02244	1213.97	0.07222
1214.47	0.03919	1214.47	0.12227	1214.47	0.02263	1214.45	0.07234
1214.95	0.03929	1214.95	0.12277	1214.95	0.02281	1214.93	0.07247
1215.44	0.03939	1215.44	0.12329	1215.44	0.02294	1215.42	0.07259
1215.92	0.0395	1215.92	0.12385	1215.92	0.02303	1215.9	0.07271
1216.4	0.03961	1216.4	0.12442	1216.4	0.02306	1216.38	0.07283
1216.88	0.03973	1216.88	0.125	1216.88	0.02304	1216.86	0.07296
1217.37	0.03984	1217.37	0.12559	1217.37	0.023	1217.35	0.07308
1217.85	0.03995	1217.85	0.12616	1217.85	0.02294	1217.83	0.07321
1218.33	0.04004	1218.33	0.1267	1218.33	0.0229	1218.31	0.07334
1218.81	0.04012	1218.81	0.12722	1218.81	0.02289	1218.79	0.07346
1219.29	0.04019	1219.29	0.1277	1219.29	0.02292	1219.27	0.07359
1219.78	0.04024	1219.78	0.12815	1219.78	0.02296	1219.76	0.07372
1220.26	0.04028	1220.26	0.12857	1220.26	0.02303	1220.24	0.07384
1220.74	0.04031	1220.74	0.12898	1220.74	0.02309	1220.72	0.07397
1221.22	0.04034	1221.22	0.12939	1221.22	0.02315	1221.2	0.0741
1221.7	0.04036	1221.7	0.12982	1221.7	0.02318	1221.68	0.07423
1222.19	0.0404	1222.19	0.13027	1222.19	0.02317	1222.17	0.07437
1222.67	0.04044	1222.67	0.13077	1222.67	0.02313	1222.65	0.0745
1223.15	0.04049	1223.15	0.1313	1223.15	0.02306	1223.13	0.07464
1223.63	0.04056	1223.63	0.13187	1223.63	0.02295	1223.61	0.07477
1224.11	0.04062	1224.11	0.13247	1224.11	0.02283	1224.09	0.07492
1224.6	0.04069	1224.6	0.1331	1224.6	0.02271	1224.58	0.07506
1225.08	0.04076	1225.08	0.13374	1225.08	0.02261	1225.06	0.07521
1225.56	0.04082	1225.56	0.13438	1225.56	0.02255	1225.54	0.07537
1226.04	0.04087	1226.04	0.13503	1226.04	0.02254	1226.02	0.07552
1226.53	0.04091	1226.53	0.13567	1226.53	0.02259	1226.51	0.07568
1227.01	0.04094	1227.01	0.1363	1227.01	0.0227	1226.99	0.07584
1227.49	0.04098	1227.49	0.13694	1227.49	0.02284	1227.47	0.076
1227.97	0.04102	1227.97	0.13758	1227.97	0.023	1227.95	0.07616
1228.45	0.04106	1228.45	0.13822	1228.45	0.02317	1228.43	0.07632
1228.94	0.04113	1228.94	0.13887	1228.94	0.02334	1228.92	0.07649
1229.42	0.04121	1229.42	0.13952	1229.42	0.02348	1229.4	0.07666
1229.9	0.04131	1229.9	0.14019	1229.9	0.0236	1229.88	0.07683
1230.38	0.04141	1230.38	0.14086	1230.38	0.02367	1230.36	0.077
1230.86	0.04151	1230.86	0.14154	1230.86	0.02371	1230.84	0.07717
1231.35	0.0416	1231.35	0.14223	1231.35	0.02371	1231.33	0.07734
1231.83	0.04168	1231.83	0.14291	1231.83	0.02368	1231.81	0.07751
1232.31	0.04172	1232.31	0.14359	1232.31	0.02363	1232.29	0.07769
1232.79	0.04174	1232.79	0.14426	1232.79	0.02358	1232.77	0.07786
1233.28	0.04173	1233.28	0.14491	1233.28	0.02354	1233.26	0.07804
1233.76	0.0417	1233.76	0.14552	1233.76	0.02354	1233.74	0.07822
1234.24	0.04165	1234.24	0.14611	1234.24	0.02357	1234.22	0.07839
1234.72	0.04161	1234.72	0.14666	1234.72	0.02363	1234.7	0.07856
1235.2	0.04157	1235.2	0.14718	1235.2	0.0237	1235.18	0.07874
1235.68	0.04156	1235.68	0.14767	1235.68	0.02379	1235.66	0.07891
1236.17	0.04157	1236.17	0.14814	1236.17	0.02387	1236.15	0.07909
1236.65	0.04161	1236.65	0.1486	1236.65	0.02394	1236.63	0.07927
1237.13	0.04167	1237.13	0.14906	1237.13	0.02399	1237.11	0.07945
1237.61	0.04175	1237.61	0.14953	1237.61	0.02401	1237.59	0.07963
1238.1	0.04183	1238.1	0.15002	1238.1	0.02401	1238.08	0.07981
1238.58	0.04191	1238.58	0.15053	1238.58	0.02398	1238.56	0.07999
1239.06	0.04198	1239.06	0.15107	1239.06	0.02394	1239.04	0.08016
1239.54	0.04203	1239.54	0.15164	1239.54	0.02389	1239.52	0.08034
1240.02	0.04205	1240.02	0.15223	1240.02	0.02384	1240	0.08051
1240.51	0.04204	1240.51	0.15285	1240.51	0.02382	1240.49	0.08068
1240.99	0.04201	1240.99	0.15347	1240.99	0.02382	1240.97	0.08085
1241.47	0.04196	1241.47	0.15409	1241.47	0.02387	1241.45	0.08102
1241.95	0.0419	1241.95	0.15471	1241.95	0.02394	1241.93	0.08118
1242.43	0.04185	1242.43	0.15531	1242.43	0.02403	1242.41	0.08134
1242.92	0.04182	1242.92	0.15588	1242.92	0.02413	1242.9	0.08151
1243.4	0.04181	1243.4	0.15643	1243.4	0.02421	1243.38	0.08167
1243.88	0.04183	1243.88	0.15695	1243.88	0.02426	1243.86	0.08184
1244.36	0.04188	1244.36	0.15744	1244.36	0.02428	1244.34	0.082
1244.85	0.04195	1244.85	0.1579	1244.85	0.02426	1244.83	0.08216
1245.33	0.04204	1245.33	0.15834	1245.33	0.0242	1245.31	0.08233
1245.81	0.04214	1245.81	0.15877	1245.81	0.02412	1245.79	0.08249
1246.29	0.04223	1246.29	0.15918	1246.29	0.02403	1246.27	0.08265
1246.77	0.04231	1246.77	0.15959	1246.77	0.02394	1246.75	0.08281
1247.26	0.04238	1247.26	0.16	1247.26	0.02386	1247.24	0.08297
1247.74	0.04242	1247.74	0.16042	1247.74	0.0238	1247.72	0.08312
1248.22	0.04245	1248.22	0.16083	1248.22	0.02378	1248.2	0.08328
1248.7	0.04246	1248.7	0.16125	1248.7	0.0238	1248.68	0.08345
1249.18	0.04247	1249.18	0.16167	1249.18	0.02385	1249.16	0.08361
1249.67	0.04249	1249.67	0.16209	1249.67	0.02392	1249.65	0.08377
1250.15	0.04252	1250.15	0.16251	1250.15	0.02399	1250.13	0.08393
1250.63	0.04258	1250.63	0.16292	1250.63	0.02406	1250.61	0.0841
1251.11	0.04266	1251.11	0.16333	1251.11	0.02409	1251.09	0.08427
1251.6	0.04279	1251.6	0.16373	1251.6	0.02409	1251.58	0.08444
1252.08	0.04295	1252.08	0.16413	1252.08	0.02406	1252.06	0.08462
1252.56	0.04314	1252.56	0.16453	1252.56	0.024	1252.54	0.08481
1253.04	0.04336	1253.04	0.16493	1253.04	0.02393	1253.02	0.08499
1253.52	0.0436	1253.52	0.16536	1253.52	0.02386	1253.5	0.08518
1254.01	0.04387	1254.01	0.16581	1254.01	0.02382	1253.99	0.08538
1254.49	0.04415	1254.49	0.1663	1254.49	0.02381	1254.47	0.08558
1254.97	0.04445	1254.97	0.16684	1254.97	0.02383	1254.95	0.08578
1255.45	0.04476	1255.45	0.16742	1255.45	0.02391	1255.43	0.08599
1255.93	0.0451	1255.93	0.16806	1255.93	0.02402	1255.91	0.0862
1256.42	0.04546	1256.42	0.16873	1256.42	0.02417	1256.4	0.08642
1256.9	0.04583	1256.9	0.16944	1256.9	0.02433	1256.88	0.08664
1257.38	0.04621	1257.38	0.17017	1257.38	0.02449	1257.36	0.08686
1257.86	0.0466	1257.86	0.1709	1257.86	0.0246	1257.84	0.08708
1258.35	0.04698	1258.35	0.17163	1258.35	0.02466	1258.33	0.08731
1258.83	0.04734	1258.83	0.17234	1258.83	0.02465	1258.81	0.08755
1259.31	0.04766	1259.31	0.17303	1259.31	0.02456	1259.29	0.08779
1259.79	0.04793	1259.79	0.17368	1259.79	0.02443	1259.77	0.08804
1260.27	0.04814	1260.27	0.17432	1260.27	0.02426	1260.25	0.08829
1260.76	0.04827	1260.76	0.17493	1260.76	0.02408	1260.73	0.08855
1261.24	0.04832	1261.24	0.17551	1261.24	0.02393	1261.22	0.0888
1261.72	0.04829	1261.72	0.17609	1261.72	0.02381	1261.7	0.08906
1262.2	0.04818	1262.2	0.17665	1262.2	0.02374	1262.18	0.08931
1262.68	0.04799	1262.68	0.1772	1262.68	0.0237	1262.66	0.08957
1263.17	0.04775	1263.17	0.17774	1263.17	0.0237	1263.15	0.08982
1263.65	0.04745	1263.65	0.17825	1263.65	0.02372	1263.63	0.09008
1264.13	0.04712	1264.13	0.17874	1264.13	0.02374	1264.11	0.09033
1264.61	0.04676	1264.61	0.17922	1264.61	0.02375	1264.59	0.09058
1265.1	0.04639	1265.1	0.17967	1265.1	0.02373	1265.07	0.09083
1265.58	0.04602	1265.58	0.18012	1265.58	0.02369	1265.56	0.09108
1266.06	0.04566	1266.06	0.18057	1266.06	0.02362	1266.04	0.09133
1266.54	0.04531	1266.54	0.18102	1266.54	0.02353	1266.52	0.09158
1267.02	0.04499	1267.02	0.18151	1267.02	0.02344	1267	0.09184
1267.51	0.04468	1267.51	0.18201	1267.51	0.02336	1267.48	0.09209
1267.99	0.04439	1267.99	0.18255	1267.99	0.02332	1267.97	0.09234
1268.47	0.04413	1268.47	0.18311	1268.47	0.02331	1268.45	0.09259
1268.95	0.0439	1268.95	0.18369	1268.95	0.02334	1268.93	0.09285
1269.43	0.04368	1269.43	0.18426	1269.43	0.0234	1269.41	0.0931
1269.92	0.0435	1269.92	0.18483	1269.92	0.02346	1269.9	0.09335
1270.4	0.04334	1270.4	0.18538	1270.4	0.02351	1270.38	0.09361
1270.88	0.04321	1270.88	0.18589	1270.88	0.02354	1270.86	0.09387
1271.36	0.0431	1271.36	0.18638	1271.36	0.02354	1271.34	0.09413
1271.85	0.04302	1271.85	0.18685	1271.85	0.0235	1271.82	0.09439
1272.33	0.04296	1272.33	0.18731	1272.33	0.02343	1272.31	0.09465
1272.81	0.04291	1272.81	0.18776	1272.81	0.02334	1272.79	0.09491
1273.29	0.04286	1273.29	0.18822	1273.29	0.02324	1273.27	0.09517
1273.77	0.04282	1273.77	0.18869	1273.77	0.02313	1273.75	0.09542
1274.26	0.04277	1274.26	0.18918	1274.26	0.02303	1274.23	0.09568
1274.74	0.04271	1274.74	0.18966	1274.74	0.02295	1274.72	0.09593
1275.22	0.04266	1275.22	0.19015	1275.22	0.0229	1275.2	0.09618
1275.7	0.0426	1275.7	0.19062	1275.7	0.02287	1275.68	0.09643
1276.18	0.04255	1276.18	0.19105	1276.18	0.02287	1276.16	0.09668
1276.67	0.04252	1276.67	0.19145	1276.67	0.02288	1276.64	0.09692
1277.15	0.04252	1277.15	0.19179	1277.15	0.0229	1277.13	0.09717
1277.63	0.04255	1277.63	0.19209	1277.63	0.0229	1277.61	0.09741
1278.11	0.04261	1278.11	0.19235	1278.11	0.02289	1278.09	0.09765
1278.59	0.04271	1278.59	0.19258	1278.59	0.02285	1278.57	0.09789
1279.08	0.04283	1279.08	0.19279	1279.08	0.0228	1279.06	0.09812
1279.56	0.04296	1279.56	0.193	1279.56	0.02274	1279.54	0.09836
1280.04	0.0431	1280.04	0.19323	1280.04	0.02269	1280.02	0.09859
1280.52	0.04322	1280.52	0.19347	1280.52	0.02266	1280.5	0.09881
1281.01	0.04332	1281.01	0.19375	1281.01	0.02265	1280.98	0.09903
1281.49	0.04339	1281.49	0.19406	1281.49	0.02268	1281.47	0.09924
1281.97	0.04342	1281.97	0.1944	1281.97	0.02273	1281.95	0.09945
1282.45	0.04343	1282.45	0.19478	1282.45	0.02282	1282.43	0.09967
1282.93	0.04341	1282.93	0.19518	1282.93	0.02293	1282.91	0.09987
1283.42	0.04339	1283.42	0.1956	1283.42	0.02306	1283.39	0.10008
1283.9	0.04336	1283.9	0.19602	1283.9	0.02318	1283.88	0.10028
1284.38	0.04335	1284.38	0.19643	1284.38	0.02329	1284.36	0.10047
1284.86	0.04335	1284.86	0.19682	1284.86	0.02337	1284.84	0.10066
1285.34	0.04337	1285.34	0.19719	1285.34	0.02341	1285.32	0.10085
1285.83	0.0434	1285.83	0.19753	1285.83	0.02341	1285.81	0.10105
1286.31	0.04345	1286.31	0.19785	1286.31	0.02336	1286.29	0.10124
1286.79	0.04348	1286.79	0.19813	1286.79	0.02328	1286.77	0.10143
1287.27	0.0435	1287.27	0.1984	1287.27	0.02319	1287.25	0.10163
1287.76	0.04349	1287.76	0.19865	1287.76	0.02311	1287.73	0.10181
1288.24	0.04346	1288.24	0.1989	1288.24	0.02304	1288.22	0.102
1288.72	0.0434	1288.72	0.19916	1288.72	0.02299	1288.7	0.10217
1289.2	0.04332	1289.2	0.19943	1289.2	0.02297	1289.18	0.10235
1289.68	0.04323	1289.68	0.19971	1289.68	0.02298	1289.66	0.10252
1290.16	0.04315	1290.16	0.20001	1290.16	0.023	1290.14	0.10269
1290.65	0.04309	1290.65	0.20032	1290.65	0.02304	1290.63	0.10285
1291.13	0.04306	1291.13	0.20063	1291.13	0.02309	1291.11	0.10301
1291.61	0.04306	1291.61	0.20093	1291.61	0.02314	1291.59	0.10316
1292.09	0.0431	1292.09	0.20122	1292.09	0.02317	1292.07	0.10331
1292.58	0.04319	1292.58	0.20148	1292.58	0.02318	1292.56	0.10345
1293.06	0.0433	1293.06	0.20173	1293.06	0.02317	1293.04	0.10359
1293.54	0.04343	1293.54	0.20197	1293.54	0.02312	1293.52	0.10374
1294.02	0.04359	1294.02	0.2022	1294.02	0.02305	1294	0.10388
1294.51	0.04374	1294.51	0.20244	1294.51	0.02297	1294.48	0.10403
1294.99	0.04389	1294.99	0.20269	1294.99	0.02289	1294.97	0.10418
1295.47	0.04404	1295.47	0.20296	1295.47	0.02283	1295.45	0.10433
1295.95	0.04417	1295.95	0.20326	1295.95	0.02278	1295.93	0.10448
1296.43	0.0443	1296.43	0.20357	1296.43	0.02275	1296.41	0.10463
1296.91	0.04441	1296.91	0.20389	1296.91	0.02274	1296.89	0.10478
1297.4	0.04451	1297.4	0.20421	1297.4	0.02273	1297.38	0.10492
1297.88	0.04461	1297.88	0.20452	1297.88	0.02273	1297.86	0.10507
1298.36	0.0447	1298.36	0.20482	1298.36	0.02273	1298.34	0.10522
1298.84	0.04478	1298.84	0.20509	1298.84	0.02273	1298.82	0.10536
1299.33	0.04485	1299.33	0.20534	1299.33	0.02272	1299.31	0.10549
1299.81	0.04491	1299.81	0.20557	1299.81	0.02271	1299.79	0.10561
1300.29	0.04497	1300.29	0.20578	1300.29	0.0227	1300.27	0.10573
1300.77	0.045	1300.77	0.20597	1300.77	0.02269	1300.75	0.10585
1301.25	0.04503	1301.25	0.20616	1301.25	0.02267	1301.23	0.10597
1301.74	0.04504	1301.74	0.20635	1301.74	0.02266	1301.71	0.10609
1302.22	0.04504	1302.22	0.20655	1302.22	0.02265	1302.2	0.1062
1302.7	0.04503	1302.7	0.20676	1302.7	0.02266	1302.68	0.10632
1303.18	0.04503	1303.18	0.207	1303.18	0.02269	1303.16	0.10642
1303.66	0.04503	1303.66	0.20726	1303.66	0.02274	1303.64	0.10652
1304.15	0.04504	1304.15	0.20754	1304.15	0.02279	1304.13	0.10662
1304.63	0.04507	1304.63	0.20784	1304.63	0.02285	1304.61	0.10671
1305.11	0.04512	1305.11	0.20815	1305.11	0.02291	1305.09	0.1068
1305.59	0.0452	1305.59	0.20845	1305.59	0.02298	1305.57	0.10689
1306.08	0.04529	1306.08	0.20875	1306.08	0.02304	1306.05	0.10698
1306.56	0.0454	1306.56	0.20903	1306.56	0.02311	1306.54	0.10707
1307.04	0.04551	1307.04	0.20928	1307.04	0.02319	1307.02	0.10715
1307.52	0.04562	1307.52	0.2095	1307.52	0.02328	1307.5	0.10722
1308	0.04572	1308	0.20967	1308	0.02339	1307.98	0.10728
1308.49	0.04581	1308.49	0.2098	1308.49	0.0235	1308.46	0.10734
1308.97	0.04588	1308.97	0.20989	1308.97	0.02361	1308.95	0.10739
1309.45	0.04593	1309.45	0.20994	1309.45	0.02372	1309.43	0.10744
1309.93	0.04598	1309.93	0.20995	1309.93	0.02381	1309.91	0.10748
1310.41	0.04602	1310.41	0.20994	1310.41	0.02389	1310.39	0.10752
1310.9	0.04606	1310.9	0.2099	1310.9	0.02395	1310.88	0.10754
1311.38	0.04611	1311.38	0.20985	1311.38	0.02399	1311.36	0.10756
1311.86	0.04618	1311.86	0.20981	1311.86	0.024	1311.84	0.10756
1312.34	0.04627	1312.34	0.20978	1312.34	0.02398	1312.32	0.10757
1312.83	0.04637	1312.83	0.20978	1312.83	0.02394	1312.8	0.10757
1313.31	0.04649	1313.31	0.20982	1313.31	0.02389	1313.29	0.10756
1313.79	0.04662	1313.79	0.20989	1313.79	0.02384	1313.77	0.10755
1314.27	0.04676	1314.27	0.20999	1314.27	0.02379	1314.25	0.10753
1314.75	0.04689	1314.75	0.21011	1314.75	0.02377	1314.73	0.1075
1315.24	0.047	1315.24	0.21024	1315.24	0.02376	1315.21	0.10747
1315.72	0.0471	1315.72	0.21037	1315.72	0.02376	1315.7	0.10744
1316.2	0.04717	1316.2	0.21048	1316.2	0.02378	1316.18	0.10741
1316.68	0.04721	1316.68	0.21057	1316.68	0.02381	1316.66	0.10741
1317.16	0.04722	1317.16	0.21065	1317.16	0.02384	1317.14	0.10743
1317.65	0.0472	1317.65	0.2107	1317.65	0.02388	1317.62	0.10746
1318.13	0.04717	1318.13	0.21074	1318.13	0.02392	1318.11	0.10752
1318.61	0.04712	1318.61	0.21078	1318.61	0.02398	1318.59	0.10758
1319.09	0.04707	1319.09	0.21082	1319.09	0.02403	1319.07	0.10765
1319.58	0.04703	1319.58	0.21086	1319.58	0.02409	1319.55	0.10772
1320.06	0.04701	1320.06	0.21092	1320.06	0.02414	1320.04	0.10778
1320.54	0.04701	1320.54	0.21098	1320.54	0.02418	1320.52	0.10784
1321.02	0.04703	1321.02	0.21105	1321.02	0.02421	1321	0.10789
1321.5	0.04709	1321.5	0.21113	1321.5	0.02423	1321.48	0.10792
1321.99	0.04716	1321.99	0.21121	1321.99	0.02425	1321.96	0.10793
1322.47	0.04725	1322.47	0.2113	1322.47	0.02429	1322.45	0.10793
1322.95	0.04735	1322.95	0.21139	1322.95	0.02433	1322.93	0.10792
1323.43	0.04745	1323.43	0.21149	1323.43	0.02439	1323.41	0.10789
1323.91	0.04755	1323.91	0.21159	1323.91	0.02446	1323.89	0.10785
1324.4	0.04764	1324.4	0.2117	1324.4	0.02455	1324.38	0.10782
1324.88	0.04772	1324.88	0.21181	1324.88	0.02464	1324.86	0.10778
1325.36	0.04779	1325.36	0.2119	1325.36	0.02474	1325.34	0.10773
1325.84	0.04787	1325.84	0.21198	1325.84	0.02484	1325.82	0.10768
1326.33	0.04794	1326.33	0.21204	1326.33	0.02492	1326.3	0.10762
1326.81	0.04803	1326.81	0.21206	1326.81	0.02498	1326.79	0.10755
1327.29	0.04813	1327.29	0.21205	1327.29	0.02501	1327.27	0.10748
1327.77	0.04825	1327.77	0.212	1327.77	0.02501	1327.75	0.1074
1328.25	0.04839	1328.25	0.21194	1328.25	0.02496	1328.23	0.10732
1328.73	0.04854	1328.73	0.21186	1328.73	0.02488	1328.71	0.10724
1329.22	0.0487	1329.22	0.21179	1329.22	0.02477	1329.2	0.10716
1329.7	0.04887	1329.7	0.21171	1329.7	0.02465	1329.68	0.10707
1330.18	0.04904	1330.18	0.21165	1330.18	0.02453	1330.16	0.10698
1330.66	0.04922	1330.66	0.2116	1330.66	0.02444	1330.64	0.10687
1331.15	0.04942	1331.15	0.21156	1331.15	0.02437	1331.12	0.10676
1331.63	0.04963	1331.63	0.21151	1331.63	0.02434	1331.61	0.10665
1332.11	0.04987	1332.11	0.21145	1332.11	0.02434	1332.09	0.10653
1332.59	0.05014	1332.59	0.21137	1332.59	0.02438	1332.57	0.1064
1333.07	0.05044	1333.07	0.21126	1333.07	0.02446	1333.05	0.10626
1333.56	0.05078	1333.56	0.21111	1333.56	0.02458	1333.54	0.10611
1334.04	0.05115	1334.04	0.21093	1334.04	0.02473	1334.02	0.10595
1334.52	0.05152	1334.52	0.21073	1334.52	0.02492	1334.5	0.10578
1335	0.05189	1335	0.2105	1335	0.02513	1334.98	0.10559
1335.48	0.05224	1335.48	0.21024	1335.48	0.02537	1335.46	0.10539
1335.97	0.05253	1335.97	0.20996	1335.97	0.0256	1335.95	0.10518
1336.45	0.05274	1336.45	0.20965	1336.45	0.02583	1336.43	0.10497
1336.93	0.05287	1336.93	0.20931	1336.93	0.02601	1336.91	0.10475
1337.41	0.0529	1337.41	0.20892	1337.41	0.02615	1337.39	0.10454
1337.9	0.05283	1337.9	0.20849	1337.9	0.02621	1337.87	0.10432
1338.38	0.05267	1338.38	0.20803	1338.38	0.0262	1338.36	0.10411
1338.86	0.05246	1338.86	0.20752	1338.86	0.02611	1338.84	0.1039
1339.34	0.0522	1339.34	0.207	1339.34	0.02595	1339.32	0.1037
1339.82	0.05193	1339.82	0.20647	1339.82	0.02574	1339.8	0.10351
1340.31	0.05168	1340.31	0.20595	1340.31	0.0255	1340.29	0.10332
1340.79	0.05147	1340.79	0.20545	1340.79	0.02526	1340.77	0.10314
1341.27	0.05131	1341.27	0.20499	1341.27	0.02504	1341.25	0.10295
1341.75	0.0512	1341.75	0.20456	1341.75	0.02487	1341.73	0.10275
1342.23	0.05115	1342.23	0.20415	1342.23	0.02476	1342.21	0.10254
1342.72	0.05113	1342.72	0.20376	1342.72	0.0247	1342.69	0.10232
1343.2	0.05114	1343.2	0.20337	1343.2	0.02469	1343.18	0.10209
1343.68	0.05116	1343.68	0.20297	1343.68	0.02471	1343.66	0.10186
1344.16	0.05119	1344.16	0.20256	1344.16	0.02476	1344.14	0.10162
1344.65	0.05122	1344.65	0.20213	1344.65	0.02484	1344.62	0.10137
1345.13	0.05125	1345.13	0.20167	1345.13	0.02494	1345.11	0.10112
1345.61	0.05128	1345.61	0.20119	1345.61	0.02507	1345.59	0.10087
1346.09	0.05131	1346.09	0.20069	1346.09	0.02521	1346.07	0.10061
1346.57	0.05135	1346.57	0.20018	1346.57	0.02537	1346.55	0.10036
1347.06	0.0514	1347.06	0.19966	1347.06	0.02553	1347.03	0.10011
1347.54	0.05146	1347.54	0.19913	1347.54	0.02567	1347.52	0.09987
1348.02	0.05153	1348.02	0.19859	1348.02	0.02579	1348	0.09965
1348.5	0.0516	1348.5	0.19805	1348.5	0.02588	1348.48	0.09943
1348.98	0.05167	1348.98	0.19752	1348.98	0.02595	1348.96	0.09923
1349.47	0.05173	1349.47	0.19699	1349.47	0.026	1349.44	0.09903
1349.95	0.05178	1349.95	0.19646	1349.95	0.02604	1349.93	0.09883
1350.43	0.05182	1350.43	0.19594	1350.43	0.02607	1350.41	0.09864
1350.91	0.05184	1350.91	0.19541	1350.91	0.0261	1350.89	0.09846
1351.39	0.05187	1351.39	0.19487	1351.39	0.02613	1351.37	0.09827
1351.88	0.05189	1351.88	0.19431	1351.88	0.02617	1351.86	0.09809
1352.36	0.05192	1352.36	0.1937	1352.36	0.02621	1352.34	0.0979
1352.84	0.05197	1352.84	0.19304	1352.84	0.02627	1352.82	0.0977
1353.32	0.05202	1353.32	0.19231	1353.32	0.02634	1353.3	0.09749
1353.81	0.05208	1353.81	0.1915	1353.81	0.02642	1353.78	0.09727
1354.29	0.05216	1354.29	0.19062	1354.29	0.0265	1354.27	0.09703
1354.77	0.05224	1354.77	0.18967	1354.77	0.02659	1354.75	0.09679
1355.25	0.05232	1355.25	0.18868	1355.25	0.02667	1355.23	0.09654
1355.73	0.05241	1355.73	0.18766	1355.73	0.02675	1355.71	0.09627
1356.22	0.05251	1356.22	0.18665	1356.22	0.02681	1356.19	0.096
1356.7	0.05262	1356.7	0.18567	1356.7	0.02686	1356.68	0.09571
1357.18	0.05274	1357.18	0.18474	1357.18	0.02691	1357.16	0.0954
1357.66	0.05287	1357.66	0.18386	1357.66	0.02695	1357.64	0.09509
1358.14	0.05301	1358.14	0.18302	1358.14	0.027	1358.12	0.09476
1358.63	0.05316	1358.63	0.18218	1358.63	0.02707	1358.61	0.09442
1359.11	0.05329	1359.11	0.18132	1359.11	0.02715	1359.09	0.09408
1359.59	0.05341	1359.59	0.18039	1359.59	0.02723	1359.57	0.09373
1360.07	0.0535	1360.07	0.17935	1360.07	0.02732	1360.05	0.09338
1360.56	0.05355	1360.56	0.17817	1360.56	0.0274	1360.53	0.09303
1361.04	0.05355	1361.04	0.17685	1361.04	0.02745	1361.02	0.09268
1361.52	0.0535	1361.52	0.17539	1361.52	0.02748	1361.5	0.09234
1362	0.05341	1362	0.17384	1362	0.02747	1361.98	0.09201
1362.48	0.05329	1362.48	0.17224	1362.48	0.02742	1362.46	0.0917
[truncated: 5,471 more rows]

## Sheet: Figure 3c
shifts	Intensity	shifts	Intensity	shifts	Intensity	shifts	Intensity	shifts	Intensity	shifts	Intensity	shifts	Intensity	shifts	Intensity	shifts	Intensity	shifts	Intensity	shifts	Intensity	shifts	Intensity
6049.88	27.0225	6049.88	31.861	6049.88	20.8236	6049.88	24.0686	6049.88	50.2841	6049.88	10.9558	6049.88	-2.62108	6049.88	43.5171	6049.88	0.99367	6049.88	69.7764	6049.88	-15.1095	6049.88	-12.6482
6049.16	26.0942	6049.16	31.3902	6049.16	19.7443	6049.16	24.254	6049.16	48.2793	6049.16	10.3178	6049.16	-2.09981	6049.16	42.9987	6049.16	2.9498	6049.16	70.5604	6049.16	-13.4286	6049.16	-11.9734
6048.44	25.2126	6048.44	30.8934	6048.44	18.6247	6048.44	24.3494	6048.44	46.275	6048.44	9.83635	6048.44	-1.5916	6048.44	42.4223	6048.44	4.98079	6048.44	71.1832	6048.44	-11.7631	6048.44	-11.1413
6047.72	24.3702	6047.72	30.3819	6047.72	17.4791	6047.72	24.3635	6047.72	44.277	6047.72	9.49677	6047.72	-1.10019	6047.72	41.7908	6047.72	7.06604	6047.72	71.6449	6047.72	-10.1103	6047.72	-10.1545
6047	23.5583	6047	29.8668	6047	16.3215	6047	24.3066	6047	42.2912	6047	9.28326	6047	-0.62913	6047	41.1084	6047	9.1844	6047	71.9476	6047	-8.4674	6047	-9.01764
6046.28	22.768	6046.28	29.3584	6046.28	15.1662	6046.28	24.1902	6046.28	40.3236	6046.28	9.17947	6046.28	-0.18165	6046.28	40.3803	6046.28	11.3144	6046.28	72.095	6046.28	-6.8321	6046.28	-7.73648
6045.56	21.9895	6045.56	28.8662	6045.56	14.0264	6045.56	24.0266	6045.56	38.3804	6045.56	9.16865	6045.56	0.23948	6045.56	39.6125	6045.56	13.4348	6045.56	72.0929	6045.56	-5.20267	6045.56	-6.31848
6044.84	21.2134	6044.84	28.3989	6044.84	12.9152	6044.84	23.8288	6044.84	36.4679	6044.84	9.23401	6044.84	0.63207	6044.84	38.812	6044.84	15.5243	6044.84	71.9482	6044.84	-3.57802	6044.84	-4.77257
6044.12	20.4299	6044.12	27.9643	6044.12	11.8446	6044.12	23.61	6044.12	34.5922	6044.12	9.35893	6044.12	0.99456	6044.12	37.9867	6044.12	17.5626	6044.12	71.6697	6044.12	-1.95788	6044.12	-3.1091
6043.4	19.6301	6043.4	27.5691	6043.4	10.8255	6043.4	23.3835	6043.4	32.7597	6043.4	9.5273	6043.4	1.32613	6043.4	37.1452	6043.4	19.53	6043.4	71.2673	6043.4	-0.34284	6043.4	-1.33979
6042.68	18.8055	6042.68	27.219	6042.68	9.86798	6042.68	23.1622	6042.68	30.9766	6042.68	9.72372	6042.68	1.62666	6042.68	36.2964	6042.68	21.408	6042.68	70.752	6042.68	1.26543	6042.68	0.52238
6041.96	17.9485	6041.96	26.9185	6041.96	8.9805	6041.96	22.9582	6041.96	29.249	6041.96	9.93378	6041.96	1.89683	6041.96	35.4498	6041.96	23.1795	6041.96	70.1358	6041.96	2.86427	6041.96	2.46327
6041.23	17.0528	6041.23	26.6709	6041.23	8.17021	6041.23	22.7829	6041.23	27.5828	6041.23	10.1443	6041.23	2.13801	6041.23	34.6153	6041.23	24.8288	6041.23	69.4317	6041.23	4.44986	6041.23	4.46775
6040.51	16.1135	6040.51	26.4785	6040.51	7.44275	6040.51	22.6464	6040.51	25.9838	6040.51	10.3434	6040.51	2.35226	6040.51	33.8026	6040.51	26.3421	6040.51	68.6528	6040.51	6.01729	6040.51	6.51984
6039.79	15.127	6039.79	26.3424	6039.79	6.80214	6039.79	22.5575	6039.79	24.4576	6039.79	10.5209	6039.79	2.54225	6039.79	33.0216	6039.79	27.7075	6039.79	67.8132	6039.79	7.56052	6039.79	8.60289
6039.07	14.0918	6039.07	26.2626	6039.07	6.25082	6039.07	22.5232	6039.07	23.0095	6039.07	10.6681	6039.07	2.71116	6039.07	32.2819	6039.07	28.9149	6039.07	66.9267	6039.07	9.07247	6039.07	10.6998
6038.35	13.0077	6038.35	26.2379	6038.35	5.78954	6038.35	22.5489	6038.35	21.6444	6038.35	10.7785	6038.35	2.86261	6038.35	31.5927	6038.35	29.9564	6038.35	66.0073	6038.35	10.5451	6038.35	12.7931
6037.63	11.8769	6037.63	26.2665	6037.63	5.41748	6037.63	22.6379	6037.63	20.3668	6037.63	10.8469	6037.63	3.00044	6037.63	30.9628	6037.63	30.8265	6037.63	65.0689	6037.63	11.9693	6037.63	14.8654
6036.91	10.7031	6036.91	26.3453	6036.91	5.13226	6036.91	22.7916	6036.91	19.1808	6036.91	10.8703	6036.91	3.12868	6036.91	30.4002	6036.91	31.5214	6036.91	64.1249	6036.91	13.3354	6036.91	16.8993
6036.19	9.49199	6036.19	26.4706	6036.19	4.93001	6036.19	23.0095	6036.19	18.0901	6036.19	10.8476	6036.19	3.25132	6036.19	29.9122	6036.19	32.04	6036.19	63.1882	6036.19	14.6331	6036.19	18.878
6035.47	8.25117	6035.47	26.638	6035.47	4.80551	6035.47	23.289	6035.47	17.0977	6035.47	10.7794	6035.47	3.37219	6035.47	29.5052	6035.47	32.3828	6035.47	62.2711	6035.47	15.8515	6035.47	20.785
6034.75	6.98986	6034.75	26.8426	6034.75	4.7523	6034.75	23.6255	6034.75	16.2062	6034.75	10.6678	6034.75	3.49482	6034.75	29.1846	6034.75	32.5528	6034.75	61.3851	6034.75	16.9796	6034.75	22.6048
6034.03	5.71886	6034.03	27.0789	6034.03	4.76287	6034.03	24.0125	6034.03	15.4174	6034.03	10.5169	6034.03	3.62227	6034.03	28.9548	6034.03	32.5548	6034.03	60.5407	6034.03	18.0063	6034.03	24.3229
6033.31	4.45037	6033.31	27.341	6033.31	4.82881	6033.31	24.4421	6033.31	14.7326	6033.31	10.3318	6033.31	3.75699	6033.31	28.8189	6033.31	32.3953	6033.31	59.7473	6033.31	18.9206	6033.31	25.926
6032.59	3.19773	6032.59	27.6231	6032.59	4.94103	6032.59	24.9046	6032.59	14.1521	6032.59	10.1191	6032.59	3.90077	6032.59	28.7789	6032.59	32.0827	6032.59	59.0135	6032.59	19.7119	6032.59	27.4019
6031.87	1.97523	6031.87	27.9191	6031.87	5.08997	6031.87	25.3892	6031.87	13.676	6031.87	9.88633	6031.87	4.05452	6031.87	28.8357	6031.87	31.6269	6031.87	58.3462	6031.87	20.3704	6031.87	28.7404
6031.14	0.79775	6031.14	28.2229	6031.14	5.26579	6031.14	25.8838	6031.14	13.303	6031.14	9.64178	6031.14	4.21829	6031.14	28.9889	6031.14	31.0392	6031.14	57.7516	6031.14	20.8869	6031.14	29.9325
6030.42	-0.31942	6030.42	28.5287	6030.42	5.45861	6030.42	26.3758	6030.42	13.0317	6030.42	9.39431	6030.42	4.39117	6030.42	29.237	6030.42	30.3318	6030.42	57.2342	6030.42	21.2534	6030.42	30.9712
6029.7	-1.36098	6029.7	28.8311	6029.7	5.65874	6029.7	26.852	6029.7	12.8593	6029.7	9.15306	6029.7	4.57128	6029.7	29.5773	6029.7	29.5183	6029.7	56.7977	6029.7	21.463	6029.7	31.8515
6028.98	-2.3119	6028.98	29.1248	6028.98	5.85687	6028.98	27.299	6028.98	12.7829	6028.98	8.92719	6028.98	4.75574	6028.98	30.0063	6028.98	28.6126	6028.98	56.444	6028.98	21.5104	6028.98	32.57
6028.26	-3.15772	6028.26	29.4052	6028.26	6.0443	6028.26	27.7036	6028.26	12.7982	6028.26	8.72557	6028.26	4.94072	6028.26	30.5192	6028.26	27.6297	6028.26	56.1743	6028.26	21.3918	6028.26	33.1254
6027.54	-3.88487	6027.54	29.6683	6027.54	6.21309	6027.54	28.0529	6027.54	12.9007	6027.54	8.55665	6027.54	5.1215	6027.54	31.1105	6027.54	26.5844	6027.54	55.9882	6027.54	21.1052	6027.54	33.5183
6026.82	-4.48097	6026.82	29.9105	6026.82	6.35625	6026.82	28.3349	6026.82	13.085	6026.82	8.42808	6026.82	5.29254	6026.82	31.7739	6026.82	25.4921	6026.82	55.8844	6026.82	20.6503	6026.82	33.7512
6026.1	-4.93508	6026.1	30.1292	6026.1	6.46792	6026.1	28.5385	6026.1	13.3451	6026.1	8.34657	6026.1	5.4476	6026.1	32.5024	6026.1	24.368	6026.1	55.8604	6026.1	20.0289	6026.1	33.8287
6025.38	-5.23801	6025.38	30.3222	6025.38	6.5434	6025.38	28.6539	6025.38	13.6745	6025.38	8.31766	6025.38	5.57992	6025.38	33.2887	6025.38	23.227	6025.38	55.9127	6025.38	19.2448	6025.38	33.7567
6024.66	-5.38249	6024.66	30.4885	6024.66	6.57933	6024.66	28.6729	6024.66	14.0661	6024.66	8.34554	6024.66	5.68229	6024.66	34.1248	6024.66	22.0837	6024.66	56.0372	6024.66	18.3036	6024.66	33.5432
6023.94	-5.36336	6023.94	30.6274	6023.94	6.57371	6023.94	28.5889	6023.94	14.5124	6023.94	8.43288	6023.94	5.74733	6023.94	35.0027	6023.94	20.9523	6023.94	56.2286	6023.94	17.213	6023.94	33.1974
6023.22	-5.17774	6023.22	30.7392	6023.22	6.52593	6023.22	28.3972	6023.22	15.0058	6023.22	8.58081	6023.22	5.76761	6023.22	35.9142	6023.22	19.846	6023.22	56.4811	6023.22	15.9825	6023.22	32.7301
6022.5	-4.82515	6022.5	30.8251	6022.5	6.43676	6022.5	28.0953	6022.5	15.5381	6022.5	8.7887	6022.5	5.7359	6022.5	36.851	6022.5	18.7775	6022.5	56.7884	6022.5	14.6235	6022.5	32.1532
6021.78	-4.30755	6021.78	30.8866	6021.78	6.30834	6021.78	27.6825	6021.78	16.1014	6021.78	9.05422	6021.78	5.64534	6021.78	37.8052	6021.78	17.7585	6021.78	57.1436	6021.78	13.1491	6021.78	31.4795
6021.05	-3.62934	6021.05	30.9263	6021.05	6.14409	6021.05	27.1605	6021.05	16.6875	6021.05	9.37334	6021.05	5.48971	6021.05	38.769	6021.05	16.7996	6021.05	57.5396	6021.05	11.5738	6021.05	30.7226
6020.33	-2.7974	6020.33	30.947	6020.33	5.94864	6020.33	26.5332	6020.33	17.2885	6020.33	9.74031	6020.33	5.26358	6020.33	39.7348	6020.33	15.9105	6020.33	57.9688	6020.33	9.91358	6020.33	29.8969
6019.61	-1.82095	6019.61	30.9522	6019.61	5.72765	6019.61	25.8063	6019.61	17.8965	6019.61	10.1478	6019.61	4.96249	6019.61	40.6957	6019.61	15.0996	6019.61	58.4238	6019.61	8.18545	6019.61	29.0168
6018.89	-0.71145	6018.89	30.946	6018.89	5.48774	6018.89	24.9879	6018.89	18.5041	6018.89	10.587	6018.89	4.5832	6018.89	41.6454	6018.89	14.3742	6018.89	58.8971	6018.89	6.40733	6018.89	28.0972
6018.17	0.51752	6018.17	30.9325	6018.17	5.23626	6018.17	24.0876	6018.17	19.1044	6018.17	11.0477	6018.17	4.12381	6018.17	42.5778	6018.17	13.7406	6018.17	59.3812	6018.17	4.59776	6018.17	27.1525
6017.45	1.85052	6017.45	30.9162	6017.45	4.98116	6017.45	23.117	6017.45	19.6908	6017.45	11.5186	6017.45	3.58386	6017.45	43.4879	6017.45	13.2038	6017.45	59.869	6017.45	2.77563	6017.45	26.1971
6016.73	3.27044	6016.73	30.9017	6016.73	4.73071	6016.73	22.089	6016.73	20.2577	6016.73	11.9875	6016.73	2.9645	6016.73	44.371	6016.73	12.7674	6016.73	60.3535	6016.73	0.95996	6016.73	25.2447
6016.01	4.75877	6016.01	30.8939	6016.01	4.4934	6016.01	21.018	6016.01	20.8	6016.01	12.4414	6016.01	2.2685	6016.01	45.2234	6016.01	12.4344	6016.01	60.8283	6016.01	-0.83046	6016.01	24.3084
6015.29	6.29592	6015.29	30.8971	6015.29	4.27766	6015.29	19.9191	6015.29	21.3134	6015.29	12.8669	6015.29	1.50034	6015.29	46.0417	6015.29	12.2061	6015.29	61.2874	6015.29	-2.57728	6015.29	23.4005
6014.57	7.86148	6014.57	30.9158	6014.57	4.09166	6014.57	18.8083	6014.57	21.7946	6014.57	13.2506	6014.57	0.66616	6014.57	46.8235	6014.57	12.0831	6014.57	61.7253	6014.57	-4.26289	6014.57	22.5319
6013.85	9.4346	6013.85	30.9542	6013.85	3.94315	6013.85	17.7019	6013.85	22.2409	6013.85	13.579	6013.85	-0.22621	6013.85	47.5668	6013.85	12.065	6013.85	62.1372	6013.85	-5.87067	6013.85	21.7127
6013.13	10.9943	6013.13	31.0159	6013.13	3.83925	6013.13	16.6164	6013.13	22.651	6013.13	13.8392	6013.13	-1.16742	6013.13	48.2703	6013.13	12.1504	6013.13	62.5188	6013.13	-7.38522	6013.13	20.9515
6012.41	12.5198	6012.41	31.1043	6012.41	3.78625	6012.41	15.568	6012.41	23.024	6012.41	14.0191	6012.41	-2.14663	6012.41	48.9332	6012.41	12.3368	6012.41	62.8668	6012.41	-8.79259	6012.41	20.2556
6011.69	13.9908	6011.69	31.222	6011.69	3.78952	6011.69	14.5722	6011.69	23.3605	6011.69	14.1073	6011.69	-3.15167	6011.69	49.555	6011.69	12.6213	6011.69	63.1783	6011.69	-10.0805	6011.69	19.6307
6010.97	15.388	6010.97	31.3711	6010.97	3.85332	6010.97	13.644	6010.97	23.6614	6010.97	14.0939	6010.97	-4.16929	6010.97	50.1356	6010.97	12.9999	6010.97	63.4514	6010.97	-11.2383	6010.97	19.081
6010.24	16.693	6010.24	31.5531	6010.24	3.98076	6010.24	12.797	6010.24	23.9289	6010.24	13.9706	6010.24	-5.1853	6010.24	50.6753	6010.24	13.4682	6010.24	63.6847	6010.24	-12.2576	6010.24	18.6095
6009.52	17.8893	6009.52	31.7686	6009.52	4.17364	6009.52	12.0434	6009.52	24.1656	6009.52	13.7308	6009.52	-6.18482	6009.52	51.1745	6009.52	14.0212	6009.52	63.8778	6009.52	-13.1318	6009.52	18.2174
6008.8	18.9615	6008.8	32.0175	6008.8	4.43251	6008.8	11.394	6008.8	24.3751	6008.8	13.3699	6008.8	-7.15261	6008.8	51.6336	6008.8	14.6532	6008.8	64.0307	6008.8	-13.8563	6008.8	17.9043
6008.08	19.8967	6008.08	32.2991	6008.08	4.75657	6008.08	10.8576	6008.08	24.5611	6008.08	12.8851	6008.08	-8.07324	6008.08	52.0533	6008.08	15.3582	6008.08	64.1444	6008.08	-14.429	6008.08	17.6689
6007.36	20.6838	6007.36	32.6116	6007.36	5.14375	6007.36	10.4411	6007.36	24.7283	6007.36	12.2764	6007.36	-8.93151	6007.36	52.4339	6007.36	16.1299	6007.36	64.2204	6007.36	-14.8495	6007.36	17.508
6006.64	21.3139	6006.64	32.9526	6006.64	5.59072	6006.64	10.1492	6006.64	24.8812	6006.64	11.5459	6006.64	-9.71261	6006.64	52.7757	6006.64	16.9615	6006.64	64.2606	6006.64	-15.1197	6006.64	17.4175
6005.92	21.7808	6005.92	33.319	6005.92	6.09296	6005.92	9.98441	6005.92	25.0246	6005.92	10.6981	6005.92	-10.4025	6005.92	53.0788	6005.92	17.8461	6005.92	64.2678	6005.92	-15.2435	6005.92	17.3921
6005.2	22.0805	6005.2	33.707	6005.2	6.64491	6005.2	9.94713	6005.2	25.1634	6005.2	9.73975	6005.2	-10.9883	6005.2	53.3432	6005.2	18.7768	6005.2	64.245	6005.2	-15.2266	6005.2	17.4255
6004.48	22.2116	6004.48	34.112	6004.48	7.24006	6004.48	10.0354	6004.48	25.3021	6004.48	8.68024	6004.48	-11.4583	6004.48	53.5682	6004.48	19.7461	6004.48	64.1957	6004.48	-15.0766	6004.48	17.5106
6003.76	22.1751	6003.76	34.5289	6003.76	7.87112	6003.76	10.2453	6003.76	25.445	6003.76	7.53104	6003.76	-11.8024	6003.76	53.7531	6003.76	20.7469	6003.76	64.1236	6003.76	-14.8025	6003.76	17.6395
6003.04	21.9745	6003.04	34.9521	6003.04	8.53017	6003.04	10.5705	6003.04	25.596	6003.04	6.30578	6003.04	-12.0124	6003.04	53.8967	6003.04	21.7719	6003.04	64.0327	6003.04	-14.4148	6003.04	17.8038
6002.32	21.6155	6002.32	35.3755	6002.32	9.20883	6002.32	11.0029	6002.32	25.7581	6002.32	5.02003	6002.32	-12.082	6002.32	53.9976	6002.32	22.8137	6002.32	63.9272	6002.32	-13.9251	6002.32	17.9947
6001.6	21.1063	6001.6	35.7928	6001.6	9.89851	6001.6	11.5328	6001.6	25.9336	6001.6	3.69113	6001.6	-12.0073	6001.6	54.0537	6001.6	23.8652	6001.6	63.8112	6001.6	-13.3462	6001.6	18.2032
6000.88	20.4566	6000.88	36.1972	6000.88	10.5905	6000.88	12.1487	6000.88	26.1241	6000.88	2.3378	6000.88	-11.7864	6000.88	54.063	6000.88	24.9192	6000.88	63.6888	6000.88	-12.6915	6000.88	18.4201
6000.15	19.6786	6000.15	36.5821	6000.15	11.2763	6000.15	12.838	6000.15	26.3298	6000.15	0.98002	6000.15	-11.42	6000.15	54.023	6000.15	25.9687	6000.15	63.5641	6000.15	-11.9748	6000.15	18.6364
5999.43	18.7855	5999.43	36.9407	5999.43	11.9477	5999.43	13.5868	5999.43	26.5502	5999.43	-0.3614	5999.43	-10.9113	5999.43	53.931	5999.43	27.0069	5999.43	63.4409	5999.43	-11.2104	5999.43	18.8431
5998.71	17.7923	5998.71	37.2661	5998.71	12.5968	5998.71	14.3806	5998.71	26.7833	5998.71	-1.66513	5998.71	-10.2658	5998.71	53.784	5998.71	28.0272	5998.71	63.3227	5998.71	-10.4125	5998.71	19.0317
5997.99	16.7148	5997.99	37.552	5997.99	13.2166	5997.99	15.2045	5997.99	27.0261	5997.99	-2.90968	5997.99	-9.49156	5997.99	53.5792	5997.99	29.0232	5997.99	63.2127	5997.99	-9.5952	5997.99	19.194
5997.27	15.5701	5997.27	37.792	5997.27	13.8009	5997.27	16.0433	5997.27	27.2744	5997.27	-4.07374	5997.27	-8.59881	5997.27	53.3137	5997.27	29.9885	5997.27	63.1138	5997.27	-8.77217	5997.27	19.3224
5996.55	14.3753	5996.55	37.9802	5996.55	14.3441	5996.55	16.8822	5996.55	27.5227	5996.55	-5.1366	5996.55	-7.60002	5996.55	52.9844	5996.55	30.9173	5996.55	63.0283	5996.55	-7.95651	5996.55	19.4098
5995.83	13.1483	5995.83	38.1114	5995.83	14.8419	5995.83	17.7064	5995.83	27.7645	5995.83	-6.07846	5995.83	-6.50967	5995.83	52.5888	5995.83	31.804	5995.83	62.958	5995.83	-7.16055	5995.83	19.4497
5995.11	11.9066	5995.11	38.1806	5995.11	15.2911	5995.11	18.5025	5995.11	27.9923	5995.11	-6.88087	5995.11	-5.34397	5995.11	52.1244	5995.11	32.6431	5995.11	62.9043	5995.11	-6.39571	5995.11	19.4367
5994.39	10.6679	5994.39	38.1838	5994.39	15.6894	5994.39	19.2575	5994.39	28.1976	5994.39	-7.52695	5994.39	-4.12066	5994.39	51.5892	5994.39	33.4296	5994.39	62.8679	5994.39	-5.67232	5994.39	19.3655
5993.67	9.44901	5993.67	38.1173	5993.67	16.0358	5993.67	19.9602	5993.67	28.3712	5993.67	-8.00185	5993.67	-2.85875	5993.67	50.9814	5993.67	34.1588	5993.67	62.8492	5993.67	-4.99959	5993.67	19.2323
5992.95	8.26624	5992.95	37.9785	5992.95	16.3304	5992.95	20.6006	5992.95	28.5033	5992.95	-8.29293	5992.95	-1.57817	5992.95	50.3001	5992.95	34.8262	5992.95	62.8478	5992.95	-4.38545	5992.95	19.0334
5992.23	7.13488	5992.23	37.7654	5992.23	16.5742	5992.23	21.1704	5992.23	28.5839	5992.23	-8.39006	5992.23	-0.29941	5992.23	49.5447	5992.23	35.4279	5992.23	62.863	5992.23	-3.83654	5992.23	18.7662
5991.51	6.06912	5991.51	37.477	5991.51	16.7695	5991.51	21.6635	5991.51	28.6026	5991.51	-8.28586	5991.51	0.95676	5991.51	48.7156	5991.51	35.96	5991.51	62.8936	5991.51	-3.35815	5991.51	18.4289
5990.79	5.08182	5990.79	37.1128	5990.79	16.9193	5990.79	22.0754	5990.79	28.5492	5990.79	-7.97582	5990.79	2.16964	5990.79	47.8137	5990.79	36.4194	5990.79	62.9377	5990.79	-2.95422	5990.79	18.0201
5990.06	4.18445	5990.06	36.6735	5990.06	17.0274	5990.06	22.4038	5990.06	28.4141	5990.06	-7.45847	5990.06	3.31899	5990.06	46.8407	5990.06	36.8031	5990.06	62.9934	5990.06	-2.62736	5990.06	17.5393
5989.34	3.3869	5989.34	36.1603	5989.34	17.0982	5989.34	22.6486	5989.34	28.1878	5989.34	-6.73543	5989.34	4.38533	5989.34	45.7992	5989.34	37.1086	5989.34	63.0583	5989.34	-2.3789	5989.34	16.9866
5988.62	2.6975	5988.62	35.5753	5988.62	17.1369	5988.62	22.8115	5988.62	27.8622	5988.62	-5.81144	5988.62	5.35034	5988.62	44.6928	5988.62	37.3336	5988.62	63.1298	5988.62	-2.20893	5988.62	16.3624
5987.9	2.12288	5987.9	34.9215	5987.9	17.1486	5987.9	22.8965	5987.9	27.4302	5987.9	-4.69433	5987.9	6.19707	5987.9	43.5255	5987.9	37.4765	5987.9	63.2051	5987.9	-2.11639	5987.9	15.6679
5987.18	1.66803	5987.18	34.2024	5987.18	17.139	5987.18	22.9093	5987.18	26.8858	5987.18	-3.39496	5987.18	6.9103	5987.18	42.3026	5987.18	37.536	5987.18	63.2813	5987.18	-2.09915	5987.18	14.9046
5986.46	1.33626	5986.46	33.4222	5986.46	17.1134	5986.46	22.8576	5986.46	26.2252	5986.46	-1.92704	5986.46	7.47677	5986.46	41.0299	5986.46	37.5111	5986.46	63.3558	5986.46	-2.15412	5986.46	14.0743
5985.74	1.12927	5985.74	32.5857	5985.74	17.0772	5985.74	22.7504	5985.74	25.446	5985.74	-0.30696	5985.74	7.88538	5985.74	39.714	5985.74	37.4014	5985.74	63.4257	5985.74	-2.27736	5985.74	13.1794
5985.02	1.04722	5985.02	31.6981	5985.02	17.0354	5985.02	22.5983	5985.02	24.548	5985.02	1.44641	5985.02	8.12743	5985.02	38.3622	5985.02	37.2067	5985.02	63.4885	5985.02	-2.46421	5985.02	12.2224
5984.3	1.08876	5984.3	30.7651	5984.3	16.9925	5984.3	22.413	5984.3	23.5333	5984.3	3.31206	5984.3	8.19668	5984.3	36.9825	5984.3	36.9273	5984.3	63.542	5984.3	-2.70938	5984.3	11.2061
5983.58	1.25123	5983.58	29.7929	5983.58	16.9524	5983.58	22.2071	5983.58	22.4062	5983.58	5.2671	5983.58	8.08953	5983.58	35.583	5983.58	36.5641	5983.58	63.5841	5983.58	-3.00712	5983.58	10.1335
5982.86	1.53072	5982.86	28.7877	5982.86	16.9183	5982.86	21.9938	5982.86	21.1736	5982.86	7.28715	5982.86	7.80501	5982.86	34.1728	5982.86	36.1181	5982.86	63.6136	5982.86	-3.35129	5982.86	9.00782
5982.14	1.92219	5982.14	27.7559	5982.14	16.8927	5982.14	21.7864	5982.14	19.8447	5982.14	9.3467	5982.14	7.34479	5982.14	32.7608	5982.14	35.5909	5982.14	63.6291	5982.14	-3.73547	5982.14	7.83257
5981.42	2.41967	5981.42	26.7043	5981.42	16.8769	5981.42	21.5985	5981.42	18.4312	5981.42	11.4195	5981.42	6.71317	5981.42	31.3562	5981.42	34.9844	5981.42	63.6303	5981.42	-4.15312	5981.42	6.61135
5980.7	3.01637	5980.7	25.6393	5980.7	16.8717	5980.7	21.4433	5980.7	16.9471	5980.7	13.4792	5980.7	5.91697	5980.7	29.9684	5980.7	34.3011	5980.7	63.6171	5980.7	-4.59763	5980.7	5.34798
5979.97	3.70486	5979.97	24.5676	5979.97	16.8767	5979.97	21.3332	5979.97	15.4087	5979.97	15.4991	5979.97	4.96541	5979.97	28.6066	5979.97	33.5435	5979.97	63.59	5979.97	-5.06242	5979.97	4.04651
5979.25	4.47718	5979.25	23.4957	5979.25	16.8907	5979.25	21.2799	5979.25	13.8347	5979.25	17.4535	5979.25	3.86993	5979.25	27.2796	5979.25	32.7149	5979.25	63.5502	5979.25	-5.54103	5979.25	2.71122
5978.53	5.32504	5978.53	22.4298	5978.53	16.9117	5978.53	21.2939	5978.53	12.2453	5978.53	19.3177	5978.53	2.64403	5978.53	25.9962	5978.53	31.8186	5978.53	63.4991	5978.53	-6.02714	5978.53	1.34664
5977.81	6.23992	5977.81	21.3761	5977.81	16.9367	5977.81	21.3843	5977.81	10.6625	5977.81	21.0679	5977.81	1.30298	5977.81	24.7645	5977.81	30.8585	5977.81	63.439	5977.81	-6.51467	5977.81	-0.0424
5977.09	7.21323	5977.09	20.3403	5977.09	16.9623	5977.09	21.5586	5977.09	9.10967	5977.09	22.6826	5977.09	-0.13639	5977.09	23.592	5977.09	29.8388	5977.09	63.3723	5977.09	-6.99779	5977.09	-1.45072
5976.37	8.23641	5976.37	19.328	5976.37	16.9843	5976.37	21.8223	5976.37	7.61118	5976.37	24.1421	5976.37	-1.65601	5976.37	22.4857	5976.37	28.7638	5976.37	63.3019	5976.37	-7.47095	5976.37	-2.87279
5975.65	9.30104	5975.65	18.3446	5975.65	16.9983	5975.65	22.1793	5975.65	6.19198	5975.65	25.4293	5975.65	-3.23683	5975.65	21.4515	5975.65	27.6385	5975.65	63.2312	5975.65	-7.92891	5975.65	-4.30266
5974.93	10.399	5974.93	17.3949	5974.93	16.9993	5974.93	22.6312	5974.93	4.87726	5974.93	26.5297	5974.93	-4.85914	5974.93	20.4948	5974.93	26.4678	5974.93	63.1634	5974.93	-8.36672	5974.93	-5.73395
5974.21	11.5223	5974.21	16.4836	5974.21	16.9824	5974.21	23.1776	5974.21	3.69199	5974.21	27.4319	5974.21	-6.5029	5974.21	19.6198	5974.21	25.2571	5974.21	63.1021	5974.21	-8.7798	5974.21	-7.1598
5973.49	12.6635	5973.49	15.6149	5973.49	16.9427	5973.49	23.8159	5973.49	2.66046	5973.49	28.1276	5973.49	-8.14798	5973.49	18.8297	5973.49	24.012	5973.49	63.0508	5973.49	-9.16381	5973.49	-8.57285
5972.77	13.8156	5972.77	14.793	5972.77	16.8756	5972.77	24.5414	5972.77	1.80588	5972.77	28.6116	5972.77	-9.77455	5972.77	18.1269	5972.77	22.7384	5972.77	63.0128	5972.77	-9.51473	5972.77	-9.96525
5972.05	14.972	5972.05	14.0215	5972.05	16.7767	5972.05	25.3475	5972.05	1.14989	5972.05	28.8825	5972.05	-11.3633	5972.05	17.5126	5972.05	21.4423	5972.05	62.9911	5972.05	-9.82885	5972.05	-11.3286
5971.33	16.1264	5971.33	13.304	5971.33	16.6422	5971.33	26.2256	5971.33	0.71212	5971.33	28.9418	5971.33	-12.8957	5971.33	16.9869	5971.33	20.1299	5971.33	62.9886	5971.33	-10.1027	5971.33	-12.654
5970.61	17.2731	5970.61	12.6437	5970.61	16.469	5970.61	27.1652	5970.61	0.5098	5970.61	28.7947	5970.61	-14.3543	5970.61	16.5491	5970.61	18.8076	5970.61	63.0075	5970.61	-10.3331	5970.61	-13.9321
5969.89	18.407	5969.89	12.0436	5969.89	16.2548	5969.89	28.1546	5969.89	0.55731	5969.89	28.4496	5969.89	-15.7229	5969.89	16.1971	5969.89	17.4818	5969.89	63.0492	5969.89	-10.5171	5969.89	-15.1531
5969.16	19.5231	5969.16	11.5065	5969.16	15.9982	5969.16	29.1803	5969.16	0.86588	5969.16	27.9176	5969.16	-16.9868	5969.16	15.9284	5969.16	16.1592	5969.16	63.1148	5969.16	-10.6519	5969.16	-16.3067
5968.44	20.6169	5968.44	11.0352	5968.44	15.6987	5968.44	30.2281	5968.44	1.44324	5968.44	27.2134	5968.44	-18.1329	5968.44	15.7393	5968.44	14.8463	5968.44	63.2044	5968.44	-10.7352	5968.44	-17.3823
5967.72	21.6844	5967.72	10.6323	5967.72	15.357	5967.72	31.2828	5967.72	2.29336	5967.72	26.3539	5967.72	-19.1498	5967.72	15.6254	5967.72	13.5498	5967.72	63.3172	5967.72	-10.7647	5967.72	-18.3691
5967	22.7217	5967	10.3001	5967	14.9746	5967	32.3287	5967	3.41623	5967	25.3584	5967	-20.028	5967	15.5815	5967	12.2764	5967	63.4516	5967	-10.7385	5967	-19.256
5966.28	23.7253	5966.28	10.0409	5966.28	14.5544	5966.28	33.35	5966.28	4.80776	5966.28	24.2483	5966.28	-20.7599	5966.28	15.6021	5966.28	11.0324	5966.28	63.6049	5966.28	-10.6548	5966.28	-20.0321
5965.56	24.6918	5965.56	9.85707	5965.56	14.0999	5965.56	34.3308	5965.56	6.45963	5965.56	23.0466	5965.56	-21.3397	5965.56	15.6811	5965.56	9.82429	5965.56	63.7737	5965.56	-10.5123	5965.56	-20.6862
5964.84	25.618	5964.84	9.75053	5964.84	13.6159	5964.84	35.2558	5964.84	8.35933	5964.84	21.7775	5964.84	-21.7636	5964.84	15.8119	5964.84	8.65832	5964.84	63.9534	5964.84	-10.3098	5964.84	-21.2076
5964.12	26.5008	5964.12	9.72329	5964.12	13.1077	5964.12	36.1104	5964.12	10.4902	5964.12	20.4662	5964.12	-22.0297	5964.12	15.988	5964.12	7.54047	5964.12	64.1386	5964.12	-10.0468	5964.12	-21.5857
5963.4	27.3371	5963.4	9.77711	5963.4	12.5817	5963.4	36.8808	5963.4	12.8316	5963.4	19.1383	5963.4	-22.1378	5963.4	16.2027	5963.4	6.47646	5963.4	64.3233	5963.4	-9.72279	5963.4	-21.8104
5962.68	28.124	5962.68	9.91357	5962.68	12.0444	5962.68	37.5547	5962.68	15.3591	5962.68	17.819	5962.68	-22.0895	5962.68	16.4493	5962.68	5.47167	5962.68	64.5004	5962.68	-9.33786	5962.68	-21.8725
5961.96	28.8585	5961.96	10.134	5961.96	11.5031	5961.96	38.1212	5961.96	18.0447	5961.96	16.5335	5961.96	-21.888	5961.96	16.7213	5961.96	4.53112	5961.96	64.6625	5961.96	-8.89255	5961.96	-21.7631
5961.24	29.5376	5961.24	10.4394	5961.24	10.9651	5961.24	38.5713	5961.24	20.8573	5961.24	15.3057	5961.24	-21.5377	5961.24	17.0127	5961.24	3.65936	5961.24	64.8015	5961.24	-8.38785	5961.24	-21.4747
5960.52	30.1583	5960.52	10.8306	5960.52	10.4377	5960.52	38.8976	5960.52	23.7629	5960.52	14.1585	5960.52	-21.0445	5960.52	17.3175	5960.52	2.86047	5960.52	64.9093	5960.52	-7.82528	5960.52	-21.0005
5959.8	30.7178	5959.8	11.3077	5959.8	9.92799	5959.8	39.095	5959.8	26.7253	5959.8	13.1128	5959.8	-20.4156	5959.8	17.6308	5959.8	2.138	5959.8	64.9774	5959.8	-7.20689	5959.8	-20.3351
5959.07	31.2129	5959.07	11.8706	5959.07	9.44278	5959.07	39.1604	5959.07	29.7067	5959.07	12.1877	5959.07	-19.6588	5959.07	17.9478	5959.07	1.49488	5959.07	64.9975	5959.07	-6.5353	5959.07	-19.4744
5958.35	31.6408	5958.35	12.5184	5958.35	8.98815	5958.35	39.0929	5958.35	32.6677	5958.35	11.3998	5958.35	-18.7829	5958.35	18.2646	5958.35	0.93343	5958.35	64.9615	5958.35	-5.81368	5958.35	-18.4157
5957.63	31.9987	5957.63	13.2498	5957.63	8.56942	5957.63	38.8939	5957.63	35.5686	5957.63	10.763	5957.63	-17.7974	5957.63	18.578	5957.63	0.45527	5957.63	64.8619	5957.63	-5.04573	5957.63	-17.158
5956.91	32.2839	5956.91	14.0626	5956.91	8.19092	5956.91	38.5669	5956.91	38.3694	5956.91	10.2884	5956.91	-16.7122	5956.91	18.8858	5956.91	0.06135	5956.91	64.6917	5956.91	-4.23573	5956.91	-15.7017
5956.19	32.4938	5956.19	14.9539	5956.19	7.8559	5956.19	38.1173	5956.19	41.031	5956.19	9.984	5956.19	-15.5375	5956.19	19.1864	5956.19	-0.24817	5956.19	64.4449	5956.19	-3.38845	5956.19	-14.0491
5955.47	32.626	5955.47	15.92	5955.47	7.5663	5955.47	37.5526	5955.47	43.5153	5955.47	9.8548	5955.47	-14.2837	5955.47	19.479	5955.47	-0.47386	5955.47	64.1167	5955.47	-2.50912	5955.47	-12.2042
5954.75	32.6786	5954.75	16.9562	5954.75	7.32276	5954.75	36.8821	5954.75	45.7861	5954.75	9.90235	5954.75	-12.9612	5954.75	19.7639	5954.75	-0.61706	5954.75	63.7034	5954.75	-1.60341	5954.75	-10.1727
5954.03	32.6498	5954.03	18.0571	5954.03	7.12448	5954.03	36.1167	5954.03	47.8097	5954.03	10.125	5954.03	-11.5805	5954.03	20.0419	5954.03	-0.67993	5954.03	63.2027	5954.03	-0.67731	5954.03	-7.96203
5953.31	32.5384	5953.31	19.2161	5953.31	6.96925	5953.31	35.2683	5953.31	49.5554	5953.31	10.5179	5953.31	-10.1518	5953.31	20.3148	5953.31	-0.66539	5953.31	62.614	5953.31	0.26293	5953.31	-5.58147
5952.59	32.3434	5952.59	20.4258	5952.59	6.85342	5952.59	34.3504	5952.59	50.996	5952.59	11.0731	5952.59	-8.68507	5952.59	20.5849	5952.59	-0.57711	5952.59	61.9382	5952.59	1.21086	5952.59	-3.04187
5951.87	32.0647	5951.87	21.6779	5951.87	6.77197	5951.87	33.3769	5951.87	52.1084	5951.87	11.7798	5951.87	-7.19015	5951.87	20.8554	5951.87	-0.41953	5951.87	61.1782	5951.87	2.16003	5951.87	-0.3557
5951.15	31.7025	5951.15	22.963	5951.15	6.71862	5951.15	32.3622	5951.15	52.8736	5951.15	12.6244	5951.15	-5.67643	5951.15	21.1297	5951.15	-0.19781	5951.15	60.3384	5951.15	3.10398	5951.15	2.46309
5950.43	31.2576	5950.43	24.2709	5950.43	6.68593	5950.43	31.321	5950.43	53.2778	5950.43	13.5907	5950.43	-4.15298	5950.43	21.4119	5950.43	0.08227	5950.43	59.4251	5950.43	4.03647	5950.43	5.39917
5949.71	30.7316	5949.71	25.5908	5949.71	6.66547	5949.71	30.2679	5949.71	53.3119	5949.71	14.6602	5949.71	-2.62854	5949.71	21.7065	5949.71	0.41425	5949.71	58.4464	5949.71	4.95152	5949.71	8.43598
5948.98	30.1266	5948.98	26.9109	5948.98	6.64805	5948.98	29.217	5948.98	52.9722	5948.98	15.8131	5948.98	-1.11148	5948.98	22.0179	5948.98	0.79117	5948.98	57.412	5948.98	5.8436	5948.98	11.5559
5948.26	29.4457	5948.26	28.2191	5948.26	6.62391	5948.26	28.1815	5948.26	52.2602	5948.26	17.0275	5948.26	0.39012	5948.26	22.3508	5948.26	1.20558	5948.26	56.3331	5948.26	6.70768	5948.26	14.7404
5947.54	28.6923	5947.54	29.5028	5947.54	6.58301	5947.54	27.174	5947.54	51.1826	5947.54	18.2805	5947.54	1.86849	5947.54	22.71	5947.54	1.64961	5947.54	55.2225	5947.54	7.53941	5947.54	17.9702
5946.82	27.8707	5946.82	30.7488	5946.82	6.51526	5946.82	26.2053	5946.82	49.7517	5946.82	19.5487	5946.82	3.31611	5946.82	23.0999	5946.82	2.1151	5946.82	54.0939	5946.82	8.33519	5946.82	21.2257
5946.1	26.9858	5946.1	31.9443	5946.1	6.41084	5946.1	25.2853	5946.1	47.9846	5946.1	20.8083	5946.1	4.72568	5946.1	23.5248	5946.1	2.59373	5946.1	52.9622	5946.1	9.09225	5946.1	24.4867
5945.38	26.0432	5945.38	33.0762	5945.38	6.26047	5945.38	24.4218	5945.38	45.9033	5945.38	22.0353	5945.38	6.09006	5945.38	23.9884	5945.38	3.077	5945.38	51.8429	5945.38	9.80878	5945.38	27.733
5944.66	25.0489	5944.66	34.1319	5944.66	6.05573	5944.66	23.6208	5944.66	43.5344	5944.66	23.2065	5944.66	7.40227	5944.66	24.494	5944.66	3.55647	5944.66	50.7519	5944.66	10.4839	5944.66	30.9447
5943.94	24.0095	5943.94	35.099	5943.94	5.78927	5943.94	22.8868	5943.94	40.9083	5943.94	24.2993	5943.94	8.65541	5943.94	25.0444	5943.94	4.02383	5943.94	49.7051	5943.94	11.1178	5943.94	34.1019
5943.22	22.9319	5943.22	35.9662	5943.22	5.45518	5943.22	22.2217	5943.22	38.0594	5943.22	25.2925	5943.22	9.84268	5943.22	25.6414	5943.22	4.47098	5943.22	48.7185	5943.22	11.7117	5943.22	37.1853
5942.5	21.8236	5942.5	36.7229	5942.5	5.04914	5942.5	21.626	5942.5	35.0249	5942.5	26.1666	5942.5	10.9573	5942.5	26.2862	5942.5	4.89019	5942.5	47.8072	5942.5	12.2677	5942.5	40.1763
5941.78	20.692	5941.78	37.3596	5941.78	4.56867	5941.78	21.0978	5941.78	31.8446	5941.78	26.9035	5941.78	11.9926	5941.78	26.979	5941.78	5.27418	5941.78	46.9855	5941.78	12.7891	5941.78	43.057
5941.06	19.5448	5941.06	37.8682	5941.06	4.01332	5941.06	20.6335	5941.06	28.56	5941.06	27.4877	5941.06	12.9419	5941.06	27.7192	5941.06	5.61627	5941.06	46.2667	5941.06	13.2799	5941.06	45.8106
5940.34	18.3898	5940.34	38.2422	5940.34	3.38479	5940.34	20.2277	5940.34	25.2138	5940.34	27.9059	5940.34	13.7986	5940.34	28.5051	5940.34	5.91046	5940.34	45.6623	5940.34	13.7451	5940.34	48.4214
5939.62	17.2345	5939.62	38.4768	5939.62	2.68702	5939.62	19.8735	5939.62	21.8493	5939.62	28.1472	5939.62	14.5564	5939.62	29.334	5939.62	6.15154	5939.62	45.1821	5939.62	14.1902	5939.62	50.875
5938.89	16.0865	5938.89	38.569	5938.89	1.92626	5938.89	19.5626	5938.89	18.5093	5938.89	28.2035	5938.89	15.2089	5938.89	30.2023	5938.89	6.33516	5938.89	44.8337	5938.89	14.6215	5938.89	53.1581
5938.17	14.9529	5938.17	38.5178	5938.17	1.11101	5938.17	19.2853	5938.17	15.2361	5938.17	28.0697	5938.17	15.75	5938.17	31.1054	5938.17	6.45796	5938.17	44.6226	5938.17	15.0453	5938.17	55.259
5937.45	13.8403	5937.45	38.3245	5937.45	0.252	5937.45	19.0314	5937.45	12.0699	5937.45	27.7431	5937.45	16.1742	5937.45	32.0376	5937.45	6.51758	5937.45	44.5517	5937.45	15.4685	5937.45	57.1674
5936.73	12.755	5936.73	37.9923	5936.73	-0.63794	5936.73	18.79	5936.73	9.04887	5936.73	27.2239	5936.73	16.4759	5936.73	32.9925	5936.73	6.51278	5936.73	44.6211	5936.73	15.8978	5936.73	58.8744
5936.01	11.7026	5936.01	37.5269	5936.01	-1.54407	5936.01	18.5496	5936.01	6.20836	5936.01	26.5153	5936.01	16.6505	5936.01	33.9627	5936.01	6.44344	5936.01	44.8284	5936.01	16.3397	5936.01	60.3727
5935.29	10.6881	5935.29	36.936	5935.29	-2.44991	5935.29	18.2993	5935.29	3.58017	5935.29	25.6227	5935.29	16.6938	5935.29	34.9401	5935.29	6.3106	5935.29	45.1684	5935.29	16.8003	5935.29	61.6564
5934.57	9.71569	5934.57	36.2295	5934.57	-3.33756	5934.57	18.028	5934.57	1.19218	5934.57	24.5541	5934.57	16.6022	5934.57	35.916	5934.57	6.11649	5934.57	45.6331	5934.57	17.2851	5934.57	62.7211
5933.85	8.78874	5933.85	35.4196	5933.85	-4.188	5933.85	17.7257	5933.85	-0.93208	5933.85	23.3199	5933.85	16.3733	5933.85	36.8812	5933.85	5.8645	5933.85	46.2119	5933.85	17.7985	5933.85	63.5639
5933.13	7.90984	5933.13	34.5201	5933.13	-4.98141	5933.13	17.3831	5933.13	-2.77383	5933.13	21.9324	5933.13	16.0054	5933.13	37.8258	5933.13	5.55921	5933.13	46.8916	5933.13	18.3442	5933.13	64.1829
5932.41	7.08073	5932.41	33.5471	5932.41	-5.69759	5932.41	16.9923	5932.41	-4.31927	5932.41	20.4058	5932.41	15.498	5932.41	38.7399	5932.41	5.20627	5932.41	47.6569	5932.41	18.9242	5932.41	64.5779
5931.69	6.30225	5931.69	32.5179	5931.69	-6.31633	5931.69	16.5469	5931.69	-5.55982	5931.69	18.7556	5931.69	14.8517	5931.69	39.6133	5931.69	4.81244	5931.69	48.4902	5931.69	19.5394	5931.69	64.7496
5930.97	5.57444	5930.97	31.4513	5930.97	-6.81785	5930.97	16.0421	5930.97	-6.49214	5930.97	16.9986	5930.97	14.0686	5930.97	40.4358	5930.97	4.38545	5930.97	49.3724	5930.97	20.1889	5930.97	64.7
5930.25	4.8965	5930.25	30.3673	5930.25	-7.18319	5930.25	15.4751	5930.25	-7.11819	5930.25	15.1526	5930.25	13.1521	5930.25	41.1975	5930.25	3.93399	5930.25	50.2829	5930.25	20.87	5930.25	64.4319
5929.53	4.26687	5929.53	29.2867	5929.53	-7.3947	5929.53	14.8451	5929.53	-7.4451	5929.53	13.2358	5929.53	12.1068	5929.53	41.8885	5929.53	3.46752	5929.53	51.2002	5929.53	21.5785	5929.53	63.9492
5928.81	3.68329	5928.81	28.2308	5928.81	-7.43636	5928.81	14.1535	5928.81	-7.48502	5928.81	11.2667	5928.81	10.9392	5928.81	42.4995	5928.81	2.99623	5928.81	52.1023	5928.81	22.3081	5928.81	63.2566
5928.08	3.1429	5928.08	27.2209	5928.08	-7.29426	5928.08	13.4038	5928.08	-7.25482	5928.08	9.26396	5928.08	9.65698	5928.08	43.0219	5928.08	2.53087	5928.08	52.9668	5928.08	23.0506	5928.08	62.3596
5927.36	2.6423	5927.36	26.2785	5927.36	-6.95689	5927.36	12.6018	5927.36	-6.77574	5927.36	7.24551	5927.36	8.26955	5927.36	43.4477	5927.36	2.08264	5927.36	53.772	5927.36	23.796	5927.36	61.2643
5926.64	2.17766	5926.64	25.424	5926.64	-6.41551	5926.64	11.7552	5926.64	-6.07299	5926.64	5.22893	5926.64	6.7877	5926.64	43.7697	5926.64	1.66306	5926.64	54.4971	5926.64	24.5326	5926.64	59.9773
5925.92	1.74485	5925.92	24.6775	5925.92	-5.66439	5925.92	10.8738	5925.92	-5.1752	5925.92	3.23088	5925.92	5.22366	5925.92	43.9819	5925.92	1.28378	5925.92	55.1223	5925.92	25.247	5925.92	58.5061
5925.2	1.33958	5925.2	24.0574	5925.2	-4.70108	5925.2	9.96931	5925.2	-4.11394	5925.2	1.2669	5925.2	3.59105	5925.2	44.0791	5925.2	0.95643	5925.2	55.6298	5925.2	25.9243	5925.2	56.8583
5924.48	0.95748	5924.48	23.5806	5924.48	-3.52653	5924.48	9.05487	5924.48	-2.92304	5924.48	-0.64876	5924.48	1.9047	5924.48	44.0575	5924.48	0.6925	5924.48	56.004	5924.48	26.5485	5924.48	55.0421
5923.76	0.59429	5923.76	23.2622	5923.76	-2.14524	5923.76	8.14508	5923.76	-1.638	5923.76	-2.50328	5923.76	0.18058	5923.76	43.9147	5923.76	0.50314	5923.76	56.2319	5923.76	27.1023	5923.76	53.0664
5923.04	0.24594	5923.04	23.115	5923.04	-0.56526	5923.04	7.25557	5923.04	-0.2953	5923.04	-4.28543	5923.04	-1.56443	5923.04	43.6494	5923.04	0.399	5923.04	56.3034	5923.04	27.5678	5923.04	50.9401
5922.32	-0.09131	5922.32	23.1493	5922.32	1.20182	5922.32	6.40271	5922.32	1.06827	5922.32	-5.98563	5922.32	-3.31267	5922.32	43.2619	5922.32	0.39013	5922.32	56.2118	5922.32	27.9267	5922.32	48.6729
5921.6	-0.4207	5921.6	23.3727	5921.6	3.14097	5921.6	5.60326	5921.6	2.4163	5921.6	-7.59599	5921.6	-5.04592	5921.6	42.7539	5921.6	0.48578	5921.6	55.9538	5921.6	28.1605	5921.6	46.2747
5920.88	-0.74495	5920.88	23.7898	5920.88	5.23388	5920.88	4.87397	5920.88	3.71343	5920.88	-9.1103	5920.88	-6.74563	5920.88	42.1286	5920.88	0.69423	5920.88	55.5299	5920.88	28.2511	5920.88	43.7559
5920.16	-1.06606	5920.16	24.4022	5920.16	7.45922	5920.16	4.23124	5920.16	4.92599	5920.16	-10.5241	5920.16	-8.39317	5920.16	41.3906	5920.16	1.02278	5920.16	54.944	5920.16	28.1811	5920.16	41.1275
5919.44	-1.38529	5919.44	25.2085	5919.44	9.79291	5919.44	3.6907	5919.44	6.02263	5919.44	-11.8344	5919.44	-9.97005	5919.44	40.5462	5919.44	1.4775	5919.44	54.2043	5919.44	27.9338	5919.44	38.401
5918.72	-1.70305	5918.72	26.204	5918.72	12.2085	5918.72	3.26687	5918.72	6.97488	5918.72	-13.0399	5918.72	-11.4582	5918.72	39.6029	5918.72	2.06323	5918.72	53.3225	5918.72	27.4942	5918.72	35.5885
5917.99	-2.01886	5917.99	27.3807	5917.99	14.6775	5917.99	2.97277	5917.99	7.75766	5917.99	-14.1406	5917.99	-12.8402	5917.99	38.5696	5917.99	2.78341	5917.99	52.3139	5917.99	26.849	5917.99	32.7025
5917.27	-2.3313	5917.27	28.7277	5917.27	17.17	5917.27	2.81961	5917.27	8.34975	5917.27	-15.1376	5917.27	-14.0996	5917.27	37.4568	5917.27	3.64007	5917.27	51.1973	5917.27	25.987	5917.27	29.7563
5916.55	-2.63804	5916.55	30.2309	5916.55	19.655	5916.55	2.81646	5916.55	8.73413	5916.55	-16.0334	5916.55	-15.2211	5916.55	36.2759	5916.55	4.63376	5916.55	49.9944	5916.55	24.8994	5916.55	26.7638
5915.83	-2.93578	5915.83	31.8736	5915.83	22.1008	5915.83	2.97	5915.83	8.89833	5915.83	-16.831	5915.83	-16.1909	5915.83	35.0397	5915.83	5.76352	5915.83	48.7297	5915.83	23.5802	5915.83	23.7396
5915.11	-3.22032	5915.11	33.6363	5915.11	24.4761	5915.11	3.28428	5915.11	8.83459	5915.11	-17.5342	5915.11	-16.9965	5915.11	33.7618	5915.11	7.02682	5915.11	47.4302	5915.11	22.0262	5915.11	20.699
5914.39	-3.48659	5914.39	35.4974	5914.39	26.7497	5914.39	3.76058	5914.39	8.54003	5914.39	-18.1475	5914.39	-17.6278	5914.39	32.4569	5914.39	8.41966	5914.39	46.1246	5914.39	20.2376	5914.39	17.6579
5913.67	-3.72874	5913.67	37.4332	5913.67	28.8918	5913.67	4.39727	5913.67	8.01669	5913.67	-18.6755	5913.67	-18.0763	5913.67	31.1404	5913.67	9.93652	5913.67	44.8427	5913.67	18.2178	5913.67	14.6329
5912.95	-3.94021	5912.95	39.4181	5912.95	30.8741	5912.95	5.18972	5912.95	7.27146	5912.95	-19.1228	5912.95	-18.3357	5912.95	29.8281	5912.95	11.5704	5912.95	43.6152	5912.95	15.9736	5912.95	11.6411
5912.23	-4.11388	5912.23	41.4256	5912.23	32.6703	5912.23	6.1304	5912.23	6.31592	5912.23	-19.4941	5912.23	-18.4022	5912.23	28.5366	5912.23	13.313	5912.23	42.4728	5912.23	13.5153	5912.23	8.70023
5911.51	-4.24212	5911.51	43.428	5911.51	34.2567	5911.51	7.20886	5911.51	5.16619	5911.51	-19.7937	5911.51	-18.2743	5911.51	27.2825	5911.51	15.1547	5911.51	41.4457	5911.51	10.8566	5911.51	5.82841
5910.79	-4.31703	5910.79	45.3974	5910.79	35.6127	5910.79	8.41186	5910.79	3.84257	5910.79	-20.0254	5910.79	-17.9528	5910.79	26.0826	5910.79	17.0845	5910.79	40.5629	5910.79	8.01457	5910.79	3.0441
5910.07	-4.33053	5910.07	47.3058	5910.07	36.7209	5910.07	9.72362	5910.07	2.36918	5910.07	-20.1926	5910.07	-17.4412	5910.07	24.9535	5910.07	19.0905	5910.07	39.8516	5910.07	5.00924	5910.07	0.36593
5909.35	-4.27454	5909.35	49.1255	5909.35	37.5677	5909.35	11.126	5909.35	0.77352	5909.35	-20.2981	5909.35	-16.7452	5909.35	23.9118	5909.35	21.1599	5909.35	39.3367	5909.35	1.86376	5909.35	-2.1874
5908.63	-4.14116	5908.63	50.8298	5908.63	38.1432	5908.63	12.5989	5908.63	-0.91405	5908.63	-20.3437	5908.63	-15.8731	5908.63	22.9733	5908.63	23.279	5908.63	39.0399	5908.63	-1.39616	5908.63	-4.59736
5907.9	-3.92289	5907.9	52.3932	5907.9	38.4419	5907.9	14.1204	5907.9	-2.66084	5907.9	-20.3306	5907.9	-14.8354	5907.9	22.1533	5907.9	25.4333	5907.9	38.9799	5907.9	-4.74248	5907.9	-6.84573
5907.18	-3.6127	5907.18	53.7917	5907.18	38.4621	5907.18	15.6674	5907.18	-4.43243	5907.18	-20.2593	5907.18	-13.6447	5907.18	21.4663	5907.18	27.6082	5907.18	39.1709	5907.18	-8.14524	5907.18	-8.91483
5906.46	-3.20436	5906.46	55.0038	5906.46	38.2066	5906.46	17.2159	5906.46	-6.19333	5906.46	-20.1292	5906.46	-12.3158	5906.46	20.9258	5906.46	29.7883	5906.46	39.6232	5906.46	-11.5731	5906.46	-10.7878
5905.74	-2.69246	5905.74	56.0098	5905.74	37.6823	5905.74	18.7414	5905.74	-7.90754	5905.74	-19.9391	5905.74	-10.8653	5905.74	20.544	5905.74	31.9584	5905.74	40.3424	5905.74	-14.9935	5905.74	-12.4486
5905.02	-2.0727	5905.02	56.7931	5905.02	36.9001	5905.02	20.2195	5905.02	-9.53928	5905.02	-19.6874	5905.02	-9.31124	5905.02	20.3318	5905.02	34.1032	5905.02	41.329	5905.02	-18.3736	5905.02	-13.8828
5904.3	-1.34193	5904.3	57.3399	5904.3	35.8747	5904.3	21.6263	5904.3	-11.0536	5904.3	-19.3715	5904.3	-7.67327	5904.3	20.2987	5904.3	36.2077	5904.3	42.5788	5904.3	-21.6805	5904.3	-15.077
5903.58	-0.49841	5903.58	57.6394	5903.58	34.6244	5903.58	22.9387	5903.58	-12.4169	5903.58	-18.9885	5903.58	-5.97206	5903.58	20.4523	5903.58	38.2571	5903.58	44.0824	5903.58	-24.8819	5903.58	-16.0199
5902.86	0.45821	5902.86	57.6842	5902.86	33.1709	5902.86	24.1353	5902.86	-13.5978	5902.86	-18.5353	5902.86	-4.22917	5902.86	20.7986	5902.86	40.2373	5902.86	45.8256	5902.86	-27.9463	5902.86	-16.7018
5902.14	1.52669	5902.14	57.4702	5902.14	31.5385	5902.14	25.1963	5902.14	-14.5673	5902.14	-18.0084	5902.14	-2.46674	5902.14	21.3417	5902.14	42.1347	5902.14	47.7892	5902.14	-30.8442	5902.14	-17.1155
5901.42	2.70417	5901.42	56.9969	5901.42	29.7542	5901.42	26.1042	5901.42	-15.2998	5901.42	-17.4046	5901.42	-0.70722	5901.42	22.0837	5901.42	43.9368	5901.42	49.9495	5901.42	-33.5479	5901.42	-17.2559
5900.7	3.9861	5900.7	56.2669	5900.7	27.8468	5900.7	26.8442	5900.7	-15.773	5900.7	-16.7206	5900.7	1.02695	5900.7	23.0244	5900.7	45.6319	5900.7	52.2787	5900.7	-36.0324	5900.7	-17.1205
5899.98	5.36626	5899.98	55.2864	5899.98	25.8464	5899.98	27.4043	5899.98	-15.9687	5899.98	-15.9535	5899.98	2.71361	5899.98	24.1617	5899.98	47.2093	5899.98	54.7451	5899.98	-38.2755	5899.98	-16.7096
5899.26	6.83673	5899.26	54.0645	5899.26	23.7843	5899.26	27.7757	5899.26	-15.8729	5899.26	-15.1011	5899.26	4.33114	5899.26	25.4913	5899.26	48.6597	5899.26	57.3138	5899.26	-40.2587	5899.26	-16.0262
5898.54	8.38793	5898.54	52.6137	5898.54	21.6921	5898.54	27.9531	5898.54	-15.4763	5898.54	-14.1617	5898.54	5.85875	5898.54	27.0065	5898.54	49.975	5898.54	59.9473	5898.54	-41.9668	5898.54	-15.076
5897.81	10.0087	5897.81	50.9488	5897.81	19.601	5897.81	27.9345	5897.81	-14.7742	5897.81	-13.1346	5897.81	7.27672	5897.81	28.6987	5897.81	51.1483	5897.81	62.6059	5897.81	-43.3889	5897.81	-13.8679
5897.09	11.6864	5897.09	49.0877	5897.09	17.5417	5897.09	27.7216	5897.09	-13.7665	5897.09	-12.0198	5897.09	8.56663	5897.09	30.5569	5897.09	52.1743	5897.09	65.2489	5897.09	-44.5179	5897.09	-12.4136
5896.37	13.4069	5896.37	47.0499	5896.37	15.5437	5896.37	27.3197	5896.37	-12.4583	5896.37	-10.8188	5896.37	9.71158	5896.37	32.5681	5896.37	53.0491	5896.37	67.8346	5896.37	-45.3511	5896.37	-10.7275
5895.65	15.1549	5895.65	44.8574	5895.65	13.6347	5895.65	26.7374	5895.65	-10.859	5895.65	-9.5342	5895.65	10.6964	5895.65	34.7173	5895.65	53.7699	5895.65	70.3218	5895.65	-45.8901	5895.65	-8.82683
5894.93	16.9142	5894.93	42.5332	5894.93	11.8402	5894.93	25.9869	5894.93	-8.98276	5894.93	-8.16961	5894.93	11.5076	5894.93	36.9874	5894.93	54.3358	5894.93	72.6701	5894.93	-46.1409	5894.93	-6.73158
5894.21	18.6675	5894.21	40.1018	5894.21	10.1833	5894.21	25.0833	5894.21	-6.84814	5894.21	-6.73022	5894.21	12.134	5894.21	39.3598	5894.21	54.7468	5894.21	74.8406	5894.21	-46.1132	5894.21	-4.46399
5893.49	20.3969	5893.49	37.5883	5893.49	8.68394	5893.49	24.0447	5893.49	-4.4776	5893.49	-5.22245	5893.49	12.5661	5893.49	41.8141	5893.49	55.0045	5893.49	76.797	5893.49	-45.8211	5893.49	-2.04859
5892.77	22.0841	5892.77	35.0183	5892.77	7.35914	5892.77	22.8917	5892.77	-1.89729	5892.77	-3.65407	5892.77	12.7969	5892.77	44.3285	5892.77	55.1116	5892.77	78.506	5892.77	-45.2822	5892.77	0.48821
5892.05	23.7105	5892.05	32.4172	5892.05	6.2223	5892.05	21.6471	5892.05	0.86338	5892.05	-2.03409	5892.05	12.8213	5892.05	46.8798	5892.05	55.0721	5892.05	79.9379	5892.05	-44.5174	5892.05	3.11834
5891.33	25.2577	5891.33	29.8103	5891.33	5.28332	5891.33	20.3352	5891.33	3.77227	5891.33	-0.37269	5891.33	12.6366	5891.33	49.444	5891.33	54.8908	5891.33	81.0672	5891.33	-43.5506	5891.33	5.8125
5890.61	26.7075	5890.61	27.222	5890.61	4.54836	5890.61	18.9818	5890.61	6.79497	5890.61	1.31888	5890.61	12.2421	5890.61	51.9962	5890.61	54.5738	5890.61	81.8734	5890.61	-42.4083	5890.61	8.54045
5889.89	28.0424	5889.89	24.6756	5889.89	4.01993	5889.89	17.6133	5889.89	9.89538	5889.89	3.02842	5889.89	11.6393	5889.89	54.511	5889.89	54.1275	5889.89	82.3408	5889.89	-41.1189	5889.89	11.2715
5889.17	29.2455	5889.17	22.1932	5889.17	3.69686	5889.17	16.2566	5889.17	13.0363	5889.17	4.74301	5889.17	10.8318	5889.17	56.9628	5889.17	53.5595	5889.17	82.4593	5889.17	-39.7123	5889.17	13.9747
5888.45	30.3013	5888.45	19.7951	5888.45	3.57446	5888.45	14.9382	5888.45	16.18	5888.45	6.44912	5888.45	9.82504	5888.45	59.3259	5888.45	52.8774	5888.45	82.2244	5888.45	-38.2195	5888.45	16.6197
5887.73	31.1952	5887.73	17.4999	5887.73	3.64467	5887.73	13.6838	5887.73	19.2888	5887.73	8.13285	5887.73	8.6263	5887.73	61.575	5887.73	52.0894	5887.73	81.6372	5887.73	-36.6717	5887.73	19.1768
5887	31.9146	5887	15.3241	5887	3.89631	5887	12.5181	5887	22.3255	5887	9.78017	5887	7.24465	5887	63.6854	5887	51.2041	5887	80.7047	5887	-35.0999	5887	21.6174
5886.28	32.4482	5886.28	13.282	5886.28	4.31538	5886.28	11.4639	5886.28	25.2544	5886.28	11.3771	5886.28	5.69065	5886.28	65.6334	5886.28	50.2297	5886.28	79.4393	5886.28	-33.5344	5886.28	23.9146
5885.56	32.787	5885.56	11.3856	5885.56	4.88538	5885.56	10.542	5885.56	28.0412	5885.56	12.91	5885.56	3.97627	5885.56	67.3964	5885.56	49.1747	5885.56	77.8588	5885.56	-32.0042	5885.56	26.0435
5884.84	32.924	5884.84	9.64475	5884.84	5.58771	5884.84	9.7708	5884.84	30.6539	5884.84	14.3657	5884.84	2.11474	5884.84	68.9534	5884.84	48.0472	5884.84	75.9859	5884.84	-30.5362	5884.84	27.9816
5884.12	32.8544	5884.12	8.06671	5884.12	6.40204	5884.12	9.16567	5884.12	33.0634	5884.12	15.732	5884.12	0.12033	5884.12	70.285	5884.12	46.855	5884.12	73.8481	5884.12	-29.1554	5884.12	29.7091
5883.4	32.5756	5883.4	6.65657	5883.4	7.30677	5883.4	8.73904	5883.4	35.2435	5883.4	16.9975	5883.4	-1.99179	5883.4	71.3741	5883.4	45.6054	5883.4	71.4768	5883.4	-27.8835	5883.4	31.2093
5882.68	32.0879	5882.68	5.41715	5882.68	8.27949	5882.68	8.49997	5882.68	37.1713	5882.68	18.1519	5882.68	-4.20568	5882.68	72.2056	5882.68	44.305	5882.68	68.9069	5882.68	-26.7395	5882.68	32.4686
5881.96	31.3935	5881.96	4.34913	5881.96	9.29738	5881.96	8.45411	5881.96	38.8278	5881.96	19.1867	5881.96	-6.50488	5881.96	72.7669	5881.96	42.9599	5881.96	66.1759	5881.96	-25.7387	5881.96	33.4771
5881.24	30.4976	5881.24	3.45119	5881.24	10.3377	5881.24	8.60355	5881.24	40.1979	5881.24	20.0946	5881.24	-8.87251	5881.24	73.0484	5881.24	41.5755	5881.24	63.3238	5881.24	-24.8926	5881.24	34.2286
5880.52	29.4075	5880.52	2.72018	5880.52	11.3781	5880.52	8.94688	5880.52	41.2707	5880.52	20.8699	5880.52	-11.2914	5880.52	73.0429	5880.52	40.1562	5880.52	60.3917	5880.52	-24.2091	5880.52	34.7203
5879.8	28.1331	5879.8	2.15134	5879.8	12.3974	5879.8	9.47922	5879.8	42.0392	5879.8	21.5093	5879.8	-13.7444	5879.8	72.7465	5879.8	38.7056	5879.8	57.4212	5879.8	-23.6917	5879.8	34.9537
5879.08	26.6867	5879.08	1.73842	5879.08	13.3753	5879.08	10.1924	5879.08	42.5009	5879.08	22.0105	5879.08	-16.2143	5879.08	72.1582	5879.08	37.2267	5879.08	54.454	5879.08	-23.3403	5879.08	34.9336
5878.36	25.0824	5878.36	1.47401	5878.36	14.2934	5878.36	11.075	5878.36	42.6571	5878.36	22.3741	5878.36	-18.6838	5878.36	71.28	5878.36	35.7213	5878.36	51.5306	5878.36	-23.1503	5878.36	34.6689
5877.64	23.3369	5877.64	1.34968	5877.64	15.1353	5877.64	12.113	5877.64	42.5136	5877.64	22.6019	5877.64	-21.1364	5877.64	70.1173	5877.64	34.1909	5877.64	48.6899	5877.64	-23.1139	5877.64	34.1717
5876.91	21.4684	5876.91	1.35626	5876.91	15.8865	5876.91	13.2896	5876.91	42.0797	5876.91	22.6978	5876.91	-23.5554	5876.91	68.6782	5876.91	32.6357	5876.91	45.9685	5876.91	-23.2192	5876.91	33.4577
5876.19	19.4968	5876.19	1.48404	5876.19	16.535	5876.19	14.5859	5876.19	41.3682	5876.19	22.6679	5876.19	-25.9248	5876.19	66.9741	5876.19	31.0556	5876.19	43.3999	5876.19	-23.4511	5876.19	32.5456
5875.47	17.4435	5875.47	1.72296	5875.47	17.0716	5875.47	15.9812	5875.47	40.3957	5875.47	22.5198	5875.47	-28.2292	5875.47	65.0192	5875.47	29.4499	5875.47	41.0139	5875.47	-23.7915	5875.47	31.4569
5874.75	15.3311	5874.75	2.06284	5874.75	17.4894	5874.75	17.4536	5874.75	39.1813	5874.75	22.2625	5874.75	-30.4536	5874.75	62.8302	5874.75	27.8171	5874.75	38.8365	5874.75	-24.2198	5874.75	30.2155
5874.03	13.1828	5874.03	2.49359	5874.03	17.7843	5874.03	18.9802	5874.03	37.7471	5874.03	21.9072	5874.03	-32.5838	5874.03	60.4267	5874.03	26.1557	5874.03	36.8889	5874.03	-24.7129	5874.03	28.8473
5873.31	11.0228	5873.31	3.00531	5873.31	17.9549	5873.31	20.5377	5873.31	36.1171	5873.31	21.4658	5873.31	-34.6062	5873.31	57.8302	5873.31	24.4639	5873.31	35.1876	5873.31	-25.2464	5873.31	27.3801
5872.59	8.87542	5872.59	3.58846	5872.59	18.0026	5872.59	22.1029	5872.59	34.3172	5872.59	20.9517	5872.59	-36.5081	5872.59	55.0646	5872.59	22.7395	5872.59	33.7441	5872.59	-25.7944	5872.59	25.8424
5871.87	6.7649	5871.87	4.23397	5871.87	17.9309	5871.87	23.6529	5871.87	32.3747	5871.87	20.3792	5871.87	-38.2774	5871.87	52.1551	5871.87	20.9809	5871.87	32.5647	5871.87	-26.3306	5871.87	24.2636
5871.15	4.7153	5871.15	4.93332	5871.15	17.746	5871.15	25.1661	5871.15	30.3177	5871.15	19.7631	5871.15	-39.9031	5871.15	49.1285	5871.15	19.1861	5871.15	31.6506	5871.15	-26.8284	5871.15	22.6735
5870.43	2.75005	5870.43	5.67862	5870.43	17.4561	5870.43	26.6221	5870.43	28.1748	5870.43	19.1188	5870.43	-41.3748	5870.43	46.0126	5870.43	17.354	5870.43	30.998	5870.43	-27.2617	5870.43	21.1012
5869.71	0.89166	5869.71	6.46263	5869.71	17.0712	5869.71	28.0021	5869.71	25.9745	5869.71	18.4619	5869.71	-42.6832	5869.71	42.8357	5869.71	15.4837	5869.71	30.5982	5869.71	-27.6052	5869.71	19.5753
5868.99	-0.83852	5868.99	7.27876	5868.99	16.603	5868.99	29.2894	5868.99	23.7449	5868.99	17.8079	5868.99	-43.82	5868.99	39.6267	5868.99	13.575	5868.99	30.4382	5868.99	-27.8351	5868.99	18.1232
5868.27	-2.42061	5868.27	8.12105	5868.27	16.0648	5868.27	30.4699	5868.27	21.5131	5868.27	17.1721	5868.27	-44.7779	5868.27	36.4139	5868.27	11.6286	5868.27	30.5006	5868.27	-27.9297	5868.27	16.7704
5867.55	-3.83642	5867.55	8.98417	5867.55	15.4704	5867.55	31.5318	5867.55	19.3052	5867.55	16.5693	5867.55	-45.5505	5867.55	33.2254	5867.55	9.64588	5867.55	30.7646	5867.55	-27.8693	5867.55	15.5405
5866.82	-5.06971	5866.82	9.86335	5866.82	14.8348	5866.82	32.4661	5866.82	17.1456	5866.82	16.0135	5866.82	-46.1327	5866.82	30.0883	5866.82	7.62942	5866.82	31.2061	5866.82	-27.6369	5866.82	14.4545
5866.1	-6.10636	5866.1	10.7543	5866.1	14.1731	5866.1	33.2666	5866.1	15.0567	5866.1	15.5177	5866.1	-46.5204	5866.1	27.0283	5866.1	5.58286	5866.1	31.7989	5866.1	-27.2187	5866.1	13.5308
5865.38	-6.93456	5865.38	11.653	5865.38	13.5005	5865.38	33.9298	5865.38	13.059	5865.38	15.0936	5865.38	-46.7109	5865.38	24.0698	5865.38	3.51094	5865.38	32.5146	5865.38	-26.6041	5865.38	12.7845
5864.66	-7.545	5864.66	12.556	5864.66	12.8319	5864.66	34.4554	5864.66	11.1704	5864.66	14.7521	5864.66	-46.7025	5864.66	21.2348	5864.66	1.41965	5864.66	33.3238	5864.66	-25.7858	5864.66	12.2276
5863.94	-7.9309	5863.94	13.4599	5863.94	12.1818	5863.94	34.8455	5863.94	9.40644	5863.94	14.5018	5863.94	-46.4951	5863.94	18.5435	5863.94	-0.68382	5863.94	34.1968	5863.94	-24.7601	5863.94	11.8685
5863.22	-8.08816	5863.22	14.3614	5863.22	11.5636	5863.22	35.1048	5863.22	7.77988	5863.22	14.3504	5863.22	-46.0896	5863.22	16.0131	5863.22	-2.79107	5863.22	35.1039	5863.22	-23.5271	5863.22	11.7121
5862.5	-8.01538	5862.5	15.2575	5862.5	10.99	5862.5	35.2404	5862.5	6.30083	5862.5	14.3036	5862.5	-45.4886	5862.5	13.6585	5862.5	-4.89249	5862.5	36.0164	5862.5	-22.0902	5862.5	11.7596
5861.78	-7.71386	5861.78	16.1448	5861.78	10.4719	5861.78	35.2616	5861.78	4.97666	5861.78	14.3655	5861.78	-44.6959	5861.78	11.4916	5861.78	-6.97739	5861.78	36.9075	5861.78	-20.4567	5861.78	12.0087
5861.06	-7.1876	5861.06	17.0202	5861.06	10.0191	5861.06	35.1792	5861.06	3.81202	5861.06	14.538	5861.06	-43.7171	5861.06	9.52099	5861.06	-9.03402	5861.06	37.7522	5861.06	-18.6369	5861.06	12.4536
5860.34	-6.44321	5860.34	17.8801	5860.34	9.63957	5860.34	35.0057	5860.34	2.80891	5860.34	14.8217	5860.34	-42.5589	5860.34	7.75252	5860.34	-11.0497	5860.34	38.5284	5860.34	-16.6444	5860.34	13.085
5859.62	-5.48986	5859.62	18.7211	5859.62	9.33955	5859.62	34.7546	5859.62	1.96682	5859.62	15.2149	5859.62	-41.2297	5859.62	6.18877	5859.62	-13.011	5859.62	39.2171	5859.62	-14.4958	5859.62	13.8906
5858.9	-4.33908	5858.9	19.5392	5858.9	9.12346	5858.9	34.4402	5858.9	1.28286	5858.9	15.7146	5858.9	-39.7394	5858.9	4.82923	5858.9	-14.9039	5858.9	39.8033	5858.9	-12.2102	5858.9	14.855
5858.18	-3.00467	5858.18	20.3306	5858.18	8.99384	5858.18	34.0768	5858.18	0.75197	5858.18	16.3157	5858.18	-38.0993	5858.18	3.67045	5858.18	-16.7137	5858.18	40.2755	5858.18	-9.80892	5858.18	15.9602
5857.46	-1.5025	5857.46	21.0912	5857.46	8.95139	5857.46	33.679	5857.46	0.36706	5857.46	17.0117	5857.46	-36.3221	5857.46	2.70608	5857.46	-18.4258	5857.46	40.6266	5857.46	-7.31511	5857.46	17.1859
5856.73	0.14975	5856.73	21.8167	5856.73	8.99497	5856.73	33.2607	5856.73	0.11935	5856.73	17.7946	5856.73	-34.422	5856.73	1.92714	5856.73	-20.0252	5856.73	40.8537	5856.73	-4.75342	5856.73	18.5101
5856.01	1.93277	5856.01	22.503	5856.01	9.12174	5856.01	32.835	5856.01	-0.0015	5856.01	18.6549	5856.01	-32.4144	5856.01	1.32221	5856.01	-21.4972	5856.01	40.9582	5856.01	-2.14947	5856.01	19.9088
5855.29	3.82592	5855.29	23.1458	5855.29	9.32722	5855.29	32.4139	5855.29	-0.00703	5855.29	19.582	5855.29	-30.3158	5855.29	0.87775	5855.29	-22.8277	5855.29	40.9459	5855.29	0.47054	5855.29	21.3575
5854.57	5.80746	5854.57	23.741	5854.57	9.60545	5854.57	32.0079	5854.57	0.09022	5854.57	20.5641	5854.57	-28.1439	5854.57	0.57836	5854.57	-24.003	5854.57	40.8265	5854.57	3.08029	5854.57	22.8304
5853.85	7.85491	5853.85	24.2849	5853.85	9.94916	5853.85	31.6258	5853.85	0.27699	5853.85	21.5887	5853.85	-25.9174	5853.85	0.40717	5853.85	-25.0101	5853.85	40.6135	5853.85	5.6537	5853.85	24.3019
5853.13	9.94525	5853.13	24.7741	5853.13	10.35	5853.13	31.2744	5853.13	0.53959	5853.13	22.6425	5853.13	-23.6556	5853.13	0.34625	5853.13	-25.8376	5853.13	40.3238	5853.13	8.16543	5853.13	25.7465
5852.41	12.0553	5852.41	25.2056	5852.41	10.7985	5852.41	30.9586	5852.41	0.86408	5852.41	23.7113	5852.41	-21.3784	5852.41	0.37691	5852.41	-26.4748	5852.41	39.9775	5852.41	10.5912	5852.41	27.1393
5851.69	14.162	5851.69	25.5771	5851.69	11.2849	5851.69	30.681	5851.69	1.23657	5851.69	24.781	5851.69	-19.106	5851.69	0.48018	5851.69	-26.9129	5851.69	39.597	5851.69	12.9082	5851.69	28.4564
5850.97	16.2426	5850.97	25.8872	5850.97	11.7985	5850.97	30.442	5850.97	1.64337	5850.97	25.8368	5850.97	-16.859	5850.97	0.63723	5850.97	-27.1446	5850.97	39.2068	5850.97	15.0953	5850.97	29.6753
5850.25	18.2753	5850.25	26.1351	5850.25	12.3286	5850.25	30.24	5850.25	2.07125	5850.25	26.8645	5850.25	-14.6575	5850.25	0.82968	5850.25	-27.1644	5850.25	38.8326	5850.25	17.1333	5850.25	30.7753
5849.53	20.2389	5849.53	26.3213	5849.53	12.8644	5849.53	30.0709	5849.53	2.50754	5849.53	27.8493	5849.53	-12.5217	5849.53	1.04012	5849.53	-26.9689	5849.53	38.5008	5849.53	19.0055	5849.53	31.7378
5848.81	22.1138	5848.81	26.447	5848.81	13.3953	5848.81	29.9289	5848.81	2.94032	5848.81	28.7773	5848.81	-10.4708	5848.81	1.25238	5848.81	-26.5567	5848.81	38.2381	5848.81	20.6973	5848.81	32.5464
5848.09	23.8817	5848.09	26.5147	5848.09	13.911	5848.09	29.8065	5848.09	3.35849	5848.09	29.6348	5848.09	-8.52342	5848.09	1.45193	5848.09	-25.9285	5848.09	38.0703	5848.09	22.1969	5848.09	33.1873
5847.37	25.526	5847.37	26.5283	5847.37	14.402	5847.37	29.6945	5847.37	3.75188	5847.37	30.4086	5847.37	-6.69694	5847.37	1.62617	5847.37	-25.0875	5847.37	38.0221	5847.37	23.4948	5847.37	33.6495
5846.65	27.0321	5846.65	26.4926	5846.65	14.8592	5846.65	29.5823	5846.65	4.1113	5846.65	31.0864	5846.65	-5.00741	5846.65	1.76474	5846.65	-24.0386	5846.65	38.1164	5846.65	24.5845	5846.65	33.9248
5845.92	28.3874	5845.92	26.4137	5845.92	15.2746	5845.92	29.4586	5845.92	4.42858	5845.92	31.6565	5845.92	-3.46925	5845.92	1.85968	5845.92	-22.7894	5845.92	38.3734	5845.92	25.4617	5845.92	34.0079
5845.2	29.5816	5845.2	26.2988	5845.2	15.6412	5845.2	29.3113	5845.2	4.69654	5845.2	32.1085	5845.2	-2.09507	5845.2	1.90565	5845.2	-21.3493	5845.2	38.8107	5845.2	26.125	5845.2	33.8964
5844.48	30.6066	5844.48	26.1565	5844.48	15.953	5844.48	29.1281	5844.48	4.90903	5844.48	32.4328	5844.48	-0.89541	5844.48	1.90006	5844.48	-19.73	5844.48	39.4421	5844.48	26.575	5844.48	33.5907
5843.76	31.4567	5843.76	25.996	5843.76	16.2053	5843.76	28.8967	5843.76	5.06085	5843.76	32.6213	5843.76	0.12141	5843.76	1.84307	5843.76	-17.9451	5843.76	40.2779	5843.76	26.815	5843.76	33.0943
5843.04	32.1288	5843.04	25.8275	5843.04	16.3944	5843.04	28.6054	5843.04	5.14772	5843.04	32.6665	5843.04	0.94945	5843.04	1.73767	5843.04	-16.0097	5843.04	41.3239	5843.04	26.8501	5843.04	32.4131
5842.32	32.6221	5842.32	25.6621	5842.32	16.5181	5842.32	28.2433	5842.32	5.16616	5842.32	32.563	5842.32	1.58531	5842.32	1.58959	5842.32	-13.9409	5842.32	42.582	5842.32	26.6873	5842.32	31.5556
5841.6	32.9382	5841.6	25.5111	5841.6	16.5753	5841.6	27.8006	5841.6	5.11352	5841.6	32.306	5841.6	2.02814	5841.6	1.40715	5841.6	-11.757	5841.6	44.0491	5841.6	26.3352	5841.6	30.5326
5840.88	33.0811	5840.88	25.3864	5840.88	16.5661	5840.88	27.269	5840.88	4.98781	5840.88	31.893	5840.88	2.2798	5840.88	1.20114	5840.88	-9.47747	5840.88	45.7179	5840.88	25.804	5840.88	29.357
5840.16	33.057	5840.16	25.2999	5840.16	16.4917	5840.16	26.642	5840.16	4.78765	5840.16	31.3219	5840.16	2.34478	5840.16	0.98457	5840.16	-7.12265	5840.16	47.5765	5840.16	25.1048	5840.16	28.0435
5839.44	32.8742	5839.44	25.2632	5839.44	16.3544	5839.44	25.915	5839.44	4.51221	5839.44	30.5931	5839.44	2.2302	5839.44	0.77239	5839.44	-4.71362	5839.44	49.6088	5839.44	24.2496	5839.44	26.6081
5838.72	32.5432	5838.72	25.2877	5838.72	16.1574	5838.72	25.0857	5838.72	4.16109	5838.72	29.7077	5838.72	1.94573	5838.72	0.58114	5838.72	-2.27179	5838.72	51.7946	5838.72	23.2512	5838.72	25.0682
5838	32.0759	5838	25.3839	5838	15.9049	5838	24.1541	5838	3.73431	5838	28.669	5838	1.50351	5838	0.42867	5838	0.18135	5838	54.1098	5838	22.1225	5838	23.4421
5837.28	31.4859	5837.28	25.5616	5837.28	15.6017	5837.28	23.1227	5837.28	3.23222	5837.28	27.4813	5837.28	0.91791	5837.28	0.33364	5837.28	2.62451	5837.28	56.5272	5837.28	20.8768	5837.28	21.7485
5836.56	30.7883	5836.56	25.8292	5836.56	15.2531	5836.56	21.9965	5836.56	2.65545	5836.56	26.1507	5836.56	0.2054	5836.56	0.31519	5836.56	5.03689	5836.56	59.0166	5836.56	19.5273	5836.56	20.0065
5835.83	29.9991	5835.83	26.1938	5835.83	14.865	5835.83	20.7826	5835.83	2.00495	5835.83	24.6846	5835.83	-0.61571	5835.83	0.39244	5835.83	7.39841	5835.83	61.5456	5835.83	18.0869	5835.83	18.2351
5835.11	29.1351	5835.11	26.6608	5835.11	14.4436	5835.11	19.491	5835.11	1.28192	5835.11	23.0921	5835.11	-1.52556	5835.11	0.58409	5835.11	9.69006	5835.11	64.0798	5835.11	16.5682	5835.11	16.4531
5834.39	28.2138	5834.39	27.2335	5834.39	13.995	5834.39	18.1333	5834.39	0.48784	5834.39	21.3836	5834.39	-2.50305	5834.39	0.90794	5834.39	11.894	5834.39	66.5841	5834.39	14.983	5834.39	14.6784
5833.67	27.2527	5833.67	27.9136	5833.67	13.5256	5833.67	16.7237	5833.67	-0.37548	5833.67	19.5709	5833.67	-3.52613	5833.67	1.38049	5833.67	13.9941	5833.67	69.0226	5833.67	13.3428	5833.67	12.9285
5832.95	26.2695	5832.95	28.7002	5832.95	13.0416	5832.95	15.2777	5832.95	-1.3059	5832.95	17.6668	5832.95	-4.57221	5832.95	2.01653	5832.95	15.9757	5832.95	71.3597	5832.95	11.6583	5832.95	11.2194
5832.23	25.2816	5832.23	29.5904	5832.23	12.5488	5832.23	13.8126	5832.23	-2.30085	5832.23	15.6858	5832.23	-5.61849	5832.23	2.82868	5832.23	17.8259	5832.23	73.5608	5832.23	9.93937	5832.23	9.56611
5831.51	24.3058	5831.51	30.5789	5831.51	12.0528	5831.51	12.3465	5831.51	-3.3573	5831.51	13.6433	5831.51	-6.64236	5831.51	3.82715	5831.51	19.5342	5831.51	75.5926	5831.51	8.19519	5831.51	7.98233
5830.79	23.3579	5830.79	31.6578	5830.79	11.5587	5830.79	10.8986	5830.79	-4.47165	5830.79	11.5556	5830.79	-7.62176	5830.79	5.01933	5830.79	21.0918	5830.79	77.4239	5830.79	6.43419	5830.79	6.4801
5830.07	22.4528	5830.07	32.8172	5830.07	11.071	5830.07	9.48843	5830.07	-5.63964	5830.07	9.44014	5830.07	-8.53557	5830.07	6.40962	5830.07	22.4924	5830.07	79.026	5830.07	4.66409	5830.07	5.06996
5829.35	21.604	5829.35	34.0447	5829.35	10.5936	5829.35	8.13538	5829.35	-6.85631	5829.35	7.31479	5829.35	-9.364	5829.35	7.99911	5829.35	23.7316	5829.35	80.3738	5829.35	2.89195	5829.35	3.76079
5828.63	20.8237	5828.63	35.3261	5828.63	10.1299	5828.63	6.85858	5828.63	-8.11586	5828.63	5.19823	5828.63	-10.0889	5828.63	9.78553	5828.63	24.8075	5828.63	81.4453	5828.63	1.12427	5828.63	2.55986
5827.91	20.1223	5827.91	36.6448	5827.91	9.68222	5827.91	5.67632	5827.91	-9.41158	5827.91	3.10944	5827.91	-10.694	5827.91	11.7631	5827.91	25.7203	5827.91	82.2227	5827.91	-0.63298	5827.91	1.47282
5827.19	19.5081	5827.19	37.9828	5827.19	9.25258	5827.19	4.60575	5827.19	-10.7358	5827.19	1.06767	5827.19	-11.1655	5827.19	13.9227	5827.19	26.4721	5827.19	82.6926	5827.19	-2.37419	5827.19	0.50372
5826.47	18.9879	5826.47	39.3206	5826.47	8.84209	5826.47	3.66246	5826.47	-12.0799	5826.47	-0.90784	5826.47	-11.492	5826.47	16.2514	5826.47	27.0673	5826.47	82.8458	5826.47	-4.09406	5826.47	-0.34485
5825.74	18.5661	5825.74	40.6375	5825.74	8.45126	5825.74	2.86017	5825.74	-13.434	5825.74	-2.79802	5825.74	-11.6648	5825.74	18.7334	5825.74	27.512	5825.74	82.6779	5825.74	-5.78751	5825.74	-1.07171
5825.02	18.2453	5825.02	41.9119	5825.02	8.07995	5825.02	2.21047	5825.02	-14.7873	5825.02	-4.58426	5825.02	-11.6782	5825.02	21.3492	5825.02	27.8142	5825.02	82.1892	5825.02	-7.44956	5825.02	-1.67696
5824.3	18.0258	5824.3	43.1216	5824.3	7.72748	5824.3	1.72254	5824.3	-16.1278	5824.3	-6.24854	5824.3	-11.5295	5824.3	24.077	5824.3	27.9832	5824.3	81.3845	5824.3	-9.07524	5824.3	-2.16184
5823.58	17.9059	5823.58	44.2447	5823.58	7.39266	5823.58	1.40294	5823.58	-17.4425	5823.58	-7.77376	5823.58	-11.219	5823.58	26.8917	5823.58	28.0297	5823.58	80.2733	5823.58	-10.6596	5823.58	-2.5286
5822.86	17.882	5822.86	45.2592	5822.86	7.07392	5822.86	1.25547	5822.86	-18.7174	5822.86	-9.1439	5822.86	-10.7503	5822.86	29.7664	5822.86	27.9655	5822.86	78.8691	5822.86	-12.1975	5822.86	-2.78032
5822.14	17.9482	5822.14	46.144	5822.14	6.76937	5822.14	1.28112	5822.14	-19.9377	5822.14	-10.3443	5822.14	-10.1298	5822.14	32.6721	5822.14	27.8033	5822.14	77.1898	5822.14	-13.6836	5822.14	-2.92077
5821.42	18.0973	5821.42	46.879	5821.42	6.47694	5821.42	1.47798	5821.42	-21.0877	5821.42	-11.3619	5821.42	-9.36703	5821.42	35.5785	5821.42	27.5564	5821.42	75.2565	5821.42	-15.1127	5821.42	-2.95428
5820.7	18.3199	5820.7	47.4455	5820.7	6.19446	5820.7	1.84133	5820.7	-22.1509	5820.7	-12.1855	5820.7	-8.47439	5820.7	38.454	5820.7	27.2382	5820.7	73.094	5820.7	-16.479	5820.7	-2.88556
5819.98	18.6056	5819.98	47.8269	5819.98	5.91979	5819.98	2.3637	5819.98	-23.1109	5819.98	-12.8056	5819.98	-7.46676	5819.98	41.2669	5819.98	26.8627	5819.98	70.7295	5819.98	-17.777	5819.98	-2.71955
5819.26	18.9425	5819.26	48.0086	5819.26	5.65093	5819.26	3.03501	5819.26	-23.9505	5819.26	-13.2151	5819.26	-6.36142	5819.26	43.9852	5819.26	26.4432	5819.26	68.1927	5819.26	-19.0007	5819.26	-2.46132
5818.54	19.3176	5818.54	47.9785	5818.54	5.38612	5818.54	3.84279	5818.54	-24.6529	5818.54	-13.4095	5818.54	-5.17772	5818.54	46.5776	5818.54	25.993	5818.54	65.5151	5818.54	-20.1444	5818.54	-2.11595
5817.82	19.7172	5817.82	47.7274	5817.82	5.12395	5817.82	4.77244	5817.82	-25.2016	5817.82	-13.3863	5817.82	-3.93673	5817.82	49.0135	5817.82	25.5245	5817.82	62.729	5817.82	-21.2022	5817.82	-1.68844
5817.1	20.1271	5817.1	47.2491	5817.1	4.8635	5817.1	5.80748	5817.1	-25.5804	5817.1	-13.1457	5817.1	-2.66088	5817.1	51.2643	5817.1	25.0496	5817.1	59.8679	5817.1	-22.1685	5817.1	-1.1836
5816.38	20.5328	5816.38	46.5408	5816.38	4.60435	5816.38	6.92994	5816.38	-25.7744	5816.38	-12.6909	5816.38	-1.3736	5816.38	53.3029	5816.38	24.5789	5816.38	56.9648	5816.38	-23.038	5816.38	-0.60601
5815.65	20.9197	5815.65	45.6026	5815.65	4.34671	5815.65	8.12068	5815.65	-25.7694	5815.65	-12.0274	5815.65	-0.09885	5815.65	55.1049	5815.65	24.122	5815.65	54.0527	5815.65	-23.8056	5815.65	0.04
5814.93	21.2737	5814.93	44.4386	5814.93	4.09145	5814.93	9.35978	5814.93	-25.5532	5814.93	-11.1636	5814.93	1.13927	5814.93	56.6486	5814.93	23.687	5814.93	51.1632	5814.93	-24.4668	5814.93	0.7504
5814.21	21.581	5814.21	43.0559	5814.21	3.8402	5814.21	10.627	5814.21	-25.115	5814.21	-10.1106	5814.21	2.31693	5814.21	57.9155	5814.21	23.2808	5814.21	48.3267	5814.21	-25.0178	5814.21	1.52145
5813.49	21.8288	5813.49	41.4653	5813.49	3.59528	5813.49	11.902	5813.49	-24.4465	5813.49	-8.88203	5813.49	3.41102	5813.49	58.8905	5813.49	22.9088	5813.49	45.5716	5813.49	-25.4556	5813.49	2.34969
5812.77	22.0053	5812.77	39.6808	5812.77	3.35983	5812.77	13.165	5812.77	-23.5415	5812.77	-7.49386	5812.77	4.39955	5812.77	59.5623	5812.77	22.5745	5812.77	42.9239	5812.77	-25.778	5812.77	3.23188
5812.05	22.0998	5812.05	37.7196	5812.05	3.13769	5812.05	14.397	5812.05	-22.3965	5812.05	-5.96446	5812.05	5.26207	5812.05	59.9235	5812.05	22.2804	5812.05	40.4069	5812.05	-25.9838	5812.05	4.16497
5811.33	22.1033	5811.33	35.6018	5811.33	2.93345	5811.33	15.58	5811.33	-21.0111	5811.33	-4.31429	5811.33	5.97996	5811.33	59.9705	5811.33	22.0269	5811.33	38.0413	5811.33	-26.073	5811.33	5.14608
5810.61	22.0083	5810.61	33.3502	5810.61	2.75235	5810.61	16.6978	5810.61	-19.3876	5810.61	-2.56556	5810.61	6.53686	5810.61	59.7041	5810.61	21.8133	5810.61	35.8442	5810.61	-26.0468	5810.61	6.17234
5809.89	21.8094	5809.89	30.9898	5809.89	2.60025	5809.89	17.7357	5809.89	-17.5319	5809.89	-0.74208	5809.89	6.91886	5809.89	59.1289	5809.89	21.6371	5809.89	33.8298	5809.89	-25.9075	5809.89	7.24092
5809.17	21.5026	5809.17	28.5478	5809.17	2.48353	5809.17	18.6813	5809.17	-15.4528	5809.17	1.13113	5809.17	7.11484	5809.17	58.2535	5809.17	21.4949	5809.17	32.0089	5809.17	-25.6589	5809.17	8.34887
5808.45	21.0863	5808.45	26.0527	5808.45	2.40896	5808.45	19.5243	5808.45	-13.1627	5808.45	3.02818	5808.45	7.11661	5808.45	57.0905	5808.45	21.3817	5808.45	30.3886	5808.45	-25.306	5808.45	9.49308
5807.73	20.5609	5807.73	23.5345	5807.73	2.38364	5807.73	20.2568	5807.73	-10.6773	5807.73	4.92267	5807.73	6.91906	5807.73	55.6559	5807.73	21.2915	5807.73	28.9732	5807.73	-24.8552	5807.73	10.6702
5807.01	19.9286	5807.01	21.0234	5807.01	2.41482	5807.01	20.8736	5807.01	-8.01557	5807.01	6.78805	5807.01	6.52027	5807.01	53.9692	5807.01	21.2176	5807.01	27.7634	5807.01	-24.3139	5807.01	11.8767
5806.29	19.194	5806.29	18.5502	5806.29	2.50977	5806.29	21.372	5806.29	-5.19952	5806.29	8.59808	5806.29	5.92152	5806.29	52.053	5806.29	21.1523	5806.29	26.7572	5806.29	-23.6909	5806.29	13.1084
5805.57	18.3632	5805.57	16.1451	5805.57	2.67565	5805.57	21.7517	5805.57	-2.25419	5805.57	10.3271	5805.57	5.12728	5805.57	49.9324	5805.57	21.0874	5805.57	25.9496	5805.57	-22.9961	5805.57	14.361
5804.84	17.4445	5804.84	13.8379	5804.84	2.91928	5804.84	22.0151	5804.84	0.79272	5804.84	11.9508	5804.84	4.1451	5804.84	47.6348	5804.84	21.0144	5804.84	25.3333	5804.84	-22.2402	5804.84	15.6296
5804.12	16.4477	5804.12	11.6569	5804.12	3.24709	5804.12	22.1668	5804.12	3.91114	5804.12	13.446	5804.12	2.98549	5804.12	45.1898	5804.12	20.9248	5804.12	24.8986	5804.12	-21.4346	5804.12	16.9089
5803.4	15.3845	5803.4	9.62883	5803.4	3.66483	5803.4	22.2139	5803.4	7.06896	5803.4	14.7914	5803.4	1.66175	5803.4	42.628	5803.4	20.8097	5803.4	24.6341	5803.4	-20.5916	5803.4	18.193
5802.68	14.2674	5802.68	7.77817	5802.68	4.17752	5802.68	22.1651	5802.68	10.2324	5802.68	15.9683	5802.68	0.18968	5802.68	39.9812	5802.68	20.6608	5802.68	24.5269	5802.68	-19.7236	5802.68	19.4759
5801.96	13.1106	5801.96	6.12707	5801.96	4.78919	5801.96	22.0312	5801.96	13.3667	5801.96	16.9599	5801.96	-1.41266	5801.96	37.2816	5801.96	20.4701	5801.96	24.5626	5801.96	-18.8435	5801.96	20.7507
5801.24	11.9287	5801.24	4.6948	5801.24	5.50281	5801.24	21.8242	5801.24	16.4361	5801.24	17.7526	5801.24	-3.12529	5801.24	34.5614	5801.24	20.2301	5801.24	24.7265	5801.24	-17.9641	5801.24	22.0104
5800.52	10.7374	5800.52	3.49745	5800.52	6.32013	5800.52	21.5574	5800.52	19.4049	5800.52	18.3357	5800.52	-4.92666	5800.52	31.8523	5800.52	19.9343	5800.52	25.0033	5800.52	-17.0977	5800.52	23.2477
5799.8	9.55237	5799.8	2.54776	5799.8	7.24154	5799.8	21.2448	5799.8	22.2377	5799.8	18.7018	5799.8	-6.79403	5799.8	29.1852	5799.8	19.5769	5799.8	25.3774	5799.8	-16.2565	5799.8	24.455
5799.08	8.3897	5799.08	1.85488	5799.08	8.26596	5799.08	20.901	5799.08	24.9001	5799.08	18.8466	5799.08	-8.70386	5799.08	26.5896	5799.08	19.1531	5799.08	25.8339	5799.08	-15.4519	5799.08	25.6246
5798.36	7.26512	5798.36	1.42424	5798.36	9.39079	5798.36	20.5405	5798.36	27.359	5798.36	18.7696	5798.36	-10.6322	5798.36	24.0932	5798.36	18.6594	5798.36	26.358	5798.36	-14.6943	5798.36	26.7486
5797.64	6.19397	5797.64	1.25752	5797.64	10.6118	5797.64	20.1777	5797.64	29.5833	5797.64	18.4736	5797.64	-12.5552	5797.64	21.7218	5797.64	18.0934	5797.64	26.9361	5797.64	-13.9931	5797.64	27.8194
5796.92	5.19087	5796.92	1.3526	5796.92	11.9232	5796.92	19.8263	5796.92	31.5444	5796.92	17.9647	5796.92	-14.4493	5796.92	19.4987	5796.92	17.454	5796.92	27.5554	5796.92	-13.3563	5796.92	28.8295
5796.2	4.26949	5796.2	1.70366	5796.2	13.3174	5796.2	19.4994	5796.2	33.2167	5796.2	17.2524	5796.2	-16.2918	5796.2	17.4446	5796.2	16.7415	5796.2	28.2045	5796.2	-12.7908	5796.2	29.7716
5795.48	3.4423	5795.48	2.30125	5795.48	14.7854	5795.48	19.2087	5795.48	34.5781	5795.48	16.3494	5795.48	-18.0613	5795.48	15.5773	5795.48	15.9575	5795.48	28.8735	5795.48	-12.3015	5795.48	30.6391
5794.75	2.72037	5794.75	3.13256	5794.75	16.3163	5794.75	18.9644	5794.75	35.6101	5794.75	15.2714	5794.75	-19.7377	5794.75	13.9116	5794.75	15.1048	5794.75	29.5536	5794.75	-11.8922	5794.75	31.4256
5794.03	2.11318	5794.03	4.18155	5794.03	17.8979	5794.03	18.7752	5794.03	36.2986	5794.03	14.0368	5794.03	-21.3029	5794.03	12.4593	5794.03	14.1878	5794.03	30.2381	5794.03	-11.5644	5794.03	32.1256
5793.31	1.62849	5793.31	5.4293	5793.31	19.5166	5793.31	18.648	5793.31	36.6337	5793.31	12.6662	5793.31	-22.7409	5793.31	11.2286	5793.31	13.2118	5793.31	30.9215	5793.31	-11.3184	5793.31	32.7344
5792.59	1.27219	5792.59	6.85434	5792.59	21.1573	5792.59	18.5875	5792.59	36.6102	5792.59	11.1824	5792.59	-24.038	5792.59	10.2249	5792.59	12.1835	5792.59	31.5998	5792.59	-11.1524	5792.59	33.2481
5791.87	1.04822	5791.87	8.43301	5791.87	22.804	5791.87	18.5967	5791.87	36.2279	5791.87	9.60995	5791.87	-25.1829	5791.87	9.4503	5791.87	11.1106	5791.87	32.2709	5791.87	-11.0633	5791.87	33.6637
5791.15	0.95852	5791.15	10.1399	5791.15	24.4397	5791.15	18.6763	5791.15	35.4911	5791.15	7.9743	5791.15	-26.1671	5791.15	8.90371	5791.15	10.0018	5791.15	32.9335	5791.15	-11.0462	5791.15	33.9793
5790.43	1.00307	5790.43	11.9482	5790.43	26.0466	5790.43	18.825	5790.43	34.4092	5790.43	6.30194	5790.43	-26.9847	5790.43	8.58121	5790.43	8.86667	5790.43	33.588	5790.43	-11.0947	5790.43	34.194
5789.71	1.17978	5789.71	13.8302	5789.71	27.6063	5789.71	19.0395	5789.71	32.996	5789.71	4.61956	5789.71	-27.6329	5789.71	8.47609	5789.71	7.71537	5789.71	34.2355	5789.71	-11.2014	5789.71	34.3081
5788.99	1.48471	5788.99	15.7578	5788.99	29.1004	5788.99	19.3147	5788.99	31.27	5788.99	2.95379	5788.99	-28.1112	5788.99	8.57907	5788.99	6.55874	5788.99	34.8782	5788.99	-11.3575	5788.99	34.3229
5788.27	1.91204	5788.27	17.703	5788.27	30.5103	5788.27	19.6437	5788.27	29.254	5788.27	1.33063	5788.27	-28.4219	5788.27	8.87852	5788.27	5.40797	5788.27	35.5189	5788.27	-11.5534	5788.27	34.2409
5787.55	2.45428	5787.55	19.6381	5787.55	31.8177	5787.55	20.018	5787.55	26.9746	5787.55	-0.2249	5787.55	-28.5701	5787.55	9.3608	5787.55	4.27452	5787.55	36.1608	5787.55	-11.779	5787.55	34.0656
5786.83	3.10235	5786.83	21.5363	5786.83	33.0049	5786.83	20.428	5786.83	24.4618	5786.83	-1.68925	5786.83	-28.5629	5786.83	10.0104	5786.83	3.16993	5786.83	36.8073	5786.83	-12.0236	5786.83	33.8015
5786.11	3.84585	5786.11	23.3722	5786.11	34.0549	5786.11	20.8629	5786.11	21.749	5786.11	-3.04068	5786.11	-28.4098	5786.11	10.8105	5786.11	2.10568	5786.11	37.4618	5786.11	-12.2763	5786.11	33.4541
5785.39	4.67317	5785.39	25.1222	5785.39	34.9521	5785.39	21.3111	5785.39	18.8717	5785.39	-4.25961	5785.39	-28.1223	5785.39	11.7428	5785.39	1.093	5785.39	38.1276	5785.39	-12.5266	5785.39	33.0297
5784.66	5.57181	5784.66	26.7646	5784.66	35.682	5784.66	21.7606	5784.66	15.8676	5784.66	-5.32895	5784.66	-27.7134	5784.66	12.7884	5784.66	0.14278	5784.66	38.8075	5784.66	-12.7642	5784.66	32.5354
5783.94	6.52853	5783.94	28.2801	5783.94	36.2319	5783.94	22.1992	5783.94	12.7757	5783.94	-6.23433	5783.94	-27.1975	5783.94	13.9277	5783.94	-0.73467	5783.94	39.5037	5783.94	-12.9794	5783.94	31.9789
5783.22	7.52965	5783.22	29.652	5783.22	36.591	5783.22	22.6149	5783.22	9.63586	5783.22	-6.96427	5783.22	-26.5901	5783.22	15.1407	5783.22	-1.52968	5783.22	40.2176	5783.22	-13.1634	5783.22	31.3684
5782.5	8.56129	5782.5	30.8665	5782.5	36.7505	5782.5	22.9959	5782.5	6.48778	5782.5	-7.5104	5782.5	-25.9074	5782.5	16.4076	5782.5	-2.23335	5782.5	40.9498	5782.5	-13.3088	5782.5	30.7125
5781.78	9.60961	5781.78	31.9127	5781.78	36.7041	5781.78	23.3312	5781.78	3.37084	5781.78	-7.86746	5781.78	-25.1659	5781.78	17.7087	5781.78	-2.83771	5781.78	41.6997	5781.78	-13.409	5781.78	30.0198
5781.06	10.6611	5781.06	32.7828	5781.06	36.448	5781.06	23.611	5781.06	0.32319	5781.06	-8.03333	5781.06	-24.3824	5781.06	19.0247	5781.06	-3.33578	5781.06	42.4659	5781.06	-13.4592	5781.06	29.2993
5780.34	11.7026	5780.34	33.4721	5780.34	35.9809	5780.34	23.8264	5780.34	-2.61877	5780.34	-8.00899	5780.34	-23.5731	5780.34	20.3371	5780.34	-3.72168	5780.34	43.2455	5780.34	-13.4563	5780.34	28.5596
5779.62	12.7219	5779.62	33.979	5779.62	35.3043	5779.62	23.9701	5779.62	-5.42094	5779.62	-7.79844	5779.62	-22.7539	5779.62	21.6284	5779.62	-3.99072	5779.62	44.0348	5779.62	-13.3987	5779.62	27.8092
5778.9	13.7076	5778.9	34.3051	5778.9	34.4228	5778.9	24.0362	5778.9	-8.05209	5778.9	-7.40847	5778.9	-21.9397	5778.9	22.882	5778.9	-4.13939	5778.9	44.8287	5778.9	-13.2866	5778.9	27.0562
5778.18	14.6493	5778.18	34.4548	5778.18	33.3434	5778.18	24.0208	5778.18	-10.4843	5778.18	-6.84851	5778.18	-21.1442	5778.18	24.0824	5778.18	-4.16548	5778.18	45.621	5778.18	-13.1222	5778.18	26.3081
5777.46	15.5381	5777.46	34.4351	5777.46	32.0763	5777.46	23.9217	5777.46	-12.6932	5777.46	-6.13031	5777.46	-20.3799	5777.46	25.2155	5777.46	-4.06807	5777.46	46.4046	5777.46	-12.9091	5777.46	25.5717
5776.74	16.3663	5776.74	34.2558	5776.74	30.6344	5776.74	23.7386	5776.74	-14.6588	5776.74	-5.26762	5776.74	-19.6575	5776.74	26.2686	5776.74	-3.84755	5776.74	47.1714	5776.74	-12.653	5776.74	24.8532
5776.02	17.1275	5776.02	33.9288	5776.02	29.0332	5776.02	23.473	5776.02	-16.3652	5776.02	-4.27597	5776.02	-18.9862	5776.02	27.2305	5776.02	-3.50564	5776.02	47.9125	5776.02	-12.3608	5776.02	24.1578
5775.3	17.8169	5775.3	33.468	5775.3	27.2909	5775.3	23.1285	5775.3	-17.8009	5775.3	-3.17208	5775.3	-18.3731	5775.3	28.0911	5775.3	-3.04535	5775.3	48.6183	5775.3	-12.0411	5775.3	23.4898
5774.57	18.4314	5774.57	32.8891	5774.57	25.428	5774.57	22.7103	5774.57	-18.9591	5774.57	-1.9737	5774.57	-17.8235	5774.57	28.8421	5774.57	-2.47095	5774.57	49.2786	5774.57	-11.7034	5774.57	22.8524
5773.85	18.9691	5773.85	32.2089	5773.85	23.4672	5773.85	22.2254	5773.85	-19.8377	5773.85	-0.69905	5773.85	-17.3405	5773.85	29.4766	5773.85	-1.78797	5773.85	49.883	5773.85	-11.3585	5773.85	22.2478
5773.13	19.4297	5773.13	31.4453	5773.13	21.433	5773.13	21.6823	5773.13	-20.4389	5773.13	0.63348	5773.13	-16.9252	5773.13	29.9889	5773.13	-1.00311	5773.13	50.421	5773.13	-11.0178	5773.13	21.6772
5772.41	19.814	5772.41	30.6168	5772.41	19.3518	5772.41	21.091	5772.41	-20.7692	5772.41	2.00578	5772.41	-16.577	5772.41	30.3749	5772.41	-0.12421	5772.41	50.8817	5772.41	-10.693	5772.41	21.1406
5771.69	20.1245	5771.69	29.7419	5771.69	17.251	5771.69	20.4624	5771.69	-20.8396	5771.69	3.40034	5771.69	-16.2931	5771.69	30.6316	5771.69	0.83984	5771.69	51.2549	5771.69	-10.3961	5771.69	20.637
5770.97	20.3644	5770.97	28.8392	5770.97	15.1592	5770.97	19.8085	5770.97	-20.6646	5770.97	4.80062	5770.97	-16.0688	5770.97	30.7574	5770.97	1.87917	5770.97	51.5305	5770.97	-10.1387	5770.97	20.1644
5770.25	20.5382	5770.25	27.9267	5770.25	13.1054	5770.25	19.1419	5770.25	-20.2621	5770.25	6.19138	5770.25	-15.898	5770.25	30.7517	5770.25	2.98298	5770.25	51.6989	5770.25	-9.932	5770.25	19.7197
5769.53	20.6509	5769.53	27.0214	5769.53	11.1191	5769.53	18.4757	5769.53	-19.6532	5769.53	7.5589	5769.53	-15.7728	5769.53	30.615	5769.53	4.13971	5769.53	51.7513	5769.53	-9.78635	5769.53	19.2991
5768.81	20.7083	5768.81	26.1393	5768.81	9.22952	5768.81	17.823	5768.81	-18.8614	5768.81	8.89122	5768.81	-15.6843	5768.81	30.3488	5768.81	5.33706	5768.81	51.6798	5768.81	-9.71082	5768.81	18.898
5768.09	20.7167	5768.09	25.2949	5768.09	7.46534	5768.09	17.1969	5768.09	-17.9123	5768.09	10.1784	5768.09	-15.6223	5768.09	29.9555	5768.09	6.5621	5768.09	51.4774	5768.09	-9.71301	5768.09	18.5109
5767.37	20.6825	5767.37	24.5008	5767.37	5.85441	5767.37	16.61	5767.37	-16.8327	5767.37	11.4123	5767.37	-15.5757	5767.37	29.4383	5767.37	7.80142	5767.37	51.138	5767.37	-9.79876	5767.37	18.132
5766.65	20.6122	5766.65	23.768	5766.65	4.42329	5766.65	16.0742	5766.65	-15.6506	5766.65	12.5872	5766.65	-15.5328	5766.65	28.801	5766.65	9.04118	5766.65	50.6568	5766.65	-9.97183	5766.65	17.7547
5765.93	20.5123	5765.93	23.1051	5765.93	3.19693	5765.93	15.6007	5765.93	-14.394	5765.93	13.6994	5765.93	-15.4814	5765.93	28.0481	5765.93	10.2673	5765.93	50.0305	5765.93	-10.2337	5765.93	17.3725
5765.21	20.3887	5765.21	22.5186	5765.21	2.19834	5765.21	15.1994	5765.21	-13.091	5765.21	14.7471	5765.21	-15.4094	5765.21	27.1848	5765.21	11.4654	5765.21	49.2565	5765.21	-10.5835	5765.21	16.9783
5764.49	20.2473	5764.49	22.0127	5764.49	1.44825	5764.49	14.879	5764.49	-11.7684	5764.49	15.7306	5764.49	-15.3046	5764.49	26.2165	5764.49	12.621	5764.49	48.3338	5764.49	-11.0176	5764.49	16.5653
5763.76	20.093	5763.76	21.5891	5763.76	0.96488	5763.76	14.6467	5763.76	-10.4522	5763.76	16.652	5763.76	-15.1551	5763.76	25.1494	5763.76	13.72	5763.76	47.2628	5763.76	-11.5297	5763.76	16.1266
5763.04	19.9303	5763.04	21.2472	5763.04	0.76367	5763.04	14.508	5763.04	-9.16607	5763.04	17.5148	5763.04	-14.9496	5763.04	23.9898	5763.04	14.7479	5763.04	46.045	5763.04	-12.111	5763.04	15.6555
5762.32	19.7628	5762.32	20.9842	5762.32	0.85709	5762.32	14.4669	5762.32	-7.93179	5762.32	18.3238	5762.32	-14.6775	5762.32	22.7443	5762.32	15.6908	5762.32	44.6829	5762.32	-12.7496	5762.32	15.1458
5761.6	19.5933	5761.6	20.795	5761.6	1.25449	5761.6	14.5254	5761.6	-6.76834	5761.6	19.0851	5761.6	-14.3291	5761.6	21.4199	5761.6	16.535	5761.6	43.1805	5761.6	-13.4312	5761.6	14.5918
5760.88	19.4238	5760.88	20.6724	5760.88	1.96198	5760.88	14.684	5760.88	-5.69176	5760.88	19.8053	5760.88	-13.8958	5760.88	20.0237	5760.88	17.2673	5760.88	41.5427	5760.88	-14.1388	5760.88	13.988
5760.16	19.2554	5760.16	20.6072	5760.16	2.98237	5760.16	14.9412	5760.16	-4.71487	5760.16	20.4914	5760.16	-13.3702	5760.16	18.5631	5760.16	17.875	5760.16	39.7754	5760.16	-14.8532	5760.16	13.3301
5759.44	19.0885	5759.44	20.5887	5759.44	4.31516	5759.44	15.2938	5759.44	-3.84713	5759.44	21.1502	5759.44	-12.7463	5759.44	17.0453	5759.44	18.3461	5759.44	37.8853	5759.44	-15.5529	5759.44	12.6143
5758.72	18.9227	5758.72	20.6046	5758.72	5.95654	5758.72	15.7369	5758.72	-3.0945	5758.72	21.7886	5758.72	-12.0193	5758.72	15.478	5758.72	18.6692	5758.72	35.8801	5758.72	-16.2145	5758.72	11.8375
5758	18.7569	5758	20.6413	5758	7.89953	5758	16.2643	5758	-2.45942	5758	22.4127	5758	-11.1859	5758	13.8685	5758	18.8337	5758	33.7678	5758	-16.813	5758	10.9978
5757.28	18.5896	5757.28	20.6843	5757.28	10.134	5757.28	16.8679	5757.28	-1.94085	5757.28	23.0273	5757.28	-10.2445	5757.28	12.2243	5757.28	18.8299	5757.28	31.5571	5757.28	-17.3223	5757.28	10.094
5756.56	18.419	5756.56	20.7187	5756.56	12.6471	5756.56	17.5389	5756.56	-1.53441	5756.56	23.6362	5756.56	-9.19455	5756.56	10.5525	5756.56	18.6491	5756.56	29.2573	5756.56	-17.7152	5756.56	9.1261
5755.84	18.243	5755.84	20.7288	5755.84	15.423	5755.84	18.2669	5755.84	-1.23257	5755.84	24.2417	5755.84	-8.03727	5755.84	8.86042	5755.84	18.2834	5755.84	26.8775	5755.84	-17.9643	5755.84	8.09478
5755.12	17.4812	5755.12	21.6007	5755.12	17.1391	5755.12	19.9216	5755.12	-1.59925	5755.12	25.757	5755.12	-7.33741	5755.12	8.58323	5755.12	19.6444	5755.12	25.9241	5755.12	-20.4093	5755.12	7.47231
5754.4	16.6133	5754.4	22.4763	5754.4	19.0105	5754.4	21.6159	5754.4	-1.99033	5754.4	27.3179	5754.4	-6.50161	5754.4	8.53076	5754.4	20.9456	5754.4	25.2221	5754.4	-22.5535	5754.4	6.79945
5753.67	15.7076	5753.67	23.2878	5753.67	21.0336	5753.67	23.3538	5753.67	-2.4717	5753.67	28.91	5753.67	-5.58788	5753.67	8.52048	5753.67	22.1148	5753.67	24.5004	5753.67	-24.5491	5753.67	6.07947
5752.95	14.7626	5752.95	24.021	5752.95	23.1838	5752.95	25.123	5752.95	-3.02666	5752.95	30.5283	5752.95	-4.60272	5752.95	8.55867	5752.95	23.1499	5752.95	23.7687	5752.95	-26.372	5752.95	5.31695
5752.23	13.7779	5752.23	24.6626	5752.23	25.4354	5752.23	26.9112	5752.23	-3.63708	5752.23	32.1659	5752.23	-3.55349	5752.23	8.651	5752.23	24.0497	5752.23	23.0362	5752.23	-28.0002	5752.23	4.5173
5751.51	12.7535	5751.51	25.2009	5751.51	27.7618	5751.51	28.7063	5751.51	-4.28392	5751.51	33.8131	5751.51	-2.44846	5751.51	8.80242	5751.51	24.8143	5751.51	22.3119	5751.51	-29.4134	5751.51	3.68667
5750.79	11.691	5750.79	25.6253	5750.79	30.1359	5750.79	30.4964	5750.79	-4.94762	5750.79	35.4587	5750.79	-1.29648	5750.79	9.01712	5750.79	25.4449	5750.79	21.6042	5750.79	-30.5939	5750.79	2.83185
5750.07	10.593	5750.07	25.9271	5750.07	32.5307	5750.07	32.2703	5750.07	-5.60859	5750.07	37.0894	5750.07	-0.10695	5750.07	9.29838	5750.07	25.9437	5750.07	20.9211	5750.07	-31.5267	5750.07	1.9602
5749.35	9.46344	5749.35	26.0991	5749.35	34.9192	5749.35	34.0174	5749.35	-6.24772	5749.35	38.6905	5749.35	1.1104	5749.35	9.64853	5749.35	26.314	5749.35	20.27	5749.35	-32.1997	5749.35	1.07955
5748.63	8.30785	5748.63	26.1361	5748.63	37.2751	5748.63	35.7278	5748.63	-6.84668	5748.63	40.2455	5748.63	2.34566	5748.63	10.0688	5748.63	26.56	5748.63	19.6577	5748.63	-32.6043	5748.63	0.19809
5747.91	7.13323	5747.91	26.035	5747.91	39.573	5747.91	37.3928	5747.91	-7.38849	5747.91	41.737	5747.91	3.58886	5747.91	10.5594	5747.91	26.6872	5747.91	19.0902	5747.91	-32.7352	5747.91	-0.67572
5747.19	5.94807	5747.19	25.7944	5747.19	41.7889	5747.19	39.0045	5747.19	-7.85773	5747.19	43.1471	5747.19	4.83018	5747.19	11.119	5747.19	26.7014	5747.19	18.5727	5747.19	-32.5905	5747.19	-1.53326
5746.47	4.7624	5746.47	25.4151	5746.47	43.9001	5746.47	40.5561	5746.47	-8.241	5746.47	44.4571	5746.47	6.06002	5746.47	11.7454	5746.47	26.6096	5746.47	18.1099	5746.47	-32.1721	5746.47	-2.36586
5745.75	3.58768	5745.75	24.8997	5745.75	45.8857	5745.75	42.0423	5745.75	-8.52708	5745.75	45.6482	5745.75	7.2692	5745.75	12.4349	5745.75	26.4193	5745.75	17.7055	5745.75	-31.4856	5745.75	-3.16491
5745.03	2.43675	5745.03	24.2526	5745.03	47.7268	5745.03	43.4585	5745.03	-8.70719	5745.03	46.7029	5745.03	8.449	5745.03	13.1823	5745.03	26.1385	5745.03	17.3624	5745.03	-30.54	5745.03	-3.92197
5744.31	1.32359	5744.31	23.4801	5744.31	49.4068	5744.31	44.8015	5744.31	-8.77518	5744.31	47.6034	5744.31	9.59135	5744.31	13.9814	5744.31	25.776	5744.31	17.0827	5744.31	-29.348	5744.31	-4.62887
5743.58	0.26327	5743.58	22.5901	5743.58	50.9112	5743.58	46.0693	5743.58	-8.72753	5743.58	48.3338	5743.58	10.6889	5743.58	14.8244	5743.58	25.3405	5743.58	16.8676	5743.58	-27.9255	5743.58	-5.27779
5742.86	-0.72835	5742.86	21.5919	5742.86	52.2278	5742.86	47.2608	5742.86	-8.56346	5742.86	48.8798	5742.86	11.7349	5742.86	15.7024	5742.86	24.8412	5742.86	16.7174	5742.86	-26.2914	5742.86	-5.8614
5742.14	-1.63486	5742.14	20.496	5742.14	53.3471	5742.14	48.3759	5742.14	-8.28483	5742.14	49.2288	5742.14	12.7238	5742.14	16.605	5742.14	24.2874	5742.14	16.6317	5742.14	-24.4676	5742.14	-6.37289
5741.42	-2.43951	5741.42	19.3142	5741.42	54.2619	5741.42	49.4155	5741.42	-7.89607	5741.42	49.3706	5741.42	13.6506	5741.42	17.521	5741.42	23.6882	5741.42	16.6089	5741.42	-22.4782	5741.42	-6.80612
5740.7	-3.12557	5740.7	18.0589	5740.7	54.9675	5740.7	50.3814	5740.7	-7.40403	5740.7	49.2977	5740.7	14.5114	5740.7	18.4379	5740.7	23.0526	5740.7	16.6468	5740.7	-20.3497	5740.7	-7.15564
5739.98	-3.67659	5739.98	16.7434	5739.98	55.4615	5739.98	51.2758	5739.98	-6.81772	5739.98	49.0051	5739.98	15.3031	5739.98	19.3424	5739.98	22.3895	5739.98	16.7421	5739.98	-18.1103	5739.98	-7.4168
5739.26	-4.07677	5739.26	15.3813	5739.26	55.7439	5739.26	52.1016	5739.26	-6.14809	5739.26	48.4912	5739.26	16.0237	5739.26	20.2206	5739.26	21.7072	5739.26	16.8907	5739.26	-15.7892	5739.26	-7.58579
5738.54	-4.31122	5738.54	13.9864	5738.54	55.8167	5738.54	52.8622	5738.54	-5.40771	5738.54	47.7571	5738.54	16.6722	5738.54	21.0578	5738.54	21.0136	5738.54	17.0876	5738.54	-13.4167	5738.54	-7.65969
5737.82	-4.36636	5737.82	12.5724	5737.82	55.6842	5737.82	53.5611	5737.82	-4.61042	5737.82	46.8076	5737.82	17.2482	5737.82	21.839	5737.82	20.3158	5737.82	17.3269	5737.82	-11.0234	5737.82	-7.63652
5737.1	-4.23015	5737.1	11.1529	5737.1	55.3522	5737.1	54.2021	5737.1	-3.77099	5737.1	45.6501	5737.1	17.7525	5737.1	22.5492	5737.1	19.6205	5737.1	17.602	5737.1	-8.6399	5737.1	-7.51529
5736.38	-3.89245	5736.38	9.74095	5736.38	54.8284	5736.38	54.7889	5736.38	-2.90474	5736.38	44.2953	5736.38	18.1866	5736.38	23.1734	5736.38	18.9333	5736.38	17.9054	5736.38	-6.29607	5736.38	-7.296
5735.66	-3.34526	5735.66	8.34897	5735.66	54.1217	5735.66	55.3251	5735.66	-2.02709	5735.66	42.7569	5735.66	18.5528	5735.66	23.697	5735.66	18.2591	5735.66	18.2287	5735.66	-4.0209	5735.66	-6.97968
5734.94	-2.58297	5734.94	6.98858	5734.94	53.2424	5734.94	55.8141	5734.94	-1.15326	5734.94	41.0513	5734.94	18.8543	5734.94	24.1057	5734.94	17.6018	5734.94	18.563	5734.94	-1.8419	5734.94	-6.56837
5734.22	-1.60256	5734.22	5.67047	5734.22	52.2016	5734.22	56.259	5734.22	-0.29783	5734.22	39.1975	5734.22	19.0948	5734.22	24.3865	5734.22	16.9643	5734.22	18.8987	5734.22	0.21527	5734.22	-6.06514
5733.49	-0.40376	5733.49	4.40423	5733.49	51.0112	5733.49	56.6622	5733.49	0.52558	5733.49	37.2164	5733.49	19.2786	5733.49	24.5271	5733.49	16.3487	5733.49	19.2255	5733.49	2.12719	5733.49	-5.47405
5732.77	1.01079	5732.77	3.19829	5732.77	49.6837	5732.77	57.0258	5732.77	1.30468	5732.77	35.1309	5732.77	19.4106	5732.77	24.5167	5732.77	15.7558	5732.77	19.5326	5732.77	3.87298	5732.77	-4.80014
5732.05	2.63554	5732.05	2.05983	5732.05	48.2317	5732.05	57.3512	5732.05	2.02878	5732.05	32.9654	5732.05	19.4963	5732.05	24.346	5732.05	15.1856	5732.05	19.8091	5732.05	5.43463	5732.05	-4.04941
5731.33	4.46193	5731.33	0.99475	5731.33	46.6681	5731.33	57.6391	5731.33	2.68907	5731.33	30.745	5731.33	19.5414	5731.33	24.0076	5731.33	14.6372	5731.33	20.0433	5731.33	6.79722	5731.33	-3.22874
5730.61	6.4785	5730.61	0.00763	5730.61	45.0054	5730.61	57.8895	5730.61	3.27877	5730.61	28.4956	5730.61	19.5518	5730.61	23.4959	5730.61	14.1085	5730.61	20.2238	5730.61	7.9491	5730.61	-2.34585
5729.89	8.67092	5729.89	-0.89818	5729.89	43.256	5729.89	58.1018	5729.89	3.7934	5729.89	26.2433	5729.89	19.5339	5729.89	22.8076	5729.89	13.5967	5729.89	20.3389	5729.89	8.88207	5729.89	-1.40922
5729.17	11.0222	5729.17	-1.72065	5729.17	41.4318	5729.17	58.2744	5729.17	4.23077	5729.17	24.0133	5729.17	19.4941	5729.17	21.9417	5729.17	13.0982	5729.17	20.3771	5729.17	9.59142	5729.17	-0.42805
5728.45	13.5127	5728.45	-2.45888	5728.45	39.5441	5728.45	58.4053	5728.45	4.59108	5728.45	21.8306	5728.45	19.4388	5728.45	20.8995	5728.45	12.6087	5728.45	20.3272	5728.45	10.0759	5728.45	0.58788
5727.73	16.1207	5727.73	-3.11312	5727.73	37.6034	5727.73	58.4916	5727.73	4.87695	5727.73	19.7185	5727.73	19.3744	5727.73	19.685	5727.73	12.1232	5727.73	20.1783	5727.73	10.3378	5727.73	1.62827
5727.01	18.8225	5727.01	-3.68456	5727.01	35.6196	5727.01	58.5297	5727.01	5.09326	5727.01	17.6987	5727.01	19.3071	5727.01	18.3046	5727.01	11.6363	5727.01	19.9202	5727.01	10.3828	5727.01	2.68241
5726.29	21.5926	5726.29	-4.17531	5726.29	33.6014	5726.29	58.5154	5726.29	5.24712	5726.29	15.7909	5726.29	19.2432	5726.29	16.7675	5726.29	11.1422	5726.29	19.5434	5726.29	10.2197	5726.29	3.73929
5725.57	24.4044	5725.57	-4.58821	5725.57	31.5571	5725.57	58.4442	5725.57	5.34767	5725.57	14.0124	5725.57	19.1883	5725.57	15.085	5725.57	10.6348	5725.57	19.0395	5725.57	9.86035	5725.57	4.78774
5724.85	27.2302	5724.85	-4.92669	5724.85	29.4936	5724.85	58.3108	5724.85	5.40584	5724.85	12.3778	5724.85	19.1479	5724.85	13.2715	5724.85	10.1081	5724.85	18.401	5724.85	9.31945	5724.85	5.81652
5724.13	30.0421	5724.13	-5.19465	5724.13	27.4173	5724.13	58.1097	5724.13	5.43414	5724.13	10.899	5724.13	19.127	5724.13	11.3431	5724.13	9.55579	5724.13	17.6218	5724.13	8.61413	5724.13	6.81447
5723.41	32.812	5723.41	-5.39627	5723.41	25.3336	5723.41	57.835	5723.41	5.44632	5723.41	9.58453	5723.41	19.1301	5723.41	9.31845	5723.41	8.97203	5723.41	16.6971	5723.41	7.76364	5723.41	7.77065
5722.68	35.5123	5722.68	-5.53587	5722.68	23.2469	5722.68	57.4808	5722.68	5.45707	5722.68	8.43986	5722.68	19.1611	5722.68	7.21822	5722.68	8.35115	5722.68	15.624	5722.68	6.7891	5722.68	8.67442
5721.96	38.1162	5721.96	-5.61778	5721.96	21.1613	5721.96	57.0409	5721.96	5.48168	5721.96	7.46736	5721.96	19.2234	5721.96	5.06472	5721.96	7.68796	5721.96	14.4008	5721.96	5.71298	5721.96	9.51566
5721.24	40.5981	5721.24	-5.6462	5721.24	19.0799	5721.24	56.5092	5721.24	5.53567	5721.24	6.66615	5721.24	19.3195	5721.24	2.88184	5721.24	6.97784	5721.24	13.0282	5721.24	4.55879	5721.24	10.2848
5720.52	42.9343	5720.52	-5.62506	5720.52	17.0054	5720.52	55.8798	5720.52	5.63444	5720.52	6.03228	5720.52	19.4512	5720.52	0.69466	5720.52	6.21686	5720.52	11.5084	5720.52	3.35069	5720.52	10.973
5719.8	45.1029	5719.8	-5.55789	5719.8	14.94	5719.8	55.147	5719.8	5.79291	5719.8	5.55888	5719.8	19.6197	5719.8	-1.47084	5719.8	5.40188	5719.8	9.84573	5719.8	2.11299	5719.8	11.5723
5719.08	47.0845	5719.08	-5.44781	5719.08	12.8858	5719.08	54.3055	5719.08	6.02514	5719.08	5.23635	5719.08	19.8251	5719.08	-3.58813	5719.08	4.53065	5719.08	8.04651	5719.08	0.86982	5719.08	12.0756
5718.36	48.8626	5718.36	-5.29734	5718.36	10.8445	5718.36	53.3503	5718.36	6.34407	5718.36	5.05266	5718.36	20.0668	5718.36	-5.6305	5718.36	3.60189	5718.36	6.11914	5718.36	-0.35524	5718.36	12.477
5717.64	50.4233	5717.64	-5.10845	5717.64	8.81766	5717.64	52.2771	5717.64	6.76112	5717.64	4.9936	5717.64	20.3434	5717.64	-7.57141	5717.64	2.61538	5717.64	4.07399	5717.64	-1.53962	5717.64	12.7717
5716.92	51.7562	5716.92	-4.88245	5716.92	6.80697	5716.92	51.0823	5716.92	7.28599	5716.92	5.0432	5716.92	20.6524	5716.92	-9.38489	5716.92	1.57194	5716.92	1.92343	5716.92	-2.66205	5716.92	12.9559
5716.2	52.854	5716.2	-4.62005	5716.2	4.81421	5716.2	49.7631	5716.2	7.92641	5716.2	5.18404	5716.2	20.9906	5716.2	-11.0459	5716.2	0.47354	5716.2	-0.31828	5716.2	-3.70287	5716.2	13.0274
5715.48	53.713	5715.48	-4.32134	5715.48	2.84137	5715.48	48.3175	5715.48	8.6879	5715.48	5.39765	5715.48	21.3539	5715.48	-12.5308	5715.48	-0.67673	5715.48	-2.63512	5715.48	-4.64431	5715.48	12.9851
5714.76	54.3326	5714.76	-3.98581	5714.76	0.89072	5714.76	46.7444	5714.76	9.57367	5714.76	5.66501	5714.76	21.7374	5714.76	-13.8175	5714.76	-1.87472	5714.76	-5.00946	5714.76	-5.47079	5714.76	12.8293
5714.04	54.716	5714.04	-3.61245	5714.04	-1.0351	5714.04	45.0439	5714.04	10.5845	5714.04	5.96684	5714.04	22.1352	5714.04	-14.8861	5714.04	-3.11512	5714.04	-7.42217	5714.04	-6.16907	5714.04	12.5618
5713.32	54.8693	5713.32	-3.19982	5713.32	-2.93305	5713.32	43.217	5713.32	11.7187	5713.32	6.28406	5713.32	22.541	5713.32	-15.7189	5713.32	-4.39163	5713.32	-9.85292	5713.32	-6.72838	5713.32	12.1856
5712.59	54.8021	5712.59	-2.74618	5712.59	-4.79966	5712.59	41.2661	5712.59	12.9721	5712.59	6.59823	5712.59	22.9475	5712.59	-16.301	5712.59	-5.69694	5712.59	-12.2803	5712.59	-7.14057	5712.59	11.705
5711.87	54.5267	5711.87	-2.24949	5711.87	-6.63097	5711.87	39.1945	5711.87	14.3381	5711.87	6.89183	5711.87	23.347	5711.87	-16.6203	5711.87	-7.02286	5711.87	-14.6823	5711.87	-7.40017	5711.87	11.1257
5711.15	54.0579	5711.15	-1.70768	5711.15	-8.42259	5711.15	37.0071	5711.15	15.8077	5711.15	7.14865	5711.15	23.7311	5711.15	-16.668	5711.15	-8.36037	5711.15	-17.0362	5711.15	-7.50436	5711.15	10.4545
5710.43	53.4131	5710.43	-1.11872	5710.43	-10.1697	5710.43	34.7097	5710.43	17.3699	5710.43	7.35407	5710.43	24.0913	5710.43	-16.4385	5710.43	-9.69979	5710.43	-19.3192	5710.43	-7.45298	5710.43	9.69936
5709.71	52.6114	5709.71	-0.48078	5709.71	-11.867	5709.71	32.3097	5709.71	19.0115	5709.71	7.49535	5709.71	24.4185	5709.71	-15.9297	5709.71	-11.0308	5709.71	-21.5086	5709.71	-7.2484	5709.71	8.86913
5708.99	51.6737	5708.99	0.20766	5708.99	-13.5089	5708.99	29.8156	5708.99	20.7177	5708.99	7.56177	5708.99	24.7035	5708.99	-15.1432	5708.99	-12.3427	5708.99	-23.5822	5708.99	-6.89541	5708.99	7.97369
5708.27	50.6218	5708.27	0.9476	5708.27	-15.0895	5708.27	27.2371	5708.27	22.472	5708.27	7.54483	5708.27	24.9372	5708.27	-14.0843	5708.27	-13.6245	5708.27	-25.5183	5708.27	-6.40107	5708.27	7.02358
5707.55	49.4783	5707.55	1.73942	5707.55	-16.6026	5707.55	24.5854	5707.55	24.2569	5707.55	7.43835	5707.55	25.1104	5707.55	-12.7616	5707.55	-14.8648	5707.55	-27.2963	5707.55	-5.77451	5707.55	6.02996
5706.83	48.2659	5706.83	2.58276	5706.83	-18.0422	5706.83	21.8726	5706.83	26.0537	5706.83	7.23848	5706.83	25.2141	5706.83	-11.1876	5706.83	-16.0525	5706.83	-28.8971	5706.83	-5.02664	5706.83	5.00443
5706.11	47.0071	5706.11	3.47634	5706.11	-19.4017	5706.11	19.1121	5706.11	27.8434	5706.11	6.94372	5706.11	25.2399	5706.11	-9.3782	5706.11	-17.1764	5706.11	-30.3031	5706.11	-4.16995	5706.11	3.95883
5705.39	45.7238	5705.39	4.41791	5705.39	-20.6752	5705.39	16.3181	5705.39	29.6066	5705.39	6.55484	5705.39	25.1796	5705.39	-7.35268	5705.39	-18.2256	5705.39	-31.4984	5705.39	-3.21824	5705.39	2.90512
5704.67	44.4367	5704.67	5.40416	5704.67	-21.8564	5704.67	13.506	5704.67	31.3237	5704.67	6.07476	5704.67	25.0258	5704.67	-5.1334	5704.67	-19.1897	5704.67	-32.4694	5704.67	-2.18623	5704.67	1.85514
5703.95	43.1648	5703.95	6.43064	5703.95	-22.9398	5703.95	10.6919	5703.95	32.976	5703.95	5.50837	5703.95	24.7719	5703.95	-2.74568	5703.95	-20.0587	5703.95	-33.2048	5703.95	-1.08938	5703.95	0.82051
5703.23	41.9256	5703.23	7.4917	5703.23	-23.92	5703.23	7.89249	5703.23	34.5451	5703.23	4.86237	5703.23	24.4119	5703.23	-0.21743	5703.23	-20.8233	5703.23	-33.6958	5703.23	0.05649	5703.23	-0.1876
5702.5	40.7338	5702.5	8.58051	5702.5	-24.7922	5702.5	5.12518	5702.5	36.0137	5702.5	4.145	5702.5	23.9412	5702.5	2.4211	5702.5	-21.475	5702.5	-33.9361	5702.5	1.23555	5702.5	-1.15861
5701.78	39.6021	5701.78	9.68907	5701.78	-25.5522	5701.78	2.40763	5701.78	37.3658	5701.78	3.36574	5701.78	23.3559	5701.78	5.13772	5701.78	-22.006	5701.78	-33.9224	5701.78	2.43214	5701.78	-2.08271
5701.06	38.54	5701.06	10.8082	5701.06	-26.1965	5701.06	-0.24228	5701.06	38.5868	5701.06	2.5351	5701.06	22.6536	5701.06	7.89869	5701.06	-22.4099	5701.06	-33.6541	5701.06	3.63117	5701.06	-2.95096
5700.34	37.5542	5700.34	11.9278	5700.34	-26.7224	5700.34	-2.80666	5700.34	39.6639	5700.34	1.66424	5700.34	21.8328	5700.34	10.6691	5700.34	-22.6808	5700.34	-33.1334	5700.34	4.81831	5700.34	-3.75543
5699.62	36.6485	5699.62	13.0366	5699.62	-27.1281	5699.62	-5.26782	5699.62	40.5861	5699.62	0.76468	5699.62	20.8937	5699.62	13.4133	5699.62	-22.8142	5699.62	-32.3654	5699.62	5.98027	5699.62	-4.48935
5698.9	35.8234	5698.9	14.1225	5698.9	-27.4127	5698.9	-7.60847	5698.9	41.3447	5698.9	-0.15196	5698.9	19.8374	5698.9	16.0954	5698.9	-22.8069	5698.9	-31.3579	5698.9	7.10505	5698.9	-5.14716
5698.18	35.0763	5698.18	15.1729	5698.18	-27.5762	5698.18	-9.81193	5698.18	41.9328	5698.18	-1.07433	5698.18	18.6668	5698.18	18.6796	5698.18	-22.6566	5698.18	-30.1215	5698.18	8.18206	5698.18	-5.72458
5697.46	34.4016	5697.46	16.1744	5697.46	-27.6196	5697.46	-11.8624	5697.46	42.3458	5697.46	-1.99159	5697.46	17.3856	5697.46	21.1307	5697.46	-22.3622	5697.46	-28.6691	5697.46	9.2023	5697.46	-6.21867
5696.74	33.7909	5696.74	17.1135	5696.74	-27.5452	5696.74	-13.7451	5696.74	42.5814	5696.74	-2.89365	5696.74	15.9992	5696.74	23.4147	5696.74	-21.9241	5696.74	-27.0162	5696.74	10.1585	5696.74	-6.62788
5696.02	33.2331	5696.02	17.9764	5696.02	-27.3558	5696.02	-15.4465	5696.02	42.6393	5696.02	-3.77143	5696.02	14.514	5696.02	25.4989	5696.02	-21.3437	5696.02	-25.1804	5696.02	11.0453	5696.02	-6.95199
5695.3	32.7146	5695.3	18.7495	5695.3	-27.0558	5695.3	-16.9546	5695.3	42.5216	5695.3	-4.61702	5695.3	12.9379	5695.3	27.3527	5695.3	-20.6234	5695.3	-23.1811	5695.3	11.8589	5695.3	-7.19214
5694.58	32.2199	5694.58	19.4195	5694.58	-26.65	5694.58	-18.2591	5694.58	42.2323	5694.58	-5.42387	5694.58	11.2794	5694.58	28.9478	5694.58	-19.7672	5694.58	-21.0393	5694.58	12.5978	5694.58	-7.35077
5693.86	31.7317	5693.86	19.9736	5693.86	-26.1445	5693.86	-19.3515	5693.86	41.7773	5693.86	-6.18684	5693.86	9.54836	5693.86	30.2583	5693.86	-18.7796	5693.86	-18.7776	5693.86	13.2619	5693.86	-7.43155
5693.14	31.2311	5693.14	20.3998	5693.14	-25.5461	5693.14	-20.2254	5693.14	41.1642	5693.14	-6.90233	5693.14	7.75529	5693.14	31.2616	5693.14	-17.6667	5693.14	-16.4192	5693.14	13.8533	5693.14	-7.43929
5692.41	30.6987	5692.41	20.6873	5692.41	-24.8623	5692.41	-20.8766	5692.41	40.4025	5692.41	-7.56823	5692.41	5.91147	5692.41	31.9384	5692.41	-16.4351	5692.41	-13.9884	5692.41	14.3754	5692.41	-7.37985
5691.69	30.1145	5691.69	20.8261	5691.69	-24.1016	5691.69	-21.3032	5691.69	39.5026	5691.69	-8.18398	5691.69	4.02875	5691.69	32.2729	5691.69	-15.0925	5691.69	-11.5096	5691.69	14.8334	5691.69	-7.26
5690.97	29.4584	5690.97	20.8082	5690.97	-23.2727	5690.97	-21.5056	5690.97	38.4766	5690.97	-8.7504	5690.97	2.11934	5690.97	32.2533	5690.97	-13.6474	5690.97	-9.00756	5690.97	15.2338	5690.97	-7.08731
5690.25	28.711	5690.25	20.6269	5690.25	-22.3851	5690.25	-21.487	5690.25	37.3373	5690.25	-9.26968	5690.25	0.19572	5690.25	31.8714	5690.25	-12.1089	5690.25	-6.50646	5690.25	15.5846	5690.25	-6.86996
5689.53	27.8537	5689.53	20.2774	5689.53	-21.4483	5689.53	-21.2528	5689.53	36.0982	5689.53	-9.74517	5689.53	-1.72959	5689.53	31.1235	5689.53	-10.4868	5689.53	-4.03006	5689.53	15.8944	5689.53	-6.61664
5688.81	26.8693	5688.81	19.7569	5688.81	-20.4726	5688.81	-20.811	5688.81	34.7733	5688.81	-10.1812	5688.81	-3.64412	5688.81	30.0098	5688.81	-8.79138	5688.81	-1.60117	5688.81	16.1731	5688.81	-6.33636
5688.09	25.7427	5688.09	19.0644	5688.09	-19.4678	5688.09	-20.1721	5688.09	33.3771	5688.09	-10.583	5688.09	-5.5357	5688.09	28.535	5688.09	-7.03343	5688.09	0.75855	5688.09	16.4309	5688.09	-6.03828
5687.37	24.4607	5687.37	18.2015	5687.37	-18.4442	5687.37	-19.3491	5687.37	31.9238	5687.37	-10.9564	5687.37	-7.39251	5687.37	26.7077	5687.37	-5.22407	5687.37	3.02889	5687.37	16.6786	5687.37	-5.73158
5686.65	23.0128	5686.65	17.1717	5686.65	-17.4117	5686.65	-18.3571	5686.65	30.4276	5686.65	-11.3073	5686.65	-9.20332	5686.65	24.5406	5686.65	-3.37462	5686.65	5.19128	5686.65	16.9271	5686.65	-5.42528
5685.93	21.3917	5685.93	15.9806	5685.93	-16.3801	5685.93	-17.2135	5685.93	28.9024	5685.93	-11.6421	5685.93	-10.9575	5685.93	22.0506	5685.93	-1.49667	5685.93	7.22903	5685.93	17.1871	5685.93	-5.1281
5685.21	19.593	5685.21	14.6362	5685.21	-15.3588	5685.21	-15.9377	5685.21	27.3614	5685.21	-11.9668	5685.21	-12.6454	5685.21	19.2581	5685.21	0.39817	5685.21	9.12748	5685.21	17.4692	5685.21	-4.84832
5684.49	17.6157	5684.49	13.1486	5684.49	-14.3567	5684.49	-14.5506	5684.49	25.8172	5684.49	-12.2873	5684.49	-14.258	5684.49	16.1872	5684.49	2.2982	5684.49	10.8742	5684.49	17.7835	5684.49	-4.59369
5683.77	15.4624	5683.77	11.5297	5683.77	-13.3822	5683.77	-13.0748	5683.77	24.2815	5683.77	-12.6087	5683.77	-15.7873	5683.77	12.8654	5683.77	4.19182	5683.77	12.4589	5683.77	18.1392	5683.77	-4.37124
5683.05	13.1393	5683.05	9.79361	5683.05	-12.443	5683.05	-11.534	5683.05	22.7649	5683.05	-12.9353	5683.05	-17.2265	5683.05	9.323	5683.05	6.06751	5683.05	13.8737	5683.05	18.5449	5683.05	-4.18727
5682.33	10.6563	5682.33	7.95582	5682.33	-11.5461	5682.33	-9.95285	5682.33	21.2772	5682.33	-13.2707	5682.33	-18.5696	5682.33	5.59293	5682.33	7.91393	5682.33	15.1132	5682.33	19.0078	5682.33	-4.04721
5681.6	8.02668	5681.6	6.03348	5681.6	-10.6976	5681.6	-8.35639	5681.6	19.8267	5681.6	-13.6173	5681.6	-19.8118	5681.6	1.71046	5681.6	9.71999	5681.6	16.1741	5681.6	19.5344	5681.6	-3.95562
5680.88	5.26738	5680.88	4.04502	5680.88	-9.90304	5680.88	-6.77	5680.88	18.4207	5680.88	-13.9764	5680.88	-20.9494	5680.88	-2.28731	5680.88	11.4749	5680.88	17.0557	5680.88	20.1293	5680.88	-3.91608
5680.16	2.39845	5680.16	2.00986	5680.16	-9.16671	5680.16	-5.21885	5680.16	17.0654	5680.16	-14.3479	5680.16	-21.9795	5680.16	-6.36186	5680.16	13.1681	5680.16	17.7594	5680.16	20.7962	5680.16	-3.93124
5679.44	-0.55702	5679.44	-0.05182	5679.44	-8.49218	5679.44	-3.72756	5679.44	15.7654	5679.44	-14.7304	5679.44	-22.9004	5679.44	-10.4737	5679.44	14.7896	5679.44	18.2887	5679.44	21.537	5679.44	-4.00278
5678.72	-3.57325	5678.72	-2.11937	5678.72	-7.882	5678.72	-2.31986	5678.72	14.5245	5678.72	-15.1214	5678.72	-23.7112	5678.72	-14.5828	5678.72	16.3297	5678.72	18.6492	5678.72	22.3523	5678.72	-4.13144
5678	-6.6221	5678	-4.172	5678	-7.33784	5678	-1.01821	5678	13.3449	5678	-15.5171	5678	-24.4116	5678	-18.649	5678	17.7792	5678	18.8483	5678	23.2409	5678	-4.31703
5677.28	-9.67353	5677.28	-6.18903	5677.28	-6.8604	5677.28	0.15656	5677.28	12.228	5677.28	-15.9129	5677.28	-25.0025	5677.28	-22.6326	5677.28	19.1294	5677.28	18.8952	5677.28	24.2004	5677.28	-4.55852
5676.56	-12.696	5676.56	-8.15025	5676.56	-6.4495	5676.56	1.18554	5676.56	11.174	5676.56	-16.3026	5676.56	-25.4848	5676.56	-26.4948	5676.56	20.3722	5676.56	18.8005	5676.56	25.2266	5676.56	-4.85406
5675.84	-15.6569	5675.84	-10.0362	5675.84	-6.10409	5675.84	2.05212	5675.84	10.1822	5675.84	-16.6799	5675.84	-25.8604	5675.84	-30.1979	5675.84	21.4999	5675.84	18.5762	5675.84	26.314	5675.84	-5.20108
5675.12	-18.5233	5675.12	-11.8285	5675.12	-5.82232	5675.12	2.74217	5675.12	9.25076	5675.12	-17.0371	5675.12	-26.1312	5675.12	-33.7061	5675.12	22.5058	5675.12	18.2354	5675.12	27.4558	5675.12	-5.59635
5674.4	-21.262	5674.4	-13.5099	5674.4	-5.60159	5674.4	3.24434	5674.4	8.37737	5674.4	-17.3668	5674.4	-26.2995	5674.4	-36.9854	5674.4	23.3835	5674.4	17.7921	5674.4	28.6438	5674.4	-6.03609
5673.68	-23.8406	5673.68	-15.0649	5673.68	-5.43859	5673.68	3.55027	5673.68	7.55888	5673.68	-17.6611	5673.68	-26.3676	5673.68	-40.0046	5673.68	24.1275	5673.68	17.2609	5673.68	29.8687	5673.68	-6.51603
5672.96	-26.2276	5672.96	-16.4797	5672.96	-5.32945	5672.96	3.65467	5672.96	6.79157	5672.96	-17.9122	5672.96	-26.3378	5672.96	-42.7351	5672.96	24.7329	5672.96	16.657	5672.96	31.1201	5672.96	-7.03155
5672.24	-28.3931	5672.24	-17.7426	5672.24	-5.26975	5672.24	3.55549	5672.24	6.07128	5672.24	-18.1126	5672.24	-26.2124	5672.24	-45.1516	5672.24	25.1958	5672.24	15.9959	5672.24	32.3867	5672.24	-7.57768
5671.51	-30.3092	5671.51	-18.8439	5671.51	-5.25466	5671.51	3.25396	5671.51	5.39352	5671.51	-18.2558	5671.51	-25.9932	5671.51	-47.2318	5671.51	25.5131	5671.51	15.2931	5671.51	33.6566	5671.51	-8.14931
5670.79	-31.9505	5670.79	-19.7763	5670.79	-5.27899	5670.79	2.75452	5670.79	4.75353	5670.79	-18.3353	5670.79	-25.682	5670.79	-48.9575	5670.79	25.6824	5670.79	14.564	5670.79	34.9172	5670.79	-8.74115
5670.07	-33.2946	5670.07	-20.5347	5670.07	-5.33733	5670.07	2.06488	5670.07	4.14648	5670.07	-18.3467	5670.07	-25.28	5670.07	-50.3139	5670.07	25.7024	5670.07	13.8239	5670.07	36.1553	5670.07	-9.34789
5669.35	-34.3223	5669.35	-21.1165	5669.35	-5.42409	5669.35	1.1958	5669.35	3.56748	5669.35	-18.2859	5669.35	-24.788	5669.35	-51.2902	5669.35	25.5727	5669.35	13.0875	5669.35	37.3576	5669.35	-9.96423
5668.63	-35.0182	5668.63	-21.5218	5668.63	-5.53367	5668.63	0.16098	5668.63	3.01177	5668.63	-18.1508	5668.63	-24.2064	5668.63	-51.8796	5668.63	25.294	5668.63	12.369	5668.63	38.5107	5668.63	-10.5849
5667.91	-35.3705	5667.91	-21.7527	5667.91	-5.66045	5667.91	-1.02316	5667.91	2.47473	5667.91	-17.9407	5667.91	-23.5351	5667.91	-52.0793	5667.91	24.8679	5667.91	11.6821	5667.91	39.6011	5667.91	-11.2048
5667.19	-35.3719	5667.19	-21.8138	5667.19	-5.79897	5667.19	-2.33777	5667.19	1.95204	5667.19	-17.6568	5667.19	-22.7734	5667.19	-51.8904	5667.19	24.2972	5667.19	11.0394	5667.19	40.6155	5667.19	-11.8189
5666.47	-35.0191	5666.47	-21.712	5666.47	-5.94397	5666.47	-3.76182	5666.47	1.43972	5666.47	-17.3019	5666.47	-21.9204	5666.47	-51.318	5666.47	23.5858	5666.47	10.453	5666.47	41.5409	5666.47	-12.4223
5665.75	-34.3133	5665.75	-21.4561	5665.75	-6.09045	5665.75	-5.27252	5665.75	0.93424	5665.75	-16.8804	5665.75	-20.9747	5665.75	-50.371	5665.75	22.7388	5665.75	9.93387	5665.75	42.3647	5665.75	-13.0105
5665.03	-33.26	5665.03	-21.0571	5665.03	-6.23374	5665.03	-6.84563	5665.03	0.43253	5665.03	-16.3989	5665.03	-19.9345	5665.03	-49.062	5665.03	21.7621	5665.03	9.49195	5665.03	43.075	5665.03	-13.5789
5664.31	-31.8692	5664.31	-20.5274	5664.31	-6.36959	5664.31	-8.45591	5664.31	-0.06791	5664.31	-15.8654	5664.31	-18.798	5664.31	-47.4068	5664.31	20.6632	5664.31	9.13622	5664.31	43.6603	5664.31	-14.1231
5663.59	-30.155	5663.59	-19.8811	5663.59	-6.49418	5663.59	-10.0775	5663.59	-0.56901	5663.59	-15.2895	5663.59	-17.5633	5663.59	-45.4247	5663.59	19.4505	5663.59	8.87459	5663.59	44.1102	5663.59	-14.639
5662.87	-28.1357	5662.87	-19.1333	5662.87	-6.60415	5662.87	-11.6844	5662.87	-1.07204	5662.87	-14.6823	5662.87	-16.2282	5662.87	-43.1378	5662.87	18.1334	5662.87	8.71387	5662.87	44.415	5662.87	-15.1226
5662.15	-25.8334	5662.15	-18.3001	5662.15	-6.69669	5662.15	-13.251	5662.15	-1.57762	5662.15	-14.0563	5662.15	-14.791	5662.15	-40.5708	5662.15	16.7226	5662.15	8.65977	5662.15	44.5658	5662.15	-15.5698
5661.42	-23.2738	5661.42	-17.3984	5661.42	-6.76944	5661.42	-14.7521	5661.42	-2.08567	5661.42	-13.4246	5661.42	-13.2502	5661.42	-37.7506	5661.42	15.2296	5661.42	8.71689	5661.42	44.555	5661.42	-15.9767
5660.7	-20.4859	5660.7	-16.4453	5660.7	-6.82061	5660.7	-16.1639	5660.7	-2.59545	5660.7	-12.8015	5660.7	-11.6045	5660.7	-34.7063	5660.7	13.6671	5660.7	8.88876	5660.7	44.3758	5660.7	-16.3396
5659.98	-17.5014	5659.98	-15.4581	5659.98	-6.84888	5659.98	-17.4641	5659.98	-3.10549	5659.98	-12.2013	5659.98	-9.85355	5659.98	-31.4684	5659.98	12.0484	5659.98	9.17779	5659.98	44.0227	5659.98	-16.6546
5659.26	-14.3546	5659.26	-14.4538	5659.26	-6.85344	5659.26	-18.6324	5659.26	-3.61365	5659.26	-11.6389	5659.26	-7.99745	5659.26	-28.0686	5659.26	10.3876	5659.26	9.58536	5659.26	43.4911	5659.26	-16.9179
5658.54	-11.0818	5658.54	-13.449	5658.54	-6.83392	5658.54	-19.6504	5658.54	-4.11713	5658.54	-11.1288	5658.54	-6.03722	5658.54	-24.5394	5658.54	8.69977	5658.54	10.1117	5658.54	42.778	5658.54	-17.1258
5657.82	-7.72081	5657.82	-12.4595	5657.82	-6.79036	5657.82	-20.5027	5657.82	-4.61248	5657.82	-10.6849	5657.82	-3.97486	5657.82	-20.9138	5657.82	7.00007	5657.82	10.7562	5657.82	41.8811	5657.82	-17.2744
5657.1	-4.31043	5657.1	-11.5	5657.1	-6.7232	5657.1	-21.1766	5657.1	-5.09565	5657.1	-10.3206	5657.1	-1.8134	5657.1	-17.2247	5657.1	5.30427	5657.1	11.5169	5657.1	40.7996	5657.1	-17.3599
5656.38	-0.89007	5656.38	-10.5842	5656.38	-6.63314	5656.38	-21.6622	5656.38	-5.56204	5656.38	-10.0477	5656.38	0.44293	5656.38	-13.5048	5656.38	3.62827	5656.38	12.3911	5656.38	39.534	5656.38	-17.3786
5655.66	2.50089	5655.66	-9.72426	5655.66	-6.52116	5655.66	-21.9532	5655.66	-6.00656	5655.66	-9.87707	5655.66	2.78869	5655.66	-9.78616	5655.66	1.98805	5655.66	13.375	5655.66	38.0858	5655.66	-17.3269
5654.94	5.8235	5654.94	-8.93086	5654.94	-6.38841	5654.94	-22.0462	5654.94	-6.42371	5654.94	-9.8175	5654.94	5.21718	5654.94	-6.09969	5654.94	0.39942	5654.94	14.4638	5654.94	36.4578	5654.94	-17.2011
5654.22	9.03979	5654.22	-8.21293	5654.22	-6.23616	5654.22	-21.9413	5654.22	-6.80762	5654.22	-9.87598	5654.22	7.72035	5654.22	-2.47506	5654.22	-1.12214	5654.22	15.6519	5654.22	34.654	5654.22	-16.9977
5653.5	12.1132	5653.5	-7.57762	5653.5	-6.0657	5653.5	-21.642	5653.5	-7.15219	5653.5	-10.0573	5653.5	10.2889	5653.5	1.05967	5653.5	-2.56167	5653.5	16.9326	5653.5	32.6797	5653.5	-16.7137
5652.78	15.0092	5652.78	-7.03022	5652.78	-5.87829	5652.78	-21.1548	5652.78	-7.45115	5652.78	-10.3638	5652.78	12.9123	5652.78	4.47832	5652.78	-3.90496	5652.78	18.2983	5652.78	30.5413	5652.78	-16.3461
5652.06	17.6952	5652.06	-6.5742	5652.06	-5.67509	5652.06	-20.4895	5652.06	-7.69817	5652.06	-10.7957	5652.06	15.5786	5652.06	7.75676	5652.06	-5.13869	5652.06	19.7406	5652.06	28.2463	5652.06	-15.8924
5651.33	20.1417	5651.33	-6.2111	5651.33	-5.4571	5651.33	-19.6587	5651.33	-7.88701	5651.33	-11.3502	5651.33	18.2751	5651.33	10.8731	5651.33	-6.25069	5651.33	21.2503	5651.33	25.8035	5651.33	-15.3507
5650.61	22.322	5650.61	-5.94069	5650.61	-5.22505	5650.61	-18.6776	5650.61	-8.01158	5650.61	-12.0221	5650.61	20.9876	5650.61	13.8079	5650.61	-7.23007	5650.61	22.8172	5650.61	23.2226	5650.61	-14.7194
5649.89	24.2126	5649.89	-5.761	5649.89	-4.97943	5649.89	-17.564	5649.89	-8.0661	5649.89	-12.804	5649.89	23.7014	5649.89	16.5443	5649.89	-8.06745	5649.89	24.4306	5649.89	20.5147	5649.89	-13.9979
5649.17	25.794	5649.17	-5.66842	5649.17	-4.72036	5649.17	-16.3375	5649.17	-8.04523	5649.17	-13.6855	5649.17	26.4008	5649.17	19.0679	5649.17	-8.75506	5649.17	26.0788	5649.17	17.6915	5649.17	-13.1861
5648.45	27.0499	5648.45	-5.65787	5648.45	-4.44759	5648.45	-15.0196	5648.45	-7.94419	5648.45	-14.6541	5648.45	29.0697	5648.45	21.3669	5648.45	-9.28696	5648.45	27.7497	5648.45	14.7662	5648.45	-12.285
5647.73	27.9683	5647.73	-5.72294	5647.73	-4.16049	5647.73	-13.6329	5647.73	-7.75887	5647.73	-15.6951	5647.73	31.6915	5647.73	23.4324	5647.73	-9.6591	5647.73	29.4305	5647.73	11.7525	5647.73	-11.2965
5647.01	28.541	5647.01	-5.85608	5647.01	-3.85799	5647.01	-12.2012	5647.01	-7.48599	5647.01	-16.7918	5647.01	34.2494	5647.01	25.2578	5647.01	-9.86946	5647.01	31.1081	5647.01	8.66526	5647.01	-10.2233
5646.29	28.764	5646.29	-6.04882	5646.29	-3.53862	5646.29	-10.7484	5646.29	-7.12319	5646.29	-17.9257	5646.29	36.7267	5646.29	26.8391	5646.29	-9.91813	5646.29	32.7687	5646.29	5.51995	5646.29	-9.0696
5645.57	28.6371	5645.57	-6.29193	5645.57	-3.2005	5645.57	-9.29887	5645.57	-6.66916	5645.57	-19.077	5645.57	39.1067	5645.57	28.175	5645.57	-9.80733	5645.57	34.3986	5645.57	2.33293	5645.57	-7.84039
5644.85	28.1644	5644.85	-6.57567	5644.85	-2.84136	5644.85	-7.87638	5644.85	-6.12372	5644.85	-20.2248	5644.85	41.3734	5644.85	29.2662	5644.85	-9.54148	5644.85	35.9838	5644.85	-0.87887	5644.85	-6.54198
5644.13	27.3534	5644.13	-6.89006	5644.13	-2.45857	5644.13	-6.50405	5644.13	-5.48797	5644.13	-21.3473	5644.13	43.5114	5644.13	30.1157	5644.13	-9.12711	5644.13	37.5103	5644.13	-4.09796	5644.13	-5.18181
5643.41	26.2157	5643.41	-7.22497	5643.41	-2.04922	5643.41	-5.20385	5643.41	-4.76427	5643.41	-22.4223	5643.41	45.506	5643.41	30.7287	5643.41	-8.57291	5643.41	38.9641	5643.41	-7.3064	5643.41	-3.76846
5642.69	24.7661	5642.69	-7.57048	5642.69	-1.61012	5642.69	-3.99625	5642.69	-3.95637	5642.69	-23.4276	5642.69	47.3437	5642.69	31.112	5642.69	-7.88959	5642.69	40.332	5642.69	-10.4859	5642.69	-2.31162
5641.97	23.0228	5641.97	-7.91699	5641.97	-1.13795	5641.97	-2.89995	5641.97	-3.06944	5641.97	-24.3414	5641.97	49.0121	5641.97	31.2743	5641.97	-7.08977	5641.97	41.6006	5641.97	-13.6181	5641.97	-0.82197
5641.25	21.0071	5641.25	-8.25541	5641.25	-0.62928	5641.25	-1.9315	5641.25	-2.11006	5641.25	-25.1423	5641.25	50.5004	5641.25	31.2255	5641.25	-6.1879	5641.25	42.7576	5641.25	-16.6845	5641.25	0.68885
5640.52	18.7426	5640.52	-8.57739	5640.52	-0.08068	5640.52	-1.10515	5640.52	-1.08622	5640.52	-25.8104	5640.52	51.7992	5640.52	30.977	5640.52	-5.19998	5640.52	43.7915	5640.52	-19.6667	5640.52	2.20841
5639.8	16.2555	5639.8	-8.87538	5639.8	0.51119	5639.8	-0.43259	5639.8	-0.00732	5639.8	-26.3266	5639.8	52.9008	5639.8	30.5414	5639.8	-4.14347	5639.8	44.6916	5639.8	-22.5464	5639.8	3.72365
5639.08	13.5741	5639.08	-9.14283	5639.08	1.14946	5639.08	0.07716	5639.08	1.11591	5639.08	-26.6739	5639.08	53.7992	5639.08	29.9319	5639.08	-3.03698	5639.08	45.4483	5639.08	-25.3061	5639.08	5.221
5638.36	10.728	5638.36	-9.37424	5638.36	1.83697	5638.36	0.41788	5638.36	2.27151	5638.36	-26.8371	5638.36	54.4903	5638.36	29.1625	5638.36	-1.90007	5638.36	46.0537	5638.36	-27.9285	5638.36	6.68664
5637.64	7.74822	5637.64	-9.56524	5637.64	2.57616	5637.64	0.58618	5637.64	3.44636	5637.64	-26.8033	5637.64	54.9721	5637.64	28.2479	5637.64	-0.75292	5637.64	46.5009	5637.64	-30.3972	5637.64	8.10664
5636.92	4.66668	5636.92	-9.71264	5636.92	3.36893	5636.92	0.58145	5636.92	4.62632	5636.92	-26.5617	5636.92	55.244	5636.92	27.203	5636.92	0.38387	5636.92	46.785	5636.92	-32.6967	5636.92	9.46724
5636.2	1.5157	5636.2	-9.81442	5636.2	4.2166	5636.2	0.40588	5636.2	5.79641	5636.2	-26.1044	5636.2	55.3079	5636.2	26.0429	5636.2	1.48971	5636.2	46.9027	5636.2	-34.8127	5636.2	10.7551
5635.48	-1.67227	5635.48	-9.86974	5635.48	5.11977	5635.48	0.06429	5635.48	6.94096	5635.48	-25.4259	5635.48	55.1672	5635.48	24.7828	5635.48	2.5442	5635.48	46.8523	5635.48	-36.7321	5635.48	11.9573
5634.76	-4.86507	5634.76	-9.87888	5634.76	6.07824	5634.76	-0.43598	5634.76	8.04382	5634.76	-24.5237	5634.76	54.8271	5634.76	23.438	5634.76	3.52752	5634.76	46.6346	5634.76	-38.443	5634.76	13.0622
5634.04	-8.03115	5634.04	-9.84317	5634.04	7.09097	5634.04	-1.0853	5634.04	9.08857	5634.04	-23.3981	5634.04	54.2948	5634.04	22.0233	5634.04	4.42071	5634.04	46.2518	5634.04	-39.9353	5634.04	14.0587
5633.32	-11.1399	5633.32	-9.76488	5633.32	8.15596	5633.32	-1.87195	5633.32	10.0588	5633.32	-22.0517	5633.32	53.5789	5633.32	20.5535	5633.32	5.206	5633.32	45.7084	5633.32	-41.2006	5633.32	14.9376
5632.6	-14.1621	5632.6	-9.64717	5632.6	9.27026	5632.6	-2.78237	5632.6	10.9382	5632.6	-20.4905	5632.6	52.6895	5632.6	19.043	5632.6	5.86705	5632.6	45.011	5632.6	-42.2322	5632.6	15.6908
5631.88	-17.07	5631.88	-9.49388	5631.88	10.4299	5631.88	-3.80151	5631.88	11.711	5631.88	-18.7224	5631.88	51.6382	5631.88	17.5059	5631.88	6.38927	5631.88	44.168	5631.88	-43.0255	5631.88	16.312
5631.16	-19.8376	5631.16	-9.30944	5631.16	11.6298	5631.16	-4.91303	5631.16	12.3621	5631.16	-16.7582	5631.16	50.4377	5631.16	15.9556	5631.16	6.76001	5631.16	43.1896	5631.16	-43.5776	5631.16	16.797
5630.43	-22.4411	5630.43	-9.09867	5630.43	12.864	5630.43	-6.09969	5630.43	12.8775	5630.43	-14.611	5630.43	49.1018	5630.43	14.4053	5630.43	6.96885	5630.43	42.0883	5630.43	-43.888	5630.43	17.1433
5629.71	-24.8591	5629.71	-8.86669	5629.71	14.1254	5629.71	-7.34364	5629.71	13.2441	5629.71	-12.2956	5629.71	47.6449	5629.71	12.8675	5629.71	7.00772	5629.71	40.8777	5629.71	-43.9582	5629.71	17.3508
5628.99	-27.0722	5628.99	-8.61867	5628.99	15.4061	5628.99	-8.62676	5628.99	13.4505	5628.99	-9.82887	5628.99	46.0825	5628.99	11.3542	5628.99	6.87111	5628.99	39.5732	5628.99	-43.7917	5628.99	17.4214
5628.27	-29.0642	5628.27	-8.35972	5628.27	16.6971	5628.27	-9.93092	5628.27	13.4867	5628.27	-7.2294	5628.27	44.4302	5628.27	9.87694	5628.27	6.55612	5628.27	38.1917	5628.27	-43.3942	5628.27	17.3593
5627.55	-30.8209	5627.55	-8.09474	5627.55	17.9886	5627.55	-11.2383	5627.55	13.3449	5627.55	-4.51693	5627.55	42.704	5627.55	8.44652	5627.55	6.06258	5627.55	36.7508	5627.55	-42.7735	5627.55	17.1708
5626.83	-32.3313	5626.83	-7.8282	5626.83	19.2702	5626.83	-12.5318	5626.83	13.019	5626.83	-1.71229	5626.83	40.9202	5626.83	7.07331	5626.83	5.39308	5626.83	35.2692	5626.83	-41.9394	5626.83	16.8644
5626.11	-33.5871	5626.11	-7.56411	5626.11	20.5308	5626.11	-13.795	5626.11	12.5051	5626.11	1.16287	5626.11	39.0947	5626.11	5.76706	5626.11	4.5529	5626.11	33.7661	5626.11	-40.9033	5626.11	16.4505
5625.39	-34.5825	5625.39	-7.3058	5625.39	21.7588	5625.39	-15.0126	5625.39	11.8018	5625.39	4.08646	5625.39	37.2433	5625.39	4.53688	5625.39	3.55002	5625.39	32.2611	5625.39	-39.6788	5625.39	15.9415
5624.67	-35.3147	5624.67	-7.05591	5624.67	22.9422	5624.67	-16.1706	5624.67	10.9097	5624.67	7.0361	5624.67	35.3815	5624.67	3.3913	5624.67	2.39494	5624.67	30.7736	5624.67	-38.2808	5624.67	15.3515
5623.95	-35.7835	5623.95	-6.8162	5623.95	24.069	5623.95	-17.2566	5623.95	9.83221	5623.95	9.98949	5623.95	33.5241	5623.95	2.33818	5623.95	1.1006	5623.95	29.3228	5623.95	-36.7257	5623.95	14.696
5623.23	-35.991	5623.23	-6.5876	5623.23	25.1269	5623.23	-18.2593	5623.23	8.57486	5623.23	12.9246	5623.23	31.6853	5623.23	1.38472	5623.23	-0.31786	5623.23	27.9272	5623.23	-35.0311	5623.23	13.9916
5622.51	-35.9421	5622.51	-6.37009	5622.51	26.1038	5622.51	-19.1696	5622.51	7.14568	5622.51	15.8197	5622.51	29.8783	5622.51	0.53736	5622.51	-1.84331	5622.51	26.6045	5622.51	-33.2157	5622.51	13.256
5621.79	-35.6437	5621.79	-6.16273	5621.79	26.9881	5621.79	-19.9796	5621.79	5.55502	5621.79	18.6542	5621.79	28.1157	5621.79	-0.19818	5621.79	-3.45689	5621.79	25.3709	5621.79	-31.2988	5621.79	12.5073
5621.07	-35.1048	5621.07	-5.96369	5621.07	27.7685	5621.07	-20.6835	5621.07	3.81543	5621.07	21.4079	5621.07	26.4089	5621.07	-0.81705	5621.07	-5.13833	5621.07	24.2412	5621.07	-29.3005	5621.07	11.764
5620.34	-34.3366	5620.34	-5.77022	5620.34	28.4342	5620.34	-21.277	5620.34	1.94154	5620.34	24.062	5620.34	24.768	5620.34	-1.31524	5620.34	-6.86624	5620.34	23.2285	5620.34	-27.2409	5620.34	11.0445
5619.62	-33.3516	5619.62	-5.57876	5619.62	28.9756	5619.62	-21.7574	5619.62	-0.0501	5619.62	26.5988	5619.62	23.2024	5619.62	-1.68971	5619.62	-8.61847	5619.62	22.3436	5619.62	-25.1403	5619.62	10.3668
5618.9	-32.1641	5618.9	-5.38502	5618.9	29.3836	5618.9	-22.1237	5618.9	-2.14127	5618.9	29.0017	5618.9	21.7201	5618.9	-1.93844	5618.9	-10.3725	5618.9	21.5952	5618.9	-23.0185	5618.9	9.74793
5618.18	-30.7894	5618.18	-5.18405	5618.18	29.6507	5618.18	-22.3762	5618.18	-4.31222	5618.18	31.2556	5618.18	20.3277	5618.18	-2.06052	5618.18	-12.1056	5618.18	20.9895	5618.18	-20.8952	5618.18	9.20397
5617.46	-29.244	5617.46	-4.9704	5617.46	29.7701	5617.46	-22.5166	5617.46	-6.54206	5617.46	33.3471	5617.46	19.0307	5617.46	-2.0562	5617.46	-13.7957	5617.46	20.53	5617.46	-18.789	5617.46	8.74943
5616.74	-27.5449	5616.74	-4.73822	5616.74	29.7369	5616.74	-22.5479	5616.74	-8.80889	5616.74	35.2635	5616.74	17.8336	5616.74	-1.92699	5616.74	-15.4211	5616.74	20.2177	5616.74	-16.7176	5616.74	8.3971
5616.02	-25.7101	5616.02	-4.48138	5616.02	29.5471	5616.02	-22.4738	5616.02	-11.0902	5616.02	36.9944	5616.02	16.7394	5616.02	-1.6757	5616.02	-16.9614	5616.02	20.0506	5616.02	-14.6976	5616.02	8.15768
5615.3	-23.7574	5615.3	-4.19369	5615.3	29.1987	5615.3	-22.2993	5615.3	-13.363	5615.3	38.5303	5615.3	15.7499	5615.3	-1.30652	5615.3	-18.3974	5615.3	20.0242	5615.3	-12.7441	5615.3	8.0396
5614.58	-21.7049	5614.58	-3.86899	5614.58	28.6909	5614.58	-22.0296	5614.58	-15.6044	5614.58	39.8634	5614.58	14.8658	5614.58	-0.82505	5614.58	-19.7117	5614.58	20.1311	5614.58	-10.8708	5614.58	8.04878
5613.86	-19.5705	5613.86	-3.50135	5613.86	28.0247	5613.86	-21.6709	5613.86	-17.7917	5613.86	40.9872	5613.86	14.0868	5613.86	-0.23838	5613.86	-20.8888	5613.86	20.3612	5613.86	-9.08954	5613.86	8.18848
5613.14	-17.3718	5613.14	-3.08517	5613.14	27.2028	5613.14	-21.2295	5613.14	-19.9025	5613.14	41.8965	5613.14	13.4111	5613.14	0.44495	5613.14	-21.9157	5613.14	20.702	5613.14	-7.41043	5613.14	8.4592
5612.42	-15.1257	5612.42	-2.6154	5612.42	26.2294	5612.42	-20.7119	5612.42	-21.9155	5612.42	42.5876	5612.42	12.8364	5612.42	1.21497	5612.42	-22.7815	5612.42	21.1386	5612.42	-5.84164	5612.42	8.85862
5611.7	-12.8486	5611.7	-2.08759	5611.7	25.1101	5611.7	-20.1247	5611.7	-23.8103	5611.7	43.0576	5611.7	12.3591	5611.7	2.06017	5611.7	-23.4783	5611.7	21.6541	5611.7	-4.38946	5611.7	9.38158
5610.98	-10.5558	5610.98	-1.49811	5610.98	23.8522	5610.98	-19.4745	5610.98	-25.5676	5610.98	43.3055	5610.98	11.9747	5610.98	2.96772	5610.98	-24.0007	5610.98	22.2296	5610.98	-3.05816	5610.98	10.0202
5610.25	-8.26151	5610.25	-0.84417	5610.25	22.4645	5610.25	-18.7679	5610.25	-27.1699	5610.25	43.3306	5610.25	11.6782	5610.25	3.9234	5610.25	-24.3462	5610.25	22.8446	5610.25	-1.85014	5610.25	10.7639
5609.53	-5.97902	5609.53	-0.12398	5609.53	20.9569	5609.53	-18.011	5609.53	-28.6012	5609.53	43.1339	5609.53	11.4633	5609.53	4.91179	5609.53	-24.5152	5609.53	23.4776	5609.53	-0.76589	5609.53	11.5996
5608.81	-3.72025	5608.81	0.66321	5608.81	19.3407	5608.81	-17.2097	5608.81	-29.8474	5608.81	42.7169	5608.81	11.3236	5608.81	5.91636	5608.81	-24.5109	5608.81	24.1061	5608.81	0.19585	5608.81	12.5119
5608.09	-1.49581	5608.09	1.51707	5608.09	17.6282	5608.09	-16.3697	5608.09	-30.8961	5608.09	42.0825	5608.09	11.2518	5608.09	6.91964	5608.09	-24.3394	5608.09	24.707	5608.09	1.03809	5608.09	13.4836
5607.37	0.68504	5607.37	2.43615	5607.37	15.8326	5607.37	-15.4962	5607.37	-31.7373	5607.37	41.2341	5607.37	11.2402	5607.37	7.90336	5607.37	-24.0094	5607.37	25.2573	5607.37	1.76529	5607.37	14.4955
5606.65	2.81443	5606.65	3.41784	5606.65	13.9679	5606.65	-14.5942	5606.65	-32.3627	5606.65	40.1764	5606.65	11.2806	5606.65	8.84871	5606.65	-23.5318	5606.65	25.7342	5606.65	2.38331	5606.65	15.5273
5605.93	4.88587	5605.93	4.45845	5605.93	12.0487	5605.93	-13.6683	5605.93	-32.7664	5605.93	38.9145	5605.93	11.3647	5605.93	9.73655	5605.93	-22.9202	5605.93	26.1154	5605.93	2.8992	5605.93	16.5574
5605.21	6.89425	5605.21	5.5532	5605.21	10.09	5605.21	-12.723	5605.21	-32.9442	5605.21	37.4544	5605.21	11.4837	5605.21	10.5476	5605.21	-22.1898	5605.21	26.3802	5605.21	3.32094	5605.21	17.5639
5604.49	8.83579	5604.49	6.6963	5604.49	8.10704	5604.49	-11.7623	5604.49	-32.8942	5604.49	35.8033	5604.49	11.6291	5604.49	11.2629	5604.49	-21.3579	5604.49	26.5088	5604.49	3.65732	5604.49	18.5247
5603.77	10.708	5603.77	7.88105	5603.77	6.11525	5603.77	-10.7905	5603.77	-32.6164	5603.77	33.9685	5603.77	11.792	5603.77	11.8637	5603.77	-20.4429	5603.77	26.4835	5603.77	3.91763	5603.77	19.4178
5603.05	12.5094	5603.05	9.09989	5603.05	4.12988	5603.05	-9.81136	5603.05	-32.1125	5603.05	31.9588	5603.05	11.9638	5603.05	12.3324	5603.05	-19.4644	5603.05	26.2888	5603.05	4.11149	5603.05	20.2219
5602.33	14.24	5602.33	10.3446	5602.33	2.16593	5602.33	-8.82904	5602.33	-31.386	5602.33	29.7832	5602.33	12.1361	5602.33	12.652	5602.33	-18.4426	5602.33	25.9116	5602.33	4.24861	5602.33	20.9171
5601.61	15.9004	5601.61	11.6062	5601.61	0.23801	5601.61	-7.84765	5601.61	-30.4421	5601.61	27.4518	5601.61	12.3007	5601.61	12.8071	5601.61	-17.3979	5601.61	25.3415	5601.61	4.33858	5601.61	21.4845
5600.89	17.4923	5600.89	12.8755	5600.89	-1.63986	5600.89	-6.87152	5600.89	-29.2871	5600.89	24.9752	5600.89	12.4501	5600.89	12.7841	5600.89	-16.3509	5600.89	24.5709	5600.89	4.39066	5600.89	21.9076
5600.17	19.018	5600.17	14.1429	5600.17	-3.45434	5600.17	-5.90524	5600.17	-27.929	5600.17	22.3649	5600.17	12.5768	5600.17	12.5709	5600.17	-15.3216	5600.17	23.5956	5600.17	4.41361	5600.17	22.1719
5599.44	20.4805	5599.44	15.3986	5599.44	-5.19288	5599.44	-4.95374	5599.44	-26.3766	5599.44	19.6333	5599.44	12.6745	5599.44	12.158	5599.44	-14.3289	5599.44	22.4145	5599.44	4.41551	5599.44	22.2654
5598.72	21.8832	5598.72	16.6329	5598.72	-6.8439	5598.72	-4.02229	5598.72	-24.6398	5598.72	16.793	5598.72	12.7373	5598.72	11.5381	5598.72	-13.391	5598.72	21.0297	5598.72	4.40363	5598.72	22.1789
5598	23.23	5598	17.836	5598	-8.3968	5598	-3.11662	5598	-22.7294	5598	13.8576	5598	12.7602	5598	10.7066	5598	-12.5243	5598	19.4467	5598	4.38432	5598	21.9065
5597.28	24.5246	5597.28	18.9986	5597.28	-9.84205	5597.28	-2.24283	5597.28	-20.6568	5597.28	10.8414	5597.28	12.7389	5597.28	9.66183	5597.28	-11.7432	5597.28	17.6743	5597.28	4.3629	5597.28	21.4452
5596.56	25.7712	5596.56	20.1119	5596.56	-11.1713	5596.56	-1.40746	5596.56	-18.4338	5596.56	7.75925	5596.56	12.6705	5596.56	8.40497	5596.56	-11.0604	5596.56	15.7246	5596.56	4.34363	5596.56	20.7955
5595.84	26.9736	5595.84	21.1674	5595.84	-12.3774	5595.84	-0.61743	5595.84	-16.073	5595.84	4.62627	5595.84	12.5527	5595.84	6.94036	5595.84	-10.4861	5595.84	13.6124	5595.84	4.32965	5595.84	19.961
5595.12	28.1354	5595.12	22.1572	5595.12	-13.4543	5595.12	0.12	5595.12	-13.5871	5595.12	1.45825	5595.12	12.3847	5595.12	5.27553	5595.12	-10.0279	5595.12	11.3555	5595.12	4.32305	5595.12	18.9489
5594.4	29.2602	5594.4	23.0745	5594.4	-14.3972	5594.4	0.79734	5594.4	-10.9892	5594.4	-1.72874	5594.4	12.1664	5594.4	3.42115	5594.4	-9.69085	5594.4	8.97452	5594.4	4.32485	5594.4	17.7695
5593.68	30.3506	5593.68	23.9128	5593.68	-15.2026	5593.68	1.40692	5593.68	-8.29266	5593.68	-4.91831	5593.68	11.8992	5593.68	1.39108	5593.68	-9.47734	5593.68	6.49203	5593.68	4.33507	5593.68	16.4362
5592.96	31.4093	5592.96	24.6669	5592.96	-15.8682	5592.96	1.94103	5592.96	-5.51107	5592.96	-8.09395	5592.96	11.5855	5592.96	-0.79782	5592.96	-9.38692	5592.96	3.93273	5592.96	4.35286	5592.96	14.9654
5592.24	32.438	5592.24	25.3323	5592.24	-16.3927	5592.24	2.39205	5592.24	-2.65821	5592.24	-11.2391	5592.24	11.2291	5592.24	-3.1257	5592.24	-9.41641	5592.24	1.32293	5592.24	4.37658	5592.24	13.376
5591.52	33.4379	5591.52	25.9052	5591.52	-16.7759	5591.52	2.7526	5591.52	0.25187	5591.52	-14.3373	5591.52	10.8345	5591.52	-5.56996	5591.52	-9.56001	5591.52	-1.30987	5591.52	4.40398	5591.52	11.6896
5590.8	34.4094	5590.8	26.3831	5590.8	-17.019	5590.8	3.0157	5590.8	3.20487	5590.8	-17.3722	5590.8	10.4076	5590.8	-8.10548	5590.8	-9.80933	5590.8	-3.93735	5590.8	4.43227	5590.8	9.92951
5590.08	35.3523	5590.08	26.764	5590.08	-17.1238	5590.08	3.17496	5590.08	6.18619	5590.08	-20.3279	5590.08	9.95527	5590.08	-10.7049	5590.08	-10.1536	5590.08	-6.53081	5590.08	4.45842	5590.08	8.12078
5589.35	36.2658	5589.35	27.047	5589.35	-17.0933	5589.35	3.22473	5589.35	9.18084	5589.35	-23.1888	5589.35	9.4852	5589.35	-13.3389	5589.35	-10.5801	5589.35	-9.0616	5589.35	4.47921	5589.35	6.28976
5588.63	37.148	5588.63	27.2317	5588.63	-16.9313	5588.63	3.1603	5588.63	12.1734	5588.63	-25.9401	5588.63	9.00593	5588.63	-15.9766	5588.63	-11.0739	5588.63	-11.5015	5588.63	4.49149	5588.63	4.46358
5587.91	37.9966	5587.91	27.3185	5587.91	-16.6425	5587.91	2.97805	5587.91	15.1481	5587.91	-28.5676	5587.91	8.52661	5587.91	-18.5859	5587.91	-11.6186	5587.91	-13.8233	5587.91	4.49231	5587.91	2.66976
5587.19	38.8086	5587.19	27.3085	5587.19	-16.2323	5587.19	2.67562	5587.19	18.0885	5587.19	-31.0577	5587.19	8.05697	5587.19	-21.1339	5587.19	-12.1968	5587.19	-16.0009	5587.19	4.47913	5587.19	0.93571
5586.47	39.5804	5586.47	27.203	5586.47	-15.7067	5586.47	2.2521	5586.47	20.9776	5586.47	-33.3984	5586.47	7.60704	5586.47	-23.5876	5586.47	-12.7897	5586.47	-18.0101	5586.47	4.44991	5586.47	-0.71166
5585.75	40.3078	5585.75	27.004	5585.75	-15.0724	5585.75	1.7081	5585.75	23.7978	5585.75	-35.5779	5585.75	7.18703	5585.75	-25.9139	5585.75	-13.3784	5585.75	-19.8287	5585.75	4.40337	5585.75	-2.24642
5585.03	40.9863	5585.03	26.7136	5585.03	-14.3368	5585.03	1.04589	5585.03	26.531	5585.03	-37.5862	5585.03	6.80712	5585.03	-28.0803	5585.03	-13.9435	5585.03	-21.4367	5585.03	4.33897	5585.03	-3.64405
5584.31	41.6108	5584.31	26.3341	5584.31	-13.5075	5584.31	0.26951	5584.31	29.1583	5584.31	-39.4143	5584.31	6.47724	5584.31	-30.0555	5584.31	-14.4662	5584.31	-22.817	5584.31	4.2571	5584.31	-4.88179
5583.59	42.1761	5583.59	25.8678	5583.59	-12.5928	5583.59	-0.61522	5583.59	31.6605	5583.59	-41.0545	5583.59	6.20691	5583.59	-31.8095	5583.59	-14.9279	5583.59	-23.9554	5583.59	4.15915	5583.59	-5.93905
5582.87	42.6768	5582.87	25.317	5582.87	-11.6013	5582.87	-1.60064	5582.87	34.0175	5582.87	-42.5001	5582.87	6.00497	5582.87	-33.3146	5582.87	-15.3112	5582.87	-24.8405	5582.87	4.0475	5582.87	-6.79772
5582.15	43.1074	5582.15	24.684	5582.15	-10.5418	5582.15	-2.67725	5582.15	36.209	5582.15	-43.7462	5582.15	5.87945	5582.15	-34.5452	5582.15	-15.6001	5582.15	-25.4646	5582.15	3.92552	5582.15	-7.44247
5581.43	43.4626	5581.43	23.9706	5581.43	-9.42357	5581.43	-3.83381	5581.43	38.2146	5581.43	-44.7892	5581.43	5.83729	5581.43	-35.4785	5581.43	-15.7801	5581.43	-25.8229	5581.43	3.7976	5581.43	-7.86094
5580.71	43.737	5580.71	23.1786	5580.71	-8.25602	5580.71	-5.05735	5580.71	40.0133	5580.71	-45.6266	5580.71	5.88425	5580.71	-36.0951	5580.71	-15.8387	5580.71	-25.9144	5580.71	3.66908	5580.71	-8.044
5579.99	43.9256	5579.99	22.3092	5579.99	-7.04874	5579.99	-6.33333	5579.99	41.5846	5579.99	-46.2572	5579.99	6.02464	5579.99	-36.3788	5579.99	-15.7658	5579.99	-25.7413	5579.99	3.54609	5579.99	-7.9858
5579.26	44.0239	5579.26	21.3633	5579.26	-5.81143	5579.26	-7.64576	5579.26	42.908	5579.26	-46.6815	5579.26	6.26127	5579.26	-36.3174	5579.26	-15.5535	5579.26	-25.3089	5579.26	3.4355	5579.26	-7.68391
5578.54	44.0275	5578.54	20.3416	5578.54	-4.55392	5578.54	-8.97741	5578.54	43.9636	5578.54	-46.9008	5578.54	6.59525	5578.54	-35.9024	5578.54	-15.1966	5578.54	-24.6262	5578.54	3.34473	5578.54	-7.13931
5577.82	43.9329	5577.82	19.2443	5577.82	-3.286	5577.82	-10.31	5577.82	44.7324	5577.82	-46.9178	5577.82	7.02592	5577.82	-35.1297	5577.82	-14.6928	5577.82	-23.7047	5577.82	3.28156	5577.82	-6.35635
5577.1	43.737	5577.1	18.071	5577.1	-2.01748	5577.1	-11.6245	5577.1	45.1964	5577.1	-46.7364	5577.1	7.5508	5577.1	-33.9992	5577.1	-14.0424	5577.1	-22.5591	5577.1	3.25397	5577.1	-5.34268
5576.38	43.4375	5576.38	16.8214	5576.38	-0.75806	5576.38	-12.9013	5576.38	45.339	5576.38	-46.3612	5576.38	8.16553	5576.38	-32.5154	5576.38	-13.2489	5576.38	-21.2065	5576.38	3.26987	5576.38	-4.1091
5575.66	43.0328	5575.66	15.4947	5575.66	0.48274	5575.66	-14.1206	5575.66	45.1455	5575.66	-45.798	5575.66	8.86392	5575.66	-30.6869	5575.66	-12.3181	5575.66	-19.6664	5575.66	3.33689	5575.66	-2.66937
5574.94	42.5221	5574.94	14.09	5574.94	1.69559	5574.94	-15.2626	5574.94	44.603	5574.94	-45.0532	5574.94	9.63793	5574.94	-28.5266	5574.94	-11.2592	5574.94	-17.9602	5574.94	3.46215	5574.94	-1.03998
5574.22	41.9053	5574.22	12.6063	5574.22	2.87148	5574.22	-16.3078	5574.22	43.7014	5574.22	-44.1343	5574.22	10.4778	5574.22	-26.0515	5574.22	-10.0834	5574.22	-16.1109	5574.22	3.65195	5574.22	0.76012
5573.5	41.1833	5573.5	11.0428	5573.5	4.00176	5573.5	-17.2377	5573.5	42.433	5573.5	-43.0491	5573.5	11.3721	5573.5	-23.2824	5573.5	-8.80487	5573.5	-14.1428	5573.5	3.91163	5573.5	2.70983
5572.78	40.3578	5572.78	9.39869	5572.78	5.07827	5572.78	-18.0344	5572.78	40.7931	5572.78	-41.8062	5572.78	12.308	5572.78	-20.244	5572.78	-7.43959	5572.78	-12.081	5572.78	4.24527	5572.78	4.78622
5572.06	39.4313	5572.06	7.67356	5572.06	6.09336	5572.06	-18.6816	5572.06	38.7804	5572.06	-40.4147	5572.06	13.2713	5572.06	-16.964	5572.06	-6.00574	5572.06	-9.95121	5572.06	4.65548	5572.06	6.96489
5571.34	38.4071	5571.34	5.86747	5571.34	7.04004	5571.34	-19.1644	5571.34	36.397	5571.34	-38.8838	5571.34	14.2469	5571.34	-13.4736	5571.34	-4.52305	5571.34	-7.77911	5571.34	5.14322	5571.34	9.22036
5570.62	37.2894	5570.62	3.98103	5570.62	7.91202	5570.62	-19.47	5570.62	33.6489	5570.62	-37.2234	5570.62	15.2188	5570.62	-9.80617	5570.62	-3.01262	5570.62	-5.59011	5570.62	5.70761	5570.62	11.5264
5569.9	36.0829	5569.9	2.01561	5569.9	8.70386	5569.9	-19.5875	5569.9	30.5457	5569.9	-35.4435	5569.9	16.1703	5569.9	-5.99765	5569.9	-1.4965	5569.9	-3.40896	5569.9	6.34584	5569.9	13.8564
5569.17	34.7932	5569.17	-0.02655	5569.17	9.411	5569.17	-19.5086	5569.17	27.101	5569.17	-33.5545	5569.17	17.0847	5569.17	-2.08556	5569.17	0.00264	5569.17	-1.25935	5569.17	7.05304	5569.17	16.184
5568.45	33.4264	5568.45	-2.14222	5568.45	10.0299	5568.45	-19.2273	5568.45	23.3325	5568.45	-31.5669	5568.45	17.9454	5568.45	1.89125	5568.45	1.46193	5568.45	0.83637	5568.45	7.82217	5568.45	18.4829
5567.73	31.9893	5567.73	-4.32708	5567.73	10.558	5567.73	-18.7404	5567.73	19.2616	5567.73	-29.4913	5567.73	18.736	5567.73	5.89309	5567.73	2.85867	5567.73	2.85757	5567.73	8.6441	5567.73	20.7278
5567.01	30.4889	5567.01	-6.57562	5567.01	10.994	5567.01	-18.0476	5567.01	14.9138	5567.01	-27.3385	5567.01	19.4411	5567.01	9.88	5567.01	4.17067	5567.01	4.78552	5567.01	9.50758	5567.01	22.8944
5566.29	28.9329	5566.29	-8.88105	5566.29	11.3378	5566.29	-17.1514	5566.29	10.318	5566.29	-25.1195	5566.29	20.0459	5566.29	13.8122	5566.29	5.3767	5566.29	6.60372	5566.29	10.3993	5566.29	24.9598
5565.57	27.329	5565.57	-11.2353	5565.57	11.5905	5565.57	-16.0571	5565.57	5.50686	5565.57	-22.8454	5565.57	20.5375	5565.57	17.6506	5565.57	6.4568	5565.57	8.29808	5565.57	11.304	5565.57	26.9029
5564.85	25.6855	5564.85	-13.6288	5564.85	11.7545	5564.85	-14.7731	5564.85	0.51603	5564.85	-20.5276	5564.85	20.9042	5564.85	21.3571	5564.85	7.39259	5564.85	9.85701	5564.85	12.2046	5564.85	28.7043
5564.13	24.0107	5564.13	-16.0509	5564.13	11.8334	5564.13	-13.3103	5564.13	-4.61597	5564.13	-18.1773	5564.13	21.1366	5564.13	24.8956	5564.13	8.16765	5564.13	11.2716	5564.13	13.0828	5564.13	30.3468
5563.41	22.3127	5563.41	-18.4894	5563.41	11.8323	5563.41	-11.6827	5563.41	-9.84821	5563.41	-15.8063	5563.41	21.2271	5563.41	28.2317	5563.41	8.7677	5563.41	12.5357	5563.41	13.9184	5563.41	31.8157
5562.69	20.5999	5562.69	-20.931	5562.69	11.7575	5562.69	-9.90649	5562.69	-15.1378	5562.69	-13.4261	5562.69	21.1707	5562.69	31.3334	5562.69	9.1809	5562.69	13.646	5562.69	14.6907	5562.69	33.0986
5561.97	18.8807	5561.97	-23.3612	5561.97	11.6166	5561.97	-8.00036	5561.97	-20.4404	5561.97	-11.0488	5561.97	20.9648	5561.97	34.1718	5561.97	9.39801	5561.97	14.6017	5561.97	15.3779	5561.97	34.1855
5561.25	17.163	5561.25	-25.7644	5561.25	11.4181	5561.25	-5.98507	5561.25	-25.7108	5561.25	-8.68645	5561.25	20.6096	5561.25	36.7209	5561.25	9.41253	5561.25	15.4048	5561.25	15.958	5561.25	35.0692
5560.53	15.4547	5560.53	-28.1242	5560.53	11.1719	5560.53	-3.88321	5560.53	-30.9035	5560.53	-6.3512	5560.53	20.1079	5560.53	38.958	5560.53	9.22081	5560.53	16.0598	5560.53	16.409	5560.53	35.7452
5559.81	13.7634	5559.81	-30.4234	5559.81	10.8888	5559.81	-1.71887	5559.81	-35.973	5559.81	-4.05542	5559.81	19.4652	5559.81	40.8641	5559.81	8.82213	5559.81	16.5738	5559.81	16.7091	5559.81	36.2115
5559.09	12.0964	5559.09	-32.6444	5559.09	10.5802	5559.09	0.48263	5559.09	-40.875	5559.09	-1.81158	5559.09	18.6897	5559.09	42.4241	5559.09	8.21863	5559.09	16.9558	5559.09	16.8373	5559.09	36.4686
5558.36	10.4606	5558.36	-34.7692	5558.36	10.2586	5558.36	2.69517	5558.36	-45.5665	5558.36	0.36786	5558.36	17.7924	5558.36	43.6264	5558.36	7.41532	5558.36	17.217	5558.36	16.7737	5558.36	36.5197
5557.64	8.86246	5557.64	-36.7799	5557.64	9.93662	5557.64	4.89214	5557.64	-50.0066	5557.64	2.47041	5557.64	16.7865	5557.64	44.4637	5557.64	6.41997	5557.64	17.3704	5557.64	16.4999	5557.64	36.3703
5556.92	7.30811	5556.92	-38.6585	5556.92	9.62736	5556.92	7.04685	5556.92	-54.1568	5556.92	4.48368	5556.92	15.6875	5556.92	44.9324	5556.92	5.24299	5556.92	17.4304	5556.92	15.9993	5556.92	36.0281
5556.2	5.80318	5556.2	-40.3877	5556.2	9.34398	5556.2	9.13286	5556.2	-57.9821	5556.2	6.39551	5556.2	14.5131	5556.2	45.0329	5556.2	3.8972	5556.2	17.4125	5556.2	15.2575	5556.2	35.503
5555.48	4.35288	5555.48	-41.951	5555.48	9.09955	5555.48	11.1244	5555.48	-61.4509	5555.48	8.19399	5555.48	13.2825	5555.48	44.7694	5555.48	2.39771	5555.48	17.3333	5555.48	14.2626	5555.48	34.8066
5554.76	2.96193	5554.76	-43.3327	5554.76	8.90677	5554.76	12.9968	5554.76	-64.5357	5554.76	9.86764	5554.76	12.0164	5554.76	44.1498	5554.76	0.76157	5554.76	17.2097	5554.76	13.0054	5554.76	33.9524
5554.04	1.63461	5554.04	-44.5185	5554.04	8.77778	5554.04	14.7267	5554.04	-67.2134	5554.04	11.4055	5554.04	10.7364	5554.04	43.1854	5554.04	-0.99244	5554.04	17.0591	5554.04	11.4798	5554.04	32.9554
5553.32	0.37476	5553.32	-45.4956	5553.32	8.7239	5553.32	16.2925	5553.32	-69.4659	5553.32	12.7975	5553.32	9.46494	5553.32	41.8909	5553.32	-2.84414	5553.32	16.8988	5553.32	9.68272	5553.32	31.8316
5552.6	-0.81422	5552.6	-46.2529	5552.6	8.75541	5552.6	17.6745	5552.6	-71.2797	5552.6	14.0342	5552.6	8.22442	5552.6	40.2839	5552.6	-4.77223	5552.6	16.7456	5552.6	7.61462	5552.6	30.5984
5551.88	-1.92937	5551.88	-46.7814	5551.88	8.88136	5551.88	18.8554	5551.88	-72.6468	5551.88	15.1073	5551.88	7.03708	5551.88	38.3847	5551.88	-6.75464	5551.88	16.6157	5551.88	5.27926	5551.88	29.2735
5551.16	-2.96812	5551.16	-47.0742	5551.16	9.10933	5551.16	19.8206	5551.16	-73.5642	5551.16	16.0096	5551.16	5.92451	5551.16	36.2162	5551.16	-8.76886	5551.16	16.5245	5551.16	2.68387	5551.16	27.8756
5550.44	-3.92828	5550.44	-47.1268	5550.44	9.44528	5550.44	20.558	5550.44	-74.034	5550.44	16.7353	5550.44	4.90714	5550.44	33.8032	5550.44	-10.7923	5550.44	16.4859	5550.44	-0.16087	5550.44	26.4234
5549.72	-4.80806	5549.72	-46.9371	5549.72	9.89336	5549.72	21.0585	5549.72	-74.0639	5549.72	17.2801	5549.72	4.00388	5549.72	31.1723	5549.72	-12.8025	5549.72	16.5127	5549.72	-3.24092	5549.72	24.9356
5549	-5.60597	5549	-46.5057	5549	10.4558	5549	21.3163	5549	-73.6659	5549	17.6414	5549	3.23173	5549	28.3517	5549	-14.7775	5549	16.6157	5549	-6.53901	5549	23.4309
5548.27	-6.32088	5548.27	-45.8358	5548.27	11.1328	5548.27	21.3284	5548.27	-72.8572	5548.27	17.8181	5548.27	2.60535	5548.27	25.3703	5548.27	-16.6964	5548.27	16.8043	5548.27	-10.0348	5548.27	21.9272
5547.55	-6.95197	5547.55	-44.9332	5547.55	11.9224	5547.55	21.0951	5547.55	-71.6591	5547.55	17.8113	5547.55	2.13678	5547.55	22.258	5547.55	-18.5392	5547.55	17.0857	5547.55	-13.7052	5547.55	20.4421
5546.83	-7.49872	5546.83	-43.8064	5546.83	12.8207	5546.83	20.62	5546.83	-70.097	5546.83	17.6241	5546.83	1.83512	5546.83	19.0448	5546.83	-20.2871	5546.83	17.4649	5546.83	-17.5244	5546.83	18.9921
5546.11	-7.96087	5546.11	-42.4666	5546.11	13.8214	5546.11	19.9097	5546.11	-68.1999	5546.11	17.2612	5546.11	1.7063	5546.11	15.7608	5546.11	-21.9232	5546.11	17.9451	5546.11	-21.4647	5546.11	17.5928
5545.39	-8.33848	5545.39	-40.9274	5545.39	14.9163	5545.39	18.9738	5545.39	-65.9997	5545.39	16.7299	5545.39	1.75294	5545.39	12.4359	5545.39	-23.4321	5545.39	18.5271	5545.39	-25.4961	5545.39	16.2581
5544.67	-8.63183	5544.67	-39.2045	5544.67	16.0951	5544.67	17.8249	5544.67	-63.5309	5544.67	16.0392	5544.67	1.97418	5544.67	9.09932	5544.67	-24.8003	5544.67	19.2097	5544.67	-29.5874	5544.67	15.001
5543.95	-8.84152	5543.95	-37.3161	5543.95	17.3457	5543.95	16.4783	5543.95	-60.8299	5543.95	15.2004	5543.95	2.36563	5543.95	5.77926	5543.95	-26.0166	5543.95	19.9895	5543.95	-33.7062	5543.95	13.8326
5543.23	-8.96838	5543.23	-35.2821	5543.23	18.6543	5543.23	14.9519	5543.23	-57.9346	5543.23	14.2265	5543.23	2.91945	5543.23	2.5029	5543.23	-27.0715	5543.23	20.861	5543.23	-37.8196	5543.23	12.7623
5542.51	-9.01355	5542.51	-33.1243	5542.51	20.0056	5542.51	13.2657	5542.51	-54.8835	5542.51	13.1327	5542.51	3.62434	5542.51	-0.704	5542.51	-27.958	5542.51	21.8169	5542.51	-41.8942	5542.51	11.7977
5541.79	-8.97843	5541.79	-30.8655	5541.79	21.3828	5541.79	11.4419	5541.79	-51.7155	5541.79	11.9356	5541.79	4.46577	5541.79	-3.81726	5541.79	-28.6711	5541.79	22.8482	5541.79	-45.8971	5541.79	10.9445
5541.07	-8.8647	5541.07	-28.5299	5541.07	22.7683	5541.07	9.50428	5541.07	-48.4689	5541.07	10.6536	5541.07	5.42614	5541.07	-6.81445	5541.07	-29.2078	5541.07	23.9439	5541.07	-49.7957	5541.07	10.2063
5540.35	-8.67439	5540.35	-26.1424	5540.35	24.1438	5540.35	7.47826	5540.35	-45.1814	5540.35	9.30633	5540.35	6.4851	5540.35	-9.67504	5540.35	-29.5675	5540.35	25.0919	5540.35	-53.5586	5540.35	9.58463
5539.63	-8.40982	5539.63	-23.7282	5539.63	25.4903	5539.63	5.39017	5539.63	-41.889	5539.63	7.91456	5539.63	7.61983	5539.63	-12.3805	5539.63	-29.7514	5539.63	26.2789	5539.63	-57.1557	5539.63	9.07913
5538.91	-8.07365	5538.91	-21.3125	5538.91	26.7888	5538.91	3.26721	5538.91	-38.626	5538.91	6.49988	5538.91	8.8055	5538.91	-14.9144	5538.91	-29.7626	5538.91	27.4903	5538.91	-60.5589	5538.91	8.68725
5538.18	-7.66888	5538.18	-18.9204	5538.18	28.0208	5538.18	1.13696	5538.18	-35.4242	5538.18	5.08437	5538.18	10.0156	5538.18	-17.2625	5538.18	-29.6059	5538.18	28.711	5538.18	-63.7419	5538.18	8.4044
5537.46	-7.19889	5537.46	-16.576	5537.46	29.1678	5537.46	-0.97287	5537.46	-32.3131	5537.46	3.69036	5537.46	11.2226	5537.46	-19.4125	5537.46	-29.2877	5537.46	29.9253	5537.46	-66.681	5537.46	8.22402
5536.74	-6.6674	5536.74	-14.3027	5536.74	30.2126	5536.74	-3.03483	5536.74	-29.3189	5536.74	2.34004	5536.74	12.3981	5536.74	-21.3547	5536.74	-28.8158	5536.74	31.1172	5536.74	-69.355	5536.74	8.13766
5536.02	-6.07854	5536.02	-12.1224	5536.02	31.1389	5536.02	-5.02206	5536.02	-26.4649	5536.02	1.05512	5536.02	13.5137	5536.02	-23.0812	5536.02	-28.1994	5536.02	32.2708	5536.02	-71.7456	5536.02	8.13506
5535.3	-5.43681	5535.3	-10.0552	5535.3	31.932	5535.3	-6.90856	5535.3	-23.771	5535.3	-0.14352	5535.3	14.5415	5535.3	-24.5863	5535.3	-27.4485	5535.3	33.3702	5535.3	-73.8374	5535.3	8.20428
5534.58	-4.74711	5534.58	-8.11961	5534.58	32.5789	5534.58	-8.66954	5534.58	-21.2537	5534.58	-1.23612	5534.58	15.4541	5534.58	-25.8663	5534.58	-26.574	5534.58	34.4002	5534.58	-75.6183	5534.58	8.33189
5533.86	-4.01469	5533.86	-6.33161	5533.86	33.0685	5533.86	-10.2817	5533.86	-18.9261	5533.86	-2.20448	5533.86	16.2259	5533.86	-26.9197	5533.86	-25.5875	5533.86	35.3462	5533.86	-77.0791	5533.86	8.50313
5533.14	-3.24522	5533.14	-4.7049	5533.14	33.3922	5533.14	-11.7233	5533.14	-16.7981	5533.14	-3.03218	5533.14	16.833	5533.14	-27.7466	5533.14	-24.5009	5533.14	36.1945	5533.14	-78.214	5533.14	8.70211
5532.42	-2.44468	5532.42	-3.25057	5532.42	33.5432	5532.42	-12.9749	5532.42	-14.8763	5532.42	-3.70494	5532.42	17.254	5532.42	-28.3491	5532.42	-23.3264	5532.42	36.9324	5532.42	-79.0202	5532.42	8.91203
5531.7	-1.61941	5531.7	-1.97695	5531.7	33.5177	5531.7	-14.019	5531.7	-13.164	5531.7	-4.21086	5531.7	17.4701	5531.7	-28.7306	5531.7	-22.0764	5531.7	37.5484	5531.7	-79.4978	5531.7	9.11546
5530.98	-0.77607	5530.98	-0.88956	5530.98	33.3142	5530.98	-14.8405	5530.98	-11.6621	5530.98	-4.54067	5530.98	17.4658	5530.98	-28.8965	5530.98	-20.7631	5530.98	38.0325	5530.98	-79.6501	5530.98	9.29455
5530.26	0.07845	5530.26	0.00897	5530.26	32.9337	5530.26	-15.4267	5530.26	-10.3686	5530.26	-4.68789	5530.26	17.229	5530.26	-28.8533	5530.26	-19.3985	5530.26	38.3762	5530.26	-79.4831	5530.26	9.43135
5529.54	0.937	5529.54	0.71893	5529.54	32.3799	5529.54	-15.7678	5529.54	-9.27952	5529.54	-4.64905	5529.54	16.7511	5529.54	-28.609	5529.54	-17.9942	5529.54	38.5724	5529.54	-79.0052	5529.54	9.50806
5528.82	1.79226	5528.82	1.2434	5528.82	31.6589	5528.82	-15.8563	5528.82	-8.38869	5528.82	-4.42371	5528.82	16.0279	5528.82	-28.1725	5528.82	-16.5613	5528.82	38.6157	5528.82	-78.2274	5528.82	9.50735
5528.09	2.63678	5528.09	1.58824	5528.09	30.7793	5528.09	-15.6879	5528.09	-7.68853	5528.09	-4.01454	5528.09	15.0587	5528.09	-27.554	5528.09	-15.1105	5528.09	38.5024	5528.09	-77.1624	5528.09	9.41264
5527.37	3.46305	5527.37	1.76192	5527.37	29.7518	5527.37	-15.2608	5527.37	-7.1702	5527.37	-3.42733	5527.37	13.8472	5527.37	-26.7645	5527.37	-13.6516	5527.37	38.2305	5527.37	-75.8252	5527.37	9.2084
5526.65	4.26356	5526.65	1.7754	5526.65	28.5889	5526.65	-14.5761	5526.65	-6.82396	5526.65	-2.67092	5526.65	12.401	5526.65	-25.8158	5526.65	-12.194	5526.65	37.7993	5526.65	-74.232	5526.65	8.88045
5525.93	5.03088	5525.93	1.64182	5525.93	27.3052	5525.93	-13.6374	5525.93	-6.63954	5525.93	-1.75711	5525.93	10.7317	5525.93	-24.7204	5525.93	-10.7463	5525.93	37.21	5525.93	-72.4006	5525.93	8.4162
5525.21	5.75773	5525.21	1.37636	5525.21	25.9164	5525.21	-12.4513	5525.21	-6.60647	5525.21	-0.7004	5525.21	8.85452	5525.21	-23.4915	5525.21	-9.31628	5525.21	36.4651	5525.21	-70.3496	5525.21	7.80497
5524.49	6.43703	5524.49	0.9959	5524.49	24.4396	5524.49	-11.0268	5524.49	-6.71433	5524.49	0.4821	5524.49	6.78832	5524.49	-22.1426	5524.49	-7.91113	5524.49	35.5686	5524.49	-68.0983	5524.49	7.0382
5523.77	7.06203	5523.77	0.51876	5523.77	22.8925	5523.77	-9.3754	5523.77	-6.95305	5523.77	1.77102	5523.77	4.55512	5523.77	-20.6877	5523.77	-6.53732	5523.77	34.5256	5523.77	-65.6667	5523.77	6.10966
5523.05	7.62637	5523.05	-0.03562	5523.05	21.2934	5523.05	-7.51078	5523.05	-7.31308	5523.05	3.14504	5523.05	2.17979	5523.05	-19.1411	5523.05	-5.20066	5523.05	33.3425	5523.05	-63.0748	5523.05	5.01568
5522.33	8.12414	5522.33	-0.64707	5522.33	19.6605	5522.33	-5.44887	5522.33	-7.78562	5522.33	4.58119	5522.33	-0.3104	5522.33	-17.5173	5522.33	-3.90637	5522.33	32.0265	5522.33	-60.3428	5522.33	3.75526
5521.61	8.54997	5521.61	-1.29488	5521.61	18.0119	5521.61	-3.20755	5521.61	-8.36268	5521.61	6.05527	5521.61	-2.88618	5521.61	-15.8311	5521.61	-2.65913	5521.61	30.5858	5521.61	-57.4906	5521.61	2.33025
5520.89	8.89911	5520.89	-1.9583	5520.89	16.3649	5520.89	-0.8064	5520.89	-9.03721	5520.89	7.54228	5520.89	-5.51685	5520.89	-14.0971	5520.89	-1.46312	5520.89	29.029	5520.89	-54.5377	5520.89	0.74537
5520.17	9.16752	5520.17	-2.61679	5520.17	14.736	5520.17	1.73342	5520.17	-9.80311	5520.17	9.01678	5520.17	-8.1707	5520.17	-12.3302	5520.17	-0.32213	5520.17	27.3654	5520.17	-51.5032	5520.17	-0.99172
5519.45	9.35188	5519.45	-3.25034	5519.45	13.1402	5519.45	4.38951	5519.45	-10.6552	5519.45	10.4534	5519.45	-10.8156	5519.45	-10.5451	5519.45	0.76043	5519.45	25.6047	5519.45	-48.4054	5519.45	-2.87044
5518.73	9.44973	5518.73	-3.83981	5518.73	11.5912	5518.73	7.13834	5518.73	-11.589	5518.73	11.8272	5518.73	-13.4197	5518.73	-8.75647	5518.73	1.78142	5518.73	23.7564	5518.73	-45.262	5518.73	-4.87732
5518	9.45943	5518	-4.36718	5518	10.1006	5518	9.95562	5518	-12.601	5518	13.1143	5518	-15.9515	5518	-6.97872	5518	2.73794	5518	21.8303	5518	-42.0897	5518	-6.99617
5517.28	9.3803	5517.28	-4.81588	5517.28	8.67826	5517.28	12.8165	5517.28	-13.6882	5517.28	14.292	5517.28	-18.3809	5517.28	-5.22613	5517.28	3.62729	5517.28	19.8359	5517.28	-38.9046	5517.28	-9.20817
5516.56	9.21257	5516.56	-5.17092	5516.56	7.33157	5516.56	15.6956	5516.56	-14.8478	5516.56	15.3393	5516.56	-20.6793	5516.56	-3.51272	5516.56	4.44687	5516.56	17.7826	5516.56	-35.7217	5516.56	-11.4921
5515.84	8.95746	5515.84	-5.4192	5515.84	6.06579	5515.84	18.5679	5515.84	-16.0774	5515.84	16.2375	5515.84	-22.8204	5515.84	-1.85211	5515.84	5.19421	5515.84	15.6793	5515.84	-32.5552	5515.84	-13.8246
5515.12	8.61717	5515.12	-5.5496	5515.12	4.88376	5515.12	21.4081	5515.12	-17.3744	5515.12	16.9702	5515.12	-24.7802	5515.12	-0.25759	5515.12	5.86692	5515.12	13.5345	5515.12	-29.4186	5515.12	-16.1803
5514.4	8.1949	5514.4	-5.55316	5514.4	3.786	5514.4	24.1916	5514.4	-18.7361	5514.4	17.5238	5514.4	-26.5379	5514.4	1.25802	5514.4	6.46268	5514.4	11.3561	5514.4	-26.3243	5514.4	-18.5326
5513.68	7.69483	5513.68	-5.42317	5513.68	2.7707	5513.68	26.8943	5513.68	-20.159	5513.68	17.8876	5513.68	-28.0757	5513.68	2.68242	5513.68	6.97929	5513.68	9.15131	5513.68	-23.2842	5513.68	-20.8534
5512.96	7.12208	5512.96	-5.15515	5512.96	1.83386	5512.96	29.493	5512.96	-21.6391	5512.96	18.0541	5512.96	-29.3792	5512.96	4.00387	5512.96	7.41461	5512.96	6.92694	5512.96	-20.3094	5512.96	-23.1141
5512.24	6.48271	5512.24	-4.74699	5512.24	0.96946	5512.24	31.9656	5512.24	-23.1712	5512.24	18.0194	5512.24	-30.438	5512.24	5.21131	5512.24	7.76666	5512.24	4.68901	5512.24	-17.4105	5512.24	-25.2855
5511.52	5.78367	5511.52	-4.19882	5511.52	0.16963	5511.52	34.2912	5511.52	-24.7491	5511.52	17.7824	5511.52	-31.2452	5511.52	6.29437	5511.52	8.03364	5511.52	2.44292	5511.52	-14.5975	5511.52	-27.3386
5510.8	5.03272	5510.8	-3.51302	5510.8	-0.57505	5510.8	36.4503	5510.8	-26.3653	5510.8	17.3457	5510.8	-31.7977	5510.8	7.24348	5510.8	8.21401	5510.8	0.19348	5510.8	-11.8797	5510.8	-29.2451
5510.08	4.23839	5510.08	-2.6941	5510.08	-1.27528	5510.08	38.4252	5510.08	-28.0106	5510.08	16.7155	5510.08	-32.0965	5510.08	8.04995	5510.08	8.30649	5510.08	-2.05506	5510.08	-9.26628	5510.08	-30.9773
5509.36	3.40988	5509.36	-1.74854	5509.36	-1.94269	5509.36	40.1997	5509.36	-29.6743	5509.36	15.9006	5509.36	-32.146	5509.36	8.70603	5509.36	8.31025	5509.36	-4.29893	5509.36	-6.76583	5509.36	-32.5093
5508.64	2.55699	5508.64	-0.68476	5508.64	-2.58955	5508.64	41.7594	5508.64	-31.3444	5508.64	14.9134	5508.64	-31.9546	5508.64	9.20498	5508.64	8.22485	5508.64	-6.53478	5508.64	-4.38667	5508.64	-33.8168
5507.92	1.69	5507.92	0.48722	5507.92	-3.22829	5507.92	43.0922	5507.92	-33.0071	5507.92	13.7691	5507.92	-31.5336	5507.92	9.54119	5507.92	8.05046	5507.92	-8.75961	5507.92	-2.13677	5507.92	-34.878
5507.19	0.81958	5507.19	1.75584	5507.19	-3.87123	5507.19	44.1876	5507.19	-34.647	5507.19	12.485	5507.19	-30.8977	5507.19	9.71021	5507.19	7.78786	5507.19	-10.9706	5507.19	-0.02377	5507.19	-35.6737
5506.47	-0.04333	5506.47	3.1083	5506.47	-4.53015	5506.47	45.0375	5506.47	-36.2474	5506.47	11.0811	5506.47	-30.0645	5506.47	9.70883	5506.47	7.43854	5506.47	-13.165	5506.47	1.94503	5506.47	-36.1876
5505.75	-0.88762	5505.75	4.53072	5505.75	-5.21589	5505.75	45.6358	5505.75	-37.7906	5505.75	9.57902	5505.75	-29.0537	5505.75	9.53516	5505.75	7.00483	5505.75	-15.3403	5505.75	3.76271	5505.75	-36.4069
5505.03	-1.70217	5505.03	6.0084	5505.03	-5.93806	5505.03	45.9784	5505.03	-39.2574	5505.03	8.00205	5505.03	-27.8875	5505.03	9.18869	5505.03	6.48992	5505.03	-17.4936	5505.03	5.42277	5505.03	-36.3223
5504.31	-2.47595	5504.31	7.5261	5504.31	-6.70465	5504.31	46.0634	5504.31	-40.6284	5504.31	6.3744	5504.31	-26.5892	5504.31	8.67034	5504.31	5.89793	5504.31	-19.622	5504.31	6.91922	5504.31	-35.9284
5503.59	-3.19815	5503.59	9.06818	5503.59	-7.5218	5503.59	45.8912	5503.59	-41.8834	5503.59	4.72097	5503.59	-25.1838	5503.59	7.98251	5503.59	5.23402	5503.59	-21.7222	5503.59	8.24659	5503.59	-35.2236
5502.87	-3.85832	5502.87	10.6189	5502.87	-8.39347	5502.87	45.464	5502.87	-43.0021	5502.87	3.06681	5502.87	-23.6967	5502.87	7.12909	5502.87	4.50438	5502.87	-23.7907	5502.87	9.40014	5502.87	-34.2105
5502.15	-4.44649	5502.15	12.1627	5502.15	-9.32129	5502.15	44.7859	5502.15	-43.9646	5502.15	1.43673	5502.15	-22.1537	5502.15	6.11551	5502.15	3.71624	5502.15	-25.8233	5502.15	10.3759	5502.15	-32.8958
5501.43	-4.95328	5501.43	13.6842	5501.43	-10.3044	5501.43	43.8631	5501.43	-44.7517	5501.43	-0.14518	5501.43	-20.5804	5501.43	4.94876	5501.43	2.87795	5501.43	-27.8154	5501.43	11.1706	5501.43	-31.29
5500.71	-5.37005	5500.71	15.1685	5500.71	-11.3394	5500.71	42.7035	5500.71	-45.345	5500.71	-1.65596	5500.71	-19.0018	5500.71	3.63733	5500.71	1.99891	5500.71	-29.762	5500.71	11.7824	5500.71	-29.4078
5499.99	-5.68898	5499.99	16.6017	5499.99	-12.4201	5499.99	41.3166	5499.99	-45.7278	5499.99	-3.07412	5499.99	-17.442	5499.99	2.19125	5499.99	1.08955	5499.99	-31.6573	5499.99	12.21	5499.99	-27.2674
5499.27	-5.9032	5499.27	17.9703	5499.27	-13.5379	5499.27	39.7136	5499.27	-45.8848	5499.27	-4.3801	5499.27	-15.9235	5499.27	0.622	5499.27	0.16128	5499.27	-33.4951	5499.27	12.4538	5499.27	-24.8908
5498.55	-6.00685	5498.55	19.262	5498.55	-14.6816	5498.55	37.9069	5498.55	-45.8034	5498.55	-5.55653	5498.55	-14.4673	5498.55	-1.05752	5498.55	-0.77359	5498.55	-35.2686	5498.55	12.5152	5498.55	-22.3029
5497.83	-5.99521	5497.83	20.4657	5497.83	-15.8378	5497.83	35.9103	5497.83	-45.4732	5497.83	-6.58852	5497.83	-13.0922	5497.83	-2.83306	5497.83	-1.70191	5497.83	-36.9706	5497.83	12.3973	5497.83	-19.5317
5497.1	-5.86475	5497.1	21.5714	5497.1	-16.9908	5497.1	33.7387	5497.1	-44.8867	5497.1	-7.46394	5497.1	-11.8148	5497.1	-4.68912	5497.1	-2.60988	5497.1	-38.5932	5497.1	12.1044	5497.1	-16.6076
5496.38	-5.61317	5496.38	22.5701	5496.38	-18.1232	5496.38	31.408	5496.38	-44.0395	5496.38	-8.17352	5496.38	-10.649	5496.38	-6.60908	5496.38	-3.48312	5496.38	-40.1284	5496.38	11.6426	5496.38	-13.563
5495.66	-5.23947	5495.66	23.4544	5495.66	-19.2161	5495.66	28.9347	5495.66	-42.9305	5495.66	-8.71104	5495.66	-9.60636	5495.66	-8.5753	5495.66	-4.30684	5495.66	-41.568	5495.66	11.0193	5495.66	-10.432
5494.94	-4.74398	5494.94	24.2182	5494.94	-20.2495	5494.94	26.3362	5494.94	-41.562	5494.94	-9.07336	5494.94	-8.69544	5494.94	-10.5693	5494.94	-5.06605	5494.94	-42.9034	5494.94	10.2436	5494.94	-7.24944
5494.22	-4.12834	5494.22	24.8567	5494.22	-21.2024	5494.22	23.6302	5494.22	-39.9401	5494.22	-9.26043	5494.22	-7.92207	5494.22	-12.5718	5494.22	-5.74571	5494.22	-44.1262	5494.22	9.32632	5494.22	-4.05101
5493.5	-3.39557	5493.5	25.3662	5493.5	-22.054	5493.5	20.8349	5493.5	-38.0743	5493.5	-9.27525	5493.5	-7.28927	5493.5	-14.5632	5493.5	-6.33092	5493.5	-45.2281	5493.5	8.27949	5493.5	-0.87224
5492.78	-2.54996	5492.78	25.7445	5492.78	-22.7834	5492.78	17.9685	5492.78	-35.9775	5492.78	-9.12376	5492.78	-6.79732	5492.78	-16.5234	5492.78	-6.80717	5492.78	-46.2012	5492.78	7.11669	5492.78	2.25185
5492.06	-1.5971	5492.06	25.9907	5492.06	-23.3706	5492.06	15.0495	5492.06	-33.6663	5492.06	-8.81468	5492.06	-6.44384	5492.06	-18.4323	5492.06	-7.16052	5492.06	-47.0378	5492.06	5.85277	5492.06	5.2873
5491.34	-0.54383	5491.34	26.105	5491.34	-23.7965	5491.34	12.0961	5491.34	-31.1605	5491.34	-8.35924	5491.34	-6.22396	5491.34	-20.2697	5491.34	-7.37783	5491.34	-47.7312	5491.34	4.50373	5491.34	8.20173
5490.62	0.60188	5490.62	26.0885	5490.62	-24.0438	5490.62	9.12659	5490.62	-28.4828	5490.62	-7.77105	5490.62	-6.13054	5490.62	-22.0159	5490.62	-7.44697	5490.62	-48.2751	5490.62	3.08656	5490.62	10.9648
5489.9	1.83098	5489.9	25.9438	5489.9	-24.0974	5489.9	6.15876	5489.9	-25.6589	5489.9	-7.06564	5489.9	-6.15435	5489.9	-23.6516	5489.9	-7.35705	5489.9	-48.6646	5489.9	1.61902	5489.9	13.5486
5489.18	3.13341	5489.18	25.674	5489.18	-23.9447	5489.18	3.21012	5489.18	-22.7165	5489.18	-6.26027	5489.18	-6.28434	5489.18	-25.1584	5489.18	-7.09858	5489.18	-48.8954	5489.18	0.11939	5489.18	15.9282
5488.46	4.49824	5488.46	25.2833	5488.46	-23.5758	5488.46	0.29775	5488.46	-19.6856	5488.46	-5.3735	5488.46	-6.50794	5488.46	-26.5188	5488.46	-6.66372	5488.46	-48.9647	5488.46	-1.39368	5488.46	18.0818
5487.74	5.91381	5487.74	24.7767	5487.74	-22.9842	5487.74	-2.56185	5487.74	-16.5975	5487.74	-4.42482	5487.74	-6.81135	5487.74	-27.7164	5487.74	-6.04639	5487.74	-48.871	5487.74	-2.90154	5487.74	19.9912
5487.01	7.3678	5487.01	24.1598	5487.01	-22.167	5487.01	-5.35274	5487.01	-13.4846	5487.01	-3.43427	5487.01	-7.17987	5487.01	-28.7364	5487.01	-5.24249	5487.01	-48.6143	5487.01	-4.38573	5487.01	21.642
5486.29	8.84747	5486.29	23.4388	5486.29	-21.1249	5486.29	-8.05961	5486.29	-10.38	5486.29	-2.42205	5486.29	-7.59817	5486.29	-29.5654	5486.29	-4.25001	5486.29	-48.1958	5486.29	-5.82832	5486.29	23.0236
5485.57	10.3397	5485.57	22.6207	5485.57	-19.8626	5485.57	-10.6678	5485.57	-7.31665	5485.57	-1.40813	5485.57	-8.05067	5485.57	-30.1921	5485.57	-3.06912	5485.57	-47.6186	5485.57	-7.21212	5485.57	24.1296
5484.85	11.8312	5484.85	21.7125	5484.85	-18.3886	5484.85	-13.1634	5484.85	-4.32697	5484.85	-0.41187	5484.85	-8.52181	5484.85	-30.6067	5484.85	-1.70229	5484.85	-46.8871	5484.85	-8.52098	5484.85	24.9576
5484.13	13.3086	5484.13	20.722	5484.13	-16.7156	5484.13	-15.5332	5484.13	-1.44247	5484.13	0.54834	5484.13	-8.99635	5484.13	-30.8021	5484.13	-0.15431	5484.13	-46.0075	5484.13	-9.74008	5484.13	25.5092
5483.41	14.7589	5483.41	19.657	5483.41	-14.8597	5483.41	-17.7647	5483.41	1.30689	5483.41	1.45541	5483.41	-9.45969	5483.41	-30.7729	5483.41	1.56766	5483.41	-44.9873	5483.41	-10.8561	5483.41	25.79
5482.69	16.1692	5482.69	18.5256	5482.69	-12.8413	5482.69	-19.8461	5482.69	3.89312	5482.69	2.29385	5482.69	-9.89808	5482.69	-30.5164	5482.69	3.45413	5482.69	-43.8357	5482.69	-11.8577	5482.69	25.8094
5481.97	17.5269	5481.97	17.3362	5481.97	-10.6836	5481.97	-21.7666	5481.97	6.29065	5481.97	3.05005	5481.97	-10.2989	5481.97	-30.0322	5481.97	5.49328	5481.97	-42.563	5481.97	-12.7351	5481.97	25.5803
5481.25	18.8205	5481.25	16.0973	5481.25	-8.41347	5481.25	-23.516	5481.25	8.47672	5481.25	3.71247	5481.25	-10.6507	5481.25	-29.3223	5481.25	7.67109	5481.25	-41.181	5481.25	-13.481	5481.25	25.1189
5480.53	20.0387	5480.53	14.8173	5480.53	-6.06008	5480.53	-25.0848	5480.53	10.4317	5480.53	4.27184	5480.53	-10.9436	5480.53	-28.3912	5480.53	9.9714	5480.53	-39.7025	5480.53	-14.0904	5480.53	24.4444
5479.81	21.1714	5479.81	13.5047	5479.81	-3.65505	5479.81	-26.4645	5479.81	12.1393	5479.81	4.72129	5479.81	-11.1695	5479.81	-27.246	5479.81	12.3761	5479.81	-38.1411	5479.81	-14.5603	5479.81	23.5786
5479.09	22.2094	5479.09	12.1681	5479.09	-1.23172	5479.09	-27.6472	5479.09	13.587	5479.09	5.05642	5479.09	-11.3217	5479.09	-25.896	5479.09	14.8653	5479.09	-36.5116	5479.09	-14.8904	5479.09	22.5454
5478.37	23.1447	5478.37	10.8159	5478.37	1.17539	5478.37	-28.6261	5478.37	14.766	5478.37	5.27534	5478.37	-11.3953	5478.37	-24.3528	5478.37	17.4175	5478.37	-34.8288	5478.37	-15.0827	5478.37	21.3706
5477.65	23.9703	5477.65	9.45631	5477.65	3.53118	5477.65	-29.395	5477.65	15.6713	5477.65	5.37863	5477.65	-11.3873	5477.65	-22.6305	5477.65	20.0098	5477.65	-33.1083	5477.65	-15.1416	5477.65	20.0812
5476.92	24.6807	5476.92	8.09753	5476.92	5.8006	5476.92	-29.9488	5476.92	16.3016	5476.92	5.36928	5476.92	-11.2966	5476.92	-20.7451	5476.92	22.6184	5476.92	-31.3656	5476.92	-15.0737	5476.92	18.705
5476.2	25.2715	5476.2	6.74746	5476.2	7.94928	5476.2	-30.2832	5476.2	16.6598	5476.2	5.25257	5476.2	-11.1235	5476.2	-18.7143	5476.2	25.2183	5476.2	-29.616	5476.2	-14.8878	5476.2	17.2703
5475.48	25.7399	5475.48	5.4138	5475.48	9.94414	5475.48	-30.395	5475.48	16.752	5475.48	5.03589	5475.48	-10.8701	5475.48	-16.5578	5475.48	27.7845	5475.48	-27.8747	5475.48	-14.5945	5475.48	15.8052
5474.76	26.0845	5474.76	4.10391	5474.76	11.7541	5474.76	-30.282	5474.76	16.588	5474.76	4.72858	5474.76	-10.5402	5474.76	-14.2967	5474.76	30.2913	5474.76	-26.1561	5474.76	-14.2065	5474.76	14.3375
5474.04	26.305	5474.04	2.82483	5474.04	13.3506	5474.04	-29.9431	5474.04	16.1807	5474.04	4.34163	5474.04	-10.1389	5474.04	-11.953	5474.04	32.7135	5474.04	-24.4741	5474.04	-13.7376	5474.04	12.8937
5473.32	26.4028	5473.32	1.58322	5473.32	14.7082	5473.32	-29.3784	5473.32	15.5458	5473.32	3.88746	5473.32	-9.67245	5473.32	-9.55023	5473.32	35.0261	5473.32	-22.8413	5473.32	-13.2032	5473.32	11.4992
5472.6	26.3807	5472.6	0.38527	5472.6	15.8052	5472.6	-28.5892	5472.6	14.7016	5472.6	3.37963	5472.6	-9.14845	5472.6	-7.11208	5472.6	37.2049	5472.6	-21.2693	5472.6	-12.6191	5472.6	10.1775
5471.88	26.2424	5471.88	-0.76328	5471.88	16.6239	5471.88	-27.5781	5471.88	13.6685	5471.88	2.83246	5471.88	-8.57526	5471.88	-4.66291	5471.88	39.2269	5471.88	-19.7683	5471.88	-12.0022	5471.88	8.95038
5471.16	25.9932	5471.16	-1.85726	5471.16	17.1514	5471.16	-26.3494	5471.16	12.4685	5471.16	2.26081	5471.16	-7.96203	5471.16	-2.22708	5471.16	41.0705	5471.16	-18.3472	5471.16	-11.3694	5471.16	7.83695
5470.44	25.6393	5470.44	-2.89207	5470.44	17.3793	5470.44	-24.9084	5470.44	11.1248	5470.44	1.67968	5470.44	-7.31843	5470.44	0.17124	5470.44	42.7156	5470.44	-17.0131	5470.44	-10.7373	5470.44	6.85397
5469.72	25.1882	5469.72	-3.8637	5469.72	17.3046	5469.72	-23.2624	5469.72	9.66143	5469.72	1.10389	5469.72	-6.65446	5469.72	2.50839	5469.72	44.1444	5469.72	-15.7716	5469.72	-10.1223	5469.72	6.01542
5469	24.648	5469	-4.76884	5469	16.9294	5469	-21.4199	5469	8.10275	5469	0.54779	5469	-5.98026	5469	4.76149	5469	45.3411	5469	-14.6263	5469	-9.53978	5469	5.33243
5468.28	24.0278	5468.28	-5.60488	5468.28	16.2613	5468.28	-19.3913	5468.28	6.47291	5468.28	0.02495	5468.28	-5.30592	5468.28	6.90872	5468.28	46.2926	5468.28	-13.5793	5468.28	-9.0041	5468.28	4.81318
5467.56	23.3371	5467.56	-6.36987	5467.56	15.313	5467.56	-17.1886	5467.56	4.7955	5467.56	-0.45212	5467.56	-4.64128	5467.56	8.92962	5467.56	46.9882	5467.56	-12.631	5467.56	-8.52805	5467.56	4.46291
5466.84	22.5862	5466.84	-7.06266	5466.84	14.1025	5466.84	-14.8255	5466.84	3.09309	5466.84	-0.87225	5466.84	-3.99578	5466.84	10.8053	5466.84	47.4203	5466.84	-11.78	5466.84	-8.12266	5466.84	4.28391
5466.11	21.7854	5466.11	-7.68283	5466.11	12.6527	5466.11	-12.3176	5466.11	1.38692	5466.11	-1.22582	5466.11	-3.37829	5466.11	12.5185	5466.11	47.5841	5466.11	-11.0232	5466.11	-7.79694	5466.11	4.2756
5465.39	20.9455	5465.39	-8.23065	5465.39	10.991	5465.39	-9.68182	5465.39	-0.30345	5465.39	-1.50493	5465.39	-2.79699	5465.39	14.0543	5465.39	47.4781	5465.39	-10.3563	5465.39	-7.55769	5465.39	4.43464
5464.67	20.0769	5464.67	-8.70718	5464.67	9.1493	5464.67	-6.93706	5464.67	-1.96047	5464.67	-1.70359	5464.67	-2.2592	5464.67	15.3996	5464.67	47.1038	5464.67	-9.77326	5464.67	-7.40927	5464.67	4.75512
5463.95	19.1903	5463.95	-9.11412	5463.95	7.16292	5463.95	-4.10364	5463.95	-3.56876	5463.95	-1.81782	5463.95	-1.77137	5463.95	16.5437	5463.95	46.4657	5463.95	-9.2671	5463.95	-7.35353	5463.95	5.2287
5463.23	18.2957	5463.23	-9.45384	5463.23	5.07053	5463.23	-1.20338	5463.23	-5.11532	5463.23	-1.8457	5463.23	-1.33889	5463.23	17.4782	5463.23	45.5716	5463.23	-8.8297	5463.23	-7.38971	5463.23	5.84486
5462.51	17.4029	5462.51	-9.72927	5462.51	2.91329	5462.51	1.74051	5462.51	-6.58963	5462.51	-1.78745	5462.51	-0.96613	5462.51	18.1971	5462.51	44.4324	5462.51	-8.45214	5462.51	-7.51442	5462.51	6.59115
5461.79	16.521	5461.79	-9.94388	5461.79	0.73423	5461.79	4.70368	5461.79	-7.98372	5461.79	-1.64533	5461.79	-0.65637	5461.79	18.6971	5461.79	43.0615	5461.79	-8.12487	5461.79	-7.72171	5461.79	7.45345
5461.07	15.6583	5461.07	-10.1015	5461.07	-1.42247	5461.07	7.66073	5461.07	-9.29215	5461.07	-1.42368	5461.07	-0.41174	5461.07	18.9771	5461.07	41.4755	5461.07	-7.83794	5461.07	-8.00308	5461.07	8.41622
5460.35	14.8226	5460.35	-10.2064	5460.35	-3.51224	5460.35	10.5854	5460.35	-10.5119	5460.35	-1.12874	5460.35	-0.2333	5460.35	19.0383	5460.35	39.6934	5460.35	-7.58123	5460.35	-8.34774	5460.35	9.46287
5459.63	14.0203	5459.63	-10.263	5459.63	-5.49088	5459.63	13.4511	5459.63	-11.6425	5459.63	-0.76855	5459.63	-0.12103	5459.63	18.8844	5459.63	37.7363	5459.63	-7.34466	5459.63	-8.7427	5459.63	10.5759
5458.91	13.2571	5458.91	-10.2757	5458.91	-7.31532	5458.91	16.2305	5458.91	-12.6854	5458.91	-0.35281	5458.91	-0.07385	5458.91	18.5212	5458.91	35.6277	5458.91	-7.11844	5458.91	-9.17307	5458.91	11.7375
5458.19	12.5374	5458.19	-10.249	5458.19	-8.94437	5458.19	18.8967	5458.19	-13.6441	5458.19	0.10741	5458.19	-0.08974	5458.19	17.9565	5458.19	33.3925	5458.19	-6.89324	5458.19	-9.62233	5458.19	12.9294
5457.47	11.8647	5457.47	-10.1872	5457.47	-10.3395	5457.47	21.4229	5457.47	-14.524	5457.47	0.5998	5457.47	-0.16575	5457.47	17.2001	5457.47	31.0574	5457.47	-6.66042	5457.47	-10.0726	5457.47	14.1334
5456.75	11.2411	5456.75	-10.0941	5456.75	-11.4653	5456.75	23.7829	5456.75	-15.3318	5456.75	1.11117	5456.75	-0.29812	5456.75	16.2632	5456.75	28.6499	5456.75	-6.41217	5456.75	-10.5052	5456.75	15.3316
5456.02	10.6677	5456.02	-9.9734	5456.02	-12.2907	5456.02	25.9514	5456.02	-16.0755	5456.02	1.62763	5456.02	-0.48238	5456.02	15.1586	5456.02	26.1983	5456.02	-6.14174	5456.02	-10.9007	5456.02	16.5068
5455.3	10.1442	5455.3	-9.82783	5455.3	-12.7887	5455.3	27.9045	5455.3	-16.7636	5455.3	2.13488	5455.3	-0.71343	5455.3	13.9003	5455.3	23.7313	5455.3	-5.84348	5455.3	-11.2397	5455.3	17.6423
5454.58	9.6695	5454.58	-9.65962	5454.58	-12.9375	5454.58	29.6198	5454.58	-17.4054	5454.58	2.6186	5454.58	-0.98568	5454.58	12.5031	5454.58	21.2775	5454.58	-5.51303	5454.58	-11.5028	5454.58	18.7225
5453.86	9.24106	5453.86	-9.47011	5453.86	-12.721	5453.86	31.0769	5453.86	-18.0102	5453.86	3.06462	5453.86	-1.29316	5453.86	10.9827	5453.86	18.8652	5453.86	-5.14732	5453.86	-11.6716	5453.86	19.7327
5453.14	8.85552	5453.14	-9.2597	5453.14	-12.1285	5453.14	32.2576	5453.14	-18.5874	5453.14	3.45926	5453.14	-1.62958	5453.14	9.35498	5453.14	16.5218	5453.14	-4.74467	5453.14	-11.7284	5453.14	20.6597
5452.42	8.50849	5452.42	-9.02779	5452.42	-11.1555	5452.42	33.1464	5452.42	-19.1456	5452.42	3.78962	5452.42	-1.98853	5452.42	7.63622	5452.42	14.2737	5452.42	-4.3048	5452.42	-11.6573	5452.42	21.4914
5451.7	8.19475	5451.7	-8.7727	5451.7	-9.80354	5451.7	33.7305	5451.7	-19.6929	5451.7	4.04381	5451.7	-2.36354	5451.7	5.84249	5451.7	12.1458	5451.7	-3.82878	5451.7	-11.4441	5451.7	22.2174
5450.98	7.90835	5450.98	-8.49164	5450.98	-8.08045	5450.98	34.0003	5450.98	-20.2363	5450.98	4.2112	5450.98	-2.7482	5450.98	3.98959	5450.98	10.1611	5450.98	-3.31903	5450.98	-11.0768	5450.98	22.8287
5450.26	7.6427	5450.26	-8.18068	5450.26	-6.00007	5450.26	33.9494	5450.26	-20.7816	5450.26	4.28267	5450.26	-3.13626	5450.26	2.09279	5450.26	8.34071	5450.26	-2.77922	5450.26	-10.546	5450.26	23.3177
5449.54	7.39073	5449.54	-7.83481	5449.54	-3.58217	5449.54	33.575	5449.54	-21.3332	5449.54	4.25077	5449.54	-3.5217	5449.54	0.16659	5449.54	6.70327	5449.54	-2.21414	5449.54	-9.8449	5449.54	23.6786
5448.82	7.14503	5448.82	-7.44796	5448.82	-0.85218	5448.82	32.8778	5448.82	-21.894	5448.82	4.10989	5448.82	-3.89888	5448.82	-1.77537	5448.82	5.26483	5448.82	-1.62966	5448.82	-8.96985	5448.82	23.9073
5448.1	6.89797	5448.1	-7.01309	5448.1	2.15924	5448.1	31.8623	5448.1	-22.4653	5448.1	3.85638	5448.1	-4.26254	5448.1	-3.72053	5448.1	4.03872	5448.1	-1.03245	5448.1	-7.92028	5448.1	24.0008
5447.38	6.64188	5447.38	-6.5223	5447.38	5.41664	5447.38	30.5367	5447.38	-23.0466	5447.38	3.48867	5447.38	-4.60792	5447.38	-5.6575	5447.38	3.03531	5447.38	-0.42998	5447.38	-6.69889	5447.38	23.9581
5446.66	6.36918	5446.66	-5.967	5446.66	8.88029	5446.66	28.9129	5446.66	-23.6358	5446.66	3.00729	5446.66	-4.93077	5446.66	-7.57617	5446.66	2.26192	5446.66	0.16983	5446.66	-5.31171	5446.66	23.7796
5445.93	6.0725	5445.93	-5.33801	5445.93	12.5069	5445.93	27.0065	5445.93	-24.2292	5445.93	2.41489	5445.93	-5.22743	5445.93	-9.46772	5445.93	1.72281	5445.93	0.75866	5445.93	-3.76801	5445.93	23.4669
5445.21	5.7449	5445.21	-4.62585	5445.21	16.25	5445.21	24.8364	5445.21	-24.8215	5445.21	1.71627	5445.21	-5.49484	5445.21	-11.3247	5445.21	1.41909	5445.21	1.32807	5445.21	-2.08033	5445.21	23.0232
5444.49	5.37991	5444.49	-3.82091	5444.49	20.0613	5444.49	22.4251	5444.49	-25.406	5444.49	0.91829	5444.49	-5.73053	5444.49	-13.1411	5444.49	1.34877	5444.49	1.86966	5444.49	-0.26422	5444.49	22.4529
5443.77	4.97173	5443.77	-2.91371	5443.77	23.8907	5443.77	19.7979	5443.77	-25.9746	5443.77	0.02975	5443.77	-5.9327	5443.77	-14.912	5443.77	1.50682	5443.77	2.37526	5443.77	1.66188	5443.77	21.7619
5443.05	4.51533	5443.05	-1.89515	5443.05	27.6874	5443.05	16.983	5443.05	-26.5185	5443.05	-0.93869	5443.05	-6.10013	5443.05	-16.6339	5443.05	1.88528	5443.05	2.83716	5443.05	3.67693	5443.05	20.9567
5442.33	4.00651	5442.33	-0.75678	5442.33	31.4011	5442.33	14.011	5442.33	-27.0277	5442.33	-1.97466	5442.33	-6.23221	5442.33	-18.3043	5442.33	2.47343	5442.33	3.24819	5442.33	5.75762	5442.33	20.0454
5441.61	3.44207	5441.61	0.50885	5441.61	34.9819	5441.61	10.9144	5441.61	-27.4917	5441.61	-3.06433	5441.61	-6.32891	5441.61	-19.9219	5441.61	3.25794	5441.61	3.60201	5441.61	7.87866	5441.61	19.0368
5440.89	2.81983	5440.89	1.90806	5440.89	38.3819	5440.89	7.72759	5440.89	-27.8998	5440.89	-4.19251	5440.89	-6.39073	5440.89	-21.4862	5440.89	4.22312	5440.89	3.89312	5440.89	10.0133	5440.89	17.9407
5440.17	2.1387	5440.17	3.44562	5440.17	41.5556	5440.17	4.48582	5440.17	-28.2411	5440.17	-5.34299	5440.17	-6.41865	5440.17	-22.9973	5440.17	5.35116	5440.17	4.11709	5440.17	12.1337	5440.17	16.7676
5439.45	1.39875	5439.45	5.12455	5439.45	44.4605	5439.45	1.22508	5439.45	-28.5049	5439.45	-6.49872	5439.45	-6.4141	5439.45	-24.456	5439.45	6.62242	5439.45	4.27058	5439.45	14.2113	5439.45	15.5287
5438.73	0.6012	5438.73	6.94589	5438.73	47.058	5438.73	-2.01846	5438.73	-28.6811	5438.73	-7.6421	5438.73	-6.37888	5438.73	-25.8635	5438.73	8.0157	5438.73	4.35144	5438.73	16.2176	5438.73	14.236
5438.01	-0.25152	5438.01	8.90847	5438.01	49.3136	5438.01	-5.20905	5438.01	-28.7602	5438.01	-8.75521	5438.01	-6.31511	5438.01	-27.221	5438.01	9.50861	5438.01	4.35877	5438.01	18.1243	5438.01	12.9017
5437.29	-1.15587	5437.29	11.0087	5437.29	51.1979	5437.29	-8.31182	5437.29	-28.7336	5437.29	-9.82013	5437.29	-6.22511	5437.29	-28.5299	5437.29	11.0779	5437.29	4.29292	5437.29	19.904	5437.29	11.5387
5436.57	-2.1071	5436.57	13.2405	5436.57	52.6866	5436.57	-11.2933	5436.57	-28.5941	5436.57	-10.8192	5436.57	-6.11142	5436.57	-29.7913	5436.57	12.6996	5436.57	4.15549	5436.57	21.5307	5436.57	10.16
5435.84	-3.09941	5435.84	15.5952	5435.84	53.7612	5435.84	-14.1219	5435.84	-28.3356	5435.84	-11.7353	5435.84	-5.97665	5435.84	-31.0061	5435.84	14.3497	5435.84	3.94929	5435.84	22.9802	5435.84	8.77894
5435.12	-4.12594	5435.12	18.0611	5435.12	54.4086	5435.12	-16.7683	5435.12	-27.9536	5435.12	-12.552	5435.12	-5.82343	5435.12	-32.1745	5435.12	16.0043	5435.12	3.67828	5435.12	24.2304	5435.12	7.40888
5434.4	-5.17888	5434.4	20.6241	5434.4	54.6221	5434.4	-19.2062	5434.4	-27.4454	5434.4	-13.2539	5434.4	-5.65435	5434.4	-33.2961	5434.4	17.6399	5434.4	3.34753	5434.4	25.2622	5434.4	6.06314
5433.68	-6.24955	5433.68	23.2674	5433.68	54.4007	5433.68	-21.4122	5433.68	-26.8098	5433.68	-13.8272	5433.68	-5.47185	5433.68	-34.3699	5433.68	19.2336	5433.68	2.96306	5433.68	26.0595	5433.68	4.7549
5432.96	-7.32851	5432.96	25.9714	5432.96	53.7495	5432.96	-23.3667	5432.96	-26.0475	5432.96	-14.259	5432.96	-5.27822	5432.96	-35.3939	5432.96	20.7638	5432.96	2.53175	5432.96	26.6093	5432.96	3.49706
5432.24	-8.40569	5432.24	28.7143	5432.24	52.6794	5432.24	-25.0537	5432.24	-25.161	5432.24	-14.5386	5432.24	-5.07548	5432.24	-36.3653	5432.24	22.21	5432.24	2.0612	5432.24	26.9025	5432.24	2.30207
5431.52	-9.47047	5431.52	31.4719	5431.52	51.2067	5431.52	-26.4615	5431.52	-24.1545	5431.52	-14.6566	5431.52	-4.86534	5431.52	-37.2802	5431.52	23.5534	5431.52	1.5596	5431.52	26.934	5431.52	1.18185
5430.8	-10.5119	5430.8	34.2181	5430.8	49.353	5430.8	-27.5822	5430.8	-23.034	5430.8	-14.6061	5430.8	-4.64918	5430.8	-38.1338	5430.8	24.7768	5430.8	1.03555	5430.8	26.7025	5430.8	0.14761
5430.08	-11.5187	5430.08	36.9253	5430.08	47.1446	5430.08	-28.4127	5430.08	-21.8071	5430.08	-14.382	5430.08	-4.42797	5430.08	-38.9206	5430.08	25.8651	5430.08	0.49793	5430.08	26.2107	5430.08	-0.79031
5429.36	-12.4797	5429.36	39.5642	5429.36	44.6121	5429.36	-28.9539	5429.36	-20.4828	5429.36	-13.9813	5429.36	-4.20226	5429.36	-39.6338	5429.36	26.8051	5429.36	-0.04428	5429.36	25.4658	5429.36	-1.62252
5428.64	-13.3836	5428.64	42.1051	5428.64	41.7901	5428.64	-29.211	5428.64	-19.0716	5428.64	-13.4033	5428.64	-3.97217	5428.64	-40.2662	5428.64	27.5859	5428.64	-0.58215	5428.64	24.4788	5428.64	-2.34079
5427.92	-14.2194	5427.92	44.5175	5427.92	38.7161	5427.92	-29.1935	5427.92	-17.585	5427.92	-12.6494	5427.92	-3.73738	5427.92	-40.8096	5427.92	28.1988	5427.92	-1.10695	5427.92	23.2646	5427.92	-2.93816
5427.2	-14.9765	5427.2	46.7708	5427.2	35.4301	5427.2	-28.9148	5427.2	-16.0357	5427.2	-11.7235	5427.2	-3.49707	5427.2	-41.2556	5427.2	28.6376	5427.2	-1.6103	5427.2	21.8419	5427.2	-3.40906
5426.48	-15.6449	5426.48	48.8353	5426.48	31.974	5426.48	-28.3921	5426.48	-14.4368	5426.48	-10.6311	5426.48	-3.25007	5426.48	-41.5952	5426.48	28.898	5426.48	-2.08427	5426.48	20.233	5426.48	-3.74946
5425.76	-16.2152	5425.76	50.6819	5425.76	28.391	5425.76	-27.6457	5425.76	-12.8023	5425.76	-9.38021	5425.76	-2.99471	5425.76	-41.8193	5425.76	28.9782	5425.76	-2.52156	5425.76	18.4633	5425.76	-3.95697
5425.03	-16.6788	5425.03	52.283	5425.03	24.7247	5425.03	-26.6993	5425.03	-11.1462	5425.03	-7.98073	5425.03	-2.72899	5425.03	-41.9188	5425.03	28.8787	5425.03	-2.91551	5425.03	16.5609	5425.03	-4.03092
5424.31	-17.0281	5424.31	53.6132	5424.31	21.0183	5424.31	-25.5789	5424.31	-9.4829	5424.31	-6.44427	5424.31	-2.45058	5424.31	-41.8847	5424.31	28.6018	5424.31	-3.26027	5424.31	14.5562	5424.31	-3.97245
5423.59	-17.2565	5423.59	54.6492	5423.59	17.3144	5423.59	-24.3128	5423.59	-7.82638	5423.59	-4.78418	5423.59	-2.15685	5423.59	-41.7088	5423.59	28.152	5423.59	-3.55082	5423.59	12.4818	5423.59	-3.78458
5422.87	-17.3589	5422.87	55.3709	5422.87	13.6539	5422.87	-22.9308	5422.87	-6.19039	5422.87	-3.01526	5422.87	-1.84499	5422.87	-41.3832	5422.87	27.5354	5422.87	-3.78301	5422.87	10.3715	5422.87	-3.47222
5422.15	-17.3311	5422.15	55.7612	5422.15	10.0757	5422.15	-21.4637	5422.15	-4.58812	5422.15	-1.15365	5422.15	-1.51201	5422.15	-40.9011	5422.15	26.7599	5422.15	-3.9536	5422.15	8.26001	5422.15	-3.04219
5421.43	-17.1705	5421.43	55.8069	5421.43	6.61596	5421.43	-19.943	5421.43	-3.03203	5421.43	0.7835	5421.43	-1.15491	5421.43	-40.2568	5421.43	25.8347	5421.43	-4.0603	5421.43	6.18234	5421.43	-2.50318
5420.71	-16.876	5420.71	55.4987	5420.71	3.3078	5420.71	-18.4001	5420.71	-1.53367	5420.71	2.77818	5420.71	-0.77067	5420.71	-39.4457	5420.71	24.7704	5420.71	-4.10167	5420.71	4.17334	5420.71	-1.86574
5419.99	-16.4477	5419.99	54.8314	5419.99	0.18076	5419.99	-16.8657	5419.99	-0.10356	5419.99	4.81175	5419.99	-0.35643	5419.99	-38.465	5419.99	23.5784	5419.99	-4.0772	5419.99	2.26709	5419.99	-1.14213
5419.27	-15.8877	5419.27	53.8046	5419.27	-2.73955	5419.27	-15.3694	5419.27	1.24896	5419.27	6.86527	5419.27	0.09048	5419.27	-37.3133	5419.27	22.2712	5419.27	-3.9872	5419.27	0.49635	5419.27	-0.34628
5418.55	-15.1992	5418.55	52.422	5418.55	-5.43166	5418.55	-13.9394	5418.55	2.51575	5418.55	8.91968	5418.55	0.57243	5418.55	-35.9912	5418.55	20.8615	5418.55	-3.83277	5418.55	-1.10793	5418.55	0.50641
5417.83	-14.3872	5417.83	50.6923	5417.83	-7.8785	5417.83	-12.6014	5417.83	3.69001	5417.83	10.9561	5417.83	1.09137	5417.83	-34.5011	5417.83	19.3628	5417.83	-3.61572	5417.83	-2.51714	5417.83	1.39921
5417.11	-13.4581	5417.11	48.6286	5417.11	-10.0675	5417.11	-11.3787	5417.11	4.76627	5417.11	12.9561	5417.11	1.64879	5417.11	-32.8474	5417.11	17.7885	5417.11	-3.33853	5417.11	-3.70543	5417.11	2.31427
5416.39	-12.42	5416.39	46.2484	5416.39	-11.9905	5416.39	-10.2917	5416.39	5.74042	5416.39	14.9016	5416.39	2.24559	5416.39	-31.0364	5416.39	16.1521	5416.39	-3.00425	5416.39	-4.65013	5416.39	3.23289
5415.67	-11.282	5415.67	43.5738	5415.67	-13.644	5415.67	-9.35749	5415.67	6.60969	5415.67	16.7761	5415.67	2.88202	5415.67	-29.0768	5415.67	14.4667	5415.67	-2.6164	5415.67	-5.33213	5415.67	4.13571
5414.94	-10.055	5414.94	40.6306	5414.94	-15.0287	5414.94	-8.58948	5414.94	7.37261	5414.94	18.5634	5414.94	3.55764	5414.94	-26.9789	5414.94	12.7452	5414.94	-2.17893	5414.94	-5.73615	5414.94	5.00304
5414.22	-8.75083	5414.22	37.4485	5414.22	-16.1496	5414.22	-7.99741	5414.22	8.02897	5414.22	20.2493	5414.22	4.2712	5414.22	-24.7554	5414.22	11	5414.22	-1.69612	5414.22	-5.85106	5414.22	5.8151
5413.5	-7.38244	5413.5	34.0603	5413.5	-17.0156	5413.5	-7.58711	5413.5	8.57974	5413.5	21.8205	5413.5	5.02066	5413.5	-22.4204	5413.5	9.2428	5413.5	-1.1725	5413.5	-5.66995	5413.5	6.55239
5412.78	-5.96382	5412.78	30.5019	5412.78	-17.6391	5412.78	-7.36045	5412.78	9.02696	5412.78	23.266	5412.78	5.80313	5412.78	-19.9901	5412.78	7.48452	5412.78	-0.61279	5412.78	-5.19035	5412.78	7.19593
5412.06	-4.50974	5412.06	26.8112	5412.06	-18.0359	5412.06	-7.31536	5412.06	9.37367	5412.06	24.5763	5412.06	6.61485	5412.06	-17.4821	5412.06	5.73532	5412.06	-0.02183	5412.06	-4.41418	5412.06	7.72761
5411.34	-3.03561	5411.34	23.028	5411.34	-18.2244	5411.34	-7.44596	5411.34	9.62377	5411.34	25.7439	5411.34	7.45119	5411.34	-14.9154	5411.34	4.00448	5411.34	0.59546	5411.34	-3.3478	5411.34	8.13049
5410.62	-1.55729	5410.62	19.1933	5410.62	-18.2256	5410.62	-7.74265	5410.62	9.78194	5410.62	26.7633	5410.62	8.3067	5410.62	-12.3101	5410.62	2.30032	5410.62	1.23417	5410.62	-2.00185	5410.62	8.3891
5409.9	-0.09091	5409.9	15.3485	5409.9	-18.0625	5409.9	-8.19245	5409.9	9.85348	5409.9	27.6311	5409.9	9.17509	5409.9	-9.68719	5409.9	0.63031	5409.9	1.88935	5409.9	-0.39113	5409.9	8.4897
5409.18	1.34734	5409.18	11.5348	5409.18	-17.7592	5409.18	-8.77918	5409.18	9.84423	5409.18	28.3463	5409.18	10.0493	5409.18	-7.06843	5409.18	-0.99904	5409.18	2.55613	5409.18	1.46566	5409.18	8.42057
5408.46	2.74146	5408.46	7.7927	5408.46	-17.341	5408.46	-9.4839	5408.46	9.76042	5408.46	28.9098	5408.46	10.9217	5408.46	-4.4758	5408.46	-2.58207	5408.46	3.22967	5408.46	3.54619	5408.46	8.17223
5407.74	4.07574	5407.74	4.16131	5407.74	-16.8336	5407.74	-10.2853	5407.74	9.6086	5407.74	29.3249	5407.74	11.784	5407.74	-1.93138	5407.74	-4.11393	5407.74	3.90521	5407.74	5.82489	5407.74	7.73762
5407.02	5.3351	5407.02	0.67761	5407.02	-16.2627	5407.02	-11.1601	5407.02	9.39551	5407.02	29.5969	5407.02	12.6273	5407.02	0.54302	5407.02	-5.59057	5407.02	4.57801	5407.02	8.27326	5407.02	7.1123
5406.3	6.50523	5406.3	-2.624	5406.3	-15.6535	5406.3	-12.0836	5406.3	9.128	5406.3	29.733	5406.3	13.4424	5406.3	2.92609	5406.3	-7.00861	5406.3	5.24342	5406.3	10.8604	5406.3	6.29453
5405.58	7.5728	5405.58	-5.71233	5405.58	-15.0302	5405.58	-13.0301	5405.58	8.81294	5405.58	29.7424	5405.58	14.22	5405.58	5.1974	5405.58	-8.36527	5405.58	5.89684	5405.58	13.5533	5405.58	5.28542
5404.85	8.52568	5404.85	-8.55984	5404.85	-14.4158	5404.85	-13.9736	5404.85	8.4572	5404.85	29.6362	5404.85	14.9506	5404.85	7.33758	5404.85	-9.65826	5404.85	6.53366	5404.85	16.3178	5404.85	4.08887
5404.13	9.3531	5404.13	-11.1431	5404.13	-13.8317	5404.13	-14.8881	5404.13	8.06751	5404.13	29.4271	5404.13	15.6245	5404.13	9.32871	5404.13	-10.8857	5404.13	7.14932	5404.13	19.1185	5404.13	2.71165
5403.41	10.0459	5403.41	-13.4431	5403.41	-13.2972	5403.41	-15.7482	5403.41	7.65051	5403.41	29.129	5403.41	16.2326	5403.41	11.1545	5403.41	-12.0462	5403.41	7.73924	5403.41	21.9196	5403.41	1.16328
5402.69	10.5964	5402.69	-15.4456	5402.69	-12.8295	5402.69	-16.5297	5402.69	7.21264	5402.69	28.7572	5402.69	16.7659	5402.69	12.8004	5402.69	-13.1382	5402.69	8.29887	5402.69	24.6855	5402.69	-0.54406
5401.97	10.9991	5401.97	-17.1412	5401.97	-12.4433	5401.97	-17.2099	5401.97	6.7602	5401.97	28.3282	5401.97	17.2159	5401.97	14.2542	5401.97	-14.1606	5401.97	8.82361	5401.97	27.3813	5401.97	-2.39569
5401.25	11.2502	5401.25	-18.5259	5401.25	-12.1508	5401.25	-17.7681	5401.25	6.29927	5401.25	27.8588	5401.25	17.575	5401.25	15.5057	5401.25	-15.1124	5401.25	9.30889	5401.25	29.973	5401.25	-4.37464
5400.53	11.3481	5400.53	-19.6003	5400.53	-11.9616	5400.53	-18.1863	5400.53	5.83577	5400.53	27.3667	5400.53	17.8362	5400.53	16.5471	5400.53	-15.9922	5400.53	9.75013	5400.53	32.4286	5400.53	-6.46184
5399.81	11.293	5399.81	-20.3703	5399.81	-11.8823	5399.81	-18.449	5399.81	5.37544	5399.81	26.8696	5399.81	17.9934	5399.81	17.3731	5399.81	-16.7989	5399.81	10.1428	5399.81	34.7178	5399.81	-8.63646
5399.09	11.0875	5399.09	-20.8466	5399.09	-11.9173	5399.09	-18.5438	5399.09	4.92383	5399.09	26.3852	5399.09	18.0419	5399.09	17.981	5399.09	-17.5311	5399.09	10.4824	5399.09	36.8132	5399.09	-10.8762
5398.37	10.7363	5398.37	-21.0445	5398.37	-12.068	5398.37	-18.4617	5398.37	4.48637	5398.37	25.9308	5398.37	17.9777	5398.37	18.3706	5398.37	-18.1871	5398.37	10.7646	5398.37	38.6898	5398.37	-13.1577
5397.65	10.246	5397.65	-20.9837	5397.65	-12.3335	5397.65	-18.1971	5397.65	4.06839	5397.65	25.5233	5397.65	17.7986	5397.65	18.5443	5397.65	-18.7653	5397.65	10.9851	5397.65	40.3264	5397.65	-15.4566
5396.93	9.62558	5396.93	-20.6878	5396.93	-12.7107	5396.93	-17.7479	5396.93	3.67507	5396.93	25.1783	5396.93	17.5034	5396.93	18.507	5396.93	-19.2637	5396.93	11.14	5396.93	41.7047	5396.93	-17.7485
5396.21	8.88555	5396.21	-20.1837	5396.21	-13.194	5396.21	-17.1155	5396.21	3.31152	5396.21	24.9105	5396.21	17.0924	5396.21	18.266	5396.21	-19.6802	5396.21	11.2257	5396.21	42.8104	5396.21	-20.0086
5395.49	8.03851	5395.49	-19.5015	5395.49	-13.7762	5395.49	-16.305	5395.49	2.98276	5395.49	24.7332	5395.49	16.5674	5395.49	17.831	5395.49	-20.0126	5395.49	11.2388	5395.49	43.6332	5395.49	-22.2128
5394.76	7.0986	5394.76	-18.6734	5394.76	-14.4485	5394.76	-15.3245	5394.76	2.69376	5394.76	24.6578	5394.76	15.9315	5394.76	17.2137	5394.76	-20.2584	5394.76	11.1765	5394.76	44.1663	5394.76	-24.3375
5394.04	6.08145	5394.04	-17.7338	5394.04	-15.2005	5394.04	-14.1857	5394.04	2.4494	5394.04	24.6942	5394.04	15.1893	5394.04	16.428	5394.04	-20.4151	5394.04	11.0367	5394.04	44.4073	5394.04	-26.3603
5393.32	5.00398	5393.32	-16.7177	5393.32	-16.0208	5393.32	-12.903	5393.32	2.25447	5393.32	24.8497	5393.32	14.3467	5393.32	15.4893	5393.32	-20.4804	5393.32	10.8179	5393.32	44.3575	5393.32	-28.2604
5392.6	3.88407	5392.6	-15.6611	5392.6	-16.8975	5392.6	-11.4933	5392.6	2.11367	5392.6	25.1297	5392.6	13.411	5392.6	14.4148	5392.6	-20.452	5392.6	10.5192	5392.6	44.022	5392.6	-30.0187
5391.88	2.74042	5391.88	-14.5995	5391.88	-17.8178	5391.88	-9.97605	5391.88	2.03155	5391.88	25.5371	5391.88	12.3906	5391.88	13.223	5391.88	-20.3275	5391.88	10.1407	5391.88	43.4097	5391.88	-31.618
5391.16	1.59219	5391.16	-13.5679	5391.16	-18.769	5391.16	-8.37229	5391.16	2.01249	5391.16	26.0723	5391.16	11.2948	5391.16	11.9331	5391.16	-20.105	5391.16	9.68364	5391.16	42.5331	5391.16	-33.0435
5390.44	0.45876	5390.44	-12.5998	5390.44	-19.7383	5390.44	-6.70459	5390.44	2.06064	5390.44	26.7331	5390.44	10.1341	5390.44	10.5655	5390.44	-19.783	5390.44	9.14995	5390.44	41.4077	5390.44	-34.2832
5389.72	-0.64058	5389.72	-11.7266	5389.72	-20.7133	5389.72	-4.99644	5389.72	2.17989	5389.72	27.5145	5389.72	8.91962	5389.72	9.14085	5389.72	-19.3603	5389.72	8.54285	5389.72	40.052	5389.72	-35.3275
5389	-1.68696	5389	-10.9773	5389	-21.6823	5389	-3.2718	5389	2.37377	5389	28.4092	5389	7.66295	5389	7.67992	5389	-18.8361	5389	7.86665	5389	38.4872	5389	-36.1697
5388.28	-2.66216	5388.28	-10.3778	5388.28	-22.6341	5388.28	-1.55458	5388.28	2.64538	5388.28	29.4072	5388.28	6.37617	5388.28	6.20355	5388.28	-18.2104	5388.28	7.12682	5388.28	36.7366	5388.28	-36.806
5387.56	-3.54897	5387.56	-9.95085	5387.56	-23.5587	5387.56	0.13178	5387.56	2.99735	5387.56	30.4959	5387.56	5.07151	5387.56	4.73214	5387.56	-17.4838	5387.56	6.32996	5387.56	34.8254	5387.56	-37.2356
5386.84	-4.33144	5386.84	-9.71498	5386.84	-24.4471	5386.84	1.76485	5386.84	3.43171	5386.84	31.6607	5386.84	3.76114	5386.84	3.28546	5386.84	-16.6577	5386.84	5.48384	5386.84	32.7801	5386.84	-37.4603
5386.12	-4.99515	5386.12	-9.68488	5386.12	-25.2914	5386.12	3.32362	5386.12	3.94984	5386.12	32.8843	5386.12	2.457	5386.12	1.8824	5386.12	-15.734	5386.12	4.59729	5386.12	30.6283	5386.12	-37.4851
5385.4	-5.52748	5385.4	-9.87087	5385.4	-26.0852	5385.4	4.78894	5385.4	4.5524	5385.4	34.1479	5385.4	1.17057	5385.4	0.54073	5385.4	-14.7159	5385.4	3.68018	5385.4	28.3981	5385.4	-37.3175
5384.68	-5.91779	5384.68	-10.2789	5384.68	-26.8232	5384.68	6.14387	5384.68	5.2392	5384.68	35.4306	5384.68	-0.08733	5384.68	-0.72315	5384.68	-13.6071	5384.68	2.74327	5384.68	26.1176	5384.68	-36.9673
5383.95	-6.15763	5383.95	-10.9103	5383.95	-27.5016	5383.95	7.37403	5383.95	6.00918	5383.95	36.7103	5383.95	-1.30673	5383.95	-1.89435	5383.95	-12.4123	5383.95	1.79808	5383.95	23.8148	5383.95	-36.447
5383.23	-6.24091	5383.23	-11.762	5383.23	-28.1177	5383.23	8.4679	5383.23	6.86034	5383.23	37.9635	5383.23	-2.47866	5383.23	-2.95973	5383.23	-11.1371	5383.23	0.8568	5383.23	21.5168	5383.23	-35.771
5382.51	-6.164	5382.51	-12.8269	5382.51	-28.6701	5382.51	9.41701	5382.51	7.78964	5382.51	39.166	5382.51	-3.59535	5382.51	-3.90798	5382.51	-9.788	5382.51	-0.06797	5382.51	19.2496	5382.51	-34.9554
5381.79	-5.92581	5381.79	-14.0933	5381.79	-29.1587	5381.79	10.2161	5381.79	8.79301	5381.79	40.2931	5381.79	-4.65032	5381.79	-4.72976	5381.79	-8.37218	5381.79	-0.96341	5381.79	17.0379	5381.79	-34.0181
5381.07	-5.52784	5381.07	-15.5458	5381.07	-29.5842	5381.07	10.8633	5381.07	9.86528	5381.07	41.3202	5381.07	-5.63851	5381.07	-5.41784	5381.07	-6.8977	5381.07	-1.81663	5381.07	14.9045	5381.07	-32.9778
5380.35	-4.97414	5380.35	-17.1657	5380.35	-29.9482	5380.35	11.3601	5380.35	11.0002	5380.35	42.2225	5380.35	-6.55636	5380.35	-5.96709	5380.35	-5.37334	5380.35	-2.61501	5380.35	12.8703	5380.35	-31.8545
5379.63	-4.2713	5379.63	-18.9307	5379.63	-30.2533	5379.63	11.711	5379.63	12.1903	5379.63	42.9763	5379.63	-7.40187	5379.63	-6.37453	5379.63	-3.80846	5379.63	-3.34637	5379.63	10.9537	5379.63	-30.6686
5378.91	-3.42831	5378.91	-20.8162	5378.91	-30.5025	5378.91	11.9242	5378.91	13.4273	5378.91	43.5586	5378.91	-8.17461	5378.91	-6.63937	5378.91	-2.21301	5378.91	-3.99927	5378.91	9.17071	5378.91	-29.4407
5378.19	-2.45642	5378.19	-22.7949	5378.19	-30.6993	5378.19	12.0105	5378.19	14.7016	5378.19	43.9482	5378.19	-8.87568	5378.19	-6.76294	5378.19	-0.59736	5378.19	-4.56324	5378.19	7.53478	5378.19	-28.1913
5377.47	-1.36901	5377.47	-24.8382	5377.47	-30.8474	5377.47	11.9838	5377.47	16.0026	5377.47	44.1254	5377.47	-9.50773	5377.47	-6.74867	5377.47	1.02779	5377.47	-5.02903	5377.47	6.05657	5377.47	-26.9406
5376.75	-0.18126	5376.75	-26.916	5376.75	-30.9508	5376.75	11.8604	5376.75	17.319	5376.75	44.0729	5376.75	-10.0748	5376.75	-6.60194	5376.75	2.65152	5376.75	-5.38889	5376.75	4.74397	5376.75	-25.7083
5376.03	1.09001	5376.03	-28.9974	5376.03	-31.0132	5376.03	11.6587	5376.03	18.6383	5376.03	43.7756	5376.03	-10.5824	5376.03	-6.33011	5376.03	4.26282	5376.03	-5.6367	5376.03	3.60209	5376.03	-24.5128
5375.31	2.4267	5375.31	-31.0518	5375.31	-31.0384	5375.31	11.3991	5375.31	19.9477	5375.31	43.2214	5375.31	-11.0371	5375.31	-5.94225	5375.31	5.85068	5375.31	-5.7683	5375.31	2.63333	5375.31	-23.3716
5374.59	3.80973	5374.59	-33.0484	5374.59	-31.0297	5374.59	11.1034	5374.59	21.2333	5374.59	42.4014	5374.59	-11.4465	5374.59	-5.44907	5374.59	7.40431	5374.59	-5.78156	5374.59	1.83745	5374.59	-22.3008
5373.86	5.21941	5373.86	-34.9577	5373.86	-30.9901	5373.86	10.7941	5373.86	22.481	5373.86	41.3095	5373.86	-11.8191	5373.86	-4.86272	5373.86	8.91313	5373.86	-5.67658	5373.86	1.21171	5373.86	-21.3149
5373.14	6.63574	5373.14	-36.7515	5373.14	-30.9223	5373.14	10.4946	5373.14	23.6762	5373.14	39.9436	5373.14	-12.1641	5373.14	-4.19665	5373.14	10.367	5373.14	-5.45575	5373.14	0.75102	5373.14	-20.4269
5372.42	8.03888	5372.42	-38.4031	5372.42	-30.8281	5372.42	10.228	5372.42	24.8043	5372.42	38.3046	5372.42	-12.4912	5372.42	-3.46534	5372.42	11.7563	5372.42	-5.12387	5372.42	0.44818	5372.42	-19.6476
5371.7	9.40945	5371.7	-39.8883	5371.7	-30.7089	5371.7	10.0173	5371.7	25.8502	5371.7	36.3979	5371.7	-12.81	5371.7	-2.68416	5371.7	13.072	5371.7	-4.6881	5371.7	0.29412	5371.7	-18.9865
5370.98	10.7289	5370.98	-41.1853	5370.98	-30.5656	5370.98	9.88418	5370.98	26.7995	5370.98	34.2316	5370.98	-13.1304	5370.98	-1.8691	5370.98	14.3057	5370.98	-4.15801	5370.98	0.2781	5370.98	-18.4508
5370.26	11.98	5370.26	-42.2752	5370.26	-30.3986	5370.26	9.84943	5370.26	27.6377	5370.26	31.8182	5370.26	-13.462	5370.26	-1.03656	5370.26	15.4499	5370.26	-3.54544	5370.26	0.38808	5370.26	-18.046
5369.54	13.147	5369.54	-43.1421	5369.54	-30.2074	5369.54	9.93186	5369.54	28.3508	5369.54	29.1735	5369.54	-13.8136	5369.54	-0.20313	5369.54	16.498	5369.54	-2.86439	5369.54	0.61091	5369.54	-17.7756
5368.82	14.216	5368.82	-43.7733	5368.82	-29.9915	5368.82	10.1482	5368.82	28.9257	5368.82	26.3169	5368.82	-14.1936	5368.82	0.61465	5368.82	17.4442	5368.82	-2.13087	5368.82	0.93272	5368.82	-17.6415
5368.1	15.1754	5368.1	-44.1596	5368.1	-29.7497	5368.1	10.5127	5368.1	29.3498	5368.1	23.2707	5368.1	-14.6093	5368.1	1.40052	5368.1	18.2837	5368.1	-1.36264	5368.1	1.33918	5368.1	-17.6437
5367.38	16.0159	5367.38	-44.2951	5367.38	-29.4807	5367.38	11.0369	5367.38	29.6115	5367.38	20.0605	5367.38	-15.0669	5367.38	2.13876	5367.38	19.0128	5367.38	-0.57897	5367.38	1.8158	5367.38	-17.7808
5366.66	16.731	5366.66	-44.1771	5366.66	-29.1829	5366.66	11.7291	5366.66	29.7006	5366.66	16.7145	5366.66	-15.5714	5366.66	2.81433	5366.66	19.6285	5366.66	0.19965	5366.66	2.34822	5366.66	-18.0497
5365.94	17.3168	5365.94	-43.8067	5365.94	-28.8548	5365.94	12.5946	5365.94	29.6079	5365.94	13.2631	5365.94	-16.1262	5365.94	3.41317	5365.94	20.1292	5365.94	0.95195	5365.94	2.92252	5365.94	-18.4459
5365.22	17.7724	5365.22	-43.1877	5365.22	-28.4949	5365.22	13.6354	5365.22	29.3258	5365.22	9.73886	5365.22	-16.7332	5365.22	3.92232	5365.22	20.514	5365.22	1.65613	5365.22	3.52543	5365.22	-18.964
5364.5	18.1	5364.5	-42.3271	5364.5	-28.1019	5364.5	14.8498	5364.5	28.848	5364.5	6.17569	5364.5	-17.3926	5364.5	4.33019	5364.5	20.7832	5364.5	2.29033	5364.5	4.14458	5364.5	-19.5973
5363.77	18.3047	5363.77	-41.2348	5363.77	-27.675	5363.77	16.2329	5363.77	28.17	5363.77	2.60862	5363.77	-18.103	5363.77	4.62665	5363.77	20.9377	5363.77	2.83305	5363.77	4.76871	5363.77	-20.3383
5363.05	18.3942	5363.05	-39.9231	5363.05	-27.2137	5363.05	17.7764	5363.05	27.289	5363.05	-0.92669	5363.05	-18.8613	5363.05	4.80326	5363.05	20.9797	5363.05	3.26357	5363.05	5.38788	5363.05	-21.1785
5362.33	18.3796	5362.33	-38.4066	5362.33	-26.7184	5362.33	19.4686	5362.33	26.204	5362.33	-4.39457	5362.33	-19.6625	5362.33	4.85329	5362.33	20.9118	5362.33	3.56236	5362.33	5.99356	5362.33	-22.1092
5361.61	18.2742	5361.61	-36.7019	5361.61	-26.1898	5361.61	21.2948	5361.61	24.9159	5361.61	-7.75969	5361.61	-20.5001	5361.61	4.77197	5361.61	20.7377	5361.61	3.71154	5361.61	6.5788	5361.61	-23.1209
5360.89	18.0937	5360.89	-34.8272	5360.89	-25.6299	5360.89	23.2375	5360.89	23.4274	5360.89	-10.9877	5360.89	-21.3663	5360.89	4.55647	5360.89	20.4615	5360.89	3.69525	5360.89	7.13826	5360.89	-24.2038
5360.17	17.8563	5360.17	-32.802	5360.17	-25.0412	5360.17	25.2765	5360.17	21.743	5360.17	-14.0455	5360.17	-22.2515	5360.17	4.206	5360.17	20.0882	5360.17	3.50007	5360.17	7.66828	5360.17	-25.348
5359.45	17.5816	5359.45	-30.6466	5359.45	-24.4272	5359.45	27.3895	5359.45	19.8694	5359.45	-16.9022	5359.45	-23.1452	5359.45	3.72184	5359.45	19.6231	5359.45	3.11535	5359.45	8.16689	5359.45	-26.5432
5358.73	17.2909	5358.73	-28.382	5358.73	-23.7926	5358.73	29.552	5358.73	17.815	5358.73	-19.5288	5358.73	-24.0355	5358.73	3.10737	5358.73	19.0721	5358.73	2.53352	5358.73	8.63375	5358.73	-27.7792
5358.01	17.0066	5358.01	-26.0296	5358.01	-23.1428	5358.01	31.7382	5358.01	15.5899	5358.01	-21.8993	5358.01	-24.9101	5358.01	2.36802	5358.01	18.4413	5358.01	1.75037	5358.01	9.07016	5358.01	-29.0458
5357.29	16.7516	5357.29	-23.6107	5357.29	-22.4842	5357.29	33.9214	5357.29	13.2063	5357.29	-23.9911	5357.29	-25.7559	5357.29	1.51123	5357.29	17.7373	5357.29	0.76524	5357.29	9.47889	5357.29	-30.3329
5356.57	16.5489	5356.57	-21.146	5356.57	-21.824	5356.57	36.0739	5356.57	10.6777	5356.57	-25.7844	5356.57	-26.5593	5356.57	0.54639	5356.57	16.9667	5356.57	-0.41879	5356.57	9.86412	5356.57	-31.6302
5355.85	16.4216	5355.85	-18.656	5355.85	-21.1705	5355.85	38.168	5355.85	8.01955	5355.85	-27.2639	5355.85	-27.307	5355.85	-0.5153	5355.85	16.1364	5355.85	-1.79489	5355.85	10.2313	5355.85	-32.9278
5355.13	16.3917	5355.13	-16.1602	5355.13	-20.5323	5355.13	40.1763	5355.13	5.24848	5355.13	-28.4177	5355.13	-27.9856	5355.13	-1.66093	5355.13	15.2534	5355.13	-3.35239	5355.13	10.5868	5355.13	-34.2158
5354.41	16.4802	5354.41	-13.677	5354.41	-19.9187	5354.41	42.0719	5354.41	2.38262	5354.41	-29.2384	5354.41	-28.5824	5354.41	-2.876	5354.41	14.3245	5354.41	-5.07685	5354.41	10.9382	5354.41	-35.4845
5353.68	16.7065	5353.68	-11.2238	5353.68	-19.3394	5353.68	43.8294	5353.68	-0.55878	5353.68	-29.7228	5353.68	-29.0854	5353.68	-4.1447	5353.68	13.3567	5353.68	-6.95021	5353.68	11.2936	5353.68	-36.7242
5352.96	17.0878	5352.96	-8.81653	5352.96	-18.8046	5352.96	45.4247	5352.96	-3.55545	5352.96	-29.872	5352.96	-29.4836	5352.96	-5.45003	5352.96	12.3569	5352.96	-8.95096	5352.96	11.6616	5352.96	-37.9254
5352.24	17.6391	5352.24	-6.46966	5352.24	-18.324	5352.24	46.8356	5352.24	-6.58627	5352.24	-29.6912	5352.24	-29.7673	5352.24	-6.77408	5352.24	11.3316	5352.24	-11.0544	5352.24	12.0511	5352.24	-39.0788
[truncated: 15,415 more rows]
