# Supplementary material for: Engineering Na+-layer spacings to stabilize Mn-based layered cathodes for sodium-ion batteries
Source: Nat Commun. 2021 Aug 12;12:4903. doi: 10.1038/s41467-021-25074-9 (PMC8360981; doi:10.1038/s41467-021-25074-9)
Supplement: Supplementary file 2 — Source Data [file 41467_2021_25074_MOESM2_ESM.zip › Supplementary figures.xlsx]

## Sheet: Figure 1
	O1-O2	Na-O2
1	402.852	-177.289
1.3	384.501	-175.757
1.6	370.285	-173.943
1.9	358.063	-171.903
2.2	346.953	-169.694
2.5	336.562	-167.364
2.8	326.7	-164.953
3.1	317.272	-162.493
3.4	308.229	-160.01
3.7	299.539	-157.525
4	291.184	-155.05
4.3	283.149	-152.597
4.6	275.422	-150.174
4.9	267.991	-147.786
5.2	260.845	-145.436
5.5	253.974	-143.127
5.8	247.368	-140.861
6.1	241.017	-138.638
6.4	234.911	-136.459
6.7	229.039	-134.324
7	223.393	-132.233

## Sheet: Figure 2
1.5	-3.40848
2	-2.74572
2.5	-2.16099
3	-1.7137
3.5	-1.38017
4	-1.13613
4.5	-0.96223
5	-0.84379
5.5	-0.78241
6	-0.72999
6.5	-0.6595
7	-0.5877

## Sheet: Figure 4
26.912	100	30.71	100	29.738	100
27.2079	100.031	30.673	100.001	29.9518	100
29.62	100.031	30.7071	100.034	31.9502	100.02
35.0516	100.021	30.6985	100.034	36.6035	100.02
42.4239	100.011	30.7176	100.034	43.3696	99.99
50.5502	99.9901	30.7163	100.034	51.0485	99.9773
58.9045	99.989	30.7088	100.017	59.1352	99.9818
67.1606	100.001	30.7739	100.033	67.1696	99.9365
75.1701	100.01	30.847	100.034	75.0959	99.9358
83.1274	99.9787	30.995	100.051	82.9599	99.5576
91.0232	100	31.2061	100.037	90.8493	98.7936
98.9404	99.9893	31.4557	100.037	98.7542	97.6558
106.802	100.011	31.6909	100.037	106.583	96.4039
114.581	99.9893	31.9882	100.037	114.342	95.0021
122.319	99.9681	32.4126	100.052	122.117	93.64
130.089	100.011	32.8274	100.051	130.016	92.741
137.858	99.9896	33.2408	100.037	137.839	92.6574
145.586	99.9787	33.7578	100.037	145.546	92.6569
153.326	99.9787	34.3742	100.018	153.15	92.6985
160.936	99.968	34.9029	100.016	160.804	92.725
168.507	99.9892	35.5757	100.017	168.418	92.7252
176.128	100	36.2179	99.9631	176.072	92.7391
183.801	99.9893	36.9926	100.002	183.642	92.7543
191.425	100	37.7281	99.9629	191.297	92.7661
199.074	100.021	38.536	99.9514	198.89	92.7541
206.626	100.032	39.3751	99.9647	206.477	92.751
214.223	100.043	40.1794	99.9472	214.046	92.7932
221.781	100.032	41.0956	99.9309	221.672	92.7799
229.34	100.053	41.9984	99.9321	229.191	92.7662
236.871	100.085	42.9716	99.9337	236.688	92.7661
244.418	100.075	43.8591	99.912	244.251	92.7386
251.95	100.053	44.8285	99.8973	251.813	92.7244
259.429	100.075	45.7423	99.8796	259.382	92.6988
266.967	100.084	46.7604	99.8479	266.945	92.671
274.48	100.086	47.765	99.8641	274.455	92.5896
281.933	100.096	48.7239	99.8281	281.98	92.5603
289.49	100.063	49.7509	99.8286	289.495	92.5091
297.012	100.043	50.768	99.8116	297.063	92.428
304.519	100.043	51.7533	99.7962	304.597	92.3851
312.07	100.032	52.7735	99.7791	312.111	92.315
319.651	100.011	53.7437	99.7769	319.68	92.2483
327.157	99.9574	54.77	99.7421	327.188	92.2084
334.668	99.9254	55.7769	99.6952	334.699	92.156
342.133	99.8934	56.7997	99.6762	342.199	92.0718
349.676	99.8613	57.7972	99.6741	349.675	92.0041
357.18	99.8186	58.8263	99.6584	357.148	91.9242
364.716	99.7653	59.8064	99.6249	364.662	91.842
372.272	99.6697	60.7508	99.5893	372.206	91.745
379.772	99.5636	61.7958	99.554	379.686	91.6524
387.284	99.4774	62.7302	99.5219	387.189	91.582
394.782	99.3712	63.7241	99.4858	394.701	91.5123
402.249	99.2433	64.6812	99.4515	402.198	91.4473
409.733	99.1261	65.6603	99.3868	409.704	91.3895
417.258	98.9985	66.603	99.3479	417.208	91.2848
424.713	98.8805	67.5437	99.2984	424.736	91.2164
432.231	98.7651	68.5037	99.2476	432.258	91.1471
439.779	98.6475	69.351	99.1953	439.751	91.0531
447.26	98.5291	70.2885	99.1437	447.263	90.9175
454.773	98.4121	71.194	99.06	454.746	90.8065
462.263	98.2636	72.1284	98.9897	462.248	90.6848
469.764	98.0925	72.9994	98.9213	469.742	90.5767
477.293	97.9004	73.879	98.8695	477.283	90.4958
484.775	97.7529	74.7516	98.8007	484.776	90.3995
492.304	97.6239	75.6653	98.7329	492.282	90.4255
499.809	97.5704	76.4577	98.6296	499.808	90.4106
507.329	97.5173	77.4042	98.546	507.285	90.4628
514.785	97.507	78.2879	98.4763	514.777	90.4788
522.334	97.4854	79.1183	98.3556	522.306	90.5215
529.901	97.4546	79.9853	98.2561	529.836	90.5383
537.54	97.4637	80.8871	98.1328	537.381	90.6029
545.012	97.4853	81.7105	98.0128	544.913	90.644
552.462	97.4959	82.6129	97.9115	552.426	90.7113
559.982	97.5174	83.4431	97.7754	559.94	90.7627
567.425	97.5268	84.2193	97.621	567.445	90.8071
574.906	97.5388	85.085	97.4675	574.946	90.8734
582.413	97.5706	85.9582	97.313	582.418	90.9707
589.864	97.5606	86.807	97.1461	589.879	91.0655
597.38	97.5812	87.6119	96.9888	597.388	91.1197
604.92	97.5919	88.4502	96.7994	604.902	91.2019
612.441	97.5919	89.2825	96.6266	612.402	91.295
619.928	97.6334	90.0769	96.4566	619.894	91.3511
627.4	97.6559	90.9236	96.2531	627.399	91.4195
634.902	97.6878	91.7456	96.063	634.91	91.5275
642.343	97.7091	92.5877	95.8426	642.381	91.5807
649.832	97.752	93.4165	95.6348	649.902	91.6504
657.362	97.7517	94.2344	95.4121	657.389	91.6777
664.8	97.7947	95.0792	95.1736	664.913	91.7188
672.329	97.7943	95.8805	94.9139	672.359	91.7594
679.845	97.7942	96.762	94.6764	679.847	91.8284
687.412	97.7944	97.5624	94.4512	687.384	91.8822
694.933	97.7418	98.3443	94.1964	694.86	91.8838
702.37	97.7205	99.2197	93.9233	702.352	91.9106
709.901	97.6771	99.967	93.6505	709.852	91.9361
717.365	97.6452	100.787	93.3587	717.367	91.9091
724.824	97.5598	101.577	93.0836	724.882	91.88
732.338	97.5398	102.371	92.774	732.381	91.8817
739.846	97.5162	103.213	92.4823	739.858	91.8681
747.338	97.4757	104.014	92.1926	747.365	91.8671
754.874	97.4217	104.808	91.8799	754.871	91.8571
762.419	97.3799	105.62	91.543	762.397	91.8408
769.951	97.3148	106.437	91.2661	769.86	91.8155
777.408	97.282	107.176	90.941	777.358	91.8272
784.891	97.2604	108.021	90.5829	784.881	91.8128
792.378	97.2404	108.8	90.2388	792.373	91.8543
799.867	97.2299	109.571	89.9146	799.888	91.8275
807.356	97.2084	110.305	89.5869	807.37	91.8273
814.866	97.1868	111.148	89.2117	814.872	91.8139
822.387	97.1346	111.955	88.8844	822.391	91.8
829.926	97.0602	112.739	88.5608	829.897	91.7739
837.439	96.9523	113.53	88.2163	837.384	91.6787
844.914	96.7189	114.33	87.874	844.884	91.4219
852.393	96.2181	115.123	87.55	852.387	90.7536
859.898	95.4849	115.904	87.241	859.856	89.83
867.396	94.8964	116.726	86.9664	867.38	89.2842
874.873	94.619	117.476	86.7105	874.892	89.19
882.336	94.5445	118.253	86.4146	882.389	89.1743
889.923	94.5125	119.027	86.2084	889.876	89.1474
897.44	94.4905	119.861	85.9881	897.405	89.1471
		120.682	85.7949
		121.477	85.6086
		122.256	85.4701
		123.036	85.3505
		123.807	85.2302
		124.625	85.145
		125.454	85.1078
		126.257	85.0561
		126.995	85.0031
		127.799	84.9869
		128.613	84.9525
		129.427	84.9354
		130.208	84.9186
		130.984	84.9016
		131.744	84.9184
		132.582	84.8846
		133.329	84.9019
		134.106	84.9015
		134.884	84.9015
		135.65	84.9015
		136.466	84.9167
		137.177	84.9186
		137.968	84.9189
		138.725	84.9357
		139.484	84.951
		140.258	84.9529
		141.041	84.9529
		141.817	84.954
		142.584	84.9357
		143.353	84.936
		144.129	84.9529
		144.907	84.9376
		145.678	84.9357
		146.476	84.9357
		147.222	84.9357
		148.027	84.9357
		148.779	84.9522
		149.551	84.9357
		150.344	84.9357
		151.075	84.9181
		151.861	84.9033
		152.633	84.9015
		153.434	84.9015
		154.201	84.9038
		154.933	84.8672
		155.793	84.8675
		156.529	84.8843
		157.312	84.8667
		158.12	84.8672
		158.814	84.8502
		159.589	84.85
		160.403	84.8324
		161.16	84.8329
		161.963	84.8159
		162.699	84.8159
		163.446	84.7814
		164.214	84.7815
		164.976	84.7475
		165.786	84.7472
		166.573	84.7472
		167.306	84.7484
		168.066	84.7302
		168.853	84.7126
		169.588	84.6958
		170.375	84.6959
		171.103	84.6786
		171.882	84.6798
		172.631	84.6615
		173.416	84.6612
		174.128	84.6274
		174.878	84.6443
		175.664	84.6611
		176.407	84.6445
		177.165	84.6276
		177.927	84.6272
		178.685	84.6273
		179.417	84.612
		180.205	84.6266
		180.935	84.6101
		181.691	84.6125
		182.473	84.5929
		183.213	84.5953
		184.021	84.5927
		184.768	84.5925
		185.497	84.5759
		186.247	84.577
		186.997	84.5757
		187.777	84.5761
		188.517	84.5777
		189.331	84.5761
		190.063	84.593
		190.779	84.5624
		191.565	84.5581
		192.355	84.5587
		193.066	84.5587
		193.84	84.561
		194.617	84.5411
		195.395	84.5416
		196.127	84.5242
		196.857	84.5405
		197.627	84.5262
		198.391	84.5074
		199.165	84.5073
		199.887	84.5243
		200.673	84.5068
		201.439	84.5073
		202.213	84.5261
		202.955	84.5073
		203.668	84.492
		204.481	84.489
		205.184	84.4903
		205.96	84.4713
		206.697	84.4908
		207.463	84.5089
		208.225	84.4731
		208.996	84.4906
		209.756	84.4731
		210.469	84.473
		211.238	84.4883
		212.022	84.4725
		212.758	84.4918
		213.471	84.49
		214.28	84.4898
		215.003	84.4742
		215.764	84.4547
		216.53	84.473
		217.27	84.4574
		217.99	84.4387
		218.799	84.4387
		219.527	84.4388
		220.284	84.4216
		221.064	84.4216
		221.76	84.4213
		222.503	84.3875
		223.244	84.3873
		224.003	84.3873
		224.735	84.3873
		225.511	84.3873
		226.255	84.3873
		226.948	84.3873
		227.719	84.3873
		228.481	84.3873
		229.24	84.3873
		229.991	84.3873
		230.732	84.3874
		231.465	84.3701
		232.227	84.3702
		232.97	84.3702
		233.729	84.3702
		234.47	84.3702
		235.186	84.3367
		235.93	84.3188
		236.664	84.3188
		237.447	84.3188
		238.172	84.3188
		238.939	84.3188
		239.656	84.3341
		240.465	84.3359
		241.219	84.3359
		241.964	84.3371
		242.725	84.3188
		243.485	84.3364
		244.22	84.3358
		245.017	84.3531
		245.737	84.353
		246.471	84.3683
		247.273	84.3702
		248.021	84.3878
		248.786	84.3703
		249.591	84.3526
		250.342	84.3531
		251.098	84.3359
		251.824	84.3347
		252.65	84.353
		253.402	84.3378
		254.156	84.3336
		254.908	84.3359
		255.724	84.3353
		256.453	84.3187
		257.254	84.3205
		258.007	84.3034
		258.792	84.3185
		259.498	84.3016
		260.271	84.3013
		261.006	84.2844
		261.763	84.2505
		262.536	84.249
		263.295	84.2521
		263.997	84.2499
		264.812	84.2331
		265.579	84.2176
		266.333	84.2156
		267.044	84.1835
		267.808	84.18
		268.563	84.1644
		269.329	84.1814
		270.073	84.1657
		270.842	84.111
		271.598	84.1314
		272.341	84.1143
		273.077	84.0963
		273.856	84.0958
		274.601	84.0636
		275.364	84.0481
		276.112	84.0446
		276.863	84.0271
		277.63	83.9938
		278.362	84.0103
		279.085	84.0122
		279.88	83.9748
		280.627	83.9778
		281.37	83.9587
		282.123	83.9417
		282.865	83.9239
		283.62	83.873
		284.391	83.8713
		285.11	83.8731
		285.874	83.8428
		286.642	83.8213
		287.409	83.8226
		288.111	83.7875
		288.915	83.7728
		289.642	83.7209
		290.384	83.7029
		291.149	83.6673
		291.916	83.6198
		292.638	83.5985
		293.392	83.5838
		294.138	83.5647
		294.867	83.5316
		295.604	83.4962
		296.365	83.4785
		297.13	83.4615
		297.875	83.4444
		298.58	83.4276
		299.349	83.392
		300.085	83.3762
		300.853	83.3606
		301.572	83.324
		302.323	83.307
		303.035	83.2735
		303.796	83.2386
		304.52	83.2238
		305.265	83.2244
		306.015	83.1705
		306.756	83.1703
		307.522	83.1186
		308.266	83.1191
		308.967	83.1035
		309.726	83.066
		310.434	83.0695
		311.238	83.0331
		311.97	83.0498
		312.77	83.001
		313.48	82.9994
		314.252	82.964
		314.974	82.965
		315.723	82.9471
		316.475	82.9298
		317.234	82.9136
		317.998	82.881
		318.758	82.8792
		319.564	82.8475
		320.289	82.8441
		321.028	82.8105
		321.786	82.812
		322.556	82.7935
		323.307	82.7932
		324.068	82.7776
		324.852	82.7239
		325.589	82.6774
		326.336	82.672
		327.096	82.6562
		327.833	82.6545
		328.637	82.6389
		329.381	82.6046
		330.151	82.6061
		330.892	82.5534
		331.631	82.5542
		332.407	82.5529
		333.151	82.5213
		333.935	82.4849
		334.676	82.5038
		335.429	82.4694
		336.197	82.4501
		336.904	82.4162
		337.715	82.3817
		338.427	82.331
		339.177	82.3308
		339.956	82.3143
		340.697	82.2975
		341.453	82.2637
		342.186	82.2452
		342.926	82.2292
		343.699	82.1936
		344.444	82.196
		345.175	82.1606
		345.905	82.1423
		346.689	82.1246
		347.398	82.1086
		348.177	82.0928
		348.914	82.0755
		349.7	82.0567
		350.422	82.0556
		351.173	82.0241
		351.919	82.007
		352.656	82.0198
		353.438	81.9722
		354.167	81.9537
		354.899	81.9714
		355.651	81.9568
		356.414	81.9365
		357.154	81.9545
		357.901	81.9369
		358.667	81.9365
		359.404	81.9213
		360.112	81.9036
		360.864	81.8699
		361.624	81.868
		362.357	81.8516
		363.178	81.8338
		363.903	81.8337
		364.616	81.818
		365.369	81.7647
		366.13	81.7652
		366.906	81.7483
		367.674	81.7156
		368.423	81.7138
		369.164	81.6966
		369.899	81.6624
		370.681	81.6625
		371.427	81.6452
		372.221	81.6282
		372.951	81.6123
		373.696	81.5759
		374.486	81.5607
		375.229	81.5254
		375.972	81.5084
		376.742	81.4733
		377.485	81.4586
		378.253	81.4415
		378.996	81.4225
		379.705	81.371
		380.467	81.3707
		381.196	81.3535
		381.965	81.3536
		382.737	81.3368
		383.494	81.3196
		384.232	81.302
		385.01	81.2719
		385.779	81.2682
		386.52	81.2685
		387.269	81.2689
		388.066	81.2511
		388.768	81.2033
		389.537	81.1993
		390.3	81.1825
		391.043	81.1649
		391.772	81.1484
		392.57	81.1306
		393.321	81.1305
		394.03	81.1121
		394.771	81.0987
		395.543	81.0792
		396.269	81.0985
		397.033	81.0794
		397.73	81.049
		398.498	81.0454
		399.24	81.0624
		399.991	81.0611
		400.716	81.0627
		401.467	81.0451
		402.239	81.028
		402.925	81.0112
		403.68	81.0105
		404.439	80.9939
		405.192	80.994
		405.932	80.9963
		406.655	80.994
		407.414	80.9764
		408.149	80.978
		408.869	80.9596
		409.642	80.9446
		410.392	80.9425
		411.1	80.9597
		411.854	80.9257
		412.62	80.956
		413.364	80.9427
		414.134	80.9273
		414.875	80.924
		415.638	80.9254
		416.359	80.9431
		417.116	80.9274
		417.879	80.9077
		418.593	80.8894
		419.357	80.874
		420.102	80.8717
		420.853	80.8752
		421.639	80.8583
		422.371	80.8057
		423.107	80.805
		423.865	80.8044
		424.632	80.8055
		425.346	80.8031
		426.101	80.7885
		426.862	80.7906
		427.63	80.7544
		428.316	80.7535
		429.093	80.7725
		429.805	80.7211
		430.578	80.6513
		431.308	80.6684
		432.077	80.6692
		432.802	80.6341
		433.546	80.637
		434.272	80.6017
		435.039	80.5824
		435.803	80.5498
		436.536	80.532
		437.241	80.497
		437.992	80.497
		438.747	80.4967
		439.511	80.4446
		440.253	80.4453
		440.992	80.4285
		441.737	80.4113
		442.476	80.411
		443.227	80.3589
		443.987	80.3599
		444.726	80.3446
		445.463	80.3251
		446.206	80.3103
		446.903	80.2909
		447.671	80.2736
		448.432	80.2046
		449.196	80.2229
		449.957	80.2053
		450.695	80.1885
		451.389	80.1729
		452.165	80.1543
		452.926	80.1543
		453.677	80.1367
		454.417	80.1029
		455.184	80.0673
		455.924	80.0514
		456.69	80.0514
		457.446	80.0357
		458.254	79.9828
		459.001	79.9981
		459.775	79.9998
		460.517	79.9481
		461.289	79.912
		462.012	79.9475
		462.791	79.9309
		463.553	79.9314
		464.294	79.9326
		465.063	79.8621
		465.817	79.863
		466.571	79.8457
		467.344	79.8299
		468.086	79.7812
		468.851	79.7943
		469.603	79.7773
		470.386	79.7597
		471.126	79.7426
		471.903	79.7258
		472.653	79.728
		473.389	79.7087
		474.154	79.6934
		474.902	79.6927
		475.649	79.6723
		476.438	79.6572
		477.19	79.641
		477.948	79.623
		478.685	79.6215
		479.435	79.6248
		480.188	79.6046
		480.957	79.623
		481.714	79.6083
		482.451	79.5698
		483.214	79.5716
		483.94	79.5563
		484.706	79.5717
		485.45	79.5216
		486.214	79.5195
		486.955	79.5201
		487.727	79.519
		488.462	79.5048
		489.191	79.503
		489.914	79.503
		490.644	79.503
		491.421	79.5218
		492.183	79.503
		492.91	79.503
		493.663	79.503
		494.411	79.52
		495.149	79.5202
		495.876	79.503
		496.661	79.5043
		497.407	79.4341
		498.135	79.469
		498.892	79.5029
		499.637	79.5202
		500.413	79.4858
		501.137	79.4859
		501.91	79.4858
		502.656	79.4854
		503.394	79.4865
		504.167	79.5025
		504.935	79.5031
		505.678	79.4682
		506.411	79.4552
		507.204	79.4516
		507.922	79.4528
		508.715	79.4344
		509.469	79.4344
		510.216	79.4356
		510.976	79.4173
		511.73	79.3997
		512.517	79.4002
		513.26	79.4013
		514.013	79.383
		514.765	79.3507
		515.525	79.3484
		516.278	79.2993
		517.04	79.2973
		517.792	79.297
		518.572	79.245
		519.302	79.2459
		520.094	79.2306
		520.852	79.2288
		521.545	79.2285
		522.345	79.2116
		523.101	79.1946
		523.834	79.1945
		524.576	79.1599
		525.355	79.1427
		526.104	79.1259
		526.864	79.109
		527.62	79.1085
		528.351	79.0776
		529.087	79.0586
		529.874	79.0223
		530.637	79.006
		531.355	79.0071
		532.124	78.9545
		532.876	78.9374
		533.613	78.9181
		534.348	78.9203
		535.156	78.9379
		535.882	78.904
		536.618	78.903
		537.392	78.8873
		538.111	78.8519
		538.886	78.8167
		539.619	78.8175
		540.383	78.8023
		541.066	78.7655
		541.858	78.7835
		542.596	78.7489
		543.353	78.7138
		544.085	78.7169
		544.819	78.6957
		545.576	78.6815
		546.346	78.6644
		547.051	78.6455
		547.82	78.6116
		548.567	78.5622
		549.3	78.544
		550.034	78.5276
		550.795	78.5086
		551.551	78.4576
		552.275	78.4421
		553.038	78.3904
		553.776	78.3881
		554.531	78.3217
		555.283	78.2854
		555.997	78.2362
		556.753	78.1843
		557.526	78.1336
		558.252	78.0841
		559.009	78.0626
		559.765	78.0152
		560.51	77.9785
		561.29	77.9078
		562.074	77.8763
		562.813	77.8256
		563.56	77.7888
		564.321	77.7752
		565.064	77.7202
		565.838	77.6878
		566.6	77.6519
		567.306	77.6517
		568.086	77.6022
		568.85	77.5682
		569.604	77.5491
		570.349	77.5324
		571.084	77.4975
		571.849	77.4809
		572.616	77.4651
		573.375	77.4288
		574.093	77.4129
		574.898	77.3799
		575.634	77.3606
		576.366	77.3456
		577.134	77.3417
		577.877	77.326
		578.612	77.31
		579.377	77.3112
		580.121	77.3243
		580.883	77.2917
		581.644	77.2754
		582.354	77.2598
		583.13	77.2245
		583.848	77.2077
		584.596	77.1571
		585.349	77.1551
		586.094	77.1245
		586.821	77.122
		587.595	77.0884
		588.339	77.0862
		589.087	77.0694
		589.821	77.0518
		590.559	77.0346
		591.284	77.002
		592.058	76.9834
		592.803	76.9513
		593.551	76.9342
		594.293	76.917
		595.035	76.9153
		595.803	76.898
		596.589	76.8977
		597.295	76.8809
		598.022	76.8639
		598.769	76.8468
		599.504	76.8294
		600.254	76.8119
		601.029	76.8123
		601.76	76.8124
		602.533	76.7951
		603.279	76.7794
		604.02	76.7609
		604.783	76.7456
		605.536	76.7453
		606.346	76.7438
		607.069	76.7602
		607.835	76.7286
		608.595	76.7095
		609.343	76.6942
		610.126	76.6765
		610.869	76.6746
		611.658	76.6751
		612.389	76.6929
		613.13	76.6932
		613.928	76.658
		614.683	76.6753
		615.412	76.6428
		616.172	76.641
		616.914	76.6416
		617.684	76.6066
		618.438	76.624
		619.155	76.5897
		619.933	76.5895
		620.66	76.5572
		621.412	76.5383
		622.176	76.5384
		622.941	76.5546
		623.671	76.5378
		624.437	76.4867
		625.171	76.5051
		625.922	76.4867
		626.68	76.4703
		627.439	76.4699
		628.178	76.5051
		628.963	76.4864
		629.675	76.4699
		630.451	76.4526
		631.189	76.4163
		631.935	76.4182
		632.697	76.4192
		633.425	76.4009
		634.199	76.3675
		634.931	76.3496
		635.682	76.3496
		636.445	76.3493
		637.206	76.3314
		637.959	76.3169
		638.686	76.2985
		639.465	76.3153
		640.178	76.332
		640.963	76.3306
		641.671	76.3172
		642.427	76.3171
		643.159	76.2811
		643.923	76.2963
		644.655	76.2829
		645.414	76.2822
		646.164	76.2638
		646.883	76.2659
		647.611	76.2468
		648.368	76.2468
		649.126	76.2292
		649.874	76.2449
		650.583	76.2456
		651.348	76.2486
		652.119	76.2621
		652.849	76.2639
		653.575	76.2639
		654.317	76.2466
		655.075	76.2285
		655.817	76.2315
		656.582	76.2297
		657.317	76.2467
		658.049	76.2462
		658.813	76.2125
		659.569	76.2278
		660.287	76.2296
		661.084	76.2473
		661.794	76.2315
		662.563	76.2297
		663.304	76.2273
		664.081	76.2639
		664.834	76.2468
		665.55	76.264
		666.327	76.2639
		667.084	76.2639
		667.849	76.2815
		668.568	76.2799
		669.359	76.2982
		670.096	76.2994
		670.853	76.2811
		671.644	76.2634
		672.397	76.2639
		673.176	76.2486
		673.921	76.2468
		674.645	76.2474
		675.41	76.2468
		676.164	76.2286
		676.923	76.2468
		677.651	76.2468
		678.388	76.2468
		679.145	76.2292
		679.891	76.2108
		680.638	76.2296
		681.385	76.247
		682.177	76.2297
		682.881	76.2297
		683.647	76.214
		684.383	76.2122
		685.144	76.1942
		685.865	76.2125
		686.647	76.2295
		687.391	76.2461
		688.128	76.2293
		688.891	76.1949
		689.628	76.2107
		690.403	76.2149
		691.142	76.1782
		691.868	76.1771
		692.624	76.1954
		693.375	76.2107
		694.102	76.1972
		694.893	76.1478
		695.614	76.1616
		696.375	76.1599
		697.103	76.1608
		697.865	76.1954
		698.618	76.1966
		699.328	76.1618
		700.125	76.144
		700.859	76.144
		701.61	76.1452
		702.334	76.145
		703.058	76.1444
		703.831	76.144
		704.59	76.144
		705.32	76.144
		706.064	76.144
		706.815	76.1428
		707.562	76.1611
		708.314	76.1611
		709.026	76.1611
		709.782	76.1611
		710.54	76.1611
		711.304	76.1623
		712.052	76.144
		712.844	76.144
		713.527	76.144
		714.281	76.144
		715.068	76.144
		715.802	76.144
		716.554	76.144
		717.332	76.144
		718.074	76.144
		718.81	76.144
		719.577	76.1439
		720.341	76.1269
		721.089	76.1268
		721.81	76.1268
		722.565	76.1269
		723.316	76.1108
		724.099	76.0925
		724.84	76.0926
		725.607	76.0949
		726.377	76.0571
		727.128	76.0754
		727.874	76.0601
		728.653	76.0583
		729.393	76.0406
		730.162	76.0423
		730.899	76.024
		731.641	76.024
		732.425	76.0061
		733.156	75.9894
		733.903	75.9726
		734.646	75.955
		735.41	75.9378
		736.132	75.9213
		736.894	75.8859
		737.635	75.8869
		738.344	75.8693
		739.127	75.8698
		739.902	75.8526
		740.647	75.8526
		741.379	75.8526
		742.105	75.8358
		742.874	75.8008
		743.618	75.7841
		744.356	75.7841
		745.138	75.7841
		745.853	75.7674
		746.62	75.7334
		747.375	75.7154
		748.102	75.7143
		748.881	75.7327
		749.617	75.7331
		750.353	75.7326
		751.109	75.7338
		751.823	75.7155
		752.589	75.6985
		753.352	75.6996
		754.085	75.6836
		754.855	75.647
		755.589	75.647
		756.32	75.647
		757.111	75.647
		757.848	75.6145
		758.536	75.6127
		759.309	75.5957
		760.027	75.5955
		760.771	75.5786
		761.545	75.5612
		762.264	75.546
		763.023	75.5441
		763.75	75.5441
		764.523	75.5441
		765.289	75.5441
		766.013	75.5453
		766.752	75.5258
		767.539	75.5441
		768.308	75.5418
		769.012	75.5784
		769.761	75.5785
		770.53	75.5612
		771.278	75.5614
		772.029	75.5582
		772.765	75.5784
		773.532	75.596
		774.27	75.5949
		775.062	75.5965
		775.814	75.5955
		776.582	75.6303
		777.338	75.6131
		778.083	75.6128
		778.858	75.6103
		779.601	75.6317
		780.321	75.6451
		781.068	75.6473
		781.84	75.6623
		782.593	75.6469
		783.311	75.6641
		784.05	75.6644
		784.81	75.6813
		785.56	75.6982
		786.356	75.6996
		787.092	75.6819
		787.82	75.7151
		788.567	75.6802
		789.322	75.6984
		790.092	75.7177
		790.838	75.6965
		791.588	75.6992
		792.31	75.6664
		793.079	75.6813
		793.801	75.6677
		794.561	75.6805
		795.328	75.7137
		796.044	75.7006
		796.783	75.6979
		797.511	75.7139
		798.312	75.7156
		799.05	75.7155
		799.769	75.7154
		800.521	75.7327
		801.285	75.7502
		802.005	75.8151
		802.789	75.8018
		803.525	75.8183
		804.291	75.8031
		805.013	75.784
		805.777	75.804
		806.509	75.7672
		807.265	75.8165
		808.02	75.8006
		808.783	75.8348
		809.513	75.8527
		810.262	75.8525
		811.019	75.8514
		811.736	75.8697
		812.516	75.8683
		813.263	75.8698
		814.029	75.885
		814.78	75.8869
		815.569	75.888
		816.298	75.8869
		817.034	75.8857
		817.81	75.9193
		818.542	75.9036
		819.316	75.921
		820.057	75.9364
		820.822	75.9383
		821.604	75.9057
		822.345	75.9364
		823.084	75.9383
		823.829	75.9213
		824.564	75.9217
		825.318	75.9384
		826.07	75.9387
		826.833	75.9383
		827.57	75.9553
		828.307	75.9531
		829.09	75.9921
		829.786	75.9544
		830.597	75.9554
		831.311	75.971
		832.08	75.9726
		832.783	75.9726
		833.569	75.9908
		834.322	75.9914
		835.072	75.9725
		835.828	75.9906
		836.57	75.9731
		837.309	75.9738
		838.078	75.9559
		838.818	75.9554
		839.615	75.9738
		840.329	75.9378
		841.083	75.9383
		841.833	75.9553
		842.572	75.9401
		843.348	75.9555
		844.089	75.9572
		844.836	75.9707
		845.584	75.9573
		846.337	75.942
		847.086	75.9382
		847.839	75.9383
		848.603	75.9371
		849.346	75.9563
		850.091	75.9567
		850.887	75.8864
		851.612	75.9198
		852.37	75.9382
		853.122	75.9703
		853.874	75.9384
		854.647	75.9218
		855.407	75.9031
		856.144	75.9212
		856.897	75.9212
		857.639	75.9385
		858.403	75.9388
		859.148	75.9382
		859.895	75.9555
		860.688	75.9543
		861.407	75.9727
		862.16	75.9542
		862.895	75.925
		863.663	75.9688
		864.434	75.9378
		865.137	75.9559
		865.919	75.9555
		866.661	75.9583
		867.443	75.9371
		868.17	75.9551
		868.905	75.9559
		869.665	75.9208
		870.407	75.9535
		871.163	75.9555
		871.932	75.9721
		872.675	75.9063
		873.403	75.9578
		874.163	75.9554
		874.904	75.9573
		875.634	75.9554
		876.405	75.9554
		877.12	76.0066
		877.887	76.0068
		878.615	76.0064
		879.373	76.0069
		880.145	76.0069
		880.934	76.0242
		881.657	76.0593
		882.404	76.0258
		883.151	76.0416
		883.917	76.0581
		884.638	76.0582
		885.419	76.0754
		886.187	76.06
		886.943	76.0743
		887.713	76.0929
		888.436	76.1091
		889.205	76.1266
		889.956	76.144
		890.728	76.1436
		891.464	76.1269
		892.182	76.1438
		892.942	76.1436
		893.684	76.1437
		894.421	76.1421
		895.151	76.1451
		895.927	76.1122
		896.643	76.1439
		897.406	76.144
		898.134	76.1266
		898.901	76.144
		899.696	76.1431

## Sheet: FIgure 14
Zre (ohms)	Zim (ohms)	Zre (ohms)	Zim (ohms)
25.4422	-7.48438	27.8584	-12.1964
26.7136	-8.34043	30.7029	-13.6357
28.0498	-9.18805	32.6054	-14.3293
29.639	-9.81195	35.2946	-15.4951
30.9159	-10.3447	37.6828	-16.1599
32.7234	-10.9762	40.3814	-16.6326
34.4081	-11.795	42.7619	-17.2554
36.0493	-12.4789	45.2577	-17.9858
37.8278	-13.2401	47.8549	-18.6222
39.6083	-13.9226	50.3756	-19.2876
41.5501	-14.7631	53.0284	-20.046
43.7734	-15.7808	56.2087	-21.0033
46.0365	-16.8008	59.0268	-21.9669
48.565	-17.874	62.3081	-23.0345
51.3911	-18.974	65.7378	-24.2822
54.286	-20.0016	69.0058	-25.6095
57.7117	-21.0927	73.1866	-26.9667
61.1135	-21.8809	77.165	-28.0077
65.0339	-22.4955	82.0121	-29.1814
69.2563	-22.7785	87.1059	-29.9164
73.3255	-22.5496	92.2297	-30.2949
77.3998	-21.827	97.7563	-30.1301
81.4624	-20.5412	103.536	-29.307
84.6913	-19.1144	108.401	-27.7731
87.7432	-17.4636	113.094	-25.8334
90.2391	-15.5869	117.271	-23.5285
92.1507	-14.0331	120.429	-21.5045
93.8276	-12.3113	123.292	-19.4257
95.2044	-10.9169	125.648	-17.3475
96.1419	-10.0272	127.329	-15.969
97.0999	-9.09097	129.153	-14.7833
97.9746	-8.59592	130.95	-13.5989
98.614	-8.31678	132.44	-12.9409
99.4415	-8.15812	134.313	-12.402
100.421	-8.06132	136.003	-11.4477
101.306	-8.3562	137.85	-10.8517
102.536	-8.53526	139.359	-9.9431
103.928	-8.83829	140.832	-8.97586
105.135	-9.17261	141.892	-8.06698
106.691	-9.49597	142.741	-7.08621
108.428	-9.47761	143.591	-6.1777
110.178	-9.43209	144.254	-5.55801
111.848	-8.96927	144.761	-5.04411
113.336	-8.25604	145.089	-4.58608
114.615	-7.61688	145.442	-4.30061
115.671	-6.93413	145.775	-4.06829
116.584	-6.22844	146.192	-4.2831
117.245	-5.58446	146.374	-4.34412
117.641	-5.21592	147.059	-4.5778
118.255	-4.77478	147.185	-4.94135
118.609	-4.80166	147.648	-5.17803
118.91	-4.65493	148.137	-5.95878
119.252	-4.8079	148.362	-6.78049
119.706	-4.98109	149.271	-7.84608
120.017	-5.43222	150.085	-8.86411
120.273	-5.94272	150.905	-10.5562
120.805	-6.585	151.382	-12.2434
121.21	-7.55851	152.352	-13.8384
121.773	-8.72104	153.765	-15.7537
122.64	-9.84883	155.405	-18.544
124.258	-8.92288	158.097	-19.3091
125.609	-11.3108	159.333	-23.7757
126.55	-13.9289	160.855	-28.0131
128.26	-17.2416	162.986	-32.4413
129.546	-20.7637	166.075	-37.8563
131.462	-24.4806	169.917	-44.1506
133.48	-28.3123	173.821	-52.1044
135.627	-33.0369	178.436	-61.2321
138.274	-38.1568	183.872	-72.8629
141.303	-44.461	189.975	-86.4038
144.744	-51.5132	196.374	-103.004
