# Supplementary material for: Engineering Na+-layer spacings to stabilize Mn-based layered cathodes for sodium-ion batteries
Source: Nat Commun. 2021 Aug 12;12:4903. doi: 10.1038/s41467-021-25074-9 (PMC8360981; doi:10.1038/s41467-021-25074-9)
Supplement: Supplementary file 2 — Source Data [file 41467_2021_25074_MOESM2_ESM.zip › Fig. 5.xlsx]

## Sheet: Figure 5a
	S-NMO				PRISTINE
	CYCLING				CYCLING
循环序号	--	--		1	75.9421	176.403
1	48.0697	167.542		2	184.858	169.148
2	170.556	170.288		3	173.968	160.147
3	170.262	170.125		4	167.046	156.788
4	170.265	170.264		5	161.972	154.235
5	169.929	169.963		6	159.315	153.698
6	169.807	169.582		7	157.584	152.489
7	169.926	169.929		8	156.26	151.817
8	169.425	169.473		9	154.422	149.667
9	169.626	169.734		10	153.2	148.727
10	169.526	169.526		11	151.812	147.249
11	169.262	169.454		12	149.984	146.308
12	169.813	170.814		13	147.66	144.159
13	169.262	169.779		14	147.27	143.89
14	170.284	170.646		15	145.231	142.009
15	170.265	170.662		16	143.54	140.934
16	170.996	171.996		17	142.204	138.919
17	170.265	170.472		18	140.78	137.979
18	171.697	171.697		19	139.099	136.098
19	171.365	171.769		20	137.759	134.889
20	172.01	171.682		21	135.958	133.008
21	172.655	172.792		22	134.595	131.664
22	172.568	172.278		23	133.094	130.186
23	172.655	173.19		24	132.121	129.783
24	172.588	172.991		25	131.299	128.305
25	170.996	170.996		26	130.445	127.231
26	171.265	171.853		27	129.546	126.559
27	173.014	172.977		28	128.822	125.618
28	173.656	174.409		29	127.74	124.544
29	173.314	173.267		30	127.043	123.737
30	173.655	173.653		31	125.895	122.931
31	173.656	174.167		32	125.671	122.26
32	173.748	174.347		33	124.343	121.05
33	173.733	175.103		34	123.127	120.379
34	173.859	174.563		35	122.007	119.169
35	173.254	174.433		36	121.605	118.766
36	174.532	175.675		37	120.927	118.095
37	175.13	176.332		38	120.789	118.498
38	174.472	175.797		39	120.367	117.423
39	174.265	175.312		40	120.611	117.423
40	174.798	175.815		41	118.749	115.811
41	174.818	175.909		42	118.988	115.811
42	175.065	175.849		43	117.629	114.467
43	175.265	176.876		44	117.345	114.064
44	175.291	176.792		45	115.923	112.989
45	175.918	176.707		46	115.418	112.049
46	175.265	176.447		47	113.26	110.034
46	175.637	176.731		48	112.694	110.437
47	175.151	175.971		49	111.548	108.959
48	175.843	177.197		50	110.061	107.75
49	175.251	176.495		51	109.526	107.347
50	175.796	176.515		52	108.89	106.54
51	175.151	175.869		53	107.71	105.466
52	175.91	176.444		54	106.981	104.66
53	175.151	176.044		55	106.165	103.853
54	175.67	176.529		56	105.624	103.316
55	175.256	174.658		57	103.946	102.107
56	176.109	177.12		58	103.802	101.435
57	176.254	177.584		59	102.758	100.226
58	176.549	176.875		60	101.904	99.5542
59	176.265	177.418		61	100.578	98.0763
60	176.322	177.016		62	100.456	97.942
61	176.26	176.915		63	98.9031	96.3298
62	176.402	177.382		64	98.1017	95.7924
63	176.265	176.683		65	97.0842	94.4488
64	176.356	177.091		66	96.0517	93.5084
65	176.362	176.483		67	94.5439	92.4336
66	176.109	176.688		68	94.0842	91.8962
67	176.251	176.622		69	92.7166	90.5527
68	176.282	176.763		70	91.8992	89.7466
69	176.51	176.944		71	90.2494	88.5374
70	176.495	176.507		72	89.6497	87.8657
71	176.262	177.464		73	88.2929	86.3878
72	176.109	176.445		74	88.0851	86.25
73	176.262	176.198		75	88.1634	86.25
74	175.703	176.083		76	87.9144	86
75	175.262	174.759		77	87.6654	85.75
76	175.137	175.683		78	87.2944	85.75
77	175.262	173.794		79	86.9836	85
78	174.951	174.669		80	86.8909	84.75
79	175.262	176.065		81	86.3664	84.375
80	175.489	175.176		82	86.0143	83.875
81	175.262	174.409		83	85.6429	83.5
82	173.179	174.308		84	85.2173	83
83	174.169	173.645		85	84.4888	82.5
84	172.96	172.24		86	85.059	82.75
85	173.262	172.726		87	83.8451	81.625
86	173	172.234		88	82.3379	80.5
87	173.26	172.185		89	81.9048	80
88	172.247	171.216		90	81.0159	79.125
89	172.26	171.28		91	80.1269	78.25
90	172.141	170.764		92	78.8712	77.375
91	172.265	171.308		93	78.5635	77
92	171.847	170.102		94	77.5482	75.875
93	171.265	169.16		95	76.4681	74.875
94	171.125	170.445		96	75.5139	73.875
95	171.125	168.81		97	75.1361	73.5
96	171.416	170.536		98	74.6306	73
97	171.365	169.431		99	73.8058	72.5
98	170.783	168.472		100	74.4477	72.75
99	170.625	169.75		101	73.4343	71.625
100	170.436	168.513		102	72.1639	70.5

## Sheet: Figure 5b
循环序号	充电比容量(mAh/g)	--	--
1	35.4803	157.896	445.026
2	162.275	161.847	99.7362
3	163.254	162.265	99.3942
4	163.255	162.265	99.3936
5	164.256	163.266	99.397
6	165.124	162.905	98.6562
7	164.124	163.105	99.3791
8	165.335	163.385	98.8203
9	165.262	163.265	98.7916
10	165.443	163.496	98.823
11	165.626	163.262	98.5727
12	165.371	163.583	98.9188
13	165.265	163.362	98.8484
14	165.338	163.674	98.9935
15	165.362	163.565	98.9133
16	165.411	163.917	99.0966
17	165.265	163.626	99.0086
18	165.365	163.659	98.9683
19	165.626	163.265	98.5742
20	165.585	164.016	99.0528
21	165.645	164.049	99.0366
22	165.597	163.846	98.9431
23	165.337	163.419	98.8403
24	164.872	163.314	99.0547
25	164.265	163.362	99.4503
26	164.262	163.265	99.393
27	164.262	163.265	99.393
28	164.659	163.265	99.1536
29	164.635	163.255	99.1618
30	164.924	163.265	98.9939
31	164.769	163.179	99.0348
32	164.557	163.115	99.1235
33	164.434	162.764	98.9842
34	164.064	162.693	99.1643
35	164.262	162.26	98.7812
36	163.975	162.336	99.0009
37	163.265	163.262	99.9982
38	163.506	162.078	99.1263
39	163.622	162.363	99.2302
40	163.244	162.019	99.2498
41	163.365	162.365	99.3877
42	163.177	161.847	99.1849
43	163.265	162.362	99.4469
44	162.888	161.7	99.2707
45	162.396	162.62	100.138
46	162.688	161.167	99.065
47	162.362	161.636	99.553
48	162.156	161.175	99.3951
49	162.363	161.621	99.5433
50	162.041	160.676	99.1573
51	162.362	160.396	98.7892
52	161.41	160.298	99.3111
53	161.265	160.26	99.3768
54	161.006	160.046	99.4038
55	161.262	160.362	99.4419
56	160.729	160.136	99.6308
57	160.262	160.26	99.9988
58	160.762	160.111	99.5952
59	160.265	160.262	99.9981
60	160.595	160.262	99.7926
61	160.326	160.26	99.9587
62	160.265	159.386	99.4517
63	160.963	160.06	99.4393
64	159.772	159.831	100.037
65	160.265	160.262	99.9981
66	160.077	159.784	99.8174
67	160.265	159.65	99.6163
68	160.214	159.265	99.4075
69	160.265	159.65	99.6163
70	159.881	159.272	99.6191
71	159.463	159.32	99.9106
72	159.463	159.32	99.9106
73	159.463	159.32	99.9106
74	159.638	159.055	99.6349
75	159.282	158.647	99.6015
76	159.282	158.647	99.6015
77	158.848	158.701	99.9074
78	158.848	158.701	99.9074
79	158.848	158.701	99.9074
80	158.842	158.553	99.8176
81	158.76	158.492	99.8312
82	158.76	158.492	99.8312
83	158.76	158.492	99.8312
84	158.633	158.469	99.8969
85	158.664	157.458	99.2401
86	158.664	157.458	99.2401
87	158.664	157.458	99.2401
88	157.591	157.327	99.833
89	157.44	156.945	99.6859
90	157.445	156.933	99.6748
91	157.44	156.933	99.6783
92	156.995	157.002	100.005
93	157.078	156.119	99.3892
94	157.045	156.445	99.6177
95	157.012	156.54	99.6991
96	156.101	155.741	99.7694
97	156.454	155.741	99.544
98	155.856	156.08	100.144
99	156.101	155.741	99.7694
100	156.177	155.838	99.7829
--	--	--	--
--	--	--	--

## Sheet: Figure 5c
循环序号	--	放电比容量(mAh/g)	--
1	40.254	174.602	433.75
2	178.095	177.607	99.7257
3	178.852	179.489	100.356
4	180.554	181.071	100.287
5	181.983	182.128	100.08
6	182.933	183.102	100.092
7	183.876	183.542	99.8186
8	184.361	184.133	99.8764
9	185.006	183.994	99.4529
10	184.888	184.285	99.6739
11	185.265	184.61	99.6468
12	185.563	184.643	99.5044
13	185.704	184.975	99.6078
14	186.054	184.645	99.2429
15	185.633	184.977	99.6465
16	185.845	184.753	99.4121
17	185.845	185.011	99.5511
18	185.901	184.322	99.1504
19	185.344	184.927	99.7747
20	185.951	184.893	99.4309
21	185.79	184.35	99.2245
22	186.457	184.581	98.9939
23	184.944	184.408	99.7105
24	184.713	183.513	99.3508
25	184.266	183.277	99.4634
26	184.159	183.057	99.4016
27	183.963	182.832	99.3854
28	183.808	182.774	99.4377
29	183.787	182.541	99.3219
30	183.578	182.459	99.3908
31	183.38	182.591	99.5698
32	183.594	182.595	99.456
33	183.568	182.364	99.3438
34	183.45	182.597	99.5349
35	183.587	182.392	99.3489
36	183.384	182.219	99.3643
37	183.224	181.92	99.2884
38	182.938	181.722	99.335
39	182.666	181.49	99.3564
40	182.525	181.244	99.2983
41	182.234	181.039	99.3442
42	182.025	180.707	99.2754
43	181.709	180.481	99.3241
44	181.48	180.021	99.1961
45	180.985	179.895	99.3979
46	180.907	179.797	99.3862
47	180.8	179.619	99.3463
48	180.622	179.426	99.3378
49	180.431	179.174	99.3036
50	180.151	178.736	99.2146
51	179.814	178.703	99.3821
52	179.681	178.423	99.2999
53	179.433	178.343	99.3924
54	179.406	178.318	99.3935
55	179.292	178.119	99.3459
56	179.12	177.9	99.319
57	178.912	177.701	99.3231
58	178.708	177.481	99.3133
59	178.503	177.276	99.3128
60	178.293	177.011	99.2807
61	178.042	176.818	99.3123
62	177.863	176.593	99.2855
63	177.638	176.466	99.3404
64	177.551	176.241	99.2621
65	177.317	176.015	99.2655
66	177.088	175.856	99.3041
67	176.952	175.684	99.2835
68	176.759	175.39	99.2253
69	176.476	175.15	99.2485
70	176.236	174.832	99.2033
71	175.911	174.679	99.2992
72	175.694	174.444	99.2888
73	175.492	174.208	99.2685
74	175.265	174.046	99.3043
75	175.076	173.759	99.2478
76	174.814	173.391	99.1861
77	174.493	173.16	99.2361
78	174.281	172.884	99.1983
79	174.069	172.7	99.2136
80	173.861	172.501	99.2179
81	173.631	172.227	99.1916
82	173.5	172.953	99.6846
83	173.4	172.679	99.5837
84	173.47	172.404	99.3855
85	173.94	172.13	98.9595
86	173.71	172.856	99.5084
87	173.48	172.582	99.4824
88	173.25	172.308	99.4563
89	173.019	172.033	99.4302
90	172.789	171.759	99.404
91	172.559	171.485	99.3777
92	172.329	171.211	99.3513
93	172.099	170.937	99.3249
94	171.868	170.662	99.2984
95	171.638	170.388	99.2718
96	171.408	170.114	99.2451
97	171.178	169.84	99.2184
98	170.947	169.566	99.1916
99	170.717	169.291	99.1648
100	170.487	169.017	99.1378
101	--	--	--
102	--	--	--
103	--	--	--
104	--	--	--
105	--	--	--

## Sheet: Figure 5d
Figure 5a
4.2935	181.146		电压/V	--			--	--	--	--
4.2594	181.146		2.0406	0			39	1.89635e-12	1	--
4.2293	181.3		2.0691	0			40	7.48216e-12	2	3.76249e-11
4.2017	181.3		2.0957	0.15417			41	8.35971e-12	3	4.69492e-11
4.1766	181.3		2.1196	0.15417			42	8.97505e-12	4	5.6232e-11
4.1546	181.3		2.1422	0.15417			43	1.06531e-11	5	6.05443e-11
4.1304	181.3		2.1593	0.30833			44	1.23226e-11	6	6.35175e-11
4.0994	181.3		2.1708	0.30833			45	1.39174e-11	7	6.40002e-11
4.0718	181.454		2.1801	0.4625			46	1.66417e-11	8	6.45027e-11
4.0461	181.454		2.1872	0.4625			47	1.93762e-11	9	6.1907e-11
4.0203	181.454		2.1949	0.61667			48	2.21059e-11	10	5.84846e-11
3.9971	181.454		2.199	0.61667			49	2.34051e-11	11	5.89763e-11
3.9751	181.454		2.2021	0.77083			50	2.60671e-11	12	5.95418e-11
3.9524	181.608		2.2061	0.77083			51	2.60675e-11	13	6.06743e-11
3.9261	181.608		2.2104	0.925			52	2.90376e-11	14	5.96873e-11
3.9004	181.608		2.2145	0.925			53	2.89663e-11	15	6.10253e-11
3.8768	181.608		2.217	1.07917			54	2.94394e-11	16	6.14753e-11
3.8542	181.762		2.2188	1.07917			55	2.79456e-11	17	6.25912e-11
3.8315	181.762		2.2219	1.23333			56	2.84397e-11	18	5.78398e-11
3.8077	181.762		2.2228	1.23333			57	2.83958e-11	19	5.94158e-11
3.7847	181.917		2.2256	1.3875			58	2.70631e-11	20	6.07333e-11
3.7627	181.917		2.2266	1.3875			59	2.64986e-11	21	5.69364e-11
3.7426	181.917		2.2278	1.54167			60	2.61141e-11	22	6.21329e-11
3.7202	182.071		2.23	1.54167			61	2.77038e-11	23	5.64846e-11
3.6995	182.071		2.2318	1.69583			62	2.76322e-11	24	5.33086e-11
3.6775	182.225		2.2328	1.69583			63	2.75231e-11	25	5.12244e-11
3.6576	182.225		2.2334	1.85			64	2.71699e-11	26	4.32196e-11
3.639	182.379		2.2362	1.85			65	2.5771e-11	27	3.85131e-11
3.6201	182.379		2.2374	2.00417			66	2.65302e-11	28	3.67532e-11
3.6055	182.533		2.238	2.15833			67	2.61814e-11	29	3.15543e-11
3.5916	182.533		2.2387	2.15833			68	2.30324e-11	30	2.75659e-11
3.5767	182.688		2.2399	2.3125			69	2.40281e-11	31	2.6294e-11
3.5652	182.688		2.2421	2.3125			70	2.20746e-11	32	2.27834e-11
3.5525	182.842		2.243	2.46667			71	2.18522e-11	33	1.39755e-11
3.5426	182.842		2.2433	2.46667			72	1.58069e-11	34	6.44338e-12
3.5333	182.996		2.2436	2.62083			73	9.47949e-12	35	2.19205e-12
3.5237	182.996		2.2449	2.62083			74	2.76768e-12	36	5.48035e-13
3.5162	183.15		2.2461	2.775			75	1.80215e-12	37	3.33138e-13
3.5079	183.15		2.2464	2.775			76	--	38	--
3.5014	183.304		2.2476	2.92917				--		--
3.4949	183.304		2.248	2.92917
3.4887	183.458		2.2483	3.08333
3.4843	183.458		2.2492	3.08333
3.4763	183.613		2.2507	3.2375
3.4716	183.613		2.2504	3.2375
3.4688	183.767		2.252	3.39167
3.4632	183.767		2.2529	3.39167
3.4598	183.921		2.2529	3.54583
3.4555	183.921		2.2535	3.54583
3.4524	184.075		2.2542	3.7
3.4493	184.075		2.2542	3.7
3.4449	184.229		2.2548	3.85417
3.4431	184.229		2.2563	3.85417
3.4403	184.383		2.2569	4.00833
3.4375	184.383		2.2566	4.00833
3.4344	184.537		2.2582	4.1625
3.4319	184.537		2.2588	4.1625
3.4301	184.692		2.2588	4.31667
3.4276	184.692		2.2585	4.31667
3.4266	184.846		2.2594	4.47083
3.4248	184.846		2.2591	4.47083
3.4204	185		2.2597	4.625
3.4189	185		2.26	4.625
3.4177	185.154		2.2607	4.77917
3.4173	185.154		2.2318	4.77917
3.4149	185.308		2.2281	4.77917
3.4127	185.308		2.2247	4.77917
3.4111	185.463		2.2232	4.77917
3.4093	185.463		2.221	4.77917
3.408	185.617		2.2185	4.77917
3.4049	185.617		2.2179	4.77917
3.4043	185.771		2.2166	4.77917
3.4034	185.771		2.217	4.77917
3.4028	185.771		2.2148	4.77917
3.4353	185.771		2.2142	4.77917
3.4539	185.771		2.2139	4.77917
3.4756	185.771		2.2132	4.77917
3.4958	185.771		2.2132	4.77917
3.5116	185.771		2.2126	4.77917
3.524	185.771		2.2123	4.77917
3.5333	185.771		2.2111	4.77917
3.541	185.771		2.2104	4.77917
3.5476	185.771		2.2098	4.77917
3.5541	185.771		2.2098	4.77917
3.5584	185.771		2.2098	4.77917
3.5652	185.771		2.2098	4.77917
3.5686	185.771		2.2095	4.77917
3.5724	185.771		2.2098	4.77917
3.5758	185.771		2.2095	4.77917
3.5798	185.771		2.2089	4.77917
3.5823	185.771		2.2095	4.77917
3.5848	185.771		2.2083	4.77917
3.5879	185.771		2.2083	4.77917
3.5897	185.771		2.208	4.77917
3.5928	185.771		2.208	4.77917
3.5938	185.771		2.2077	4.77917
3.5962	185.771		2.2077	4.77917
3.5981	185.771		2.207	4.77917
3.6006	185.771		2.2064	4.77917
3.6018	185.925		2.2073	4.77917
3.604	185.925		2.2064	4.77917
3.6046	185.925		2.2058	4.77917
3.6065	185.925		2.2058	4.77917
3.608	185.925		2.2061	4.77917
3.6093	185.925		2.2064	4.77917
3.6096	185.925		2.2064	4.77917
3.6111	185.925		2.2058	4.77917
3.613	185.925		2.2064	4.77917
3.6139	185.925		2.2058	4.77917
3.6139	185.925		2.2064	4.77917
3.6164	185.925		2.2064	4.77917
3.6176	185.925		2.2055	4.77917
3.6176	185.925		2.2055	4.77917
3.6189	185.925		2.2055	4.77917
3.6201	185.925		2.2064	4.77917
3.6204	185.925		2.2061	4.77917
3.6207	185.925		2.2058	4.77917
3.6229	185.925		2.2055	4.77917
3.6238	185.925		2.2061	4.77917
3.6241	185.925		2.2055	4.77917
3.6244	185.925		2.2061	4.77917
3.6251	185.925		2.2058	4.77917
3.6266	185.925		2.2058	4.77917
3.6269	185.925		2.2058	4.77917
3.6275	185.925		2.2055	4.77917
3.6285	185.925		2.2061	4.77917
3.6291	185.925		2.2061	4.77917
3.6297	185.925		2.2058	4.77917
3.631	185.925		2.2055	4.77917
3.6319	185.925		2.2055	4.77917
3.6325	185.925		2.2058	4.77917
3.6325	185.925		2.2055	4.77917
3.6331	185.925		2.2055	4.77917
3.6334	185.925		2.2055	4.77917
3.6337	185.925		2.2061	4.77917
3.6347	185.925		2.2061	4.77917
3.6356	185.925		2.2055	4.77917
3.6353	185.925		2.2061	4.77917
3.6359	185.925		2.2058	4.77917
3.6362	185.925		2.2055	4.77917
3.6365	185.925		2.2055	4.77917
3.6365	185.925		2.2058	4.77917
3.6375	185.925		2.2061	4.77917
3.6375	185.925		2.2058	4.77917
3.6378	185.925		2.2061	4.77917
3.6381	185.925		2.2055	4.77917
3.6384	185.925		2.2061	4.77917
3.639	185.925		2.2061	4.77917
3.6387	185.925		2.2055	4.77917
3.6396	185.925		2.2061	4.77917
3.6399	185.925		2.2055	4.77917
3.6406	185.925		2.2055	4.77917
3.6412	185.925		2.2055	4.77917
3.6415	185.925		2.2058	4.77917
3.6418	185.925		2.2055	4.77917
3.6421	185.925		2.2055	4.77917
3.6421	185.925		2.2055	4.77917
3.6421	185.925		2.2055	4.77917
3.6427	185.925		2.2061	4.77917
3.6427	185.925		2.2058	4.77917
3.6434	185.925		2.2055	4.77917
3.6437	185.925		2.2055	4.77917
3.6434	185.925		2.2055	4.77917
3.6443	185.925		2.2055	4.77917
3.6449	185.925		2.2061	4.77917
3.644	185.925		2.2055	4.77917
3.6449	185.925		2.2061	4.77917
3.6455	185.925		2.2055	4.77917
3.6458	185.925		2.2055	4.77917
3.6458	185.925		2.2055	4.77917
3.6458	185.925		2.2055	4.77917
3.6458	185.925		2.2061	4.77917
3.6458	185.925		2.2055	4.77917
3.6458	185.925		2.2061	4.77917
3.6465	185.925		2.2061	4.77917
3.6461	185.925		2.2061	4.77917
3.6461	185.925		2.2061	4.77917
3.6461	185.925		2.2061	4.77917
3.6465	185.925		2.2058	4.77917
3.6465	185.925		2.2055	4.77917
3.6471	185.925		2.2058	4.77917
3.6471	185.925		2.2058	4.77917
3.6474	185.925		2.2055	4.77917
3.6474	185.925		2.2055	4.77917
3.648	185.925		2.2058	4.77917
3.648	185.925		2.2055	4.77917
3.648	185.925		2.2055	4.77917
3.6483	185.925		2.2058	4.77917
3.6483	185.925		2.2058	4.77917
3.6483	185.925		2.2055	4.77917
3.6483	185.925		2.2058	4.77917
3.6492	185.925		2.2058	4.77917
3.6496	185.925		2.2055	4.77917
3.6492	185.925		2.2055	4.77917
3.6496	185.925		2.2055	4.77917
3.6499	185.925		2.2058	4.77917
3.6499	185.925		2.2058	4.77917
3.6502	185.925		2.2055	4.77917
3.6502	185.925		2.2061	4.77917
3.6499	185.925		2.2058	4.77917
3.6502	185.925		2.2058	4.77917
3.6502	185.925		2.2058	4.77917
3.6502	185.925		2.2061	4.77917
3.6502	185.925		2.2058	4.77917
3.6502	185.925		2.2055	4.77917
3.6505	185.925		2.2058	4.77917
3.6505	185.925		2.2058	4.77917
3.6508	185.925		2.2058	4.77917
3.6508	185.925		2.2058	4.77917
3.6508	185.925		2.2058	4.77917
3.6511	185.925		2.2058	4.77917
3.6511	185.925		2.2061	4.77917
3.6511	185.925		2.2055	4.77917
3.6511	185.925		2.2061	4.77917
3.6514	185.925		2.2061	4.77917
3.6514	185.925		2.2058	4.77917
3.6517	185.925		2.2061	4.77917
3.6517	185.925		2.2055	4.77917
3.652	185.925		2.2061	4.77917
3.652	185.925		2.2055	4.77917
3.6517	185.925		2.2061	4.77917
3.6523	185.925		2.2061	4.77917
3.6514	185.925		2.2058	4.77917
3.652	185.925		2.2064	4.77917
3.6523	185.925		2.2064	4.77917
3.652	185.925		2.2058	4.77917
3.6523	185.925		2.2064	4.77917
3.6527	185.925		2.2058	4.77917
3.6527	185.925		2.2061	4.77917
3.6527	185.925		2.2064	4.77917
3.6527	185.925		2.2064	4.77917
3.6527	185.925		2.2058	4.77917
3.6527	185.925		2.2055	4.77917
3.6527	185.925		2.2058	4.77917
3.653	185.925		2.2058	4.77917
3.6527	185.925		2.2064	4.77917
3.653	185.925		2.2058	4.77917
3.6533	185.925		2.2061	4.77917
3.653	185.925		2.2064	4.77917
3.6533	185.925		2.2064	4.77917
3.653	185.925		2.2058	4.77917
3.6533	185.925		2.2061	4.77917
3.653	185.925		2.2061	4.77917
3.6533	185.925		2.2055	4.77917
3.653	185.925		2.2055	4.77917
3.6533	185.925		2.2436	4.77917
3.6533	185.925		2.248	4.93333
3.6533	185.925		2.2538	4.93333
3.6536	185.925		2.2573	5.0875
3.6536	185.925		2.2588	5.0875
3.6542	185.925		2.26	5.24167
3.6539	185.925		2.2619	5.24167
3.6539	185.925		2.2635	5.39583
3.6542	185.925		2.2641	5.39583
3.6551	185.925		2.265	5.55
3.6551	185.925		2.2672	5.55
3.6136	185.925		2.2675	5.70417
3.5934	186.079		2.2684	5.70417
3.5689	186.079		2.2687	5.85833
3.5469	186.079		2.269	5.85833
3.5259	186.079		2.2697	6.0125
3.5045	186.233		2.27	6.0125
3.4809	186.233		2.2709	6.16667
3.4645	186.387		2.2724	6.16667
3.4508	186.387		2.2728	6.32083
3.4384	186.542		2.2734	6.32083
3.4291	186.542		2.2734	6.475
3.4208	186.696		2.2734	6.475
3.4149	186.696		2.2743	6.62917
3.408	186.85		2.2752	6.62917
3.4028	186.85		2.2749	6.78333
3.3984	187.004		2.2755	6.9375
3.3947	187.004		2.2765	6.9375
3.3888	187.158		2.2777	7.09167
3.386	187.158		2.2771	7.09167
3.382	187.312		2.2786	7.24583
3.3795	187.312		2.2786	7.24583
3.3767	187.467		2.2786	7.4
3.3733	187.467		2.2786	7.4
3.3708	187.621		2.279	7.55417
3.3684	187.621		2.2793	7.55417
3.3662	187.775		2.2796	7.70833
3.3637	187.775		2.2796	7.70833
3.3609	187.929		2.2808	7.8625
3.3597	187.929		2.2805	7.8625
3.3569	188.083		2.2817	8.01667
3.3547	188.083		2.2814	8.01667
3.3522	188.238		2.2817	8.17083
3.3501	188.238		2.2833	8.17083
3.3476	188.392		2.2836	8.325
3.346	188.392		2.2836	8.325
3.3433	188.546		2.2836	8.47917
3.3411	188.546		2.2836	8.47917
3.3392	188.7		2.2839	8.63333
3.3367	188.7		2.2845	8.63333
3.3355	188.854		2.2842	8.7875
3.3333	188.854		2.2845	8.7875
3.3312	189.008		2.2852	8.94167
3.329	189.008		2.2848	8.94167
3.3268	189.162		2.2848	9.09583
3.3256	189.162		2.2855	9.09583
3.3234	189.317		2.2864	9.25
3.3209	189.317		2.2879	9.25
3.3191	189.471		2.2883	9.40417
3.3178	189.471		2.2883	9.40417
3.3166	189.625		2.2883	9.55833
3.3144	189.625		2.2588	9.55833
3.3119	189.779		2.2569	9.55833
3.3104	189.779		2.2548	9.55833
3.3088	189.933		2.2532	9.55833
3.3073	189.933		2.2514	9.55833
3.3048	190.088		2.2504	9.55833
3.3033	190.088		2.2498	9.55833
3.3011	190.242		2.2498	9.55833
3.2999	190.242		2.2483	9.55833
3.2971	190.396		2.248	9.55833
3.2949	190.396		2.248	9.55833
3.2943	190.55		2.248	9.55833
3.2924	190.55		2.2473	9.55833
3.2915	190.704		2.2467	9.55833
3.325	190.704		2.2464	9.55833
3.3426	190.704		2.2464	9.55833
3.3634	190.704		2.2461	9.55833
3.3832	190.704		2.2458	9.55833
3.3991	190.704		2.2458	9.55833
3.409	190.704		2.2458	9.55833
3.4177	190.704		2.2455	9.55833
3.4257	190.704		2.2455	9.55833
3.431	190.704		2.2449	9.55833
3.4375	190.704		2.2445	9.55833
3.4403	190.704		2.2439	9.55833
3.4449	190.704		2.2439	9.55833
3.4502	190.704		2.2433	9.55833
3.453	190.704		2.2439	9.55833
3.4555	190.704		2.2436	9.55833
3.4589	190.704		2.2433	9.55833
3.4611	190.704		2.2427	9.55833
3.4635	190.704		2.2424	9.55833
3.4654	190.704		2.243	9.55833
3.4688	190.704		2.2427	9.55833
3.4701	190.704		2.243	9.55833
3.4713	190.704		2.243	9.55833
3.4741	190.704		2.2427	9.55833
3.4763	190.704		2.2424	9.55833
3.4766	190.704		2.2424	9.55833
3.4787	190.704		2.2424	9.55833
3.4797	190.704		2.2421	9.55833
3.4818	190.704		2.2424	9.55833
3.4843	190.704		2.2424	9.55833
3.4849	190.704		2.2418	9.55833
3.4862	190.704		2.2421	9.55833
3.4871	190.704		2.2421	9.55833
3.4887	190.704		2.2414	9.55833
3.489	190.704		2.2418	9.55833
3.4902	190.704		2.2411	9.55833
3.4908	190.704		2.2414	9.55833
3.4914	190.704		2.2414	9.55833
3.4927	190.704		2.2414	9.55833
3.4939	190.704		2.2411	9.55833
3.4949	190.704		2.2414	9.55833
3.4958	190.704		2.2408	9.55833
3.4967	190.704		2.2405	9.55833
3.497	190.704		2.2408	9.55833
3.4983	190.704		2.2408	9.55833
3.4995	190.704		2.2408	9.55833
3.5001	190.704		2.2402	9.55833
3.5011	190.704		2.2402	9.55833
3.5011	190.704		2.2402	9.55833
3.5017	190.704		2.2396	9.55833
3.5023	190.704		2.2399	9.55833
3.5026	190.704		2.2396	9.55833
3.5042	190.704		2.2396	9.55833
3.5048	190.704		2.2396	9.55833
3.506	190.704		2.2393	9.55833
3.506	190.704		2.2393	9.55833
3.5066	190.704		2.239	9.55833
3.5073	190.704		2.239	9.55833
3.5076	190.704		2.2393	9.55833
3.5076	190.704		2.2387	9.55833
3.5091	190.704		2.2387	9.55833
3.51	190.704		2.2383	9.55833
3.511	190.704		2.2387	9.55833
3.511	190.704		2.2383	9.55833
3.5113	190.704		2.2383	9.55833
3.5113	190.704		2.2383	9.55833
3.5113	190.704		2.2383	9.55833
3.5116	190.704		2.238	9.55833
3.5122	190.704		2.2383	9.55833
3.5131	190.704		2.2383	9.55833
3.5141	190.704		2.2383	9.55833
3.5147	190.704		2.2387	9.55833
3.5144	190.704		2.2383	9.55833
3.515	190.704		2.2383	9.55833
3.5159	190.704		2.2383	9.55833
3.5156	190.704		2.2383	9.55833
3.5169	190.704		2.2383	9.55833
3.5169	190.704		2.2387	9.55833
3.5169	190.704		2.2383	9.55833
3.5169	190.704		2.2383	9.55833
3.5175	190.704		2.2383	9.55833
3.5178	190.704		2.238	9.55833
3.5184	190.704		2.2383	9.55833
3.519	190.704		2.2383	9.55833
3.5187	190.704		2.2383	9.55833
3.5193	190.704		2.238	9.55833
3.5203	190.704		2.238	9.55833
3.5206	190.704		2.238	9.55833
3.5206	190.704		2.2383	9.55833
3.5203	190.704		2.238	9.55833
3.5218	190.704		2.238	9.55833
3.5212	190.704		2.238	9.55833
3.5215	190.704		2.238	9.55833
3.5218	190.704		2.2383	9.55833
3.5221	190.704		2.238	9.55833
3.5218	190.704		2.2383	9.55833
3.5224	190.704		2.238	9.55833
3.5228	190.704		2.2383	9.55833
3.5231	190.704		2.238	9.55833
3.5234	190.704		2.238	9.55833
3.5237	190.704		2.238	9.55833
3.5237	190.704		2.238	9.55833
3.5237	190.704		2.238	9.55833
3.5249	190.704		2.238	9.55833
3.5249	190.704		2.238	9.55833
3.5252	190.704		2.238	9.55833
3.5259	190.704		2.238	9.55833
3.5249	190.704		2.238	9.55833
3.5265	190.704		2.238	9.55833
3.5252	190.704		2.238	9.55833
3.5268	190.704		2.238	9.55833
3.5268	190.704		2.238	9.55833
3.5271	190.704		2.2377	9.55833
3.5274	190.704		2.2377	9.55833
3.5265	190.704		2.238	9.55833
3.5271	190.704		2.238	9.55833
3.5274	190.704		2.238	9.55833
3.5277	190.704		2.238	9.55833
3.5277	190.704		2.238	9.55833
3.5286	190.704		2.238	9.55833
3.529	190.704		2.238	9.55833
3.5286	190.704		2.238	9.55833
3.529	190.704		2.238	9.55833
3.529	190.704		2.238	9.55833
3.5293	190.704		2.238	9.55833
3.5293	190.704		2.238	9.55833
3.5293	190.704		2.238	9.55833
3.5296	190.704		2.238	9.55833
3.5293	190.704		2.238	9.55833
3.5302	190.704		2.238	9.55833
3.5299	190.704		2.238	9.55833
3.5302	190.704		2.238	9.55833
3.5302	190.704		2.238	9.55833
3.5305	190.704		2.238	9.55833
3.5311	190.704		2.238	9.55833
3.5314	190.704		2.2377	9.55833
3.5314	190.704		2.238	9.55833
3.5314	190.704		2.2377	9.55833
3.5321	190.704		2.238	9.55833
3.5321	190.704		2.238	9.55833
3.5321	190.704		2.238	9.55833
3.5324	190.704		2.2377	9.55833
3.5324	190.704		2.2377	9.55833
3.5327	190.704		2.238	9.55833
3.5327	190.704		2.238	9.55833
3.533	190.704		2.238	9.55833
3.533	190.704		2.238	9.55833
3.5333	190.704		2.238	9.55833
3.533	190.704		2.238	9.55833
3.533	190.704		2.238	9.55833
3.5336	190.704		2.238	9.55833
3.5336	190.704		2.238	9.55833
3.5339	190.704		2.238	9.55833
3.5342	190.704		2.238	9.55833
3.5342	190.704		2.2377	9.55833
3.5342	190.704		2.238	9.55833
3.5345	190.704		2.238	9.55833
3.5342	190.704		2.238	9.55833
3.5355	190.704		2.238	9.55833
3.5358	190.704		2.2377	9.55833
3.5348	190.704		2.2377	9.55833
3.5352	190.704		2.2377	9.55833
3.5364	190.704		2.2383	9.55833
3.5361	190.704		2.2377	9.55833
3.5367	190.704		2.2377	9.55833
3.5364	190.704		2.238	9.55833
3.5361	190.704		2.2383	9.55833
3.5367	190.704		2.238	9.55833
3.5367	190.704		2.2693	9.55833
3.5364	190.704		2.2734	9.7125
3.5367	190.704		2.2771	9.7125
3.5373	190.704		2.278	9.86667
3.537	190.704		2.2793	9.86667
3.5373	190.704		2.2811	10.0208
3.537	190.704		2.2814	10.0208
3.537	190.704		2.2836	10.175
3.537	190.704		2.2839	10.175
3.537	190.704		2.2845	10.3292
3.537	190.704		2.2848	10.3292
3.537	190.704		2.2842	10.4833
3.537	190.704		2.2864	10.4833
3.537	190.704		2.2873	10.6375
3.537	190.704		2.2883	10.6375
3.5051	190.704		2.2892	10.7917
3.4766	190.858		2.2895	10.7917
3.4564	190.858		2.2898	10.9458
3.435	190.858		2.2898	10.9458
3.413	191.012		2.291	11.1
3.3932	191.012		2.2923	11.1
3.377	191.167		2.2923	11.2542
3.3656	191.167		2.2926	11.2542
3.3541	191.321		2.2938	11.4083
3.3464	191.321		2.2945	11.4083
3.338	191.475		2.2948	11.5625
3.3305	191.475		2.2948	11.7167
3.3247	191.629		2.2948	11.7167
3.3188	191.629		2.2954	11.8708
3.3129	191.783		2.296	11.8708
3.3088	191.783		2.2966	12.025
3.3033	191.938		2.2963	12.025
3.2999	191.938		2.2966	12.1792
3.2946	192.092		2.2982	12.1792
3.2915	192.092		2.2985	12.3333
3.2868	192.246		2.2988	12.3333
3.2847	192.246		2.2991	12.4875
3.2809	192.4		2.2988	12.4875
3.276	192.4		2.2997	12.6417
3.2738	192.554		2.3	12.6417
3.2719	192.554		2.3	12.7958
3.2676	192.708		2.3003	12.7958
3.2651	192.708		2.3016	12.95
3.2611	192.863		2.3013	12.95
3.2602	192.863		2.3028	13.1042
3.2561	193.017		2.3028	13.1042
3.2543	193.017		2.3025	13.2583
3.2518	193.171		2.3028	13.2583
3.2493	193.171		2.3038	13.4125
3.2462	193.325		2.3034	13.4125
3.2447	193.325		2.3041	13.5667
3.2425	193.479		2.3041	13.5667
3.2403	193.479		2.305	13.7208
3.2388	193.633		2.305	13.7208
3.2354	193.633		2.3053	13.875
3.2335	193.787		2.3062	13.875
3.232	193.787		2.3062	14.0292
3.2292	193.942		2.3062	14.0292
3.2282	193.942		2.3072	14.1833
3.2254	194.096		2.3072	14.1833
3.2245	194.096		2.3078	14.3375
3.2223	194.25		2.2808	14.3375
3.2202	194.25		2.2793	14.3375
3.2192	194.404		2.2783	14.3375
3.2174	194.404		2.278	14.3375
3.2155	194.558		2.2768	14.3375
3.2134	194.558		2.2762	14.3375
3.2118	194.713		2.2749	14.3375
3.2103	194.713		2.2743	14.3375
3.2084	194.867		2.274	14.3375
3.2075	194.867		2.2734	14.3375
3.2062	195.021		2.2734	14.3375
3.2041	195.175		2.2731	14.3375
3.2025	195.175		2.2734	14.3375
3.2006	195.329		2.2728	14.3375
3.1988	195.329		2.2724	14.3375
3.1969	195.483		2.2724	14.3375
3.1969	195.483		2.2724	14.3375
3.2267	195.483		2.2718	14.3375
3.245	195.483		2.2718	14.3375
3.2654	195.483		2.2715	14.3375
3.2853	195.483		2.2703	14.3375
3.2995	195.483		2.2712	14.3375
3.3092	195.483		2.27	14.3375
3.3172	195.483		2.27	14.3375
3.325	195.483		2.2703	14.3375
3.3305	195.483		2.2697	14.3375
3.3349	195.483		2.2697	14.3375
3.3408	195.483		2.2697	14.3375
3.3442	195.483		2.2697	14.3375
3.3473	195.483		2.2693	14.3375
3.3513	195.483		2.2693	14.3375
3.3538	195.483		2.2693	14.3375
3.3572	195.483		2.269	14.3375
3.3603	195.483		2.269	14.3375
3.3615	195.483		2.269	14.3375
3.3643	195.483		2.269	14.3375
3.3674	195.483		2.269	14.3375
3.3687	195.483		2.2687	14.3375
3.3702	195.483		2.269	14.3375
3.3721	195.483		2.2687	14.3375
3.3749	195.483		2.2687	14.3375
3.377	195.483		2.2684	14.3375
3.3774	195.483		2.2684	14.3375
3.3792	195.483		2.2687	14.3375
3.3801	195.483		2.2684	14.3375
3.382	195.483		2.2681	14.3375
3.3829	195.483		2.2684	14.3375
3.3845	195.483		2.2684	14.3375
3.386	195.483		2.2684	14.3375
3.3873	195.483		2.2678	14.3375
3.3879	195.483		2.2678	14.3375
3.3882	195.483		2.2681	14.3375
3.3898	195.483		2.2675	14.3375
3.3916	195.483		2.2681	14.3375
3.3916	195.483		2.2672	14.3375
3.3932	195.483		2.2678	14.3375
3.3947	195.483		2.2672	14.3375
3.3953	195.483		2.2678	14.3375
3.3966	195.483		2.2672	14.3375
3.3969	195.483		2.2678	14.3375
3.3984	195.483		2.2669	14.3375
3.3987	195.483		2.2675	14.3375
3.3994	195.483		2.2675	14.3375
3.4006	195.483		2.2666	14.3375
3.4009	195.483		2.2675	14.3375
3.4022	195.483		2.2666	14.3375
3.4025	195.483		2.2666	14.3375
3.4028	195.483		2.2666	14.3375
3.4034	195.483		2.2666	14.3375
3.4037	195.483		2.2675	14.3375
3.4043	195.483		2.2675	14.3375
3.4049	195.483		2.2662	14.3375
3.4049	195.483		2.2662	14.3375
3.4059	195.483		2.2675	14.3375
3.4062	195.483		2.2666	14.3375
3.4077	195.483		2.2672	14.3375
3.4084	195.483		2.2675	14.3375
3.4087	195.483		2.2675	14.3375
3.4096	195.483		2.2662	14.3375
3.4096	195.483		2.2672	14.3375
3.4105	195.483		2.2662	14.3375
3.4124	195.483		2.2662	14.3375
3.4121	195.483		2.2672	14.3375
3.413	195.483		2.2659	14.3375
3.413	195.483		2.2659	14.3375
3.4133	195.483		2.2669	14.3375
3.4133	195.483		2.2659	14.3375
3.4142	195.483		2.2659	14.3375
3.4152	195.483		2.2666	14.3375
3.4149	195.483		2.2659	14.3375
3.4158	195.483		2.2666	14.3375
3.4161	195.483		2.2662	14.3375
3.4164	195.483		2.2662	14.3375
3.4161	195.483		2.2662	14.3375
3.4173	195.483		2.2659	14.3375
3.418	195.483		2.2662	14.3375
3.418	195.483		2.2662	14.3375
3.4177	195.483		2.2659	14.3375
3.418	195.483		2.2662	14.3375
3.418	195.483		2.2659	14.3375
3.418	195.483		2.2659	14.3375
3.4183	195.483		2.2659	14.3375
3.4186	195.483		2.2656	14.3375
3.4198	195.483		2.2656	14.3375
3.4201	195.483		2.2659	14.3375
3.4198	195.483		2.2653	14.3375
3.4201	195.483		2.2656	14.3375
3.4208	195.483		2.2659	14.3375
3.4208	195.483		2.2653	14.3375
3.4208	195.483		2.2659	14.3375
3.4211	195.483		2.2653	14.3375
3.4223	195.483		2.2659	14.3375
3.4235	195.483		2.2656	14.3375
3.4239	195.483		2.2656	14.3375
3.4235	195.483		2.2647	14.3375
3.4248	195.483		2.2656	14.3375
3.4242	195.483		2.2653	14.3375
3.4245	195.483		2.2647	14.3375
3.4245	195.483		2.265	14.3375
3.4248	195.483		2.2653	14.3375
3.4263	195.483		2.265	14.3375
3.4263	195.483		2.265	14.3375
3.427	195.483		2.265	14.3375
3.427	195.483		2.2647	14.3375
3.4273	195.483		2.2653	14.3375
3.4279	195.483		2.265	14.3375
3.4282	195.483		2.265	14.3375
3.4276	195.483		2.265	14.3375
3.4276	195.483		2.2641	14.3375
3.4279	195.483		2.2653	14.3375
3.4285	195.483		2.2647	14.3375
3.4288	195.483		2.2641	14.3375
3.4288	195.483		2.2644	14.3375
3.4288	195.483		2.265	14.3375
3.4291	195.483		2.265	14.3375
3.4291	195.483		2.2644	14.3375
3.4301	195.483		2.2647	14.3375
3.4304	195.483		2.2647	14.3375
3.4304	195.483		2.2647	14.3375
3.4304	195.483		2.2641	14.3375
3.4307	195.483		2.2641	14.3375
3.4307	195.483		2.2641	14.3375
3.4307	195.483		2.265	14.3375
3.431	195.483		2.2647	14.3375
3.4313	195.483		2.2644	14.3375
3.4316	195.483		2.2641	14.3375
3.4316	195.483		2.2641	14.3375
3.4316	195.483		2.2647	14.3375
3.4325	195.483		2.2644	14.3375
3.4325	195.483		2.2644	14.3375
3.4335	195.483		2.2641	14.3375
3.4335	195.483		2.2641	14.3375
3.4338	195.483		2.2647	14.3375
3.4341	195.483		2.2641	14.3375
3.4341	195.483		2.2638	14.3375
3.4344	195.483		2.2641	14.3375
3.4347	195.483		2.2641	14.3375
3.4347	195.483		2.2641	14.3375
3.435	195.483		2.2641	14.3375
3.435	195.483		2.2644	14.3375
3.435	195.483		2.2644	14.3375
3.4356	195.483		2.2641	14.3375
3.4353	195.483		2.2641	14.3375
3.4356	195.483		2.2641	14.3375
3.4356	195.483		2.2641	14.3375
3.4356	195.483		2.2641	14.3375
3.4356	195.483		2.2641	14.3375
3.4356	195.483		2.2641	14.3375
3.436	195.483		2.2641	14.3375
3.4369	195.483		2.2641	14.3375
3.4378	195.483		2.2644	14.3375
3.4381	195.483		2.2638	14.3375
3.4384	195.483		2.2644	14.3375
3.4384	195.483		2.2644	14.3375
3.4378	195.483		2.2641	14.3375
3.4378	195.483		2.2638	14.3375
3.4394	195.483		2.2638	14.3375
3.4384	195.483		2.2641	14.3375
3.4394	195.483		2.2641	14.3375
3.4387	195.483		2.2641	14.3375
3.4391	195.483		2.2644	14.3375
3.4397	195.483		2.2929	14.3375
3.4394	195.483		2.2948	14.3375
3.44	195.483		2.2963	14.4917
3.44	195.483		2.2985	14.4917
3.44	195.483		2.2997	14.6458
3.4403	195.483		2.2997	14.6458
3.4406	195.483		2.301	14.8
3.4403	195.483		2.3019	14.8
3.4406	195.483		2.3022	14.9542
3.4406	195.483		2.3038	14.9542
3.4403	195.483		2.3041	15.1083
3.4403	195.483		2.3047	15.1083
3.4406	195.483		2.3044	15.2625
3.4403	195.483		2.3059	15.2625
3.4403	195.483		2.3065	15.4167
3.4412	195.483		2.3078	15.4167
3.4406	195.483		2.3084	15.5708
3.4415	195.483		2.309	15.5708
3.4025	195.483		2.31	15.725
3.377	195.637		2.31	15.8792
3.3566	195.637		2.31	15.8792
3.3364	195.637		2.3103	16.0333
3.3157	195.792		2.3106	16.0333
3.2964	195.792		2.3118	16.1875
3.285	195.946		2.3127	16.1875
3.2729	195.946		2.3134	16.3417
3.2648	196.1		2.314	16.3417
3.2561	196.1		2.3143	16.4958
3.249	196.254		2.3146	16.4958
3.2434	196.254		2.3155	16.65
3.2369	196.408		2.3152	16.65
3.2316	196.408		2.3162	16.8042
3.2276	196.562		2.3162	16.8042
3.2233	196.562		2.3158	16.9583
3.2196	196.717		2.3165	16.9583
3.2155	196.717		2.3165	17.1125
3.2115	196.871		2.3165	17.1125
3.2081	196.871		2.3168	17.2667
3.2053	197.025		2.3177	17.2667
3.2019	197.025		2.3189	17.4208
3.1982	197.179		2.3193	17.4208
3.196	197.179		2.3196	17.575
3.1929	197.333		2.3199	17.575
3.1898	197.333		2.3202	17.7292
3.1879	197.488		2.3208	17.7292
3.1845	197.488		2.3208	17.8833
3.1824	197.642		2.3205	17.8833
3.1808	197.642		2.3205	18.0375
3.1777	197.796		2.3208	18.0375
3.1758	197.796		2.3211	18.1917
3.1731	197.95		2.322	18.1917
3.1721	197.95		2.323	18.3458
3.17	198.104		2.323	18.3458
3.1678	198.104		2.3242	18.5
3.1662	198.258		2.3242	18.5
3.1634	198.258		2.3242	18.6542
3.161	198.412		2.3242	18.6542
3.1591	198.412		2.3245	18.8083
3.1585	198.567		2.3248	18.8083
3.1566	198.567		2.3255	18.9625
3.1545	198.721		2.3258	18.9625
3.1529	198.721		2.3028	18.9625
3.151	198.875		2.3003	18.9625
3.1498	198.875		2.3	18.9625
3.1483	199.029		2.2997	18.9625
3.147	199.029		2.2994	18.9625
3.1455	199.183		2.2994	18.9625
3.1445	199.183		2.2985	18.9625
3.1424	199.338		2.2982	18.9625
3.1405	199.338		2.2979	18.9625
3.1396	199.492		2.2972	18.9625
3.1383	199.646		2.2969	18.9625
3.1362	199.646		2.2972	18.9625
3.1346	199.8		2.296	18.9625
3.1346	199.8		2.296	18.9625
3.1328	199.954		2.296	18.9625
3.1315	199.954		2.2957	18.9625
3.1309	200.108		2.2954	18.9625
3.13	200.108		2.2951	18.9625
3.1281	200.262		2.2948	18.9625
3.1262	200.262		2.2945	18.9625
3.1591	200.262		2.2941	18.9625
3.1758	200.262		2.2945	18.9625
3.1966	200.262		2.2945	18.9625
3.2109	200.262		2.2945	18.9625
3.223	200.262		2.2948	18.9625
3.2307	200.262		2.2948	18.9625
3.2369	200.262		2.2941	18.9625
3.2434	200.262		2.2938	18.9625
3.2487	200.262		2.2941	18.9625
3.2533	200.262		2.2938	18.9625
3.2574	200.262		2.2938	18.9625
3.2602	200.262		2.2932	18.9625
3.2642	200.262		2.2935	18.9625
3.2664	200.262		2.2932	18.9625
3.2698	200.262		2.2938	18.9625
3.2726	200.262		2.2935	18.9625
3.275	200.262		2.2932	18.9625
3.276	200.262		2.2935	18.9625
3.2794	200.262		2.2935	18.9625
3.2813	200.262		2.2935	18.9625
3.2822	200.262		2.2932	18.9625
3.285	200.262		2.2923	18.9625
3.2859	200.262		2.2929	18.9625
3.2875	200.262		2.2923	18.9625
3.289	200.262		2.2923	18.9625
3.2906	200.262		2.2926	18.9625
3.2915	200.262		2.2926	18.9625
3.2933	200.262		2.2923	18.9625
3.294	200.262		2.2926	18.9625
3.2952	200.262		2.2926	18.9625
3.2964	200.262		2.2923	18.9625
3.298	200.262		2.2917	18.9625
3.2989	200.262		2.2923	18.9625
3.3005	200.262		2.2926	18.9625
3.3011	200.262		2.2923	18.9625
3.3026	200.262		2.2914	18.9625
3.3036	200.262		2.2914	18.9625
3.3051	200.262		2.2917	18.9625
3.3057	200.262		2.2914	18.9625
3.3067	200.262		2.2914	18.9625
3.307	200.262		2.292	18.9625
3.3082	200.262		2.2914	18.9625
3.3098	200.262		2.2917	18.9625
3.3101	200.262		2.2917	18.9625
3.3113	200.262		2.2914	18.9625
3.3113	200.262		2.291	18.9625
3.3116	200.262		2.2907	18.9625
3.3123	200.262		2.2914	18.9625
3.3132	200.262		2.2907	18.9625
3.3147	200.262		2.2914	18.9625
3.3157	200.262		2.2904	18.9625
3.3163	200.262		2.2907	18.9625
3.3163	200.262		2.2907	18.9625
3.3169	200.262		2.291	18.9625
3.3172	200.262		2.291	18.9625
3.3178	200.262		2.291	18.9625
3.3188	200.262		2.2904	18.9625
3.3203	200.262		2.2907	18.9625
3.32	200.262		2.2901	18.9625
3.3206	200.262		2.2904	18.9625
3.3216	200.262		2.2904	18.9625
3.3219	200.262		2.2898	18.9625
3.3219	200.262		2.2907	18.9625
3.3222	200.262		2.2904	18.9625
3.3231	200.262		2.2901	18.9625
3.324	200.262		2.2904	18.9625
3.324	200.262		2.2904	18.9625
3.3259	200.262		2.2904	18.9625
3.3262	200.262		2.2904	18.9625
3.3262	200.262		2.2904	18.9625
3.3265	200.262		2.2895	18.9625
3.3265	200.262		2.2895	18.9625
3.3268	200.262		2.2898	18.9625
3.3271	200.262		2.2898	18.9625
3.3268	200.262		2.2901	18.9625
3.3278	200.262		2.2901	18.9625
3.3284	200.262		2.2901	18.9625
3.3299	200.262		2.2901	18.9625
3.3302	200.262		2.2898	18.9625
3.3302	200.262		2.2901	18.9625
3.3318	200.262		2.2898	18.9625
3.3318	200.262		2.2901	18.9625
3.3318	200.262		2.2901	18.9625
3.3318	200.262		2.2901	18.9625
3.3315	200.262		2.2898	18.9625
3.3318	200.262		2.2898	18.9625
3.3321	200.262		2.2898	18.9625
3.3327	200.262		2.2901	18.9625
3.3333	200.262		2.2901	18.9625
3.3343	200.262		2.2901	18.9625
3.3352	200.262		2.2898	18.9625
3.3352	200.262		2.2901	18.9625
3.3355	200.262		2.2898	18.9625
3.3361	200.262		2.2898	18.9625
3.3361	200.262		2.2898	18.9625
3.3364	200.262		2.2901	18.9625
3.3364	200.262		2.2898	18.9625
3.3367	200.262		2.2901	18.9625
3.3367	200.262		2.2898	18.9625
3.3371	200.262		2.2898	18.9625
3.3371	200.262		2.2901	18.9625
3.3377	200.262		2.2901	18.9625
3.3386	200.262		2.2901	18.9625
3.3389	200.262		2.2898	18.9625
3.3392	200.262		2.2898	18.9625
3.3395	200.262		2.2904	18.9625
3.3398	200.262		2.2901	18.9625
3.3411	200.262		2.2898	18.9625
3.3405	200.262		2.2898	18.9625
3.3405	200.262		2.2901	18.9625
3.342	200.262		2.2901	18.9625
3.3423	200.262		2.2898	18.9625
3.3417	200.262		2.2898	18.9625
3.342	200.262		2.2901	18.9625
3.3417	200.262		2.2901	18.9625
3.3423	200.262		2.2898	18.9625
3.3426	200.262		2.2898	18.9625
3.3429	200.262		2.2898	18.9625
3.3433	200.262		2.2898	18.9625
3.3433	200.262		2.2898	18.9625
3.3439	200.262		2.2898	18.9625
3.3433	200.262		2.2898	18.9625
3.3439	200.262		2.2901	18.9625
3.3445	200.262		2.2901	18.9625
3.3454	200.262		2.2901	18.9625
3.3451	200.262		2.2901	18.9625
3.3451	200.262		2.2898	18.9625
3.346	200.262		2.2901	18.9625
3.346	200.262		2.2901	18.9625
3.3467	200.262		2.2901	18.9625
3.3467	200.262		2.2898	18.9625
3.347	200.262		2.2898	18.9625
3.347	200.262		2.2901	18.9625
3.3467	200.262		2.2898	19.1167
3.347	200.262		2.2898	19.1167
3.3473	200.262		2.2895	19.1167
3.3473	200.262		2.2898	19.1167
3.3473	200.262		2.2901	19.1167
3.3473	200.262		2.2898	19.1167
3.3476	200.262		2.2898	19.1167
3.3482	200.262		2.2898	19.1167
3.3476	200.262		2.2901	19.1167
3.3485	200.262		2.2898	19.1167
3.3488	200.262		2.2898	19.1167
3.3491	200.262		2.2901	19.1167
3.3491	200.262		2.2898	19.1167
3.3504	200.262		2.2901	19.1167
3.3507	200.262		2.2898	19.1167
3.3498	200.262		2.2898	19.1167
3.3501	200.262		2.2901	19.1167
3.351	200.262		2.2898	19.1167
3.3504	200.262		2.2898	19.1167
3.351	200.262		2.2898	19.1167
3.3507	200.262		2.2901	19.1167
3.3513	200.262		2.2898	19.1167
3.3516	200.262		2.2898	19.1167
3.3522	200.262		2.2901	19.1167
3.3522	200.262		2.2901	19.1167
3.3522	200.262		2.2898	19.1167
3.3526	200.262		2.2901	19.1167
3.3526	200.262		2.2898	19.1167
3.3529	200.262		2.3158	19.1167
3.3532	200.262		2.3162	19.1167
3.3526	200.262		2.318	19.2708
3.3529	200.262		2.3196	19.2708
3.3526	200.262		2.3202	19.425
3.3529	200.262		2.3208	19.425
3.3532	200.262		2.3205	19.5792
3.3532	200.262		2.322	19.5792
3.3532	200.262		2.3233	19.7333
3.3535	200.262		2.3242	19.7333
3.3538	200.262		2.3245	19.8875
3.3544	200.262		2.3245	19.8875
3.355	200.262		2.3248	20.0417
3.3547	200.262		2.3258	20.0417
3.3557	200.262		2.3261	20.1958
3.355	200.262		2.3264	20.1958
3.355	200.262		2.3279	20.35
3.3557	200.262		2.3276	20.35
3.356	200.262		2.3292	20.5042
3.356	200.262		2.3295	20.5042
3.3557	200.262		2.3298	20.6583
3.3222	200.262		2.3298	20.6583
3.2949	200.417		2.3304	20.8125
3.2704	200.417		2.3301	20.8125
3.249	200.417		2.3313	20.9667
3.2285	200.571		2.332	20.9667
3.2146	200.571		2.332	21.1208
3.2037	200.725		2.3323	21.1208
3.1957	200.725		2.3332	21.275
3.1873	200.879		2.3341	21.275
3.1814	200.879		2.3351	21.4292
3.1762	201.033		2.3357	21.4292
3.1715	201.033		2.3354	21.5833
3.1669	201.188		2.3357	21.5833
3.1619	201.188		2.336	21.7375
3.1588	201.342		2.3372	21.7375
3.1548	201.342		2.3375	21.8917
3.1514	201.496		2.3379	21.8917
3.1489	201.496		2.3385	22.0458
3.1455	201.65		2.3391	22.0458
3.1424	201.65		2.3388	22.2
3.1399	201.804		2.3397	22.2
3.1365	201.804		2.34	22.3542
3.1343	201.958		2.3406	22.3542
3.1321	201.958		2.341	22.5083
3.1309	202.113		2.341	22.5083
3.1281	202.113		2.3416	22.6625
3.1256	202.267		2.3425	22.6625
3.1235	202.267		2.3431	22.8167
3.1207	202.421		2.3434	22.8167
3.1191	202.421		2.3438	22.9708
3.1172	202.575		2.3438	22.9708
3.1151	202.575		2.3447	23.125
3.1145	202.729		2.3447	23.125
3.112	202.729		2.345	23.2792
3.1101	202.883		2.3453	23.2792
3.1095	202.883		2.3456	23.4333
3.1076	203.037		2.3462	23.4333
3.1064	203.037		2.3465	23.5875
3.1045	203.192		2.3465	23.5875
3.1039	203.192		2.3469	23.7417
3.1014	203.346		2.3242	23.7417
3.1002	203.5		2.322	23.7417
3.0993	203.5		2.3214	23.7417
3.0977	203.654		2.3211	23.7417
3.0943	203.654		2.3202	23.7417
3.0943	203.808		2.3202	23.7417
3.0928	203.808		2.3205	23.7417
3.0915	203.963		2.3202	23.7417
3.0903	203.963		2.3205	23.7417
3.0893	204.117		2.3199	23.7417
3.0881	204.117		2.3202	23.7417
3.0869	204.271		2.3199	23.7417
3.085	204.271		2.3193	23.7417
3.0841	204.425		2.3196	23.7417
3.0831	204.425		2.3189	23.7417
3.0825	204.579		2.3193	23.7417
3.0807	204.579		2.3193	23.7417
3.0797	204.733		2.318	23.7417
3.0791	204.733		2.3183	23.7417
3.0776	204.887		2.3177	23.7417
3.0751	204.887		2.3177	23.7417
3.0745	205.042		2.3174	23.7417
3.1042	205.042		2.3177	23.7417
3.1172	205.042		2.3177	23.7417
3.1374	205.042		2.3174	23.7417
3.1492	205.042		2.3168	23.7417
3.1569	205.042		2.3165	23.7417
3.1659	205.042		2.3162	23.7417
3.1703	205.042		2.3171	23.7417
3.1755	205.042		2.3168	23.7417
3.178	205.042		2.3162	23.7417
3.1827	205.042		2.3158	23.7417
3.1858	205.042		2.3162	23.7417
3.1886	205.042		2.3165	23.7417
3.1913	205.042		2.3158	23.7417
3.1938	205.042		2.3158	23.7417
3.1963	205.042		2.3165	23.7417
3.1972	205.042		2.3165	23.7417
3.2006	205.042		2.3158	23.7417
3.2028	205.042		2.3158	23.7417
3.2041	205.042		2.3158	23.7417
3.2059	205.042		2.3158	23.7417
3.2078	205.042		2.3162	23.7417
3.2087	205.042		2.3162	23.7417
3.2109	205.042		2.3162	23.7417
3.2124	205.042		2.3158	23.7417
3.2124	205.042		2.3162	23.7417
3.2146	205.042		2.3155	23.7417
3.2171	205.042		2.3158	23.7417
3.2177	205.042		2.3162	23.7417
3.2183	205.042		2.3155	23.7417
3.2196	205.042		2.3155	23.7417
3.2205	205.042		2.3158	23.7417
3.2214	205.042		2.3155	23.7417
3.222	205.042		2.3162	23.7417
3.2233	205.042		2.3158	23.7417
3.2245	205.042		2.3158	23.7417
3.2251	205.042		2.3158	23.7417
3.2264	205.042		2.3149	23.7417
3.2276	205.042		2.3149	23.7417
3.2279	205.042		2.3149	23.7417
3.2282	205.042		2.3149	23.7417
3.2292	205.042		2.3152	23.7417
3.2295	205.042		2.3152	23.7417
3.2313	205.042		2.3149	23.7417
3.232	205.042		2.3152	23.7417
3.2332	205.042		2.3152	23.7417
3.2332	205.042		2.3149	23.7417
3.2335	205.042		2.3152	23.7417
3.2344	205.042		2.3152	23.7417
3.2354	205.042		2.3152	23.7417
3.236	205.042		2.3152	23.7417
3.2363	205.042		2.3152	23.7417
3.2375	205.042		2.3149	23.7417
3.2385	205.042		2.3152	23.7417
3.2385	205.042		2.3146	23.7417
3.2394	205.042		2.3146	23.7417
3.2409	205.042		2.3152	23.7417
3.2403	205.042		2.3146	23.7417
3.2416	205.042		2.3146	23.7417
3.2419	205.042		2.3146	23.7417
3.2419	205.042		2.3146	23.7417
3.2422	205.042		2.3143	23.7417
3.2428	205.042		2.3146	23.7417
3.2431	205.042		2.3143	23.7417
3.2434	205.042		2.3146	23.7417
3.244	205.042		2.3146	23.7417
3.2444	205.042		2.3143	23.7417
3.2453	205.042		2.3146	23.7417
3.2453	205.042		2.314	23.7417
3.2462	205.042		2.3143	23.7417
3.2468	205.042		2.3137	23.7417
3.2478	205.042		2.3143	23.7417
3.2475	205.042		2.3143	23.7417
3.2478	205.042		2.3143	23.7417
3.2487	205.042		2.314	23.7417
3.2487	205.042		2.3137	23.7417
3.249	205.042		2.3137	23.7417
3.2496	205.042		2.314	23.7417
3.2493	205.042		2.3134	23.7417
3.2499	205.042		2.3137	23.7417
3.2506	205.042		2.3137	23.7417
3.2518	205.042		2.314	23.7417
3.2524	205.042		2.3137	23.7417
3.2527	205.042		2.314	23.7417
3.2524	205.042		2.3137	23.7417
3.2533	205.042		2.3137	23.7417
3.2537	205.042		2.3134	23.7417
3.2537	205.042		2.3134	23.7417
3.254	205.042		2.3134	23.7417
3.2543	205.042		2.3137	23.7417
3.2552	205.042		2.3137	23.7417
3.2552	205.042		2.3131	23.7417
3.2555	205.042		2.3137	23.7417
3.2555	205.042		2.3137	23.7417
3.2561	205.042		2.3137	23.7417
3.2564	205.042		2.3131	23.7417
3.2558	205.042		2.3134	23.7417
3.2574	205.042		2.3137	23.7417
3.2574	205.042		2.3134	23.7417
3.2583	205.042		2.3134	23.7417
3.2589	205.042		2.3127	23.7417
3.2586	205.042		2.3134	23.7417
3.2595	205.042		2.3127	23.7417
3.2599	205.042		2.3137	23.7417
3.2602	205.042		2.3124	23.7417
3.2602	205.042		2.3124	23.7417
3.2599	205.042		2.3124	23.7417
3.2602	205.042		2.3131	23.7417
3.2602	205.042		2.3134	23.7417
3.2605	205.042		2.3121	23.7417
3.2605	205.042		2.3118	23.7417
3.2602	205.042		2.3121	23.7417
3.2605	205.042		2.3134	23.7417
3.2611	205.042		2.3131	23.7417
3.2617	205.042		2.3121	23.7417
3.262	205.042		2.3121	23.7417
3.262	205.042		2.3134	23.7417
3.2623	205.042		2.3134	23.7417
3.2633	205.042		2.3131	23.7417
3.2633	205.042		2.3134	23.7417
3.2633	205.042		2.3124	23.7417
3.2642	205.042		2.3124	23.7417
3.2642	205.042		2.3121	23.8958
3.2648	205.042		2.3131	23.8958
3.2648	205.042		2.3118	23.8958
3.2651	205.042		2.3134	23.8958
3.2648	205.042		2.3131	23.8958
3.2654	205.042		2.3131	23.8958
3.2651	205.042		2.3131	23.8958
3.2654	205.042		2.3127	23.8958
3.2654	205.042		2.3127	23.8958
3.2661	205.042		2.3118	23.8958
3.2667	205.042		2.3118	23.8958
3.2667	205.042		2.3127	23.8958
3.2661	205.042		2.3127	23.8958
3.2664	205.042		2.3115	23.8958
3.2667	205.042		2.3127	23.8958
3.2667	205.042		2.3118	23.8958
3.2679	205.042		2.3127	23.8958
3.2676	205.042		2.3118	23.8958
3.2676	205.042		2.3127	23.8958
3.2685	205.042		2.3127	23.8958
3.2682	205.042		2.3127	23.8958
3.2692	205.042		2.3118	23.8958
3.2692	205.042		2.3127	23.8958
3.2698	205.042		2.3118	23.8958
3.2698	205.042		2.3131	23.8958
3.2698	205.042		2.3118	23.8958
3.2698	205.042		2.3115	23.8958
3.2698	205.042		2.3115	23.8958
3.2701	205.042		2.3127	23.8958
3.2701	205.042		2.3118	23.8958
3.2713	205.042		2.3127	23.8958
3.2719	205.042		2.3118	23.8958
3.271	205.042		2.3124	23.8958
3.2719	205.042		2.3127	23.8958
3.2719	205.042		2.3127	23.8958
3.2719	205.042		2.3118	23.8958
3.2723	205.042		2.3115	23.8958
3.2723	205.042		2.3118	23.8958
3.2723	205.042		2.3348	23.8958
3.2726	205.042		2.336	23.8958
3.2726	205.042		2.3379	24.05
3.2732	205.042		2.3385	24.05
3.2732	205.042		2.3394	24.2042
3.2732	205.042		2.3406	24.2042
3.2732	205.042		2.3419	24.3583
3.2738	205.042		2.3425	24.3583
3.2747	205.042		2.3431	24.5125
3.2741	205.042		2.3438	24.5125
3.2744	205.042		2.3447	24.6667
3.275	205.042		2.3447	24.6667
3.275	205.042		2.345	24.8208
3.275	205.042		2.3459	24.8208
3.275	205.042		2.3462	24.975
3.2754	205.042		2.3459	24.975
3.2754	205.042		2.3472	25.1292
3.275	205.042		2.3481	25.1292
3.275	205.042		2.3487	25.2833
3.2754	205.042		2.3493	25.2833
3.2754	205.042		2.3506	25.4375
3.2757	205.042		2.3509	25.4375
3.276	205.042		2.3512	25.5917
3.2341	205.042		2.3512	25.5917
3.2124	205.196		2.3521	25.7458
3.1913	205.196		2.3518	25.7458
3.1712	205.196		2.3531	25.9
3.156	205.35		2.354	25.9
3.1452	205.35		2.3552	26.0542
3.1362	205.504		2.3555	26.0542
3.1312	205.658		2.3552	26.2083
3.1247	205.658		2.3562	26.2083
3.1191	205.812		2.3571	26.3625
3.1145	205.812		2.3562	26.3625
3.1104	205.967		2.3558	26.5167
3.1073	205.967		2.3574	26.5167
3.1042	206.121		2.3583	26.6708
3.1008	206.121		2.3589	26.6708
3.098	206.275		2.3599	26.825
3.094	206.275		2.3602	26.825
3.0918	206.429		2.3602	26.9792
3.0893	206.429		2.3605	26.9792
3.0866	206.583		2.3608	27.1333
3.0838	206.583		2.3608	27.1333
3.0825	206.738		2.3608	27.2875
3.0797	206.738		2.3617	27.2875
3.0773	206.892		2.3611	27.4417
3.0751	206.892		2.3617	27.4417
3.0732	207.046		2.362	27.5958
3.0707	207.046		2.363	27.5958
3.0689	207.2		2.3627	27.75
3.0676	207.2		2.3642	27.75
3.0658	207.354		2.3645	27.9042
3.0645	207.354		2.3648	28.0583
3.0633	207.508		2.3648	28.0583
3.0618	207.508		2.3661	28.2125
3.059	207.662		2.3664	28.2125
3.0583	207.662		2.367	28.3667
3.0568	207.817		2.3673	28.3667
3.0543	207.817		2.3667	28.5208
3.0531	207.971		2.3679	28.5208
3.0525	207.971		2.3453	28.5208
3.05	208.125		2.345	28.5208
3.0484	208.125		2.3453	28.5208
3.0475	208.279		2.345	28.5208
3.0463	208.279		2.3441	28.5208
3.0456	208.433		2.3444	28.5208
3.0444	208.433		2.3441	28.5208
3.0432	208.588		2.3434	28.5208
3.0419	208.588		2.3431	28.5208
3.041	208.742		2.3431	28.5208
3.0394	208.742		2.3431	28.5208
3.0388	208.896		2.3425	28.5208
3.0379	208.896		2.3425	28.5208
3.0363	209.05		2.3419	28.5208
3.0348	209.05		2.3416	28.5208
3.0339	209.204		2.341	28.5208
3.0332	209.204		2.3406	28.5208
3.032	209.358		2.3406	28.5208
3.0311	209.358		2.3403	28.5208
3.0298	209.512		2.341	28.5208
3.0289	209.512		2.3406	28.5208
3.028	209.667		2.3406	28.5208
3.027	209.667		2.3413	28.5208
3.0267	209.821		2.3406	28.5208
3.0521	209.821		2.3406	28.5208
3.068	209.821		2.3403	28.5208
3.0822	209.821		2.34	28.5208
3.0903	209.821		2.3397	28.5208
3.0986	209.821		2.34	28.5208
3.103	209.821		2.3397	28.5208
3.1076	209.821		2.3394	28.5208
3.1098	209.821		2.3397	28.5208
3.1145	209.821		2.3394	28.5208
3.116	209.821		2.3397	28.5208
3.1194	209.821		2.3394	28.5208
3.1203	209.821		2.3394	28.5208
3.1241	209.821		2.3388	28.5208
3.1256	209.821		2.3391	28.5208
3.1275	209.821		2.3391	28.5208
3.13	209.821		2.3388	28.5208
3.1315	209.821		2.3391	28.5208
3.1328	209.821		2.3391	28.5208
3.1343	209.821		2.3388	28.5208
3.1349	209.821		2.3391	28.5208
3.1377	209.821		2.3391	28.5208
3.1396	209.821		2.3388	28.5208
3.1399	209.821		2.3388	28.5208
3.1411	209.821		2.3388	28.5208
3.1424	209.821		2.3385	28.5208
3.1436	209.821		2.3388	28.5208
3.1452	209.821		2.3388	28.5208
3.1464	209.821		2.3385	28.5208
3.1467	209.821		2.3385	28.5208
3.1476	209.821		2.3382	28.5208
3.1498	209.821		2.3382	28.5208
3.1501	209.821		2.3382	28.5208
3.1507	209.821		2.3382	28.5208
3.151	209.821		2.3379	28.5208
3.152	209.821		2.3382	28.5208
3.1532	209.821		2.3382	28.5208
3.1545	209.821		2.3379	28.5208
3.1548	209.821		2.3382	28.5208
3.156	209.821		2.3382	28.5208
3.1566	209.821		2.3385	28.5208
3.1566	209.821		2.3382	28.5208
3.1579	209.821		2.3382	28.5208
3.1591	209.821		2.3369	28.5208
3.1591	209.821		2.3382	28.5208
3.1591	209.821		2.3382	28.5208
3.1594	209.821		2.3379	28.5208
3.1603	209.821		2.3379	28.5208
3.1613	209.821		2.3379	28.5208
3.1622	209.821		2.3372	28.5208
3.1631	209.821		2.3379	28.5208
3.1641	209.821		2.3375	28.5208
3.1644	209.821		2.3369	28.5208
3.165	209.821		2.3375	28.5208
3.1659	209.821		2.3366	28.5208
3.1665	209.821		2.3375	28.5208
3.1665	209.821		2.3366	28.5208
3.1662	209.821		2.3375	28.5208
3.1675	209.821		2.3363	28.5208
3.1681	209.821		2.3372	28.5208
3.169	209.821		2.3363	28.5208
3.1693	209.821		2.3363	28.5208
3.17	209.821		2.3363	28.5208
3.17	209.821		2.3363	28.5208
3.1703	209.821		2.3369	28.5208
3.1712	209.821		2.336	28.5208
3.1715	209.821		2.3363	28.5208
3.1718	209.821		2.3357	28.5208
3.1721	209.821		2.3366	28.5208
3.1727	209.821		2.3357	28.5208
3.1724	209.821		2.336	28.5208
3.1734	209.821		2.336	28.5208
3.1737	209.821		2.336	28.5208
3.1734	209.821		2.3363	28.5208
3.1746	209.821		2.3363	28.5208
3.1758	209.821		2.3363	28.5208
3.1762	209.821		2.3354	28.5208
3.1762	209.821		2.336	28.5208
3.1762	209.821		2.3357	28.5208
3.1771	209.821		2.3357	28.5208
3.1774	209.821		2.336	28.5208
3.1774	209.821		2.336	28.5208
3.1777	209.821		2.3363	28.5208
3.1777	209.821		2.3357	28.5208
3.178	209.821		2.3357	28.5208
3.1789	209.821		2.3357	28.5208
3.1799	209.821		2.3357	28.5208
3.1793	209.821		2.3357	28.5208
3.1793	209.821		2.3354	28.5208
3.1799	209.821		2.3354	28.5208
3.1802	209.821		2.3357	28.5208
3.1808	209.821		2.3357	28.5208
3.1811	209.821		2.3357	28.5208
3.1817	209.821		2.3354	28.5208
3.1817	209.821		2.3357	28.5208
3.182	209.821		2.3351	28.5208
3.182	209.821		2.3357	28.5208
3.1824	209.821		2.3354	28.5208
3.1827	209.821		2.3357	28.5208
3.1833	209.821		2.3354	28.5208
3.1836	209.821		2.3351	28.5208
3.1842	209.821		2.3351	28.5208
3.1842	209.821		2.3357	28.5208
3.1845	209.821		2.3357	28.5208
3.1855	209.821		2.3354	28.5208
3.1845	209.821		2.3351	28.5208
3.1858	209.821		2.3354	28.5208
3.1861	209.821		2.3351	28.5208
3.1845	209.821		2.3351	28.5208
3.1848	209.821		2.3351	28.5208
3.1861	209.821		2.3351	28.5208
3.1864	209.821		2.3351	28.5208
3.1867	209.821		2.3351	28.5208
3.187	209.821		2.3351	28.5208
3.1867	209.821		2.3351	28.5208
3.187	209.821		2.3351	28.5208
3.1876	209.821		2.3351	28.5208
3.1882	209.821		2.3354	28.5208
3.1886	209.821		2.3357	28.5208
3.1886	209.821		2.3354	28.5208
3.1892	209.821		2.3354	28.5208
3.1895	209.821		2.3357	28.675
3.1889	209.821		2.3351	28.675
3.1895	209.821		2.3357	28.675
3.1895	209.821		2.3348	28.675
3.1898	209.821		2.3357	28.675
3.191	209.821		2.3351	28.675
3.1907	209.821		2.3354	28.675
3.1907	209.821		2.3348	28.675
3.191	209.821		2.3351	28.675
3.191	209.821		2.3348	28.675
3.1917	209.821		2.3351	28.675
3.192	209.821		2.3351	28.675
3.1917	209.821		2.3354	28.675
3.192	209.821		2.3351	28.675
3.192	209.821		2.3351	28.675
3.192	209.821		2.3351	28.675
3.1929	209.821		2.3354	28.675
3.1935	209.821		2.3351	28.675
3.1929	209.821		2.3354	28.675
3.1938	209.821		2.3351	28.675
3.1941	209.821		2.3351	28.675
3.1938	209.821		2.3351	28.675
3.1948	209.821		2.3351	28.675
3.1944	209.821		2.3351	28.675
3.1951	209.821		2.3354	28.675
3.1951	209.821		2.3354	28.675
3.1957	209.821		2.3354	28.675
3.1957	209.821		2.3354	28.675
3.196	209.821		2.3351	28.675
3.1954	209.821		2.3351	28.675
3.196	209.821		2.3357	28.675
3.196	209.821		2.3351	28.675
3.1957	209.821		2.3351	28.675
3.196	209.821		2.3351	28.675
3.1966	209.821		2.3351	28.675
3.1963	209.821		2.3351	28.675
3.1969	209.821		2.3351	28.675
3.1969	209.821		2.3589	28.675
3.1975	209.821		2.3586	28.675
3.1975	209.821		2.3605	28.8292
3.1979	209.821		2.3608	28.8292
3.1975	209.821		2.3611	28.9833
3.1979	209.821		2.3611	28.9833
3.1979	209.821		2.3617	29.1375
3.1985	209.821		2.3633	29.1375
3.1982	209.821		2.3636	29.2917
3.1985	209.821		2.3651	29.2917
3.1985	209.821		2.3658	29.4458
3.1985	209.821		2.3667	29.4458
3.1985	209.821		2.3676	29.6
3.1988	209.821		2.3667	29.6
3.1991	209.821		2.3676	29.7542
3.1997	209.821		2.3692	29.7542
3.2006	209.821		2.3695	29.9083
3.2016	209.821		2.3707	29.9083
3.2016	209.821		2.3713	30.0625
3.2016	209.821		2.3707	30.0625
3.2016	209.821		2.371	30.2167
3.2016	209.821		2.3713	30.2167
3.2019	209.821		2.3717	30.3708
3.2019	209.821		2.3741	30.3708
3.165	209.821		2.3748	30.525
3.1448	209.975		2.3754	30.525
3.1238	209.975		2.376	30.6792
3.1095	210.129		2.3763	30.6792
3.0983	210.129		2.3772	30.8333
3.09	210.283		2.3769	30.8333
3.0841	210.283		2.3713	30.9875
3.0785	210.438		2.371	30.9875
3.0742	210.438		2.3717	31.1417
3.0692	210.592		2.3723	31.1417
3.0664	210.592		2.3729	31.2958
3.0633	210.746		2.3744	31.2958
3.059	210.746		2.3744	31.45
3.0568	210.9		2.3751	31.45
3.0531	210.9		2.376	31.6042
3.0506	211.054		2.3763	31.6042
3.0478	211.054		2.3772	31.7583
3.0453	211.208		2.3769	31.7583
3.0435	211.208		2.3772	31.9125
3.041	211.363		2.3772	31.9125
3.0394	211.363		2.3772	32.0667
3.0373	211.517		2.3791	32.0667
3.0348	211.517		2.3794	32.2208
3.0329	211.671		2.3803	32.2208
3.0311	211.671		2.3797	32.375
3.028	211.825		2.3813	32.375
3.0277	211.825		2.381	32.5292
3.0252	211.979		2.3816	32.5292
3.023	211.979		2.3819	32.6833
3.0224	212.133		2.3819	32.6833
3.0215	212.133		2.3816	32.8375
3.0202	212.287		2.3828	32.9917
3.0177	212.287		2.3834	32.9917
3.0165	212.442		2.3841	33.1458
3.0149	212.442		2.3853	33.1458
3.014	212.596		2.3859	33.3
3.0125	212.596		2.3859	33.3
3.0115	212.75		2.3707	33.3
3.01	212.75		2.3701	33.3
3.0081	212.904		2.3698	33.3
3.006	212.904		2.3689	33.3
3.005	213.058		2.3686	33.3
3.0044	213.058		2.3682	33.3
3.0022	213.213		2.3682	33.3
3.0019	213.213		2.3679	33.3
3.001	213.367		2.3667	33.3
2.9998	213.521		2.367	33.3
2.9988	213.521		2.3667	33.3
2.9976	213.675		2.3667	33.3
2.9963	213.675		2.367	33.3
2.9954	213.829		2.3667	33.3
2.9945	213.829		2.3664	33.3
2.9945	213.983		2.3664	33.3
2.9923	213.983		2.3658	33.3
2.9911	214.137		2.3655	33.3
2.9911	214.137		2.3658	33.3
2.9892	214.292		2.3655	33.3
2.988	214.292		2.3658	33.3
2.9861	214.446		2.3655	33.3
2.9858	214.446		2.3655	33.3
2.9855	214.6		2.3658	33.3
2.9846	214.6		2.3651	33.3
3.0115	214.6		2.3639	33.3
3.019	214.6		2.3645	33.3
3.0295	214.6		2.3639	33.3
3.0376	214.6		2.3636	33.3
3.0425	214.6		2.3645	33.3
3.0456	214.6		2.3633	33.3
3.0484	214.6		2.3636	33.3
3.0521	214.6		2.3636	33.3
3.0546	214.6		2.3633	33.3
3.0571	214.6		2.363	33.3
3.0583	214.6		2.363	33.3
3.0618	214.6		2.3636	33.3
3.0639	214.6		2.3627	33.3
3.0658	214.6		2.3636	33.3
3.0664	214.6		2.363	33.3
3.0673	214.6		2.3633	33.3
3.0692	214.6		2.3633	33.3
3.0695	214.6		2.3633	33.3
3.0729	214.6		2.3627	33.3
3.0729	214.6		2.3627	33.3
3.0742	214.6		2.363	33.3
3.0748	214.6		2.3624	33.3
3.0763	214.6		2.3627	33.3
3.0776	214.6		2.3617	33.3
3.0788	214.6		2.3617	33.3
3.0797	214.6		2.3624	33.3
3.0804	214.6		2.3617	33.3
3.0819	214.6		2.3614	33.3
3.0822	214.6		2.362	33.3
3.0831	214.6		2.3624	33.3
3.0835	214.6		2.3614	33.3
3.0844	214.6		2.362	33.3
3.0847	214.6		2.3614	33.3
3.0856	214.6		2.362	33.3
3.0862	214.6		2.362	33.3
3.0881	214.6		2.3617	33.3
3.089	214.6		2.3617	33.3
3.0893	214.6		2.3611	33.3
3.0897	214.6		2.3617	33.3
3.09	214.6		2.3611	33.3
3.0903	214.6		2.3611	33.3
3.0918	214.6		2.3614	33.3
3.0928	214.6		2.3611	33.3
3.0931	214.6		2.3611	33.3
3.0934	214.6		2.3617	33.3
3.0937	214.6		2.3611	33.3
3.0946	214.6		2.3614	33.3
3.0949	214.6		2.3614	33.3
3.0949	214.6		2.3617	33.3
3.0965	214.6		2.3611	33.3
3.098	214.6		2.3611	33.3
3.0983	214.6		2.3617	33.3
3.0983	214.6		2.3611	33.3
3.0996	214.6		2.3617	33.3
3.0996	214.6		2.3617	33.3
3.1002	214.6		2.3611	33.3
3.1008	214.6		2.3617	33.3
3.1011	214.6		2.3614	33.3
3.1014	214.6		2.3617	33.3
3.1014	214.6		2.3611	33.3
3.1017	214.6		2.3608	33.3
3.103	214.6		2.3608	33.3
3.103	214.6		2.3608	33.3
3.1036	214.6		2.3608	33.3
3.1042	214.6		2.3608	33.3
3.1042	214.6		2.3611	33.3
3.1048	214.6		2.3611	33.3
3.1045	214.6		2.3611	33.3
3.1048	214.6		2.3611	33.3
3.1064	214.6		2.3611	33.3
3.1061	214.6		2.3611	33.3
3.1073	214.6		2.3608	33.3
3.1076	214.6		2.3608	33.3
3.1076	214.6		2.3608	33.3
3.1073	214.6		2.3611	33.3
3.1073	214.6		2.3611	33.3
3.1083	214.6		2.3608	33.3
3.1089	214.6		2.3611	33.3
3.1089	214.6		2.3605	33.3
3.1098	214.6		2.3608	33.3
3.1098	214.6		2.3608	33.3
3.1098	214.6		2.3611	33.3
3.1098	214.6		2.3611	33.3
3.1098	214.6		2.3611	33.3
3.1104	214.6		2.3611	33.3
3.1104	214.6		2.3608	33.3
3.1107	214.6		2.3611	33.3
3.111	214.6		2.3608	33.3
3.1117	214.6		2.3611	33.3
3.1117	214.6		2.3611	33.3
3.1129	214.6		2.3611	33.3
3.1132	214.6		2.3611	33.3
3.1138	214.6		2.3611	33.3
3.1145	214.6		2.3611	33.3
3.1145	214.6		2.3611	33.3
3.1145	214.6		2.3611	33.3
3.1141	214.6		2.3611	33.3
3.1141	214.6		2.3611	33.3
3.1148	214.6		2.3611	33.3
3.1148	214.6		2.3608	33.3
3.1151	214.6		2.3608	33.3
3.1154	214.6		2.3611	33.3
3.1157	214.6		2.3611	33.3
3.116	214.6		2.3608	33.3
3.116	214.6		2.3608	33.3
3.1163	214.6		2.3611	33.3
3.1163	214.6		2.3608	33.3
3.1166	214.6		2.3608	33.3
3.1169	214.6		2.3608	33.3
3.1172	214.6		2.3608	33.3
3.1176	214.6		2.3611	33.3
3.1176	214.6		2.3608	33.3
3.1182	214.6		2.3608	33.3
3.1191	214.6		2.3608	33.3
3.1188	214.6		2.3608	33.3
3.1194	214.6		2.3608	33.3
3.1191	214.6		2.3608	33.3
3.1197	214.6		2.3608	33.3
3.1194	214.6		2.3608	33.3
3.1197	214.6		2.3608	33.3
3.1197	214.6		2.3611	33.3
3.12	214.6		2.3608	33.3
3.1194	214.6		2.3608	33.3
3.12	214.6		2.3608	33.3
3.1197	214.6		2.3608	33.3
3.1203	214.6		2.3608	33.3
3.1203	214.6		2.3605	33.3
3.1207	214.6		2.3608	33.3
3.1213	214.6		2.3608	33.3
3.1213	214.6		2.3608	33.3
3.1222	214.6		2.3608	33.3
3.1222	214.6		2.3608	33.3
3.1231	214.6		2.3605	33.3
3.1231	214.6		2.3608	33.4542
3.1231	214.6		2.3605	33.4542
3.1244	214.6		2.3605	33.4542
3.1241	214.6		2.3605	33.4542
3.1241	214.6		2.3608	33.4542
3.1244	214.6		2.3605	33.4542
3.1244	214.6		2.3608	33.4542
3.1247	214.6		2.3605	33.4542
3.1247	214.6		2.3605	33.4542
3.125	214.6		2.3605	33.4542
3.125	214.6		2.3605	33.4542
3.1247	214.6		2.3608	33.4542
3.1256	214.6		2.3605	33.4542
3.1256	214.6		2.3605	33.4542
3.1256	214.6		2.3605	33.4542
3.1256	214.6		2.3605	33.4542
3.1256	214.6		2.3605	33.4542
3.1259	214.6		2.3602	33.4542
3.1262	214.6		2.3605	33.4542
3.1256	214.6		2.3605	33.4542
3.1256	214.6		2.3605	33.4542
3.1262	214.6		2.3605	33.4542
3.1269	214.6		2.3605	33.4542
3.1269	214.6		2.3732	33.4542
3.1278	214.6		2.3744	33.4542
3.1284	214.6		2.3763	33.6083
3.1278	214.6		2.3769	33.6083
3.1281	214.6		2.3772	33.7625
3.1284	214.6		2.3782	33.7625
3.1287	214.6		2.3803	33.9167
3.129	214.6		2.3816	33.9167
3.1293	214.6		2.381	34.0708
3.1293	214.6		2.3816	34.0708
3.1293	214.6		2.3819	34.225
3.13	214.6		2.3828	34.225
3.1306	214.6		2.3834	34.3792
3.1309	214.6		2.3853	34.3792
3.1309	214.6		2.3862	34.5333
3.1309	214.6		2.3862	34.5333
3.1309	214.6		2.3872	34.6875
3.1309	214.6		2.3872	34.6875
3.1309	214.6		2.3865	34.8417
3.1306	214.6		2.3875	34.8417
3.1309	214.6		2.3875	34.9958
3.1312	214.6		2.389	34.9958
3.1312	214.6		2.3909	35.15
3.1318	214.6		2.3915	35.15
3.1318	214.6		2.3915	35.3042
3.1005	214.6		2.3915	35.3042
3.0844	214.754		2.3924	35.4583
3.0661	214.754		2.394	35.4583
3.0565	214.908		2.3946	35.6125
3.0481	214.908		2.3943	35.6125
3.0428	215.062		2.3955	35.7667
3.0376	215.062		2.3971	35.7667
3.0332	215.217		2.3968	35.9208
3.0301	215.217		2.3968	35.9208
3.0261	215.371		2.398	36.075
3.0227	215.371		2.398	36.075
3.0196	215.525		2.3983	36.2292
3.0171	215.525		2.3989	36.2292
3.0146	215.679		2.4008	36.3833
3.0122	215.679		2.4014	36.3833
3.0091	215.833		2.4017	36.5375
3.0063	215.833		2.4027	36.5375
3.0044	215.988		2.4027	36.6917
3.0025	215.988		2.4023	36.6917
3.001	216.142		2.4036	36.8458
2.9985	216.142		2.4036	36.8458
2.997	216.296		2.4048	37
2.9948	216.296		2.4051	37
2.9929	216.45		2.4064	37.1542
2.9914	216.45		2.4073	37.1542
2.9889	216.604		2.4076	37.3083
2.9867	216.604		2.407	37.3083
2.9855	216.758		2.4076	37.4625
2.9836	216.758		2.4079	37.4625
2.9818	216.912		2.4085	37.6167
2.9808	216.912		2.4101	37.6167
2.9793	217.067		2.4101	37.7708
2.9777	217.067		2.411	37.7708
2.9759	217.221		2.4104	37.925
2.9746	217.221		2.4116	37.925
2.9734	217.375		2.4129	38.0792
2.9719	217.375		2.3986	38.0792
2.9709	217.529		2.3983	38.0792
2.97	217.529		2.3971	38.0792
2.9684	217.683		2.398	38.0792
2.9666	217.838		2.3971	38.0792
2.9653	217.838		2.3977	38.0792
2.9638	217.992		2.3974	38.0792
2.9638	217.992		2.3971	38.0792
2.9622	218.146		2.3965	38.0792
2.9619	218.146		2.3961	38.0792
2.9598	218.3		2.3958	38.0792
2.9598	218.3		2.3955	38.0792
2.9573	218.454		2.3952	38.0792
2.956	218.454		2.3949	38.0792
2.9539	218.608		2.3946	38.0792
2.9536	218.608		2.394	38.0792
2.9532	218.762		2.3934	38.0792
2.9523	218.762		2.394	38.0792
2.9523	218.917		2.3934	38.0792
2.9501	218.917		2.394	38.0792
2.9495	219.071		2.3934	38.0792
2.9486	219.071		2.394	38.0792
2.9474	219.225		2.3937	38.0792
2.9458	219.225		2.393	38.0792
2.9452	219.379		2.393	38.0792
2.966	219.379		2.393	38.0792
2.9725	219.379		2.3924	38.0792
2.9812	219.379		2.3924	38.0792
2.9858	219.379		2.3927	38.0792
2.9905	219.379		2.3918	38.0792
2.9926	219.379		2.3924	38.0792
2.9957	219.379		2.3918	38.0792
2.9979	219.379		2.3918	38.0792
2.9998	219.379		2.3918	38.0792
3.0013	219.379		2.3918	38.0792
3.0025	219.379		2.3918	38.0792
3.0044	219.379		2.3918	38.0792
3.006	219.379		2.3915	38.0792
3.0069	219.379		2.3915	38.0792
3.0094	219.379		2.3915	38.0792
3.0109	219.379		2.3915	38.0792
3.0118	219.379		2.3918	38.0792
3.0128	219.379		2.3915	38.0792
3.0143	219.379		2.3915	38.0792
3.0149	219.379		2.3915	38.0792
3.0159	219.379		2.3912	38.0792
3.0168	219.379		2.3915	38.0792
3.018	219.379		2.3912	38.0792
3.018	219.379		2.3918	38.0792
3.0193	219.379		2.3915	38.0792
3.0205	219.379		2.3912	38.0792
3.0215	219.379		2.3915	38.0792
3.0221	219.379		2.3909	38.0792
3.0224	219.379		2.3918	38.0792
3.023	219.379		2.3915	38.0792
3.0236	219.379		2.3912	38.0792
3.0236	219.379		2.3915	38.0792
3.0255	219.379		2.3915	38.0792
3.0261	219.379		2.3909	38.0792
3.027	219.379		2.3909	38.0792
3.027	219.379		2.3915	38.0792
3.028	219.379		2.3915	38.0792
3.028	219.379		2.3912	38.0792
3.0283	219.379		2.3906	38.0792
3.0286	219.379		2.3909	38.0792
3.0298	219.379		2.3909	38.0792
3.0308	219.379		2.3909	38.0792
3.032	219.379		2.3899	38.0792
3.0323	219.379		2.3903	38.0792
3.0326	219.379		2.3903	38.0792
3.0332	219.379		2.3896	38.0792
3.0329	219.379		2.3899	38.0792
3.0339	219.379		2.389	38.0792
3.0345	219.379		2.389	38.0792
3.0351	219.379		2.3893	38.0792
3.0348	219.379		2.389	38.0792
3.0363	219.379		2.3887	38.0792
3.0363	219.379		2.3893	38.0792
3.0376	219.379		2.3893	38.0792
3.0376	219.379		2.3884	38.0792
3.0379	219.379		2.3887	38.0792
3.0385	219.379		2.389	38.0792
3.0391	219.379		2.389	38.0792
3.0391	219.379		2.389	38.0792
3.0391	219.379		2.3881	38.0792
3.0397	219.379		2.3887	38.0792
3.0397	219.379		2.3887	38.0792
3.0397	219.379		2.3884	38.0792
3.0413	219.379		2.3881	38.0792
3.0416	219.379		2.3881	38.0792
3.0419	219.379		2.3884	38.0792
3.0422	219.379		2.3884	38.0792
3.0425	219.379		2.3884	38.0792
3.0425	219.379		2.3884	38.0792
3.0432	219.379		2.3884	38.0792
3.0438	219.379		2.3878	38.0792
3.0432	219.379		2.3881	38.0792
3.0435	219.379		2.3884	38.0792
3.0441	219.379		2.3875	38.0792
3.0444	219.379		2.3878	38.0792
3.045	219.379		2.3884	38.0792
3.0453	219.379		2.3875	38.0792
3.0453	219.379		2.3881	38.0792
3.0456	219.379		2.3878	38.0792
3.0459	219.379		2.3875	38.0792
3.0463	219.379		2.3875	38.0792
3.0469	219.379		2.3881	38.0792
3.0469	219.379		2.3878	38.0792
3.0469	219.379		2.3875	38.0792
3.0475	219.379		2.3878	38.0792
3.0478	219.379		2.3878	38.0792
3.0478	219.379		2.3878	38.0792
3.0487	219.379		2.3872	38.0792
3.049	219.379		2.3881	38.0792
3.049	219.379		2.3875	38.0792
3.0494	219.379		2.3881	38.0792
3.0494	219.379		2.3875	38.0792
3.0494	219.379		2.3875	38.0792
3.05	219.379		2.3881	38.0792
3.0503	219.379		2.3881	38.0792
3.0503	219.379		2.3881	38.0792
3.0503	219.379		2.3875	38.0792
3.0515	219.379		2.3881	38.0792
3.0512	219.379		2.3872	38.0792
3.0521	219.379		2.3872	38.0792
3.0525	219.379		2.3881	38.0792
3.0521	219.379		2.3872	38.0792
3.0531	219.379		2.3881	38.0792
3.0531	219.379		2.3872	38.0792
3.0531	219.379		2.3872	38.0792
3.0534	219.379		2.3872	38.0792
3.0534	219.379		2.3872	38.0792
3.0534	219.379		2.3881	38.0792
3.0537	219.379		2.3872	38.0792
3.054	219.379		2.3878	38.0792
3.0546	219.379		2.3881	38.0792
3.0556	219.379		2.3872	38.0792
3.0556	219.379		2.3872	38.0792
3.0556	219.379		2.3878	38.0792
3.0556	219.379		2.3878	38.0792
3.0562	219.379		2.3878	38.0792
3.0562	219.379		2.3878	38.0792
3.0565	219.379		2.3868	38.0792
3.0565	219.379		2.3878	38.0792
3.0571	219.379		2.3878	38.0792
3.0571	219.379		2.3878	38.0792
3.0568	219.379		2.3872	38.0792
3.0574	219.379		2.3868	38.0792
3.0574	219.379		2.3878	38.0792
3.058	219.379		2.3881	38.0792
3.0577	219.379		2.3875	38.0792
3.058	219.379		2.3878	38.0792
3.0583	219.379		2.3868	38.0792
3.0583	219.379		2.3872	38.0792
3.0583	219.379		2.3875	38.0792
3.0583	219.379		2.3878	38.0792
3.0587	219.379		2.3868	38.0792
3.0587	219.379		2.3878	38.0792
3.059	219.379		2.3875	38.0792
3.059	219.379		2.3875	38.0792
3.0593	219.379		2.3865	38.0792
3.0596	219.379		2.3878	38.0792
3.0605	219.379		2.3875	38.0792
3.0605	219.379		2.3878	38.0792
3.0614	219.379		2.3868	38.0792
3.0614	219.379		2.3868	38.0792
3.0618	219.379		2.3865	38.0792
3.0618	219.379		2.3878	38.0792
3.0618	219.379		2.3875	38.0792
3.0621	219.379		2.3865	38.0792
3.0627	219.379		2.3875	38.0792
3.0627	219.379		2.3878	38.0792
3.0633	219.379		2.3875	38.0792
3.0633	219.379		2.3875	38.0792
3.0633	219.379		2.3875	38.0792
3.0633	219.379		2.3865	38.0792
3.063	219.379		2.3868	38.0792
3.0633	219.379		2.3865	38.0792
3.0633	219.379		2.3865	38.0792
3.0639	219.379		2.3875	38.0792
3.0645	219.379		2.3865	38.0792
3.0642	219.379		2.4011	38.0792
3.0652	219.379		2.4027	38.2333
3.0645	219.379		2.4027	38.2333
3.0655	219.379		2.4033	38.3875
3.0645	219.379		2.4064	38.3875
3.0649	219.379		2.407	38.5417
3.0649	219.379		2.407	38.5417
3.0661	219.379		2.4073	38.6958
3.0658	219.379		2.4076	38.6958
3.0658	219.379		2.4095	38.85
3.0658	219.379		2.4104	38.85
3.0658	219.379		2.4104	39.0042
3.0661	219.379		2.4113	39.0042
3.0661	219.379		2.4129	39.1583
3.0664	219.379		2.4132	39.1583
3.0658	219.379		2.4132	39.3125
3.0667	219.379		2.4151	39.3125
3.0667	219.379		2.4163	39.4667
3.0667	219.379		2.4163	39.4667
3.0664	219.379		2.4172	39.6208
3.0667	219.379		2.4175	39.6208
3.067	219.379		2.4182	39.775
3.0667	219.379		2.4182	39.775
3.0667	219.379		2.4194	39.9292
3.067	219.379		2.4203	39.9292
3.0397	219.379		2.4209	40.0833
3.0298	219.533		2.4225	40.0833
3.018	219.533		2.4225	40.2375
3.0115	219.688		2.4228	40.2375
3.0047	219.688		2.4231	40.3917
3.0001	219.842		2.424	40.3917
2.9957	219.842		2.425	40.5458
2.9932	219.996		2.4259	40.5458
2.9886	219.996		2.4268	40.7
2.9855	220.15		2.4265	40.7
2.9824	220.15		2.4278	40.8542
2.9796	220.304		2.4284	40.8542
2.9784	220.304		2.4284	41.0083
2.9746	220.458		2.4296	41.0083
2.9725	220.458		2.4296	41.1625
2.9703	220.613		2.4315	41.1625
2.9678	220.613		2.4312	41.3167
2.9657	220.767		2.4327	41.3167
2.9638	220.767		2.433	41.4708
2.9616	220.921		2.433	41.4708
2.9607	220.921		2.433	41.625
2.957	221.075		2.433	41.625
2.9557	221.075		2.434	41.7792
2.9536	221.229		2.4346	41.9333
2.9532	221.229		2.4361	41.9333
2.9498	221.383		2.4361	42.0875
2.9492	221.383		2.438	42.0875
2.947	221.537		2.438	42.2417
2.9446	221.537		2.4383	42.2417
2.9439	221.692		2.4389	42.3958
2.9427	221.692		2.4392	42.3958
2.9402	221.846		2.4392	42.55
2.939	221.846		2.4408	42.55
2.9377	222		2.4411	42.7042
2.9368	222		2.4414	42.7042
[truncated: 16,324 more rows]

## Sheet: Figure 5e
														Na0.67MnO2
--	--	--		--	--	--			--	--
2000	92.6968	100		1000	61.0373	80.7866		1	35.973	489.611		循环序号	充电比容量/mAh/g	放电比容量/mAh/g
2001	92.6968	100		1001	75.2314	85.2109		2	179.581	101.923		1	33.1	79.4
2002	92.6968	100		1002	88.1281	99.5957		3	180.733	45.4499		2	76.9	72.1
2003	92.6968	100.069		1003	88.1475	95.4354		4	90.4531	108.127		3	72.4	74.8
2004	92.6329	100		1004	91.5589	98.982		5	101.001	96.8355		4	75.1	75.4
2005	92.6329	100		1005	91.6003	98.8078		6	99.7221	97.4359		5	75.5	75.1
2006	92.6329	100		1006	92.6194	97.5751		7	98.4436	98.7013		6	75.4	75.1
2007	92.6329	100		1007	94.8293	99.9013		8	98.124	99.0229		7	75.4	75.5
2008	92.6329	100		1008	95.8639	99.9168		9	97.8044	99.0195		8	75.9	75.5
2009	92.6329	100		1009	97.0142	99.66		10	97.1652	99.671		9	75.7	75.1
2010	92.6329	100		1010	98.2794	99.9031		11	97.1652	99.671		10	75.3	75
2011	92.6329	100.069		1011	98.3384	98.2744		12	97.1652	99.3421		11	75.3	74.8
2012	92.5689	100		1012	98.4963	98.082		13	96.8455	100		12	75.1	74.6
2013	92.5689	100		1013	99.0271	97.6146		14	97.1652	100		13	74.8	74.2
2014	92.5689	100		1014	99.0292	97.7422		15	97.4847	99.6722		14	74.4	73.1
2015	92.5689	100		1015	99.6473	100		16	97.1652	100		15	73.6	73.4
2016	92.5689	100		1016	99.6473	100		17	97.4847	99.6722		16	73.7	73.6
2017	92.5689	100		1017	99.6473	100		18	97.1652	99.3421		17	73.9	73.9
2018	92.5689	100		1018	99.6473	100		19	96.5259	100.331		18	74.1	73.4
2019	92.5689	100.069		1019	99.6473	100		20	96.8455	99.3399		19	73.6	73
2020	92.505	100		1020	99.6473	100		21	96.2062	100		20	73.2	73.2
2021	92.505	100		1021	99.6473	100		22	96.2062	100		21	73.5	72.3
2022	92.505	100		1022	99.6473	100		23	96.2062	100.332		22	72.5	72.1
2023	92.505	100		1023	99.6473	100		24	96.5259	99.6688		23	72.2	72
2024	92.505	100		1024	99.6473	100		25	96.2062	100		24	72	71.6
2025	92.505	100.069		1025	99.6473	100.624		26	96.2062	99.6678		25	71.8	71.8
2026	92.4411	100		1026	99.0295	100		27	96.2062	100.332		26	72.1	72
2027	92.4411	100		1027	99.0295	100		28	96.5259	100		27	72.1	71.4
2028	92.4411	100		1028	99.0295	100		29	96.5259	100		28	71.5	71
2029	92.4411	100		1029	99.0295	100		30	96.5259	100		29	71.1	70.8
2030	92.4411	100		1030	99.0295	100		31	96.5259	100		30	70.9	70.5
2031	92.4411	100		1031	99.0295	100		32	96.5259	100		31	70.5	70.3
2032	92.4411	100.069		1032	99.0295	100		33	96.5259	100		32	70.3	70
2033	92.3772	100		1033	99.0295	100		34	96.5259	100		33	70.1	69.3
2034	92.3772	100		1034	99.0295	100		35	96.5259	100		34	69.3	69
2035	92.3772	100		1035	99.0295	100.319		36	96.5259	100.331		35	69.1	68.8
2036	92.3772	100		1036	98.7146	100		37	96.8455	100		36	68.9	68.5
2037	92.3772	100		1037	98.7146	100		38	96.8455	100		37	68.8	68.7
2038	92.3772	100.069		1038	98.7146	100		39	96.8455	100.33		38	68.8	68.8
2039	92.3132	100		1039	98.7146	100		40	97.1652	100		39	68.9	68.8
2040	92.3132	100		1040	98.7146	100		41	97.1652	100		40	68.8	67.9
2041	92.3132	100		1041	98.7146	100		42	97.1652	100.329		41	68.1	67.8
2042	92.3132	100		1042	98.7146	100		43	97.8044	100		42	67.7	67.5
2043	92.3132	100		1043	98.7146	100		44	97.4847	100		43	67.7	67.6
2044	92.3132	100		1044	98.7146	100		45	97.4847	99.6722		44	67.7	67
2045	92.3132	100.069		1045	98.7146	100		46	97.1652	100		45	67.1	67.3
2046	92.2493	100		1046	98.7146	100.499		47	97.4847	100.328		46	67.3	67.7
2047	92.2493	100		1047	98.2247	100		48	97.8044	100		47	67.7	67.2
2048	92.2493	100		1048	98.2247	100		49	97.8044	100		48	67.4	67.1
2049	92.2493	100		1049	98.2247	100		50	97.8044	100		49	67.2	67.2
2050	92.2493	100		1050	98.2247	100		51	97.8044	100		50	67.2	66.4
2051	92.2493	100		1051	98.2247	100		52	97.8044	100.327		51	66.6	66.7
2052	92.2493	100		1052	98.2247	100		53	98.124	100		52	66.8	66.7
2053	92.2493	100		1053	98.2247	100		54	98.124	100.326		53	66.7	66.1
2054	92.2493	100		1054	98.2247	100		55	98.4436	100		54	66.1	65.7
2055	92.2493	100		1055	98.2247	100		56	98.4436	100		55	65.8	65.8
2056	92.2493	100		1056	98.2247	100		57	98.4436	100		56	65.8	65.5
2057	92.2493	100		1057	98.2247	100		58	98.4436	100		57	65.4	64.6
2058	92.2493	100.069		1058	98.2247	100.425		59	98.4436	100		58	65	65.5
2059	92.1854	100		1059	97.8095	100		60	98.4436	100		59	65.6	65.4
2060	92.1854	100		1060	97.8095	100		61	98.4436	100.325		60	65.5	64.9
2061	92.1854	100		1061	97.8095	100		62	98.7632	100		61	64.9	64.5
2062	92.1854	100		1062	97.8095	100		63	98.7632	100		62	64.5	63.9
2063	92.1854	100		1063	97.8095	100		64	98.4436	100		63	63.9	63.8
2064	92.1854	100		1064	97.8095	100		65	98.4436	100		64	64	64
2065	92.1854	100.069		1065	97.8095	100		66	98.7632	100.324		65	64.3	63.2
2066	92.1215	100		1066	97.8095	100		67	99.0829	100		66	63.3	63.7
2067	92.1215	100		1067	97.8095	100		68	99.0829	100		67	63.7	63.1
2068	92.1215	100		1068	97.8095	100		69	99.0829	100		68	63.1	62.4
2069	92.1215	100		1069	97.8095	100		70	99.0829	100.323		69	62.6	62.7
2070	92.1215	100		1070	97.8095	100.119		71	99.4025	100		70	62.7	63.3
2071	92.1215	100.069		1071	97.6937	100		72	99.4025	100		71	63.4	62.9
2072	92.0575	100		1072	97.6937	100		73	99.4025	100		72	63.1	62.8
2073	92.0575	100		1073	97.6937	100		74	99.4025	100.322		73	63	62.6
2074	92.0575	100		1074	97.6937	100		75	99.7221	99.6794		74	62.7	62.6
2075	92.0575	100		1075	97.6937	100		76	99.4025	100		75	62.6	62.4
2076	92.0575	100		1076	97.6937	100		77	99.4025	100.322		76	62.4	62.2
2077	92.0575	100.069		1077	97.6937	100		78	99.7221	100		77	62.2	62.1
2078	91.9936	100.07		1078	97.6937	100		79	99.7221	100		78	62.1	62.1
2079	91.9297	100		1079	97.6937	100		80	99.7221	100.32		79	62.1	61.8
2080	91.9297	100		1080	97.6937	100		81	100.042	100		80	61.9	61.4
2081	91.9297	100		1081	97.6937	100		82	100.042	100		81	61.4	61.4
2082	91.9297	100		1082	97.6937	100.236		83	100.042	100		82	61.6	60.9
2083	91.9297	100		1083	97.4634	100		84	100.042	100		83	60.8	60.5
2084	91.9297	100.07		1084	97.4634	100		85	100.042	100		84	60.7	60.7
2085	91.8658	100		1085	97.4634	100		86	100.042	100.32		85	60.7	60.1
2086	91.8658	100		1086	97.4634	100		87	100.361	100		86	60.2	60.4
2087	91.8658	100		1087	97.4634	100		88	100.361	100		87	60.4	60.3
2088	91.8658	100		1088	97.4634	100		89	100.361	100		88	60.3	59.8
2089	91.8658	100		1089	97.4634	100		90	100.361	100		89	59.8	59.4
2090	91.8658	100.07		1090	97.4634	100		91	100.361	100		90	59.4	59.6
2091	91.8018	100		1091	97.4634	100		92	100.361	100		91	59.6	59.3
2092	91.8018	100		1092	97.4634	100		93	100.361	100.318		92	59.4	59.3
2093	91.8018	100		1093	97.4634	100		94	100.681	100		93	59.3	59.1
2094	91.8018	100		1094	97.4634	100.406		95	100.361	100		94	59.6	59.9
2095	91.8018	100.07		1095	97.069	100		96	100.361	100		95	59.9	59.8
2096	91.7379	99.9304		1096	97.069	100		97	100.361	100		96	59.9	59.7
2097	91.8018	99.9304		1097	97.069	100		98	100.361	100		97	59.7	59.9
2098	91.8658	100		1098	97.069	100		99	100.361	100.318		98	59.9	59.8
2099	91.8658	100		1099	97.069	100		100	100.681	100		99	59.9	59.6
2100	91.8658	100.07		1100	97.069	100		101	100.681	100		100	59.6	59
2101	91.8018	100.07		1101	97.069	100		102	100.681	100		101	59.1	59.2
2102	91.7379	99.9304		1102	97.069	100		103	100.681	99.6826		102	59.2	58.5
2103	91.8018	100		1103	97.069	100		104	100.361	100.318		103	58.7	58.5
2104	91.8018	100		1104	97.069	100		105	100.681	100		104	58.6	58.3
2105	91.8018	100.07		1105	97.069	100		106	100.681	100		105	58.4	58.2
2106	91.7379	99.9304		1106	97.069	100.236		107	100.681	100		106	58.2	58.9
2107	91.8018	100		1107	96.8408	100		108	100.681	100		107	59	59.3
2108	91.8018	100.07		1108	96.8408	100		109	100.681	100		108	59.4	59.2
2109	91.7379	100		1109	96.8408	100		110	100.681	100		109	59.1	58.8
2110	91.7379	100		1110	96.8408	100		111	100.361	100		110	59.1	59.2
2111	91.7379	100		1111	96.8408	100		112	100.361	100		111	59.2	58.6
2112	91.7379	100		1112	96.8408	100		113	100.361	100		112	58.6	58.3
2113	91.7379	100		1113	96.8408	100		114	100.361	100		113	58.3	58.2
2114	91.7379	100.07		1114	96.8408	100		115	100.361	100.318		114	58.2	57.5
2115	91.674	100		1115	96.8408	100		116	100.681	99.6826		115	57.8	57.5
2116	91.674	100		1116	96.8408	100		117	100.361	100.318		116	57.5	57.2
2117	91.674	100		1117	96.8408	100		118	100.681	100		117	57.4	57.2
2118	91.674	100		1118	96.8408	100		119	100.681	100		118	57.3	57.3
2119	91.674	100		1119	96.8408	100		120	100.681	100		119	57.7	57.7
2120	91.674	100		1120	96.8408	100		121	100.681	100		120	57.8	57.7
2121	91.674	100.07		1121	96.8408	100		122	100.681	100		121	57.8	57.6
2122	91.6101	100		1122	96.8408	100.054		123	100.681	100		122	57.6	57.5
2123	91.6101	100		1123	96.7883	100		124	100.681	100		123	57.5	57.4
2124	91.6101	100		1124	96.7883	100		125	100.361	100		124	57.4	57.3
2125	91.6101	100		1125	96.7883	100		126	100.361	100		125	57.3	57.1
2126	91.6101	100.07		1126	96.7883	100		127	100.361	100		126	57.3	57.2
2127	91.5461	100		1127	96.7883	100		128	100.361	100		127	57.2	56.7
2128	91.5461	100		1128	96.7883	100		129	100.361	100		128	56.7	56.4
2129	91.5461	100		1129	96.7883	100		130	100.361	99.9999		129	56.4	56.3
2130	91.5461	100		1130	96.7883	100		131	100.361	100		130	56.7	57.2
2131	91.5461	100		1131	96.7883	100		132	100.361	100		131	57.2	56.7
2132	91.5461	100.07		1132	96.7883	100		133	100.361	100		132	56.9	57
2133	91.4822	100		1133	96.7883	100		134	100.361	100.318		133	57	57.1
2134	91.4822	100		1134	96.7883	100		135	100.681	100		134	57.1	56.8
2135	91.4822	100		1135	96.7883	100		136	100.681	100		135	56.8	56.5
2136	91.4822	100.14		1136	96.7883	100		137	100.681	100		136	56.6	56.6
2137	91.3544	100		1137	96.7883	100		138	100.681	100		137	56.6	56.6
2138	91.3544	100		1138	96.7883	99.9115		139	100.361	100		138	56.7	56.7
2139	91.3544	99.9301		1139	96.874	100		140	100.361	100		139	56.7	56.5
2140	91.4183	100.07		1140	96.874	100		141	100.361	100		140	56.7	56.6
2141	91.3544	100		1141	96.874	100		142	100.361	100		141	56.6	56.4
2142	91.3544	100.07		1142	96.874	100		143	100.361	100		142	56.4	56.3
2143	91.2904	100		1143	96.874	100		144	100.361	100		143	56.3	56
2144	91.2904	100		1144	96.874	100		145	100.361	100		144	56	55.9
2145	91.2904	100		1145	96.874	100		146	100.361	100		145	55.8	55.6
2146	91.2904	100		1146	96.874	100		147	100.361	100		146	55.7	55.8
2147	91.2904	100		1147	96.874	100		148	100.361	100		147	55.8	55.5
2148	91.2904	100		1148	96.874	100		149	100.361	100		148	55.5	55.5
2149	91.2904	100.07		1149	96.874	100		150	100.361	100		149	55.5	55.3
2150	91.2265	100		1150	96.874	100		151	100.042	100		150	55.4	55.4
2151	91.2265	100		1151	96.874	100		152	100.042	99.361		151	55.4	55.1
2152	91.2265	100		1152	96.874	100		153	99.4025	100		152	55.4	55.1
2153	91.2265	100		1153	96.874	100		154	99.4025	100.643		153	55.2	54.9
2154	91.2265	100		1154	96.874	100		155	100.042	100		154	55	54.7
2155	91.2265	100.07		1155	96.874	100		156	100.042	100		155	55.1	54.9
2156	91.1626	100		1156	96.874	100.235		157	100.042	100		156	55.1	54.7
2157	91.1626	100		1157	96.647	100		158	100.042	100.32		157	55.1	54.7
2158	91.1626	100		1158	96.647	100		159	100.361	100		158	55.1	54.9
2159	91.1626	100		1159	96.647	100		160	100.361	100		159	54.9	54.9
2160	91.1626	100		1160	96.647	100		161	100.361	99.6815		160	55	55.1
2161	91.1626	100		1161	96.647	100		162	100.042	100		161	55.1	54.9
2162	91.1626	100.07		1162	96.647	100		163	100.042	100		162	55.1	55
2163	91.0987	100		1163	96.647	100		164	100.042	100		163	55	54.9
2164	91.0987	100		1164	96.647	100		165	100.042	100		164	55	54.4
2165	91.0987	100		1165	96.647	100		166	99.7221	100		165	54.6	54.4
2166	91.0987	100		1166	96.647	100		167	99.7221	100		166	54.5	54.6
2167	91.0987	100.07		1167	96.647	100		168	99.7221	100		167	54.7	54.2
2168	91.0347	100		1168	96.647	100		169	99.7221	100		168	54.6	54
2169	91.0347	100		1169	96.647	100		170	99.7221	100.32		169	54.4	54.3
2170	91.0347	100		1170	96.647	100		171	100.042	100		170	54.2	54.2
2171	91.0347	100		1171	96.647	100		172	100.042	100		171	54.2	54
2172	91.0347	100		1172	96.647	100		173	100.042	99.6806		172	54.1	53.7
2173	91.0347	100		1173	96.647	100		174	99.7221	100		173	53.8	53.6
2174	91.0347	100.07		1174	96.647	100		175	99.7221	100		174	53.7	53.5
2175	90.9708	100		1175	96.647	100		176	99.4025	100		175	53.6	53.5
2176	90.9708	100		1176	96.647	100		177	99.4025	100		176	53.5	53.4
2177	90.9708	100		1177	96.647	100		178	99.4025	100		177	53.4	53.5
2178	90.9708	100		1178	96.647	100		179	99.4025	100		178	53.5	53.7
2179	90.9708	100		1179	96.647	100		180	99.4025	100		179	53.6	53
2180	90.9708	100.07		1180	96.647	100.247		181	99.4025	100		180	53.2	53.4
2181	90.9069	100		1181	96.4087	100		182	99.4025	100		181	53.4	53.6
2182	90.9069	100		1182	96.4087	100		183	99.4025	100		182	53.8	53.7
2183	90.9069	100		1183	96.4087	100		184	99.4025	100		183	53.8	53.6
2184	90.9069	100		1184	96.4087	100		185	99.4025	100		184	53.6	53.7
2185	90.9069	100.07		1185	96.4087	100		186	99.4025	100		185	53.8	53.6
2186	90.843	100		1186	96.4087	100		187	99.4025	100		186	53.7	53.3
2187	90.843	100		1187	96.4087	100		188	99.0829	100.323		187	53.6	53.6
2188	90.843	100		1188	96.4087	100		189	99.4025	100		188	53.6	53.1
2189	90.843	100		1189	96.4087	100		190	99.4025	100		189	53.4	53.3
2190	90.843	100		1190	96.4087	100		191	99.4025	100		190	53.3	53
2191	90.843	100		1191	96.4087	100		192	99.4025	100		191	53	52.4
2192	90.843	100		1192	96.4087	100		193	99.4025	100		192	52.5	52.2
2193	90.843	100.07		1193	96.4087	100		194	99.4025	100		193	52.5	52.6
2194	90.779	100		1194	96.4087	100		195	99.4025	100		194	52.6	52.4
2195	90.779	100		1195	96.4087	100		196	99.4025	100		195	52.5	52.2
2196	90.779	100		1196	96.4087	100		197	99.4025	100		196	52.2	52.1
2197	90.779	100.07		1197	96.4087	100		198	99.4025	100		197	52.1	52
2198	90.7151	100		1198	96.4087	100		199	99.4025	100		198	52	51.9
2199	90.7151	100		1199	96.4087	100		200	99.0829	100		199	51.9	51.6
2200	90.7151	100		1200	96.4087	100		201	99.0829	100		200	51.7	51.5
2201	90.7151	100		1201	96.4087	100.344		202	99.0829	100		201	51.5	51.2
2202	90.7151	100		1202	96.0787	100		203	99.0829	100		202	51.4	50.9
2203	90.7151	100.071		1203	96.0787	100		204	99.0829	100		203	51.2	51.1
2204	90.6512	100		1204	96.0787	100		205	99.0829	100		204	51.1	50.8
2205	90.6512	100		1205	96.0787	100		206	99.0829	100		205	50.8	50.4
2206	90.6512	100		1206	96.0787	100		207	99.0829	100		206	50.8	50.5
2207	90.6512	100		1207	96.0787	100		208	99.0829	100		207	50.7	50.5
2208	90.6512	100		1208	96.0787	100		209	99.0829	100		208	50.6	50.5
2209	90.6512	100.071		1209	96.0787	100		210	99.0829	100		209	50.5	50.2
2210	90.5873	100		1210	96.0787	100		211	99.0829	100		210	50.4	50.1
2211	90.5873	100		1211	96.0787	100		212	99.0829	100		211	50.3	50.4
2212	90.5873	100		1212	96.0787	100		213	98.7632	100		212	50.5	50.6
2213	90.5873	100		1213	96.0787	100		214	98.7632	100		213	50.6	50.2
2214	90.5873	100.071		1214	96.0787	100		215	98.7632	100		214	50.3	50.1
2215	90.5233	100		1215	96.0787	100		216	98.7632	100		215	50.1	49.8
2216	90.5233	100		1216	96.0787	100		217	98.7632	100		216	49.9	49.7
2217	90.5233	100		1217	96.0787	100		218	98.7632	100		217	49.7	49.3
2218	90.5233	100		1218	96.0787	100		219	98.7632	100		218	49.4	49.5
2219	90.5233	100		1219	96.0787	100		220	98.7632	100		219	49.5	49.2
2220	90.5233	100		1220	96.0787	100		221	98.7632	100		220	49.2	49
2221	90.5233	100		1221	96.0787	100		222	98.7632	100		221	49.1	49
2222	90.5233	100.071		1222	96.0787	100		223	98.7632	100		222	49	48.9
2223	90.4594	100		1223	96.0787	100		224	98.7632	100		223	48.9	48.7
2224	90.4594	100		1224	96.0787	100		225	98.4436	100		224	48.7	48.6
2225	90.4594	100		1225	96.0787	100.241		226	98.4436	100		225	48.6	48.5
2226	90.4594	100		1226	95.848	100		227	98.4436	100		226	48.4	48.3
2227	90.4594	100.071		1227	95.848	100		228	98.4436	100.325		227	48.4	47.9
2228	90.3955	100		1228	95.848	100		229	98.7632	100		228	48.2	48.2
2229	90.3955	100		1229	95.848	100		230	98.7632	100		229	48.3	48.1
2230	90.3955	100		1230	95.848	100		231	98.7632	100		230	48.1	47.8
2231	90.3955	100		1231	95.848	100		232	98.7633	99.6763		231	48	47.9
2232	90.3955	100		1232	95.848	100		233	98.4436	100		232	47.9	47.8
2233	90.3955	100		1233	95.848	100		234	98.4436	99.0259		233	47.9	47.8
2234	90.3955	100.071		1234	95.848	100		235	97.4847	100		234	47.7	47.5
2235	90.3316	100		1235	95.848	100		236	97.4847	100		235	47.6	47.4
2236	90.3316	100		1236	95.848	100		237	97.4847	100		236	47.4	47.3
2237	90.3316	100		1237	95.848	100		238	97.4847	100.328		237	47.3	47.3
2238	90.3316	100		1238	95.848	100		239	97.8044	100		238	47.3	46.9
2239	90.3316	100.071		1239	95.848	100		240	97.8044	100		239	47.2	47
2240	90.2677	100		1240	95.848	100		241	97.8044	100		240	47.1	47
2241	90.2677	100		1241	95.848	100		242	97.8044	100		241	47.1	46.9
2242	90.2677	100		1242	95.848	100		243	97.8044	100		242	46.9	46.8
2243	90.2677	100		1243	95.848	100		244	97.8044	100.327		243	46.9	46.5
2244	90.2677	100.071		1244	95.848	100		245	98.124	99.6743		244	46.8	46.4
2245	90.2037	100		1245	95.848	100		246	97.8044	100.327		245	46.8	46.6
2246	90.2037	100		1246	95.848	100		247	97.8044	100		246	46.8	46.7
2247	90.2037	100		1247	95.848	100		248	97.8044	100		247	46.7	46.6
2248	90.2037	100		1248	95.848	100		249	97.8044	100		248	46.6	46.5
2249	90.2037	100		1249	95.848	99.8403		250	97.8044	100		249	46.6	46.2
2250	90.2037	100		1250	96.0013	100		251	97.8044	100		250	46.5	46.4
2251	90.2037	100.071		1251	96.0013	100		252	97.8044	100		251	46.5	46.3
2252	90.1398	100		1252	96.0013	100		253	97.8044	100		252	46.3	46.1
2253	90.1398	100		1253	96.0013	100		254	97.8044	100		253	46.1	46.1
2254	90.1398	100		1254	96.0013	100		255	97.8044	100		254	46.1	45.9
2255	90.1398	100		1255	96.0013	100		256	97.8044	100		255	45.9	45.5
2256	90.1398	100.071		1256	96.0013	100		257	97.8044	100		256	45.8	45.6
2257	90.0759	100		1257	96.0013	100		258	97.8044	100		257	45.6	45.6
2258	90.0759	100		1258	96.0013	100		259	97.8044	100		258	45.6	45.4
2259	90.0759	100		1259	96.0013	100		260	97.8044	100		259	45.5	45.5
2260	90.0759	100		1260	96.0013	100		261	97.8044	100		260	45.6	45.3
2261	90.0759	100		1261	96.0013	100		262	97.4847	100.328		261	45.5	45.4
2262	90.0759	100.071		1262	96.0013	100		263	97.8044	99.6732		262	45.4	45
2263	90.0119	100		1263	96.0013	100		264	97.4847	100		263	45.2	45.5
2264	90.0119	100		1264	96.0013	100		265	97.4847	100.328		264	45.5	44.7
2265	90.0119	100		1265	96.0013	100		266	97.8044	99.6732		265	45.1	45.1
2266	90.0119	100		1266	96.0013	100		267	97.4847	100		266	45.1	45.1
2267	90.0119	100.071		1267	96.0013	100		268	97.4847	100		267	45.2	45.1
2268	89.948	100		1268	96.0013	100		269	97.4847	100.328		268	45.1	44.7
2269	89.948	100		1269	96.0013	100		270	97.8044	100		269	45.2	45.1
2270	89.948	100		1270	96.0013	100		271	97.8044	100		270	45	45
2271	89.948	100		1271	96.0013	100		272	97.8044	99.6732		271	45.1	44.8
2272	89.948	100		1272	96.0013	100		273	97.4847	100		272	45	44.9
2273	89.948	100.071		1273	96.0013	100		274	97.4847	100.328		273	44.9	44.9
2274	89.8841	100		1274	96.0013	100		275	97.8044	100		274	44.9	44.9
2275	89.8841	100		1275	96.0013	100		276	97.4847	100		275	44.8	44.9
2276	89.8841	100		1276	96.0013	100		277	97.4847	100		276	44.9	44.7
2277	89.8841	100.071		1277	96.0013	100		278	97.4847	100		277	44.7	44.5
2278	89.8202	100		1278	96.0013	100.294		279	97.4847	100		278	44.5	44.5
2279	89.8202	100		1279	95.7195	100		280	97.4847	100		279	44.5	44
2280	89.8202	100		1280	95.7195	100		281	97.4847	100		280	44.4	44.1
2281	89.8202	100		1281	95.7195	100		282	97.4847	100		281	44.3	44.3
2282	89.8202	100.143		1282	95.7195	100		283	97.4847	100		282	44.3	44.3
2283	89.6923	100.071		1283	95.7195	100		284	97.4847	100		283	44.3	44.1
2284	89.6284	99.8576		1284	95.7195	100		285	97.1652	99.671		284	44.2	44.1
2285	89.7562	100		1285	95.7195	100		286	97.1652	100.329		285	44.1	43.8
2286	89.7562	100		1286	95.7195	100		287	97.4847	100		286	43.9	43.9
2287	89.7562	100		1287	95.7195	100		288	97.1652	100		287	43.9	43.7
2288	89.7562	100.071		1288	95.7195	100		289	97.1652	100.329		288	43.8	43.4
2289	89.6923	100		1289	95.7195	100		290	97.4847	100		289	43.6	43.2
2290	89.6923	100		1290	95.7195	100		291	97.4847	99.6722		290	43.6	43.5
2291	89.6923	100		1291	95.7195	100		292	97.1652	100.329		291	43.4	43.3
2292	89.6923	100		1292	95.7195	100		293	97.4847	100		292	43.3	43.3
2293	89.6923	100		1293	95.7195	100		294	97.4847	100		293	43.3	43.1
2294	89.6923	100.071		1294	95.7195	100		295	97.4847	100		294	43.1	43
2295	89.6284	100		1295	95.7195	100		296	97.4847	100		295	43.1	42.8
2296	89.6284	100		1296	95.7195	100		297	97.4847	100		296	42.9	42.6
2297	89.6284	100		1297	95.7195	100		298	97.4847	100		297	42.6	42.6
2298	89.6284	100		1298	95.7195	100		299	97.4847	100		298	42.6	42.3
2299	89.6284	100.071		1299	95.7195	100		300	97.4847	100		299	42.3	42.1
2300	89.5645	100		1300	95.7195	100		301	97.4847	100.328		300	42.1	42
2301	89.5645	100		1301	95.7195	100		302	97.8044	100.327		301	42.1	42
2302	89.5645	100		1302	95.7195	100		303	98.124	100		302	42	41.9
2303	89.5645	100		1303	95.7195	100		304	98.124	100		303	41.8	41.7
2304	89.5645	100.071		1304	95.7195	100		305	98.124	100		304	41.7	41.7
2305	89.5006	100		1305	95.7195	100		306	98.124	100		305	41.6	41.5
2306	89.5006	100		1306	95.7195	100		307	98.124	100		306	41.6	41.4
2307	89.5006	100		1307	95.7195	100		308	98.124	100		307	41.5	41.4
2308	89.5006	100		1308	95.7195	100		309	98.124	100		308	41.4	41.4
2309	89.5006	100		1309	95.7195	100		310	98.124	100		309	41.3	41.1
2310	89.5006	100		1310	95.7195	100		311	98.124	100		310	41.2	40.8
2311	89.5006	100.071		1311	95.7195	100		312	97.8044	100		311	41.1	41
2312	89.4366	100		1312	95.7195	100		313	97.8044	100		312	41	40.9
2313	89.4366	100.072		1313	95.7195	100		314	97.8044	100		313	41	40.6
2314	89.3727	100		1314	95.7195	100		315	97.8044	100		314	40.8	40.6
2315	89.3727	100.072		1315	95.7195	100		316	97.8044	100		315	40.7	40.6
2316	89.3088	100		1316	95.7195	100		317	97.8044	100		316	40.6	40.4
2317	89.3088	100		1317	95.7195	100		318	97.8044	100		317	40.4	40.4
2318	89.3088	100		1318	95.7195	100		319	97.8044	100		318	40.4	40.3
2319	89.3088	100		1319	95.7195	100		320	97.8044	100		319	40.3	40.1
2320	89.3088	100		1320	95.7195	100		321	97.8044	100		320	40.2	40.1
2321	89.3088	100		1321	95.7195	100		322	97.8044	100		321	40	39.7
2322	89.3088	100.072		1322	95.7195	100		323	97.8044	100		322	40	39.7
2323	89.2449	100		1323	95.7195	100		324	97.4847	100		323	39.9	39.9
2324	89.2449	100		1324	95.7195	100		325	97.4847	99.6722		324	39.9	39.7
2325	89.2449	100		1325	95.7195	100		326	97.1652	99.671		325	39.7	39.3
2326	89.2449	100		1326	95.7195	100		327	96.5259	100		326	39.6	39.4
2327	89.2449	100.072		1327	95.7195	100		328	96.5259	100.331		327	39.3	39.4
2328	89.1809	100		1328	95.7195	100		329	96.8455	100		328	39.4	39.4
2329	89.1809	100		1329	95.7195	100		330	96.8455	100		329	39.3	39.1
2330	89.1809	100		1330	95.7195	100		331	96.8455	100		330	39.1	38.7
2331	89.1809	100		1331	95.7195	100		332	96.8455	100		331	39	38.9
2332	89.1809	100.072		1332	95.7195	100		333	96.8455	100		332	39	39
2333	89.117	100		1333	95.7195	100		334	96.8455	100		333	39	38.4
2334	89.117	100		1334	95.7195	100		335	96.8455	100.33		334	38.7	38.8
2335	89.117	100		1335	95.7195	100		336	97.1652	99.671		335	38.8	38.6
2336	89.117	100		1336	95.7195	100		337	96.8455	100.33		336	38.6	38.5
2337	89.117	100.072		1337	95.7195	100		338	97.1652	99.671		337	38.6	38.1
2338	89.0531	100		1338	95.7195	100		339	96.8455	100		338	38.5	38.3
2339	89.0531	100		1339	95.7195	100		340	96.8455	100		339	38.5	38.3
2340	89.0531	100		1340	95.7195	100.178		341	96.8455	100.33		340	38.4	38.2
2341	89.0531	100.072		1341	95.5495	100		342	97.1652	100		341	38.1	38
2342	88.9892	100		1342	95.5495	100		343	97.1652	99.671		342	38.1	38
2343	88.9892	100		1343	95.5495	100		344	96.8455	100.33		343	38.1	38
2344	88.9892	100		1344	95.5495	100		345	97.1652	100		344	38	37.9
2345	88.9892	100		1345	95.5495	100		346	97.1652	100		345	37.9	37.8
2346	88.9892	100.072		1346	95.5495	100		347	97.1652	100		346	37.9	37.8
2347	88.9252	100		1347	95.5495	100		348	97.1652	100		347	37.8	37.7
2348	88.9252	100		1348	95.5495	100		349	97.1652	99.671		348	37.8	37.8
2349	88.9252	100		1349	95.5495	100		350	96.8455	100.33		349	37.9	37.8
2350	88.9252	100		1350	95.5495	100		351	96.8455	100		350	37.7	37.6
2351	88.9252	100.072		1351	95.5495	100		352	96.8455	100		351	37.6	37.6
2352	88.8613	100		1352	95.5495	100		353	96.8455	100		352	37.5	37.3
2353	88.8613	100		1353	95.5495	100		354	96.8455	100		353	37.4	37
2354	88.8613	100		1354	95.5495	100		355	96.8455	100		354	37.2	37.1
2355	88.8613	100		1355	95.5495	100		356	96.8455	100		355	37.2	37
2356	88.8613	100.072		1356	95.5495	100		357	96.8455	100		356	37	36.9
2357	88.7974	100		1357	95.5495	100		358	96.8455	100		357	36.9	36.9
2358	88.7974	100		1358	95.5495	100		359	96.8455	100		358	37	36.7
2359	88.7974	100		1359	95.5495	100		360	96.8455	100		359	36.6	36.5
2360	88.7974	100		1360	95.5495	100		361	96.8455	99.67		360	36.6	36.3
2361	88.7974	100.072		1361	95.5495	100		362	96.5259	100.331		361	36.4	36.3
2362	88.7335	100		1362	95.5495	100		363	96.8455	100		362	36.3	36
2363	88.7335	100		1363	95.5495	100		364	96.5259	100		363	36.1	36
2364	88.7335	100		1364	95.5495	100		365	96.8455	100		364	36.1	36
2365	88.7335	100		1365	95.5495	100		366	96.5259	100		365	36	35.9
2366	88.7335	100.072		1366	95.5495	100		367	96.5259	100		366	35.9	35.7
2367	88.6695	100		1367	95.5495	100		368	96.5259	100		367	35.6	35.5
2368	88.6695	100		1368	95.5495	100		369	96.5259	100		368	35.5	35.3
2369	88.6695	100		1369	95.5495	100		370	96.5259	100		369	35.3	35.3
2370	88.6695	100		1370	95.5495	100		371	96.5259	100		370	35.3	35.2
2371	88.6695	100		1371	95.5495	100		372	96.5259	100		371	35.2	34.9
2372	88.6695	100		1372	95.5495	100.048		373	96.5259	100		372	35.3	35
2373	88.6695	100.072		1373	95.5039	100		374	96.5259	100		373	35.3	35.3
2374	88.6056	100		1374	95.5039	100		375	96.5259	100		374	35.3	35.1
2375	88.6056	100		1375	95.5039	100		376	96.5259	100		375	35.1	34.9
2376	88.6056	100		1376	95.5039	100		377	96.5259	100		376	35	34.8
2377	88.6056	100.072		1377	95.5039	100		378	96.5259	100		377	34.9	34.9
2378	88.5417	100		1378	95.5039	100		379	96.5259	100		378	35	34.9
2379	88.5417	100		1379	95.5039	100		380	96.5259	100		379	35	34.8
2380	88.5417	100		1380	95.5039	100		381	96.5259	100		380	35	34.8
2381	88.5417	100.072		1381	95.5039	100		382	96.5259	100		381	34.8	34.8
2382	88.4778	100		1382	95.5039	100		383	96.5259	100		382	34.9	34.9
2383	88.4778	100		1383	95.5039	100		384	96.5259	100		383	35	34.9
2384	88.4778	100		1384	95.5039	100.255		385	96.5259	100		384	34.9	34.7
2385	88.4778	100		1385	95.2614	100		386	96.5259	100		385	34.8	34.4
2386	88.4778	100		1386	95.2614	100		387	96.2062	100		386	34.7	34.6
2387	88.4778	100.072		1387	95.2614	100		388	96.2062	100		387	34.6	34.4
2388	88.4138	100		1388	95.2614	100		389	96.2062	100		388	34.6	34.3
2389	88.4138	100		1389	95.2614	100		390	96.2062	100		389	34.6	34.4
2390	88.4138	100		1390	95.2614	100		391	96.2062	100		390	34.4	34.2
2391	88.4138	100		1391	95.2614	100		392	96.2062	100		391	34.2	33.8
2392	88.4138	100.072		1392	95.2614	100		393	96.2062	100		392	34.2	34.1
2393	88.3499	100		1393	95.2614	100		394	96.2062	100		393	34.1	34
2394	88.3499	100		1394	95.2614	100		395	96.2062	100.332		394	34	33.9
2395	88.3499	100		1395	95.2614	100		396	96.5259	100		395	33.9	33.9
2396	88.3499	100.072		1396	95.2614	100		397	96.5259	100		396	34	33.8
2397	88.286	100.072		1397	95.2614	100		398	96.5259	100		397	33.9	33.7
2398	88.222	100		1398	95.2614	100		399	96.5259	99.6688		398	33.7	33.7
2399	88.222	100		1399	95.2614	100		400	96.2062	100		399	33.7	33.5
2400	88.222	100		1400	95.2614	100		401	96.2062	100		400	33.6	33.5
2401	88.222	100		1401	95.2614	100		402	96.2062	100.332		401	33.5	33.4
2402	88.222	100.073		1402	95.2614	100		403	96.5259	100		402	33.5	33.4
2403	88.1581	100		1403	95.2614	100		404	96.5259	100		403	33.4	32.9
2404	88.1581	100		1404	95.2614	100		405	96.2062	100		404	33.3	33
2405	88.1581	100		1405	95.2614	100		406	96.2062	100		405	33.3	33.2
2406	88.1581	100		1406	95.2614	100		407	96.2062	100		406	33.2	32.9
2407	88.1581	100		1407	95.2614	100		408	96.2062	100		407	32.9	32.8
2408	88.1581	100.073		1408	95.2614	100		409	96.2062	100		408	32.8	32.8
2409	88.0942	100		1409	95.2614	100		410	96.2062	100		409	32.9	32.4
2410	88.0942	100		1410	95.2614	100		411	96.2062	100		410	32.6	32.5
2411	88.0942	100		1411	95.2614	100		412	96.2062	100		411	32.6	32.4
2412	88.0942	100.073		1412	95.2614	100		413	96.2062	100		412	32.5	32.2
2413	88.0303	100		1413	95.2614	100		414	96.2062	100		413	32.3	32.2
2414	88.0303	100		1414	95.2614	100.469		415	96.2062	100		414	32.2	32.1
2415	88.0303	100		1415	94.8164	100		416	96.2062	100		415	32.2	32
2416	88.0303	100.073		1416	94.8164	100		417	96.2062	100		416	32	31.9
2417	87.9664	100		1417	94.8164	100		418	96.2062	100		417	32	31.8
2418	87.9664	100		1418	94.8164	100		419	96.2062	100		418	31.9	31.7
2419	87.9664	100		1419	94.8164	100		420	96.2062	100		419	31.9	31.4
2420	87.9664	100		1420	94.8164	100		421	96.2062	100		420	31.6	31.6
2421	87.9664	100		1421	94.8164	100		422	95.8867	100		421	31.6	31.6
2422	87.9664	100.073		1422	94.8164	100		423	96.2062	100		422	31.7	31.4
2423	87.9025	100		1423	94.8164	100		424	96.2062	100		423	31.6	31.4
2424	87.9025	100		1424	94.8164	100		425	96.2062	100		424	31.8	31.6
2425	87.9025	100		1425	94.8164	100		426	95.8867	100		425	31.5	31.5
2426	87.9025	100.073		1426	94.8164	100		427	95.8867	100		426	31.5	31.5
2427	87.8385	100		1427	94.8164	100		428	95.8867	100		427	31.6	31.5
2428	87.8385	100		1428	94.8164	100		429	95.8867	100		428	31.5	31.7
2429	87.8385	100		1429	94.8164	100		430	95.8867	100		429	31.8	31.7
2430	87.8385	100		1430	94.8164	100		431	95.8867	100		430	31.7	31.5
2431	87.8385	100		1431	94.8164	100		432	95.8867	100		431	31.5	31.4
2432	87.8385	100.073		1432	94.8164	100		433	95.8867	100.333		432	31.5	31.1
2433	87.7746	100		1433	94.8164	100		434	96.2062	100		433	31.3	31
2434	87.7746	100		1434	94.8164	100		435	96.2062	99.6678		434	31.2	31.1
2435	87.7746	100		1435	94.8164	100		436	95.8867	100		435	31.1	30.9
2436	87.7746	100.146		1436	94.8164	100		437	95.8867	100		436	31	30.9
2437	87.6467	100		1437	94.8164	100		438	95.8867	100		437	30.9	30.8
2438	87.6467	99.9271		1438	94.8164	100		439	95.8867	100.333		438	30.8	30.8
2439	87.7107	100		1439	94.8164	100		440	96.2062	100		439	30.8	30.6
2440	87.7107	100		1440	94.8164	100		441	96.2062	100		440	30.5	30.3
2441	87.7107	100.073		1441	94.8164	100		442	96.2062	100		441	30.3	30
2442	87.6467	100		1442	94.8164	100		443	96.2062	100		442	30.1	29.9
2443	87.6467	100		1443	94.8164	100		444	96.2062	100		443	30	29.8
2444	87.6467	100		1444	94.8164	100		445	96.2062	100		444	29.7	29.8
2445	87.6467	100		1445	94.8164	100		446	96.2062	100		445	29.8	29.6
2446	87.6467	100.073		1446	94.8164	100		447	96.2062	99.6678		446	29.7	29.5
2447	87.5828	100		1447	94.8164	100		448	95.8867	100.333		447	29.5	29.4
2448	87.5828	100		1448	94.8164	100		449	96.2062	100		448	29.5	29.2
2449	87.5828	100		1449	94.8164	100		450	96.2062	100		449	29.1	28.9
2450	87.5828	100.073		1450	94.8164	100		451	96.2062	100		450	28.9	28.8
2451	87.5189	100		1451	94.8164	100		452	95.8867	100		451	28.8	28.7
2452	87.5189	100		1452	94.8164	100		453	95.8867	100		452	28.7	28.5
2453	87.5189	100		1453	94.8164	100		454	95.8867	100.333		453	28.5	28.4
2454	87.5189	100		1454	94.8164	100		455	96.2062	99.6678		454	28.4	28.1
2455	87.5189	100.146		1455	94.8164	100		456	95.8867	100		455	28.2	28
2456	87.3911	100		1456	94.8164	100		457	95.8867	100		456	28	28
2457	87.3911	99.9269		1457	94.8164	100		458	95.8867	100		457	27.9	27.9
2458	87.455	100		1458	94.8164	100		459	95.8867	100		458	27.8	27.7
2459	87.455	100.073		1459	94.8164	100		460	95.8867	100		459	27.7	27.4
2460	87.3911	100		1460	94.8164	100		461	95.8867	100		460	27.5	27.4
2461	87.3911	100.073		1461	94.8164	100		462	95.8867	100		461	27.4	27.2
2462	87.3271	100		1462	94.8164	100.327		463	95.8867	100		462	27.2	27.1
2463	87.3271	100		1463	94.5078	100		464	95.8867	100		463	27	27
2464	87.3271	100		1464	94.5078	100		465	95.8867	100		464	27.1	26.6
2465	87.3271	100		1465	94.5078	100		466	95.8867	100		465	26.9	26.8
2466	87.3271	100.073		1466	94.5078	100		467	95.8867	100		466	26.8	26.6
2467	87.2632	100		1467	94.5078	100		468	95.8867	100		467	26.6	26.5
2468	87.2632	100		1468	94.5078	100		469	95.8867	100		468	26.6	26.1
2469	87.2632	100		1469	94.5078	100		470	95.8867	100		469	26.4	26.3
2470	87.2632	100.073		1470	94.5078	100		471	95.8867	100		470	26.3	26.1
2471	87.1993	100		1471	94.5078	100		472	95.567	100		471	26.1	26
2472	87.1993	100		1472	94.5078	100		473	95.567	100		472	26	25.8
2473	87.1993	100		1473	94.5078	100		474	95.567	100		473	25.8	25.7
2474	87.1993	100		1474	94.5078	100		475	95.567	100		474	25.8	25.5
2475	87.1993	100.073		1475	94.5078	100		476	95.567	100		475	25.5	25.2
2476	87.1354	100		1476	94.5078	100		477	95.567	100		476	25.4	25.4
2477	87.1354	100		1477	94.5078	100		478	95.567	100.669		477	25.4	25.2
2478	87.1354	100		1478	94.5078	100		479	96.5259	100		478	25.4	25
2479	87.1354	100		1479	94.5078	100		480	96.5259	100		479	25.3	25.1
2480	87.1354	100		1480	94.5078	100		481	96.5259	100		480	25.1	24.9
2481	87.1354	100.073		1481	94.5078	100		482	96.5259	100		481	24.9	24.8
2482	87.0714	100		1482	94.5078	100		483	96.5259	100		482	24.8	24.6
2483	87.0714	100		1483	94.5078	100		484	96.2062	100		483	24.6	24.6
2484	87.0714	100.073		1484	94.5078	100		485	96.2062	100		484	24.5	24.4
2485	87.0075	100		1485	94.5078	100		486	96.2062	100		485	24.5	24.3
2486	87.0075	100		1486	94.5078	100		487	96.2062	100		486	24.3	24.1
2487	87.0075	100		1487	94.5078	100		488	96.2062	100		487	24.1	24.1
2488	87.0075	100		1488	94.5078	100		489	96.2062	99.6678		488	24.1	24
2489	87.0075	100.074		1489	94.5078	100		490	95.8867	100.333		489	23.9	23.7
2490	86.9436	100		1490	94.5078	100		491	96.2062	100		490	23.8	23.8
2491	86.9436	100		1491	94.5078	100		492	96.2062	100		491	23.7	23.6
2492	86.9436	100.147		1492	94.5078	100		493	96.2062	100		492	23.6	23.4
2493	86.8157	99.9264		1493	94.5078	100		494	96.2062	100		493	23.5	23.3
2494	86.8797	100		1494	94.5078	100		495	96.2062	100		494	23.3	23.3
2495	86.8797	100		1495	94.5078	100		496	96.2062	100		495	23.2	23.1
2496	86.8797	100		1496	94.5078	100		497	96.2062	100		496	23.1	22.6
2497	86.8797	100		1497	94.5078	100		498	95.8867	100		497	22.9	22.8
2498	86.8797	100.074		1498	94.5078	100		499	95.8867	100		498	22.9	22.7
2499	86.8157	100		1499	94.5078	100		500	95.8867	100		499	22.7	22.1
2500	86.8157	100		1500	94.5078	100		501	95.8867	100		500	22.5	22.1
2501	86.8157	100		1501	94.5078	100		502	95.8867	100		501	22.3	22.3
2502	86.8157	100		1502	94.5078	100		503	95.8867	100		502	22.3	21.7
2503	86.8157	100.074		1503	94.5078	100		504	95.8867	100		503	22	21.6
2504	86.7518	100		1504	94.5078	100		505	95.8867	100		504	21.9	21.7
2505	86.7518	100		1505	94.5078	100		506	95.8867	100		505	21.8	21.5
2506	86.7518	100.074		1506	94.5078	100		507	95.8867	100		506	21.6	21.6
2507	86.6879	100		1507	94.5078	100		508	95.8867	100		507	21.6	21.5
2508	86.6879	100		1508	94.5078	100		509	95.8867	100		508	21.4	21.2
2509	86.6879	100.074		1509	94.5078	100		510	95.8867	100		509	21.3	21.1
2510	86.624	100		1510	94.5078	100		511	95.8867	100		510	21.2	21
2511	86.624	100		1511	94.5078	100		512	95.8867	100		511	21.1	20.6
2512	86.624	100		1512	94.5078	100		513	95.8867	100		512	20.9	20.8
2513	86.624	100.074		1513	94.5078	100		514	95.8867	100		513	20.8	20.5
2514	86.56	99.9262		1514	94.5078	100		515	95.8867	100		514	20.7	20.5
2515	86.624	100.074		1515	94.5078	100		516	95.8867	100		515	20.5	20.4
2516	86.56	100		1516	94.5078	100		517	95.8867	100		516	20.4	20.3
2517	86.56	100		1517	94.5078	100		518	95.8867	100		517	20.3	19.9
2518	86.56	100.074		1518	94.5078	100		519	95.8867	100		518	20	20
2519	86.4961	100		1519	94.5078	100		520	95.8867	100		519	20	19.9
2520	86.4961	100		1520	94.5078	100		521	95.8867	100		520	19.9	19.9
2521	86.4961	100		1521	94.5078	100		522	95.567	100		521	19.8	19.7
2522	86.4961	100		1522	94.5078	100		523	95.567	100		522	19.8	19.6
2523	86.4961	100.074		1523	94.5078	100		524	95.567	100		523	19.6	19.5
2524	86.4322	100		1524	94.5078	100		525	95.567	100		524	19.5	19.4
2525	86.4322	100		1525	94.5078	100		526	95.567	100		525	19.3	19.2
2526	86.4322	100		1526	94.5078	100		527	95.567	100.335		526	19.2	19.2
2527	86.4322	100.074		1527	94.5078	100		528	95.8867	100		527	19.2	19
2528	86.3682	100		1528	94.5078	100		529	95.8867	99.6666		528	19.1	18.8
2529	86.3682	100		1529	94.5078	100		530	95.567	100		529	19	18.9
2530	86.3682	100		1530	94.5078	100		531	95.567	100		530	18.9	18.8
2531	86.3682	100		1531	94.5078	100		532	95.567	100		531	18.8	18.7
2532	86.3682	100.074		1532	94.5078	100		533	95.567	100		532	18.7	18.5
2533	86.3043	100		1533	94.5078	100		534	95.567	100		533	18.5	18.5
2534	86.3043	100		1534	94.5078	100.3		535	95.567	100		534	18.5	18.3
2535	86.3043	100		1535	94.225	100		536	95.567	100		535	18.3	18.1
2536	86.3043	100		1536	94.225	100		537	95.567	100		536	18.2	18.1
2537	86.3043	100.074		1537	94.225	100		538	95.567	100		537	18.1	17.8
2538	86.2404	100		1538	94.225	100		539	95.567	100		538	17.9	17.8
2539	86.2404	100		1539	94.225	100		540	95.567	100		539	17.8	17.7
2540	86.2404	100		1540	94.225	100		541	95.567	100		540	17.7	17.6
2541	86.2404	100		1541	94.225	100		542	95.567	100		541	17.6	17.4
2542	86.2404	100.074		1542	94.225	100		543	95.567	100		542	17.4	17.3
2543	86.1765	100		1543	94.225	100		544	95.2473	100		543	17.3	17.1
2544	86.1765	100		1544	94.225	100		545	95.2473	100		544	17.1	17
2545	86.1765	100		1545	94.225	100		546	95.2473	100		545	17	16.5
2546	86.1765	100		1546	94.225	100		547	95.2473	100		546	16.7	16.7
2547	86.1765	100.074		1547	94.225	100		548	95.2473	100		547	16.6	16.5
2548	86.1125	100		1548	94.225	99.3421		549	95.2473	100		548	16.5	16.1
2549	86.1125	100		1549	94.225	100		550	95.2473	100		549	16.4	16.3
2550	86.1125	99.3421		1550	94.225	100		551	95.2473	100		550	16.2	16.1
2551	86.0486	100		1551	94.225	100		552	95.2473	100		551	16.1	15.6
2552	86.0486	100		1552	94.225	100		553	95.2473	100		552	16	15.9
2553	86.0486	100		1553	94.225	100		554	95.2473	100		553	15.9	15.8
2554	86.0486	100		1554	94.225	100		555	95.2473	100		554	15.7	15.4
2555	86.0486	100		1555	94.225	100		556	95.2473	100		555	15.7	15.5
2556	86.0486	100.074		1556	94.225	100		557	95.2473	100		556	15.5	15.4
2557	85.9847	100		1557	94.225	100		558	95.2473	100		557	15.4	15
2558	85.9847	100		1558	94.225	100		559	95.2473	100		558	15.3	15.1
2559	85.9847	100		1559	94.225	100		560	95.2473	100		559	15.2	15.1
2560	85.9847	100		1560	94.225	100		561	95.2473	100		560	15	14.9
2561	85.9847	100.074		1561	94.225	100		562	95.2473	100		561	14.9	14.7
2562	85.9208	100		1562	94.225	100		563	95.2473	100		562	14.7	14.6
2563	85.9208	100		1563	94.225	100		564	95.2473	100		563	14.8	14.4
2564	85.9208	100		1564	94.225	100		565	95.2473	100		564	14.7	14.7
2565	85.9208	100		1565	94.225	100		566	95.2473	100		565	14.6	14.5
2566	85.9208	100.074		1566	94.225	100.387		567	95.2473	100		566	14.4	14.4
2567	85.8568	100.075		1567	93.8619	100		568	95.2473	100		567	14.4	14.3
2568	85.7929	100		1568	93.8619	100		569	94.9278	100		568	14.3	14.3
2569	85.7929	100		1569	93.8619	100		570	94.9278	100		569	14.3	14.1
2570	85.7929	100		1570	93.8619	100		571	94.9278	100		570	14.1	13.9
2571	85.7929	100.075		1571	93.8619	100		572	94.9278	100		571	14	13.9
2572	85.729	100		1572	93.8619	100		573	94.9278	100		572	14	13.8
2573	85.729	100		1573	93.8619	100		574	94.9278	100		573	13.8	13.7
2574	85.729	100.075		1574	93.8619	100		575	94.9278	100.337		574	13.7	13.4
2575	85.6651	100		1575	93.8619	100		576	95.2473	100		575	13.6	13.4
2576	85.6651	100		1576	93.8619	100		577	95.2473	100		576	13.4	13.4
2577	85.6651	100		1577	93.8619	100		578	95.2473	100		577	13.4	13.2
2578	85.6651	100		1578	93.8619	100		579	95.2473	100		578	13.2	13
2579	85.6651	100.075		1579	93.8619	99.3421		580	95.2473	100		579	13.1	12.9
2580	85.6012	100		1580	93.8619	100		581	95.2473	100		580	13.1	12.9
2581	85.6012	100		1581	93.8619	99.661		582	95.2473	100		581	12.9	12.6
2582	85.6012	100		1582	93.8619	100		583	95.2473	100		582	12.8	12.7
2583	85.6012	100		1583	93.8619	100		584	95.2473	100		583	12.7	12.6
2584	85.6012	100		1584	93.8619	100		585	95.2473	100		584	12.6	12.5
2585	85.6012	100		1585	93.8619	100		586	95.2473	100		585	12.5	12.4
2586	85.6012	100.075		1586	93.8619	100		587	95.2473	100		586	12.3	12.1
2587	85.5372	100		1587	93.8619	100		588	95.2473	100		587	12.1	11.8
2588	85.5372	100		1588	93.8619	99.6661		589	95.2473	100		588	12	12
2589	85.5372	100.075		1589	93.8619	100		590	95.2473	100		589	11.9	11.8
2590	85.4733	100		1590	93.8619	100		591	95.2473	100		590	11.9	11.7
2591	85.4733	100		1591	93.8619	100		592	95.2473	100		591	11.8	11.7
2592	85.4733	100		1592	93.8619	100		593	95.2473	100		592	11.7	11.3
2593	85.4733	100		1593	93.8619	100		594	95.2473	100		593	11.6	11.6
2594	85.4733	100.075		1594	93.8619	100		595	95.2473	100		594	11.6	11.6
2595	85.4094	100		1595	93.8619	100		596	95.2473	100		595	11.6	11.6
2596	85.4094	100		1596	93.8619	100		597	95.2473	100		596	11.6	11.4
2597	85.4094	100		1597	93.8619	100		598	95.2473	100		597	11.5	11.3
2598	85.4094	100		1598	93.8619	100		599	95.2473	100		598	11.3	11.2
2599	85.4094	100.337		1599	93.8619	100		600	95.2473	99.6645		599	11.2	11.3
2600	85.3455	100		1600	93.8619	100		601	94.9278	100		600	11.3	11.1
2601	85.3455	100.075		1601	93.8619	100		602	94.6081	100		601	11.2	11.1
2602	85.2815	99.9251		1602	93.8619	100		603	94.6081	100		602	11.1	11
2603	85.3455	100.075		1603	93.8619	100		604	94.6081	100		603	11	10.9
2604	85.2815	100		1604	93.8619	100		605	94.6081	100.338		604	10.9	10.8
2605	85.2815	100		1605	93.8619	100		606	94.9278	100		605	10.9	10.8
2606	85.2815	100		1606	93.8619	99.661		607	94.9278	100		606	10.9	10.8
2607	85.2815	100.075		1607	93.8619	100		608	94.9278	100		607	10.7	10.4
2608	85.2176	100		1608	93.8619	100		609	94.9279	99.9999		608	10.6	10.3
2609	85.2176	100		1609	93.8619	100		610	94.9278	100		609	10.4	10.4
2610	85.2176	100.075		1610	93.8619	100		611	94.9278	100		610	10.4	10.4
2611	85.1537	100		1611	93.8619	100		612	94.9278	100		611	10.4	10.2
2612	85.1537	100		1612	93.8619	100		613	94.9278	100		612	10.2	10
2613	85.1537	100		1613	93.8619	100		614	94.9278	99.6632		613	10.1	10.1
2614	85.1537	100		1614	93.8619	100		615	94.6081	100		614	10.1	10
2615	85.1537	100.075		1615	93.8619	100		616	94.6081	100		615	10	9.6
2616	85.0898	100		1616	93.8619	100		617	94.6081	100		616	9.9	9.9
2617	85.0898	100		1617	93.8619	100		618	94.6081	100		617	9.9	9.8
2618	85.0898	100		1618	93.8619	100		619	94.6081	100		618	9.8	9.7
2619	85.0898	100.075		1619	93.8619	100		620	94.6081	100		619	9.7	9.6
2620	85.0259	100		1620	93.8619	100		621	94.6081	100		620	9.6	9.3
2621	85.0259	100		1621	93.8619	100		622	94.6081	100		621	9.5	9.5
2622	85.0259	100		1622	93.8619	100		623	94.6081	100		622	9.5	9.4
2623	85.0259	100		1623	93.8619	100		624	94.6081	100		623	9.4	9.3
2624	85.0259	100.337		1624	93.8619	100		625	94.6081	100		624	9.4	9.3
2625	84.9619	100		1625	93.8619	100		626	94.6081	100		625	9.3	9
2626	84.9619	100		1626	93.8619	100		627	94.6081	100		626	9.2	9.2
2627	84.9619	100		1627	93.8619	100		628	94.6081	100		627	9.2	9
2628	84.9619	100		1628	93.8619	100		629	94.6081	100		628	9.1	8.9
2629	84.9619	100.075		1629	93.8619	100		630	94.6081	100		629	9.1	9
2630	84.898	100		1630	93.8619	100		631	94.6081	100		630	9	8.8
2631	84.898	100		1631	93.8619	100		632	94.2885	100		631	8.9	8.7
2632	84.898	100		1632	93.8619	100		633	94.2885	100		632	9	8.7
2633	84.898	100		1633	93.8619	100		634	94.2885	100		633	8.9	8.9
2634	84.898	100.075		1634	93.8619	100		635	94.2885	100		634	8.9	8.8
2635	84.8341	100		1635	93.8619	100		636	94.2885	100		635	8.7	8.7
2636	84.8341	100		1636	93.8619	100		637	94.2885	100		636	8.7	8.7
2637	84.8341	100		1637	93.8619	100		638	94.2885	100		637	8.7	8.7
2638	84.8341	100		1638	93.8619	99.661		639	94.2885	100		638	8.7	8.6
2639	84.8341	100.075		1639	93.8619	100		640	94.2885	100		639	8.6	8.6
2640	84.7702	100		1640	93.8619	100		641	94.2885	100		640	8.6	8.6
2641	84.7702	100		1641	93.8619	100		642	94.2885	100		641	8.6	8.3
2642	84.7702	100		1642	93.8619	100		643	94.2885	100		642	8.5	8.4
2643	84.7702	100		1643	93.8619	100		644	94.2885	100		643	8.4	8.5
2644	84.7702	100.075		1644	93.8619	100		645	94.2885	100		644	8.5	8.4
2645	84.7062	100		1645	93.8619	100		646	94.2885	100		645	8.4	8.2
2646	84.7062	100		1646	93.8619	100		647	94.2885	100		646	8.4	8.3
2647	84.7062	100		1647	93.8619	100		648	94.2885	100		647	8.3	8.3
2648	84.7062	100.337		1648	93.8619	100		649	94.2885	100		648	8.2	8.3
2649	84.6423	100		1649	93.8619	100		650	94.2885	100		649	8.3	8.1
2650	84.6423	100		1650	93.8619	100		651	94.2885	100		650	8.2	8.2
2651	84.6423	100		1651	93.8619	100		652	94.2885	100		651	8.1	8.1
2652	84.6423	100.076		1652	93.8619	100		653	94.2885	100		652	8.1	8.1
2653	84.5784	100		1653	93.8619	100		654	94.2885	100		653	8.1	8.1
2654	84.5784	100		1654	93.8619	100		655	94.2885	99.661		654	8.1	7.9
2655	84.5784	100		1655	93.8619	100		656	93.9688	100		655	8	8
2656	84.5784	100		1656	93.8619	100		657	93.9688	100.34		656	7.9	7.8
2657	84.5784	100.076		1657	93.8619	100		658	94.2885	100		657	8	8
2658	84.5145	100		1658	93.8619	99.6539		659	94.2885	100		658	8	8
2659	84.5145	100		1659	93.8619	100		660	94.2886	99.9999		659	8	7.9
2660	84.5145	100.076		1660	93.8619	100		661	94.2885	100		660	7.9	7.8
2661	84.4505	100		1661	93.8619	100		662	94.2885	100		661	7.8	7.8
2662	84.4505	100		1662	93.8619	100.205		663	94.2885	100		662	7.8	7.7
2663	84.4505	100.076		1663	93.6695	100		664	94.2885	99.661		663	7.8	7.7
2664	84.3866	100		1664	93.6695	100		665	93.9688	100		664	7.7	7.7
2665	84.3866	100.337		1665	93.6695	100		666	93.9688	100		665	7.7	7.7
2666	84.3866	100		1666	93.6695	100		667	93.9688	100		666	7.7	7.5
2667	84.3866	100		1667	93.6695	100		668	93.9688	100		667	7.6	7.5
2668	84.3866	100.076		1668	93.6695	100		669	93.9688	100		668	7.5	7.3
2669	84.3227	100		1669	93.6695	100		670	93.9688	100		669	7.5	7.5
2670	84.3227	100		1670	93.6695	100		671	93.9688	100		670	7.5	7.5
2671	84.3227	100		1671	93.6695	100		672	93.9688	100		671	7.6	7.5
2672	84.3227	100		1672	93.6695	100		673	93.9688	100		672	7.5	7.4
2673	84.3227	100.076		1673	93.6695	100		674	93.9688	100		673	7.5	7.5
2674	84.2587	100		1674	93.6695	100		675	93.9688	100		674	7.5	7.5
2675	84.2587	100		1675	93.6695	100		676	93.9688	100		675	7.6	7.6
2676	84.2587	100		1676	93.6695	100		677	93.9688	100		676	7.5	7.5
2677	84.2587	100		1677	93.6695	100		678	93.9688	100		677	7.5	7.3
2678	84.2587	100.076		1678	93.6695	100		679	93.6493	100		678	7.4	7.5
2679	84.1948	100		1679	93.6695	100		680	93.9688	100		679	7.5	7.2
2680	84.1948	100		1680	93.6695	100		681	93.6493	100		680	7.4	7.4
2681	84.1948	100		1681	93.6695	100		682	93.6493	100		681	7.4	7.4
2682	84.1948	100		1682	93.6695	100		683	93.6493	100		682	7.4	7.2
2683	84.1948	100.076		1683	93.6695	100		684	93.6493	100		683	7.4	7.3
2684	84.1309	100		1684	93.6695	100		685	93.6493	100		684	7.3	7.3
2685	84.1309	100		1685	93.6695	100		686	93.6493	100		685	7.3	7.2
2686	84.1309	100		1686	93.6695	100		687	93.6493	100		686	7.2	7.2
2687	84.1309	99.6539		1687	93.6695	99.661		688	93.6493	100		687	7.2	6.8
2688	84.1309	100		1688	93.6695	100		689	93.6493	100		688	7.1	7.1
2689	84.1309	100.076		1689	93.6695	100		690	93.6493	100		689	7	7
2690	84.067	100		1690	93.6695	100		691	93.6493	100		690	7	7
2691	84.067	100		1691	93.6695	100		692	93.6493	100		691	7	6.9
2692	84.067	100		1692	93.6695	100		693	93.6493	100		692	7.1	6.7
2693	84.067	100		1693	93.6695	100		694	93.6493	99.6586		693	7	6.9
2694	84.067	100.076		1694	93.6695	100		695	93.3296	100.343		694	6.9	6.9
2695	84.003	100		1695	93.6695	100		696	93.6493	99.6586		695	6.9	6.9
2696	84.003	100		1696	93.6695	100		697	93.3296	100		696	7	6.9
2697	84.003	100.337		1697	93.6695	100		698	93.3296	100		697	6.9	6.9
2698	84.003	100		1698	93.6695	100		699	93.3296	100		698	6.9	6.8
2699	84.003	100.076		1699	93.6695	100		700	93.3296	100		699	6.9	6.6
2700	83.9391	100		1700	93.6695	100		701	93.3296	100		700	6.9	6.8
2701	83.9391	100		1701	93.6695	100		702	93.3296	100		701	6.9	6.5
2702	83.9391	100		1702	93.6695	100		703	93.3298	99.9998		702	6.7	6.7
2703	83.9391	100		1703	93.6695	100		704	93.3296	100		703	6.8	6.5
2704	83.9391	100		1704	93.6695	100		705	93.3296	100		704	6.8	6.6
2705	83.9391	100		1705	93.6695	100		706	93.3296	100		705	6.8	6.7
2706	83.9391	100		1706	93.6695	100		707	93.3296	100		706	6.7	6.7
2707	83.9391	100		1707	93.6695	100		708	93.3296	100		707	6.7	6.6
2708	83.9391	100		1708	93.6695	100		709	93.3296	100		708	6.6	6.7
2709	83.9391	100.076		1709	93.6695	100		710	93.3296	100		709	6.7	6.6
2710	83.8752	100		1710	93.6695	100		711	93.3296	100		710	6.7	6.6
2711	83.8752	100		1711	93.6695	100		712	93.3296	100		711	6.6	6.3
2712	83.8752	100		1712	93.6695	100		713	93.3296	99.6576		712	6.6	6.3
2713	83.8752	100.076		1713	93.6695	100		714	93.01	100		713	6.6	6.5
2714	83.8113	100		1714	93.6695	100		715	93.01	100.344		714	6.5	6.5
2715	83.8113	100		1715	93.6695	100		716	93.3296	100		715	6.5	6.5
2716	83.8113	100		1716	93.6695	99.6539		717	93.3296	100		716	6.4	6.4
2717	83.8113	100		1717	93.6695	100		718	93.3296	100		717	6.5	6.4
2718	83.8113	100.076		1718	93.6695	100		719	93.3296	100		718	6.4	6.4
2719	83.7473	100		1719	93.6695	100		720	93.3296	100		719	6.4	6.2
2720	83.7473	100		1720	93.6695	100		721	93.3296	100		720	6.4	6.4
2721	83.7473	100		1721	93.6695	100		722	93.3296	100		721	6.3	6.4
2722	83.7473	100		1722	93.6695	100		723	93.3296	100		722	6.4	6.3
2723	83.7473	100.076		1723	93.6695	100		724	93.3296	99.6576		723	6.3	6.1
2724	83.6834	100		1724	93.6695	100		725	93.01	100		724	6.2	6.2
2725	83.6834	100.076		1725	93.6695	100		726	93.01	100		725	6.3	6.2
2726	83.6195	100		1726	93.6695	100		727	93.01	100		726	6.2	6.2
2727	83.6195	99.6586		1727	93.6695	100		728	93.01	100		727	6.2	6.2
2728	83.6195	100		1728	93.6695	100		729	93.01	100		728	6.2	6.2
2729	83.6195	100		1729	93.6695	100		730	93.01	100		729	6.2	6.2
2730	83.6195	100.076		1730	93.6695	100		731	93.01	100		730	6.2	6.1
2731	83.5556	100		1731	93.6695	100		732	93.01	100		731	6.1	6.1
2732	83.5556	100		1732	93.6695	100		733	93.01	100		732	6.1	6
2733	83.5556	100		1733	93.6695	100		734	93.01	100		733	6	5.7
2734	83.5556	100		1734	93.6695	100		735	93.01	100		734	6	6
2735	83.5556	100		1735	93.6695	100		736	93.01	100		735	6	5.9
2736	83.5556	100.077		1736	93.6695	100		737	93.01	100		736	6	6
2737	83.4917	100		1737	93.6695	100		738	93.01	100		737	6	5.9
2738	83.4917	100		1738	93.6695	100		739	93.01	100		738	6	6
2739	83.4917	100		1739	93.6695	100		740	92.6904	100		739	5.9	5.8
2740	83.4917	100		1740	93.6695	100		741	93.01	100		740	5.9	5.9
2741	83.4917	100		1741	93.6695	100		742	92.6904	99.6552		741	6	5.9
2742	83.4917	100		1742	93.6695	100.287		743	92.3708	100.346		742	5.9	5.9
2743	83.4917	100		1743	93.4018	100		744	92.6904	99.6552		743	5.9	5.9
2744	83.4917	100.077		1744	93.4018	100		745	92.3708	100		744	5.8	5.7
2745	83.4277	100		1745	93.4018	100		746	92.3708	100		745	5.8	5.8
2746	83.4277	100		1746	93.4018	100		747	92.3708	100		746	5.8	5.7
2747	83.4277	100		1747	93.4018	100		748	92.3708	100		747	5.7	5.7
2748	83.4277	100		1748	93.4018	100		749	92.3708	100		748	5.8	5.5
2749	83.4277	100.077		1749	93.4018	100		750	92.3708	100		749	5.7	5.7
2750	83.3638	100		1750	93.4018	100		751	92.3708	100		750	5.7	5.7
2751	83.3638	100		1751	93.4018	100		752	92.3708	100		751	5.7	5.7
2752	83.3638	100		1752	93.4018	100		753	92.3708	100		752	5.7	5.5
2753	83.3638	100		1753	93.4018	100		754	92.3708	100		753	5.7	5.5
2754	83.3638	100		1754	93.4018	100		755	92.3708	100		754	5.7	5.6
2755	83.3638	100.077		1755	93.4018	100		756	92.3708	100		755	5.6	5.6
2756	83.2999	99.6586		1756	93.4018	100		757	92.3708	100		756	5.6	5.5
2757	83.2999	100		1757	93.4018	100		758	92.3708	100		757	5.6	5.6
2758	83.2999	100		1758	93.4018	100		759	92.3708	99.6539		758	5.6	5.4
2759	83.2999	100		1759	93.4018	100		760	92.0511	100		759	5.5	5.4
2760	83.2999	100		1760	93.4018	100		761	92.0511	100		760	5.5	5.5
2761	83.2999	100.077		1761	93.4018	100		762	92.0511	100		761	5.5	5.5
2762	83.236	100		1762	93.4018	100		763	92.0511	100		762	5.5	5.5
2763	83.236	100		1763	93.4018	100		764	92.0511	100		763	5.4	5.4
2764	83.236	100		1764	93.4018	100		765	92.0511	100		764	5.4	5.4
2765	83.236	100		1765	93.4018	100		766	92.0511	100		765	5.4	5.1
2766	83.236	100		1766	93.4018	100		767	92.0511	100		766	5.4	5.2
2767	83.236	100		1767	93.4018	100		768	92.0511	100		767	5.4	5.3
2768	83.236	100.077		1768	93.4018	100		769	92.0511	100		768	5.3	5.1
2769	83.172	100		1769	93.4018	100		770	92.0511	100		769	5.3	5.3
2770	83.172	100		1770	93.4018	100		771	92.0511	100		770	5.3	5.3
2771	83.172	100		1771	93.4018	100		772	92.0511	100		771	5.3	5.1
2772	83.172	100		1772	93.4018	100		773	92.0511	100		772	5.3	5.2
2773	83.172	100		1773	93.4018	100		774	92.0511	99.6528		773	5.2	5.1
2774	83.172	100.077		1774	93.4018	100		775	91.7316	100		774	5.2	4.9
2775	83.1081	100		1775	93.4018	100		776	91.7316	100		775	5.2	5
2776	83.1081	100		1776	93.4018	99.6377		777	91.7316	100		776	5.2	5.3
2777	83.1081	100		1777	93.4018	100		778	91.7316	99.6515		777	5.3	5
2778	83.1081	100		1778	93.4018	100		779	91.4119	100.35		778	5.2	5.1
2779	83.1081	100		1779	93.4018	100		780	91.7316	100		779	5.2	5.1
2780	83.1081	100		1780	93.4018	100		781	91.7316	100		780	5.2	5.1
2781	83.1081	100.077		1781	93.4018	100		782	91.7316	100		781	5.1	5.1
2782	83.0442	100		1782	93.4018	100		783	91.7316	100		782	5.1	4.9
2783	83.0442	100		1783	93.4018	100		784	91.7316	100		783	5	5.1
2784	83.0442	100		1784	93.4018	100		785	91.7316	100		784	5.1	5.1
2785	83.0442	100		1785	93.4018	100		786	91.7316	100		785	5.1	5.1
2786	83.0442	100.077		1786	93.4018	100		787	91.7316	100		786	5	5.1
2787	82.9803	100		1787	93.4018	100		788	91.7316	100		787	5.1	5
2788	82.9803	100		1788	93.4018	100		789	91.7316	100		788	5.1	5
2789	82.9803	100		1789	93.4018	100		790	91.7316	99.6515		789	5	5
2790	82.9803	100		1790	93.4018	100		791	91.4119	100		790	5	4.9
2791	82.9803	100		1791	93.4018	100		792	91.4119	100		791	4.9	4.8
2792	82.9803	100		1792	93.4018	100		793	91.4119	100		792	4.9	4.9
2793	82.9803	100.077		1793	93.4018	100		794	91.4119	100		793	4.9	4.9
2794	82.9163	100		1794	93.4018	100		795	91.4119	100		794	4.9	4.9
2795	82.9163	100		1795	93.4018	100		796	91.4119	100		795	4.9	4.9
2796	82.9163	100		1796	93.4018	100		797	91.4119	100		796	4.9	4.9
2797	82.9163	100		1797	93.4018	100		798	91.4119	100		797	4.8	4.9
2798	82.9163	100		1798	93.4018	100		799	91.4119	100		798	4.9	4.8
2799	82.9163	100		1799	93.4018	100		800	91.4119	100		799	4.8	4.6
2800	82.9163	100.077		1800	93.4018	100		801	91.4119	100		800	4.8	4.8
2801	82.8524	100		1801	93.4018	100		802	91.0923	100		801	4.8	4.7
2802	82.8524	100		1802	93.4018	100		803	91.0923	100		802	4.8	4.7
2803	82.8524	100		1803	93.4018	100		804	91.0923	100		803	4.7	4.6
2804	82.8524	100		1804	93.4018	100		805	91.0923	100		804	4.7	4.6
2805	82.8524	100		1805	93.4018	100		806	91.0923	99.6491		805	4.7	4.7
2806	82.8524	100.077		1806	93.4018	99.6377		807	90.7726	100		806	4.7	4.7
2807	82.7885	100		1807	93.4018	100		808	90.7726	100		807	4.6	4.6
2808	82.7885	100		1808	93.4018	100		809	90.7726	100		808	4.6	4.6
2809	82.7885	100		1809	93.4018	100		810	90.7726	100		809	4.6	4.4
2810	82.7885	100		1810	93.4018	100		811	90.7726	100		810	4.6	4.6
2811	82.7885	99.6586		1811	93.4018	100		812	90.7726	100		811	4.6	4.6
2812	82.7885	100		1812	93.4018	100		813	90.7726	100		812	4.6	4.6
2813	82.7885	100.077		1813	93.4018	100		814	90.7726	100		813	4.6	4.6
2814	82.7246	100		1814	93.4018	100		815	90.7726	100		814	4.6	4.6
2815	82.7246	100		1815	93.4018	100		816	90.7726	100		815	4.6	4.6
2816	82.7246	100		1816	93.4018	100		817	90.7726	100		816	4.6	4.4
2817	82.7246	100		1817	93.4018	100		818	90.7726	99.6479		817	4.6	4.5
2818	82.7246	100		1818	93.4018	100		819	90.4531	100		818	4.5	4.3
2819	82.7246	100		1819	93.4018	100		820	90.4531	100		819	4.5	4.2
2820	82.7246	100.077		1820	93.4018	100		821	90.4531	100		820	4.5	4.6
2821	82.6607	100		1821	93.4018	100		822	90.4531	100		821	4.6	4.5
2822	82.6607	100		1822	93.4018	100		823	90.4531	100		822	4.5	4.5
2823	82.6607	100		1823	93.4018	100		824	90.4531	100		823	4.5	4.6
2824	82.6607	100		1824	93.4018	100		825	90.4531	100		824	4.6	4.5
2825	82.6607	100		1825	93.4018	100		826	90.4531	100		825	4.5	4.5
2826	82.6607	100		1826	93.4018	100		827	90.4531	100		826	4.5	4.4
2827	82.6607	99.6377		1827	93.4018	99.6377		828	90.4531	99.6466		827	4.5	4.5
2828	82.5967	100		1828	93.4018	100		829	90.1334	100		828	4.5	4.4
2829	82.5967	100		1829	93.4018	100		830	90.1334	100		829	4.5	4.5
2830	82.5967	100		1830	93.4018	100		831	90.1334	100		830	4.4	4.3
2831	82.5967	100		1831	93.4018	100		832	90.1334	100		831	4.4	4.4
2832	82.5967	100		1832	93.4018	100		833	90.1334	100		832	4.4	4.3
2833	82.5967	100		1833	93.4018	100		834	90.1334	100		833	4.4	4.4
2834	82.5967	100.077		1834	93.4018	100		835	90.1334	100		834	4.4	4.2
2835	82.5328	100		1835	93.4018	100		836	90.1334	100		835	4.3	4.4
2836	82.5328	100		1836	93.4018	100		837	90.1334	100		836	4.4	4.4
2837	82.5328	100		1837	93.4018	100		838	90.1334	100		837	4.4	4.4
2838	82.5328	100		1838	93.4018	100.207		839	90.1334	99.6455		838	4.3	4.2
2839	82.5328	100		1839	93.2085	100		840	89.8138	100		839	4.4	4.3
2840	82.5328	100		1840	93.2085	100		841	89.8138	100		840	4.3	4.3
2841	82.5328	100.078		1841	93.2085	100		842	89.8138	100		841	4.3	4.3
2842	82.4689	100		1842	93.2085	100		843	89.8138	100		842	4.3	4.3
2843	82.4689	100		1843	93.2085	100		844	89.8138	100		843	4.4	4.3
2844	82.4689	100		1844	93.2085	100		845	89.8138	100		844	4.2	4.3
2845	82.4689	100		1845	93.2085	100		846	89.8138	100		845	4.3	4.3
2846	82.4689	100		1846	93.2085	100		847	89.8138	99.6441		846	4.3	4.3
2847	82.4689	100.078		1847	93.2085	100		848	89.4942	100.357		847	4.3	4.1
2848	82.4049	99.9225		1848	93.2085	100		849	89.8138	99.6441		848	4.3	4.2
2849	82.4689	100.155		1849	93.2085	100		850	89.4942	100		849	4.2	4
2850	82.341	100		1850	93.2085	100		851	89.4942	100		850	4.3	4.2
2851	82.341	100		1851	93.2085	100		852	89.4942	100		851	4.2	4.2
2852	82.341	99.6586		1852	93.2085	100		853	89.4942	100		852	4.2	4.2
2853	82.341	100		1853	93.2085	100		854	89.4942	100		853	4.3	4.2
2854	82.341	100		1854	93.2085	100		855	89.4942	100		854	4.2	4.2
2855	82.341	99.9224		1855	93.2085	100		856	89.4942	100		855	4.2	4.2
2856	82.4049	100.078		1856	93.2085	100		857	89.4942	100		856	4.2	4.2
2857	82.341	100		1857	93.2085	100		858	89.4942	100		857	4.2	4.1
2858	82.341	100		1858	93.2085	100		859	89.4942	100		858	4.2	4.2
2859	82.341	100.078		1859	93.2085	100		860	89.4942	100		859	4.2	4.1
2860	82.2771	100		1860	93.2085	100		861	89.4942	99.6429		860	4.1	4.1
2861	82.2771	100		1861	93.2085	99.6586		862	89.1746	100		861	4.1	4.1
2862	82.2771	100		1862	93.2085	100		863	89.1746	100		862	4.1	4.1
2863	82.2771	100		1863	93.2085	100		864	89.1746	100		863	4.1	4.1
2864	82.2771	100		1864	93.2085	100		865	89.1746	100		864	4.1	4.1
2865	82.2771	100		1865	93.2085	100		866	89.1746	100		865	4.1	4
2866	82.2771	100		1866	93.2085	100		867	89.1746	99.6415		866	4	4
2867	82.2771	100		1867	93.2085	100		868	88.8549	100		867	4.1	4.1
2868	82.2771	100.078		1868	93.2085	100		869	88.5353	100		868	4.1	4
2869	82.2132	100		1869	93.2085	100		870	88.5353	100		869	4	3.9
2870	82.2132	100		1870	93.2085	100		871	88.5353	100		870	4	4
2871	82.2132	100		1871	93.2085	100		872	88.5353	100		871	4	3.9
2872	82.2132	100		1872	93.2085	100		873	88.5353	100		872	4	4
2873	82.2132	100		1873	93.2085	100		874	88.5353	100		873	4	3.9
2874	82.2132	100.078		1874	93.2085	100		875	88.8549	100		874	4	3.9
2875	82.1492	100		1875	93.2085	100		876	88.8549	100		875	3.9	4
2876	82.1492	100		1876	93.2085	99.6586		877	88.8549	100		876	3.9	3.9
2877	82.1492	100		1877	93.2085	100		878	88.8549	100		877	4	3.9
2878	82.1492	100		1878	93.2085	100		879	88.8549	100		878	3.9	3.9
2879	82.1492	100		1879	93.2085	100		880	88.8549	99.6403		879	3.9	3.9
2880	82.1492	100		1880	93.2085	100		881	88.2157	100		880	3.9	3.9
2881	82.1492	100		1881	93.2085	100		882	88.2157	100		881	3.9	3.8
2882	82.1492	100		1882	93.2085	99.624		883	88.5353	100		882	3.9	3.7
2883	82.1492	100		1883	93.2085	100		884	88.2157	100		883	4	3.9
2884	82.1492	100		1884	93.2085	100		885	88.2157	100		884	4	3.9
2885	82.1492	100.078		1885	93.2085	100		886	88.2157	100		885	3.9	3.7
2886	82.0853	100		1886	93.2085	100		887	88.2157	100		886	3.9	3.8
2887	82.0853	100		1887	93.2085	100		888	88.2157	100		887	3.9	3.9
2888	82.0853	100		1888	93.2085	100		889	88.2157	100		888	3.8	3.9
2889	82.0853	100		1889	93.2085	100		890	88.2157	99.6377		889	3.9	3.7
2890	82.0853	100		1890	93.2085	100		891	87.8961	100.364		890	3.9	3.9
2891	82.0853	100		1891	93.2085	100		892	88.2157	99.6377		891	3.9	3.7
2892	82.0853	100		1892	93.2085	100		893	87.8961	100		892	3.8	3.8
2893	82.0853	100.078		1893	93.2085	100		894	88.2157	100		893	3.9	3.8
2894	82.0214	100		1894	93.2085	99.6586		895	88.2157	100		894	3.8	3.7
2895	82.0214	100		1895	93.2085	100		896	88.2157	100		895	3.8	3.9
2896	82.0214	100		1896	93.2085	100		897	88.2157	100		896	3.9	3.8
2897	82.0214	100		1897	93.2085	100		898	87.8961	100		897	3.8	3.8
2898	82.0214	100		1898	93.2085	100		899	87.8961	100		898	3.8	3.8
2899	82.0214	100		1899	93.2085	100		900	87.8961	100		899	3.8	3.8
2900	82.0214	100		1900	93.2085	100		901	87.8961	100		900	3.8	3.6
2901	82.0214	100.078		1901	93.2085	100		902	87.8961	99.6363		901	3.8	3.7
2902	81.9575	99.6586		1902	93.2085	100.214		903	87.5764	100		902	3.7	3.7
2903	81.9575	100		1903	93.0096	100		904	87.5764	100		903	3.7	3.8
2904	81.9575	100		1904	93.0096	100		905	87.5764	100		904	3.7	3.6
2905	81.9575	100		1905	93.0096	100		906	87.5764	100		905	3.7	3.6
2906	81.9575	100		1906	93.0096	100		907	87.5764	100		906	3.7	3.7
2907	81.9575	100		1907	93.0096	100		908	87.5764	100		907	3.7	3.5
2908	81.9575	100		1908	93.0096	100		909	87.5764	100		908	3.7	3.5
2909	81.9575	100.078		1909	93.0096	100		910	87.5764	100		909	3.7	3.6
2910	81.8935	100		1910	93.0096	100		911	87.5764	100		910	3.7	3.7
2911	81.8935	100		1911	93.0096	99.624		912	87.5764	99.6351		911	3.7	3.7
2912	81.8935	100		1912	93.0096	100		913	87.2569	100		912	3.7	3.7
2913	81.8935	100		1913	93.0096	100		914	87.2569	100		913	3.7	3.7
2914	81.8935	100		1914	93.0096	100		915	87.2569	100		914	3.7	3.6
2915	81.8935	100		1915	93.0096	100		916	87.2569	100		915	3.7	3.7
2916	81.8935	100		1916	93.0096	100		917	87.2569	100		916	3.7	3.7
2917	81.8935	100		1917	93.0096	100		918	87.2569	100		917	3.6	3.5
2918	81.8935	100		1918	93.0096	100		919	87.2569	100		918	3.7	3.6
2919	81.8935	100.078		1919	93.0096	100		920	87.2569	100		919	3.7	3.7
2920	81.8296	99.624		1920	93.0096	100		921	87.5764	100		920	3.7	3.7
2921	81.8296	100		1921	93.0096	100		922	87.5764	99.6351		921	3.7	3.7
2922	81.8296	100		1922	93.0096	100		923	87.2569	100		922	3.7	3.7
2923	81.8296	100		1923	93.0096	100		924	87.2569	100		923	3.7	3.4
2924	81.8296	100		1924	93.0096	100		925	87.2569	100		924	3.7	3.6
2925	81.8296	100		1925	93.0096	99.6586		926	87.2569	100		925	3.7	3.5
2926	81.8296	99.6586		1926	93.0096	100		927	87.2569	100		926	3.7	3.7
2927	81.8296	100		1927	93.0096	100		928	86.9372	100		927	3.7	3.5
2928	81.8296	100		1928	93.0096	100		929	86.9372	100		928	3.7	3.7
2929	81.8296	100		1929	93.0096	100		930	86.9372	99.6324		929	3.7	3.6
2930	81.8296	100		1930	93.0096	100		931	86.6176	100		930	3.7	3.6
2931	81.8296	100.078		1931	93.0096	100		932	86.6176	100		931	3.7	3.7
2932	81.7657	100		1932	93.0096	100		933	86.6176	100		932	3.7	3.7
2933	81.7657	100		1933	93.0096	100		934	86.6176	100		933	3.7	3.6
2934	81.7657	100		1934	93.0096	100		935	86.6176	100		934	3.6	3.6
2935	81.7657	100		1935	93.0096	100		936	86.6176	100		935	3.6	3.6
2936	81.7657	100		1936	93.0096	99.624		937	86.6176	100		936	3.6	3.4
2937	81.7657	100		1937	93.0096	100		938	86.6176	100		937	3.6	3.5
2938	81.7657	100		1938	93.0096	100		939	86.6176	100		938	3.6	3.6
2939	81.7657	100.078		1939	93.0096	100		940	86.6176	99.6309		939	3.5	3.5
2940	81.7018	100		1940	93.0096	100		941	86.298	100		940	3.6	3.6
2941	81.7018	100		1941	93.0096	100		942	86.298	100		941	3.6	3.6
2942	81.7018	100		1942	93.0096	100		943	86.298	100		942	3.6	3.6
2943	81.7018	100		1943	93.0096	100		944	86.298	100		943	3.6	3.5
2944	81.7018	100		1944	93.0096	100		945	86.298	100		944	3.6	3.4
2945	81.7018	100		1945	93.0096	100		946	86.298	100		945	3.6	3.6
2946	81.7018	100		1946	93.0096	99.6586		947	86.298	100		946	3.6	3.6
2947	81.7018	100.078		1947	93.0096	100		948	86.298	100		947	3.6	3.5
2948	81.6378	100		1948	93.0096	100		949	86.298	99.6297		948	3.5	3.5
2949	81.6378	100		1949	93.0096	100		950	85.9784	100		949	3.5	3.6
2950	81.6378	100		1950	93.0096	100		951	85.9784	100		950	3.6	3.5
2951	81.6378	100		1951	93.0096	100		952	85.9784	100		951	3.5	3.5
2952	81.6378	100		1952	93.0096	100		953	85.9784	100		952	3.5	3.6
2953	81.6378	99.624		1953	93.0096	100		954	85.9784	100		953	3.5	3.3
2954	81.6378	100		1954	93.0096	100		955	85.9784	100		954	3.5	3.5
2955	81.6378	100		1955	93.0096	100		956	85.9784	100		955	3.6	3.5
2956	81.6378	100		1956	93.0096	100		957	85.9784	99.6282		956	3.5	3.5
2957	81.6378	100		1957	93.0096	100		958	85.6587	100		957	3.5	3.4
2958	81.6378	100.078		1958	93.0096	100		959	85.6587	100		958	3.5	3.5
2959	81.5739	100		1959	93.0096	99.6586		960	85.6587	100		959	3.5	3.5
2960	81.5739	100		1960	93.0096	100		961	85.6587	100		960	3.5	3.6
2961	81.5739	100		1961	93.0096	100		962	85.6587	100		961	3.5	3.5
2962	81.5739	100		1962	93.0096	100		963	85.6587	100		962	3.5	3.4
2963	81.5739	100		1963	93.0096	100		964	85.6587	100		963	3.5	3.4
2964	81.5739	99.6586		1964	93.0096	100		965	85.6587	100		964	3.5	3.5
2965	81.5739	100		1965	93.0096	100		966	85.6587	100		965	3.5	3.3
2966	81.5739	100		1966	93.0096	100.289		967	85.6587	99.6269		966	3.4	3.5
2967	81.5739	100		1967	92.7411	100		968	85.3392	100		967	3.5	3.5
2968	81.5739	100		1968	92.7411	100		969	85.3392	100		968	3.5	3.5
2969	81.5739	100		1969	92.7411	100		970	85.3392	100		969	3.4	3.4
2970	81.5739	100.078		1970	92.7411	99.624		971	85.3392	100		970	3.4	3.3
2971	81.51	100		1971	92.7411	100		972	85.3392	100		971	3.4	3.4
2972	81.51	100		1972	92.7411	100		973	85.3392	100		972	3.4	3.4
2973	81.51	100		1973	92.7411	100		974	85.3392	100		973	3.5	3.5
2974	81.51	100		1974	92.7411	100		975	85.3392	100		974	3.4	3.3
2975	81.51	100		1975	92.7411	100		976	85.3392	99.6254		975	3.4	3.3
2976	81.51	100		1976	92.7411	100		977	85.0195	100		976	3.5	3.4
2977	81.51	99.624		1977	92.7411	100		978	85.0195	100		977	3.4	3.4
2978	81.51	100		1978	92.7411	100		979	85.0195	100		978	3.4	3.4
2979	81.51	100		1979	92.7411	100		980	85.0195	99.624		979	3.4	3.2
2980	81.51	100		1980	92.7411	100		981	84.6998	100		980	3.3	3.3
2981	81.51	100		1981	92.7411	99.6586		982	84.6998	100		981	3.4	3.4
2982	81.51	100.078		1982	92.7411	100		983	84.6998	100		982	3.4	3.3
2983	81.4461	100		1983	92.7411	100		984	84.6998	100		983	3.4	3.3
2984	81.4461	100		1984	92.7411	100		985	84.6998	100		984	3.3	3.3
2985	81.4461	100		1985	92.7411	100		986	84.6998	100		985	3.3	3.2
2986	81.4461	100		1986	92.7411	100		987	84.6998	100		986	3.3	3.4
2987	81.4461	100		1987	92.7411	100		988	84.6998	100		987	3.3	3.2
2988	81.4461	100		1988	92.7411	100		989	84.6998	99.6227		988	3.3	3.3
2989	81.4461	100		1989	92.7411	100		990	84.3802	100		989	3.3	3.3
2990	81.4461	100		1990	92.7411	100		991	84.3802	100		990	3.4	3.2
2991	81.4461	100.079		1991	92.7411	100		992	84.3802	100		991	3.3	3.1
2992	81.3821	100		1992	92.7411	99.6586		993	84.3802	100		992	3.3	3.3
2993	81.3821	100		1993	92.7411	100		994	84.3802	100		993	3.3	3.3
2994	81.3821	100		1994	92.7411	99.6586		995	84.3802	100		994	3.3	3.3
2995	81.3821	99.6586		1995	92.7411	100		996	84.3802	99.6212		995	3.3	3.3
2996	81.3821	100		1996	92.7411	100		997	84.0606	100		996	3.3	3.2
2997	81.3821	100		1997	92.7411	100		998	84.0606	100		997	3.3	3.2
2998	81.3821	100		1998	92.7411	100.038		999	84.0606	100		998	3.3	3.2
2999	81.3821	100		1999	92.7054	100		1000	84.0606	100		999	3.3	3.3
	--	--			--	--		--	--	--		1000	3.2	3.3
	--	--			--	--		--	--	--		1001	3.2	3.3
					--	--		--	--	--		--	--	--
					--	--		--	--	--
					--	--		--	--	--
					--	--		--	--	--
					--	--		--	--	--
					--	--		--	--	--
					--	--		--	--	--
					--	--		--	--	--
					--	--		--	--	--
					--	--		--	--	--
					--	--		--	--	--
					--	--		--	--	--
					--	--		--	--	--
					--	--		--	--	--
					--	--		--	--	--
					--	--		--	--	--
					--	--		--	--	--
					--	--		--	--	--
					--	--		--	--	--
					--	--		--	--	--
					--	--		--	--	--
					--	--		--	--	--
					--	--		--	--	--
					--	--		--	--	--
					--	--		--	--	--
					--	--		--	--	--
					--	--		--	--	--
					--	--		--	--	--
					--	--		--	--	--
					--	--		--	--	--
					--	--		--	--	--
					--	--		--	--	--
					--	--		--	--	--
					--	--		--	--	--
					--	--		--	--	--
					--	--		--	--	--
					--	--		--	--	--
					--	--		--	--	--
					--	--		--	--	--
					--	--		--	--	--
					--	--		--	--	--
					--	--		--	--	--
					--	--		--	--	--
					--	--		--	--	--
					--	--		--	--	--
					--	--		--	--	--
					--	--		--	--	--
					--	--		--	--	--
					--	--		--	--	--
					--	--		--	--	--
					--	--		--	--	--
					--	--		--	--	--
					--	--		--	--	--
					--	--		--	--	--
					--	--		--	--	--
					--	--		--	--	--
					--	--		--	--	--
					--	--		--	--	--
					--	--		--	--	--
					--	--		--	--	--
					--	--		--	--	--
					--	--		--	--	--
					--	--		--	--	--
					--	--		--	--	--
					--	--		--	--	--
					--	--		--	--	--
					--	--		--	--	--
					--	--		--	--	--
					--	--		--	--	--
					--	--		--	--	--
					--	--		--	--	--
					--	--		--	--	--
					--	--		--	--	--
					--	--		--	--	--
					--	--		--	--	--
					--	--		--	--	--
					--	--		--	--	--
					--	--		--	--	--
					--	--		--	--	--
					--	--		--	--	--
					--	--		--	--	--
					--	--		--	--	--
					--	--		--	--	--
					--	--		--	--	--
					--	--		--	--	--
					--	--		--	--	--
					--	--		--	--	--
					--	--		--	--	--
					--	--		--	--	--
					--	--		--	--	--
					--	--		--	--	--
					--	--		--	--	--
					--	--		--	--	--
					--	--		--	--	--
					--	--		--	--	--
					--	--		--	--	--
					--	--		--	--	--
					--	--		--	--	--
					--	--		--	--	--
					--	--		--	--	--
					--	--		--	--	--
					--	--		--	--	--
					--	--		--	--	--
					--	--		--	--	--
					--	--		--	--	--
					--	--		--	--	--
					--	--		--	--	--
					--	--		--	--	--
					--	--		--	--	--
					--	--		--	--	--
					--	--		--	--	--
					--	--		--	--	--
					--	--		--	--	--
					--	--		--	--	--
					--	--		--	--	--
					--	--		--	--	--
					--	--		--	--	--
					--	--		--	--	--
					--	--		--	--	--
					--	--		--	--	--
					--	--		--	--	--
					--	--		--	--	--
					--	--		--	--	--
					--	--		--	--	--
					--	--		--	--	--
					--	--		--	--	--
					--	--		--	--	--
					--	--		--	--	--
					--	--		--	--	--
					--	--		--	--	--
					--	--		--	--	--
					--	--		--	--	--
					--	--		--	--	--
					--	--		--	--	--
					--	--		--	--	--
					--	--		--	--	--
					--	--		--	--	--
					--	--		--	--	--
					--	--		--	--	--
					--	--		--	--	--
					--	--		--	--	--
					--	--		--	--	--
					--	--		--	--	--
					--	--		--	--	--
					--	--		--	--	--
					--	--		--	--	--
					--	--		--	--	--
					--	--		--	--	--
					--	--		--	--	--
					--	--		--	--	--
					--	--		--	--	--
					--	--		--	--	--
					--	--		--	--	--
					--	--		--	--	--
					--	--		--	--	--
					--	--		--	--	--
					--	--		--	--	--
					--	--		--	--	--
					--	--		--	--	--
					--	--		--	--	--
					--	--		--	--	--
					--	--		--	--	--
					--	--		--	--	--
					--	--		--	--	--
					--	--		--	--	--
					--	--		--	--	--
					--	--		--	--	--
					--	--		--	--	--
					--	--		--	--	--
					--	--		--	--	--
					--	--		--	--	--
					--	--		--	--	--
					--	--		--	--	--
					--	--		--	--	--
					--	--		--	--	--
					--	--		--	--	--
					--	--		--	--	--
					--	--		--	--	--
					--	--		--	--	--
					--	--		--	--	--
					--	--		--	--	--
					--	--		--	--	--
					--	--		--	--	--
					--	--		--	--	--
					--	--		--	--	--
					--	--		--	--	--
					--	--		--	--	--
					--	--		--	--	--
					--	--		--	--	--
					--	--		--	--	--
					--	--		--	--	--
					--	--		--	--	--
					--	--		--	--	--
					--	--		--	--	--
					--	--		--	--	--
					--	--		--	--	--
					--	--		--	--	--
					--	--		--	--	--
					--	--		--	--	--
					--	--		--	--	--
					--	--		--	--	--
					--	--		--	--	--
					--	--		--	--	--
					--	--		--	--	--
					--	--		--	--	--
					--	--		--	--	--
					--	--		--	--	--
					--	--		--	--	--
					--	--		--	--	--
					--	--		--	--	--
					--	--		--	--	--
					--	--		--	--	--
					--	--		--	--	--
					--	--		--	--	--
					--	--		--	--	--
					--	--		--	--	--
					--	--		--	--	--
					--	--		--	--	--
					--	--		--	--	--
					--	--		--	--	--
					--	--		--	--	--
					--	--		--	--	--
					--	--		--	--	--
					--	--		--	--	--
					--	--		--	--	--
					--	--		--	--	--
					--	--		--	--	--
					--	--		--	--	--
					--	--		--	--	--
					--	--		--	--	--
					--	--		--	--	--
					--	--		--	--	--
					--	--		--	--	--
					--	--		--	--	--
					--	--		--	--	--
					--	--		--	--	--
					--	--		--	--	--
					--	--		--	--	--
					--	--		--	--	--
					--	--		--	--	--
					--	--		--	--	--
					--	--		--	--	--
					--	--		--	--	--
					--	--		--	--	--
					--	--		--	--	--
					--	--		--	--	--
					--	--		--	--	--
					--	--		--	--	--
					--	--		--	--	--
					--	--		--	--	--
					--	--		--	--	--
					--	--		--	--	--
					--	--		--	--	--
					--	--		--	--	--
					--	--		--	--	--
					--	--		--	--	--
					--	--		--	--	--
					--	--		--	--	--
					--	--		--	--	--
					--	--		--	--	--
					--	--		--	--	--
					--	--		--	--	--
					--	--		--	--	--
					--	--		--	--	--
					--	--		--	--	--
					--	--		--	--	--
					--	--		--	--	--
					--	--		--	--	--
					--	--		--	--	--
					--	--		--	--	--
					--	--		--	--	--
					--	--		--	--	--
					--	--		--	--	--
					--	--		--	--	--
					--	--		--	--	--
					--	--		--	--	--
					--	--		--	--	--
					--	--		--	--	--
					--	--		--	--	--
					--	--		--	--	--
					--	--		--	--	--
					--	--		--	--	--
					--	--		--	--	--
					--	--		--	--	--
					--	--		--	--	--
					--	--		--	--	--
					--	--		--	--	--
					--	--		--	--	--
					--	--		--	--	--
					--	--		--	--	--
					--	--		--	--	--
					--	--		--	--	--
					--	--		--	--	--
					--	--		--	--	--
					--	--		--	--	--
					--	--		--	--	--
					--	--		--	--	--
					--	--		--	--	--
					--	--		--	--	--
					--	--		--	--	--
					--	--		--	--	--
					--	--		--	--	--
					--	--		--	--	--
					--	--		--	--	--
					--	--		--	--	--
					--	--		--	--	--
					--	--		--	--	--
					--	--		--	--	--
					--	--		--	--	--
					--	--		--	--	--
					--	--		--	--	--
					--	--		--	--	--
					--	--		--	--	--
					--	--		--	--	--
					--	--		--	--	--
					--	--		--	--	--
					--	--		--	--	--
					--	--		--	--	--
					--	--		--	--	--
					--	--		--	--	--
					--	--		--	--	--
					--	--		--	--	--
					--	--		--	--	--
					--	--		--	--	--
					--	--		--	--	--
					--	--		--	--	--
					--	--		--	--	--
					--	--		--	--	--
					--	--		--	--	--
					--	--		--	--	--
					--	--		--	--	--
					--	--		--	--	--
					--	--		--	--	--
					--	--		--	--	--
					--	--		--	--	--
					--	--		--	--	--
					--	--		--	--	--
					--	--		--	--	--
					--	--		--	--	--
					--	--		--	--	--
					--	--		--	--	--
					--	--		--	--	--
					--	--		--	--	--
					--	--		--	--	--
					--	--		--	--	--
					--	--		--	--	--
					--	--		--	--	--
					--	--		--	--	--
					--	--		--	--	--
					--	--		--	--	--
					--	--		--	--	--
					--	--		--	--	--
					--	--		--	--	--
					--	--		--	--	--
					--	--		--	--	--
					--	--		--	--	--
					--	--		--	--	--
					--	--		--	--	--
					--	--		--	--	--
					--	--		--	--	--
					--	--		--	--	--
					--	--		--	--	--
					--	--		--	--	--
					--	--		--	--	--
					--	--		--	--	--
					--	--		--	--	--
					--	--		--	--	--
					--	--		--	--	--
					--	--		--	--	--
					--	--		--	--	--
					--	--		--	--	--
					--	--		--	--	--
					--	--		--	--	--
					--	--		--	--	--
					--	--		--	--	--
					--	--		--	--	--
					--	--		--	--	--
					--	--		--	--	--
					--	--		--	--	--
					--	--		--	--	--
					--	--		--	--	--
					--	--		--	--	--
					--	--		--	--	--
					--	--		--	--	--
					--	--		--	--	--
					--	--		--	--	--
					--	--		--	--	--
					--	--		--	--	--
					--	--		--	--	--
					--	--		--	--	--
					--	--		--	--	--
					--	--		--	--	--
					--	--		--	--	--
					--	--		--	--	--
					--	--		--	--	--
					--	--		--	--	--
					--	--		--	--	--
					--	--		--	--	--
					--	--		--	--	--
					--	--		--	--	--
					--	--		--	--	--
					--	--		--	--	--
					--	--		--	--	--
					--	--		--	--	--
					--	--		--	--	--
					--	--		--	--	--
					--	--		--	--	--
					--	--		--	--	--
					--	--		--	--	--
					--	--		--	--	--
					--	--		--	--	--
					--	--		--	--	--
					--	--		--	--	--
					--	--		--	--	--
					--	--		--	--	--
					--	--		--	--	--
					--	--		--	--	--
					--	--		--	--	--
					--	--		--	--	--
					--	--		--	--	--
					--	--		--	--	--
					--	--		--	--	--
					--	--		--	--	--
					--	--		--	--	--
					--	--		--	--	--
					--	--		--	--	--
					--	--		--	--	--
					--	--		--	--	--
					--	--		--	--	--
					--	--		--	--	--
					--	--		--	--	--
					--	--		--	--	--
					--	--		--	--	--
					--	--		--	--	--
					--	--		--	--	--
					--	--		--	--	--
					--	--		--	--	--
					--	--		--	--	--
					--	--		--	--	--
					--	--		--	--	--
					--	--		--	--	--
					--	--		--	--	--
					--	--		--	--	--
					--	--		--	--	--
					--	--		--	--	--
					--	--		--	--	--
					--	--		--	--	--
					--	--		--	--	--
					--	--		--	--	--
					--	--		--	--	--
					--	--		--	--	--
					--	--		--	--	--
					--	--		--	--	--
					--	--		--	--	--
					--	--		--	--	--
					--	--		--	--	--
					--	--		--	--	--
					--	--		--	--	--
					--	--		--	--	--
					--	--		--	--	--
					--	--		--	--	--
					--	--		--	--	--
					--	--		--	--	--
					--	--		--	--	--
					--	--		--	--	--
					--	--		--	--	--
					--	--		--	--	--
					--	--		--	--	--
					--	--		--	--	--
					--	--		--	--	--
					--	--		--	--	--
					--	--		--	--	--
					--	--		--	--	--
					--	--		--	--	--
					--	--		--	--	--
					--	--		--	--	--
					--	--		--	--	--
					--	--		--	--	--
					--	--		--	--	--
					--	--		--	--	--
					--	--		--	--	--
					--	--		--	--	--
					--	--		--	--	--
					--	--		--	--	--
					--	--		--	--	--
					--	--		--	--	--
					--	--		--	--	--
					--	--		--	--	--
					--	--		--	--	--
					--	--		--	--	--
					--	--		--	--	--
					--	--		--	--	--
					--	--		--	--	--
					--	--		--	--	--
					--	--		--	--	--
					--	--		--	--	--
					--	--		--	--	--
					--	--		--	--	--
					--	--		--	--	--
					--	--		--	--	--
					--	--		--	--	--
					--	--		--	--	--
					--	--		--	--	--
					--	--		--	--	--
					--	--		--	--	--
					--	--		--	--	--
					--	--		--	--	--
					--	--		--	--	--
					--	--		--	--	--
					--	--		--	--	--
					--	--		--	--	--
					--	--		--	--	--
					--	--		--	--	--
					--	--		--	--	--
					--	--		--	--	--
					--	--		--	--	--
					--	--		--	--	--
					--	--		--	--	--
					--	--		--	--	--
					--	--		--	--	--
					--	--		--	--	--
					--	--		--	--	--
					--	--		--	--	--
					--	--		--	--	--
					--	--		--	--	--
					--	--		--	--	--
					--	--		--	--	--
					--	--		--	--	--
					--	--		--	--	--
					--	--		--	--	--
					--	--		--	--	--
					--	--		--	--	--
					--	--		--	--	--
					--	--		--	--	--
					--	--		--	--	--
					--	--		--	--	--
					--	--		--	--	--
					--	--		--	--	--
					--	--		--	--	--
					--	--		--	--	--
					--	--		--	--	--
					--	--		--	--	--
					--	--		--	--	--
					--	--		--	--	--
					--	--		--	--	--
					--	--		--	--	--
					--	--		--	--	--
					--	--		--	--	--
					--	--		--	--	--
					--	--		--	--	--
					--	--		--	--	--
					--	--		--	--	--
					--	--		--	--	--
					--	--		--	--	--
					--	--		--	--	--
					--	--		--	--	--
					--	--		--	--	--
					--	--		--	--	--
					--	--		--	--	--
					--	--		--	--	--
					--	--		--	--	--
					--	--		--	--	--
					--	--		--	--	--
					--	--		--	--	--
					--	--		--	--	--
					--	--		--	--	--
					--	--		--	--	--
					--	--		--	--	--
					--	--		--	--	--
					--	--		--	--	--
					--	--		--	--	--
					--	--		--	--	--
					--	--		--	--	--
					--	--		--	--	--
					--	--		--	--	--
					--	--		--	--	--
					--	--		--	--	--
					--	--		--	--	--
					--	--		--	--	--
					--	--		--	--	--
					--	--		--	--	--
					--	--		--	--	--
					--	--		--	--	--
					--	--		--	--	--
					--	--		--	--	--
					--	--		--	--	--
					--	--		--	--	--
					--	--		--	--	--
					--	--		--	--	--
					--	--		--	--	--
					--	--		--	--	--
					--	--		--	--	--
					--	--		--	--	--
					--	--		--	--	--
					--	--		--	--	--
					--	--		--	--	--
					--	--		--	--	--
					--	--		--	--	--
					--	--		--	--	--
					--	--		--	--	--
					--	--		--	--	--
					--	--		--	--	--
					--	--		--	--	--
					--	--		--	--	--
					--	--		--	--	--
					--	--		--	--	--
					--	--		--	--	--
					--	--		--	--	--
					--	--		--	--	--
					--	--		--	--	--
					--	--		--	--	--
					--	--		--	--	--
					--	--		--	--	--
					--	--		--	--	--
					--	--		--	--	--
					--	--		--	--	--
					--	--		--	--	--
					--	--		--	--	--
					--	--		--	--	--
					--	--		--	--	--
					--	--		--	--	--
					--	--		--	--	--
					--	--		--	--	--
					--	--		--	--	--
					--	--		--	--	--
					--	--		--	--	--
					--	--		--	--	--
					--	--		--	--	--
					--	--		--	--	--
					--	--		--	--	--
					--	--		--	--	--
					--	--		--	--	--
					--	--		--	--	--
					--	--		--	--	--
					--	--		--	--	--
					--	--		--	--	--
					--	--		--	--	--
					--	--		--	--	--
					--	--		--	--	--
					--	--		--	--	--
					--	--		--	--	--
					--	--		--	--	--
					--	--		--	--	--
					--	--		--	--	--
					--	--		--	--	--
					--	--		--	--	--
					--	--		--	--	--
					--	--		--	--	--
					--	--		--	--	--
					--	--		--	--	--
					--	--		--	--	--
					--	--		--	--	--
					--	--		--	--	--
					--	--		--	--	--
					--	--		--	--	--
					--	--		--	--	--
					--	--		--	--	--
					--	--		--	--	--
					--	--		--	--	--
					--	--		--	--	--
					--	--		--	--	--
					--	--		--	--	--
					--	--		--	--	--
					--	--		--	--	--
					--	--		--	--	--
					--	--		--	--	--
					--	--		--	--	--
					--	--		--	--	--
					--	--		--	--	--
					--	--		--	--	--
					--	--		--	--	--
					--	--		--	--	--
					--	--		--	--	--
					--	--		--	--	--
					--	--		--	--	--
					--	--		--	--	--
					--	--		--	--	--
					--	--		--	--	--
					--	--		--	--	--
					--	--		--	--	--
					--	--		--	--	--
					--	--		--	--	--
					--	--		--	--	--
					--	--		--	--	--
					--	--		--	--	--
					--	--		--	--	--
					--	--		--	--	--
					--	--		--	--	--
					--	--		--	--	--
					--	--		--	--	--
					--	--		--	--	--
					--	--		--	--	--
					--	--		--	--	--
					--	--		--	--	--
					--	--		--	--	--
					--	--		--	--	--
					--	--		--	--	--
					--	--		--	--	--
					--	--		--	--	--
					--	--		--	--	--
					--	--		--	--	--
					--	--		--	--	--
					--	--		--	--	--
					--	--		--	--	--
					--	--		--	--	--
					--	--		--	--	--
					--	--		--	--	--
					--	--		--	--	--
					--	--		--	--	--
					--	--		--	--	--
					--	--		--	--	--
					--	--		--	--	--
					--	--		--	--	--
					--	--		--	--	--
					--	--		--	--	--
					--	--		--	--	--
					--	--		--	--	--
					--	--		--	--	--
					--	--		--	--	--
					--	--		--	--	--
					--	--		--	--	--
					--	--		--	--	--
					--	--		--	--	--
					--	--		--	--	--
					--	--		--	--	--
					--	--		--	--	--
					--	--		--	--	--
					--	--		--	--	--
					--	--		--	--	--
					--	--		--	--	--
					--	--		--	--	--
					--	--		--	--	--
					--	--		--	--	--
					--	--		--	--	--
					--	--		--	--	--
					--	--		--	--	--
					--	--		--	--	--
					--	--		--	--	--
					--	--		--	--	--
					--	--		--	--	--
					--	--		--	--	--
					--	--		--	--	--
					--	--		--	--	--
					--	--		--	--	--
					--	--		--	--	--
					--	--		--	--	--
					--	--		--	--	--
					--	--		--	--	--
					--	--		--	--	--
					--	--		--	--	--
					--	--		--	--	--
					--	--		--	--	--
					--	--		--	--	--
					--	--		--	--	--
					--	--		--	--	--
					--	--		--	--	--
					--	--		--	--	--
					--	--		--	--	--
					--	--		--	--	--
					--	--		--	--	--
					--	--		--	--	--
					--	--		--	--	--
					--	--		--	--	--
					--	--		--	--	--
					--	--		--	--	--
					--	--		--	--	--
					--	--		--	--	--
					--	--		--	--	--
					--	--		--	--	--
					--	--		--	--	--
					--	--		--	--	--
					--	--		--	--	--
					--	--		--	--	--
					--	--		--	--	--
					--	--		--	--	--
					--	--		--	--	--
					--	--		--	--	--
					--	--		--	--	--
					--	--		--	--	--
					--	--		--	--	--
					--	--		--	--	--
					--	--		--	--	--
					--	--		--	--	--
					--	--		--	--	--
					--	--		--	--	--
					--	--		--	--	--
					--	--		--	--	--
					--	--		--	--	--
					--	--		--	--	--
					--	--		--	--	--
					--	--		--	--	--
					--	--		--	--	--
					--	--		--	--	--
					--	--		--	--	--
					--	--		--	--	--
					--	--		--	--	--
					--	--		--	--	--
					--	--		--	--	--
					--	--		--	--	--
					--	--		--	--	--
					--	--		--	--	--
					--	--		--	--	--
					--	--		--	--	--
					--	--		--	--	--
					--	--		--	--	--
					--	--		--	--	--
					--	--		--	--	--
					--	--		--	--	--
					--	--		--	--	--
					--	--		--	--	--
					--	--		--	--	--
					--	--		--	--	--
					--	--		--	--	--
					--	--		--	--	--
					--	--		--	--	--
					--	--		--	--	--
					--	--		--	--	--
					--	--		--	--	--
					--	--		--	--	--
					--	--		--	--	--
					--	--		--	--	--
					--	--		--	--	--
					--	--		--	--	--
					--	--		--	--	--
					--	--		--	--	--
					--	--		--	--	--
					--	--		--	--	--
					--	--		--	--	--
					--	--		--	--	--
					--	--		--	--	--
					--	--		--	--	--
					--	--		--	--	--
					--	--		--	--	--
					--	--		--	--	--
					--	--		--	--	--
					--	--		--	--	--
					--	--		--	--	--
					--	--		--	--	--
					--	--		--	--	--
					--	--		--	--	--
					--	--		--	--	--
					--	--		--	--	--
					--	--		--	--	--
					--	--		--	--	--
					--	--		--	--	--
					--	--		--	--	--
					--	--		--	--	--
					--	--		--	--	--
					--	--		--	--	--
					--	--		--	--	--
					--	--		--	--	--
					--	--		--	--	--
					--	--		--	--	--
					--	--		--	--	--
					--	--		--	--	--
					--	--		--	--	--
					--	--		--	--	--
					--	--		--	--	--
					--	--		--	--	--
					--	--		--	--	--
					--	--		--	--	--
					--	--		--	--	--
					--	--		--	--	--
					--	--		--	--	--
					--	--		--	--	--
					--	--		--	--	--
					--	--		--	--	--
					--	--		--	--	--
					--	--		--	--	--
					--	--		--	--	--
					--	--		--	--	--
					--	--		--	--	--
					--	--		--	--	--
					--	--		--	--	--
					--	--		--	--	--
					--	--		--	--	--
					--	--		--	--	--
					--	--		--	--	--
					--	--		--	--	--
					--	--		--	--	--
					--	--		--	--	--
					--	--		--	--	--
					--	--		--	--	--
					--	--		--	--	--
					--	--		--	--	--
					--	--		--	--	--
					--	--		--	--	--
					--	--		--	--	--
					--	--		--	--	--
					--	--		--	--	--
					--	--		--	--	--
					--	--		--	--	--
					--	--		--	--	--
					--	--		--	--	--
					--	--		--	--	--
					--	--		--	--	--
					--	--		--	--	--
					--	--		--	--	--
					--	--		--	--	--
					--	--		--	--	--
					--	--		--	--	--
					--	--		--	--	--
					--	--		--	--	--
					--	--		--	--	--
					--	--		--	--	--
					--	--		--	--	--
					--	--		--	--	--
					--	--		--	--	--
					--	--		--	--	--
					--	--		--	--	--
					--	--		--	--	--
					--	--		--	--	--
					--	--		--	--	--
					--	--		--	--	--
					--	--		--	--	--
					--	--		--	--	--
					--	--		--	--	--
					--	--		--	--	--
					--	--		--	--	--
					--	--		--	--	--
					--	--		--	--	--
					--	--		--	--	--
					--	--		--	--	--
					--	--		--	--	--
					--	--		--	--	--
					--	--		--	--	--
					--	--		--	--	--
					--	--		--	--	--
					--	--		--	--	--
					--	--		--	--	--
					--	--		--	--	--
					--	--		--	--	--
					--	--		--	--	--
					--	--		--	--	--
					--	--		--	--	--
					--	--		--	--	--
					--	--		--	--	--
					--	--		--	--	--
					--	--		--	--	--
					--	--		--	--	--
					--	--		--	--	--
					--	--		--	--	--
					--	--		--	--	--
					--	--		--	--	--
					--	--		--	--	--
					--	--		--	--	--
					--	--		--	--	--
					--	--		--	--	--
					--	--		--	--	--
					--	--		--	--	--
					--	--		--	--	--
					--	--		--	--	--
					--	--		--	--	--
					--	--		--	--	--
					--	--		--	--	--
					--	--		--	--	--
					--	--		--	--	--
					--	--		--	--	--
					--	--		--	--	--
					--	--		--	--	--
					--	--		--	--	--
					--	--		--	--	--
					--	--		--	--	--
					--	--		--	--	--
					--	--		--	--	--
					--	--		--	--	--
					--	--		--	--	--
					--	--		--	--	--
					--	--		--	--	--
					--	--		--	--	--
					--	--		--	--	--
					--	--		--	--	--
					--	--		--	--	--
					--	--		--	--	--
					--	--		--	--	--
					--	--		--	--	--
					--	--		--	--	--
					--	--		--	--	--
					--	--		--	--	--
					--	--		--	--	--
					--	--		--	--	--
					--	--		--	--	--
					--	--		--	--	--
					--	--		--	--	--
					--	--		--	--	--
					--	--		--	--	--
					--	--		--	--	--
					--	--		--	--	--
					--	--		--	--	--
					--	--		--	--	--
					--	--		--	--	--
					--	--		--	--	--
					--	--		--	--	--
					--	--		--	--	--
					--	--		--	--	--
					--	--		--	--	--
[truncated: 37 more rows]

## Sheet: Figure 5f
	S-NMO					Pristine
循环序号	充电比容量(mAh/g)	放电比容量(mAh/g)			1	183.9
1	30.1772	165.109			2	175.2
2	167.027	170.313			3	170.8
3	170.465	173.339			4	167.1
4	173.266	174.757			5	162.9
5	174.591	176.147			6	148.5
6	175.902	168.124			7	146.7
7	167.561	168.324			8	145.3
8	167.913	168.717			9	143.5
9	168.551	169.376			10	141.6
10	169.353	169.735			11	114.4
11	169.749	161.567			12	114.4
12	161.385	161.899			13	113.9
13	161.861	162.166			14	113.5
14	162.061	162.298			15	114.9
15	162.194	162.245			16	100.3
16	162.3	152.987			17	101.2
17	152.929	153.278			18	99.7
18	153.248	153.73			19	99.2
19	153.801	153.783			20	100.1
20	153.814	154.049			21	78.6
21	154.087	139.462			22	73.8
22	139.43	139.928			23	71.2
23	140.009	140.061			24	67.5
24	140.143	139.862			25	63.9
25	139.936	140.061			26	41.3
26	140.056	125.463			27	38.5
27	125.38	125.199			28	36.4
28	125.26	124.907			29	35.2
29	124.96	124.531			30	33
30	124.575	124.262			31	8
31	124.322	102.236			32	8
32	102.258	101.171			33	8
33	101.259	100.106			34	9.3
34	100.207	99.574			35	8
35	99.7243	98.509			36	--
36	98.7089	71.3639			37	--
37	71.3326	68.7007			38	--
38	68.8966	68.1676			39	--
39	68.2775	67.1033			40	--
40	67.1861	66.0386			41	--
41	66.1078	50.3251			42	--
42	50.253	48.7275			43	--
43	48.6556	47.9286			44	--
44	47.8909	47.1298			45	--
45	47.0921	45.5322			46
46	45.4943	128.811			47
47	130.199	132.406			48
48	132.701	133.205			49
49	133.421	133.404			50
50	133.582	133.338			--
51	133.516	164.716			--
52	164.725	165.216			--
53	165.351	165.688			--
54	165.617	165.562			--
55	165.566	165.648			--
56	165.626	172.656			--
57	172.362	173.626			--
58	173.626	174.262			--
59	174.265	174.265			--
60	173.927	173.265

## Sheet: Figure 5g
	12		24		48		96		240		480		960		4800		6400
电压(V)	比容量(mAh/g)	电压(V)	比容量(mAh/g)	电压(V)	比容量(mAh/g)	电压(V)	比容量(mAh/g)	电压(V)	比容量(mAh/g)	电压(V)	比容量(mAh/g)	电压(V)	比容量(mAh/g)	电压(V)	比容量(mAh/g)	电压(V)	比容量(mAh/g)
2.1047	0	2.1236	0	2.1428	0	2.1595	0	2.189	0	2.2268	0	2.2832	0	2.4252	0	2.5719	0
2.1285	0.0133	2.149	0.0133	2.1701	0.0133	2.1896	0.0133	2.2141	0.0133	2.2547	0.02	2.3053	0.02	2.4522	0.0133	2.6106	0.0133
2.1605	0.0267	2.1788	0.0266	2.1986	0.0266	2.2163	0.0266	2.2352	0.0266	2.2749	0.0532	2.3263	0.0532	2.4829	0.0266	2.636	0.02
2.1875	0.0467	2.2042	0.0466	2.2206	0.0466	2.2398	0.0532	2.2553	0.0599	2.2953	0.1464	2.3465	0.1265	2.5031	0.0399	2.6562	0.0266
2.2082	0.0733	2.2271	0.0799	2.2426	0.0865	2.2609	0.1132	2.2755	0.1531	2.3155	0.4726	2.367	0.2995	2.5251	0.0599	2.685	0.0399
2.2287	0.12	2.2488	0.1398	2.2631	0.1664	2.2811	0.2729	2.2956	0.4593	2.3356	1.3911	2.3871	0.6124	2.5465	0.0865	2.7067	0.0532
2.2491	0.2066	2.2693	0.2596	2.2836	0.3727	2.3012	0.7788	2.3158	1.431	2.3434	1.9968	2.4073	0.9784	2.5666	0.1198	2.7325	0.0732
2.2693	0.3999	2.2894	0.5392	2.3037	0.9984	2.3177	1.9968	2.3226	1.9968	2.3611	3.9936	2.4274	1.3845	2.5883	0.1664	2.7576	0.0998
2.2848	1.9994	2.309	1.9969	2.3152	1.9968	2.3313	3.9936	2.3403	3.9936	2.3744	5.9905	2.4476	1.8637	2.6094	0.2196	2.7818	0.1331
2.2888	3.9988	2.309	3.9938	2.3285	3.9936	2.3421	5.9904	2.3527	5.9904	2.3908	7.9873	2.4525	1.9968	2.6314	0.2862	2.8047	0.1731
2.2935	5.998	2.313	5.9907	2.3356	5.9904	2.3508	7.9872	2.3623	7.9872	2.411	9.8909	2.473	2.5959	2.6528	0.3661	2.8264	0.2196
2.2981	7.9973	2.3177	7.9876	2.3394	7.9872	2.3583	9.984	2.3704	9.984	2.4116	9.9841	2.4931	3.3879	2.6739	0.4659	2.8484	0.2796
2.3025	9.9967	2.3223	9.9845	2.344	9.9841	2.3645	11.9808	2.3769	11.9808	2.4317	11.8344	2.5043	3.9936	2.6946	0.5924	2.8689	0.3528
2.3071	11.996	2.327	11.9813	2.3487	11.9809	2.3691	13.9776	2.3837	13.9776	2.4333	11.9809	2.5244	5.3315	2.7154	0.7654	2.889	0.446
2.3121	13.9954	2.3322	13.9782	2.353	13.9777	2.3744	15.9744	2.3921	15.9744	2.4534	13.6715	2.5356	5.9905	2.7356	0.9917	2.9098	0.5724
2.3161	15.9947	2.3372	15.975	2.358	15.9745	2.3784	17.9712	2.4042	17.9712	2.4569	13.9777	2.5558	7.0288	2.7557	1.2314	2.9303	0.7255
2.3211	17.9941	2.3425	17.9719	2.3626	17.9713	2.3828	19.9681	2.419	19.9681	2.477	15.6417	2.5756	7.9873	2.7759	1.5242	2.9504	0.9052
2.3263	19.9935	2.3474	19.9687	2.3676	19.9681	2.3871	21.9649	2.4355	21.9649	2.481	15.9745	2.5957	8.9657	2.796	1.877	2.9709	1.1382
2.331	21.9929	2.3527	21.9656	2.3719	21.9649	2.3921	23.9617	2.4534	23.9617	2.5012	17.8115	2.6159	9.9641	2.8019	1.9968	2.991	1.4244
2.3363	23.9923	2.3577	23.9624	2.3763	23.9617	2.3986	25.9585	2.473	25.9585	2.5027	17.9713	2.6162	9.9841	2.8221	2.4827	3.0112	1.7705
2.3418	25.9917	2.3626	25.9592	2.3812	25.9586	2.4082	27.9553	2.4925	27.9553	2.5192	19.9681	2.6364	11.0491	2.8422	3.0884	3.023	1.9968
2.3471	27.991	2.3676	27.9561	2.3852	27.9554	2.4209	29.9521	2.5111	29.9521	2.5337	21.9649	2.6531	11.9809	2.8624	3.8738	3.0434	2.4694
2.3521	29.9904	2.3725	29.9529	2.3902	29.9522	2.4348	31.9489	2.5254	31.9489	2.5533	23.9617	2.6733	13.2057	2.8652	3.9936	3.0636	3.0218
2.357	31.9898	2.3775	31.9498	2.3967	31.949	2.45	33.9457	2.5384	33.9457	2.5734	25.5458	2.6847	13.9778	2.8853	5.0186	3.0837	3.6808
2.362	33.9891	2.3831	33.9466	2.4051	33.9459	2.4668	35.9425	2.5545	35.9425	2.579	25.9585	2.7049	15.502	2.9027	5.9904	3.0921	3.9936
2.3676	35.9885	2.3887	35.9435	2.4162	35.9427	2.4844	37.9393	2.5747	37.6997	2.5992	27.323	2.7101	15.9746	2.9228	7.1885	3.1122	4.8256
2.3728	37.9878	2.3961	37.9403	2.429	37.9395	2.5021	39.9361	2.5775	37.9393	2.6081	27.9553	2.7294	17.9714	2.9368	7.9872	3.1324	5.6709
2.3784	39.9872	2.4051	39.9371	2.4426	39.9363	2.5179	41.9329	2.5979	39.4968	2.6283	29.3265	2.7495	19.3492	2.9569	9.1254	3.1398	5.9904
2.3846	41.9865	2.4166	41.934	2.4581	41.9331	2.531	43.9297	2.6035	39.9361	2.6376	29.9521	2.7591	19.9682	2.9712	9.984	3.16	6.8823
2.3918	43.9859	2.4293	43.9308	2.4739	43.9299	2.5434	45.9265	2.6236	41.3938	2.6578	31.3832	2.7793	21.2462	2.9913	11.1821	3.1801	7.7476
2.4007	45.9853	2.4429	45.9276	2.4906	45.9268	2.5601	47.9233	2.6308	41.9329	2.6652	31.9489	2.7901	21.9651	3.0053	11.9808	3.1857	7.9872
2.4116	47.9846	2.4569	47.9245	2.5071	47.9236	2.5802	49.787	2.6509	43.4438	2.6853	33.4931	2.8103	23.2564	3.0254	13.119	3.2059	8.8525
2.4231	49.9841	2.472	49.9213	2.5217	49.9204	2.5818	49.9201	2.6571	43.9297	2.6903	33.9458	2.8205	23.9619	3.0409	13.9776	3.226	9.6912
2.4361	51.9835	2.4872	51.9182	2.5334	51.9172	2.6019	51.5309	2.6773	45.5338	2.7105	35.7695	2.8407	25.3663	3.0611	15.1025	3.2328	9.984
2.4494	53.9828	2.5027	53.915	2.5465	53.914	2.6066	51.9169	2.6819	45.9265	2.712	35.9426	2.8484	25.9587	3.0763	15.9744	3.253	10.836
2.4631	55.9822	2.517	55.9119	2.5632	55.9108	2.6267	53.4944	2.7021	47.717	2.7284	37.9394	2.8686	27.6294	3.0964	17.279	3.2731	11.6747
2.4776	57.9816	2.5297	57.9087	2.5833	57.7945	2.632	53.9138	2.7039	47.9233	2.7486	39.7897	2.8723	27.9556	3.1063	17.9712	3.2803	11.9809
2.4922	59.9809	2.5421	59.9055	2.5846	57.9076	2.6522	55.5179	2.7225	49.9201	2.7504	39.9362	2.8912	29.9524	3.1265	19.3424	3.3004	12.8262
2.5065	61.9802	2.5576	61.9024	2.6047	59.6382	2.6568	55.9106	2.739	51.9169	2.7706	41.3606	2.911	31.9492	3.1364	19.9681	3.3206	13.6782
2.5192	63.9796	2.5768	63.8992	2.6081	59.9044	2.677	57.5945	2.7591	53.6209	2.7787	41.933	2.9312	33.946	3.1566	21.1994	3.3274	13.9777
2.5319	65.9789	2.597	65.7762	2.6283	61.5818	2.6804	57.9074	2.7632	53.9137	2.7988	43.3307	2.9513	35.6034	3.1696	21.9649	3.3475	14.8496
2.5455	67.9783	2.5982	65.896	2.6323	61.9012	2.7005	59.7844	2.7833	55.418	2.8072	43.9298	2.9554	35.9428	3.1897	23.0897	3.3677	15.7482
2.5613	69.9777	2.6184	67.6665	2.6528	63.5919	2.7018	59.9042	2.7901	55.9105	2.8273	45.3608	2.9755	37.5003	3.2065	23.9617	3.3727	15.9745
2.5799	71.977	2.6209	67.8928	2.6562	63.8981	2.7204	61.901	2.8103	57.3616	2.8348	45.9266	2.9805	37.9396	3.2266	24.9601	3.3928	16.9196
2.6001	73.9298	2.641	69.6566	2.6764	65.6752	2.7365	63.8978	2.8174	57.9074	2.8549	47.5307	3.0006	39.4505	3.2468	25.9319	3.413	17.9513
2.6004	73.9764	2.6435	69.8896	2.6785	65.8949	2.7566	65.7082	2.8376	59.4449	2.8596	47.9234	3.0081	39.9364	3.2474	25.9585	3.4133	17.9713
2.6205	75.8824	2.6636	71.7134	2.6987	67.8784	2.7588	65.8946	2.8431	59.9042	2.8797	49.8204	3.0282	41.1678	3.2676	26.9436	3.4334	19.0762
2.6218	75.9757	2.6652	71.8864	2.6987	67.8917	2.779	67.4721	2.8633	61.6214	2.8803	49.9202	3.0406	41.9333	3.2877	27.8821	3.4477	19.9681
2.6419	77.8885	2.6853	73.8034	2.7173	69.8885	2.7842	67.8914	2.8664	61.901	2.8974	51.917	3.0608	43.1447	3.2893	27.9553	3.4678	21.3725
2.6426	77.9751	2.686	73.8833	2.734	71.8853	2.8044	69.4356	2.8859	63.8978	2.916	53.9138	3.0732	43.9301	3.3094	28.8871	3.475	21.9649
2.6627	79.8612	2.7052	75.8801	2.7545	73.8023	2.8103	69.8882	2.903	65.8946	2.9352	55.9106	3.0933	45.3611	3.3296	29.8257	3.4951	23.9417
2.6636	79.9745	2.7238	77.8769	2.7554	73.8821	2.8304	71.4923	2.9213	67.8914	2.9554	57.7144	3.0995	45.9269	3.332	29.9521	3.4951	23.9617
2.6841	81.9739	2.7424	79.8737	2.7756	75.5461	2.8354	71.885	2.9402	69.8882	2.9578	57.9074	3.1197	47.6109	3.3522	30.8773	3.5134	25.9585
2.7036	83.9733	2.7625	81.571	2.7799	75.8789	2.8559	73.6156	2.9603	71.6787	2.978	59.5914	3.1237	47.9237	3.3723	31.8358	3.5336	27.3097
2.7225	85.9727	2.7656	81.8705	2.8	77.4764	2.8586	73.8818	2.9625	71.885	2.9817	59.9042	3.1439	49.3415	3.3745	31.9489	3.5432	27.9553
2.7427	87.9254	2.7858	83.4946	2.805	77.8757	2.8788	75.852	2.9827	73.5956	3.0019	61.5616	3.1519	49.9205	3.3947	32.954	3.5633	29.2532
2.743	87.9721	2.7901	83.8674	2.8252	79.4599	2.8788	75.8786	2.9858	73.8818	3.0071	61.901	3.1721	51.2584	3.4133	33.9457	3.5748	29.9521
2.7632	89.6915	2.8103	85.5047	2.8298	79.8725	2.8965	77.8754	3.0059	75.4992	3.0273	63.1923	3.1829	51.9174	3.4334	35.1039	3.5949	31.1968
2.7663	89.9714	2.8143	85.8642	2.85	81.5366	2.9141	79.8722	3.0112	75.8786	3.0388	63.8978	3.2031	53.0223	3.4461	35.9425	3.6073	31.9489
2.7864	91.6509	2.8345	87.5615	2.8537	81.8694	2.9324	81.869	3.0313	77.1765	3.0592	65.1492	3.2201	53.9142	3.4663	37.3803	3.6275	33.1337
2.7898	91.9708	2.8376	87.861	2.8738	83.7397	2.9526	83.786	3.0422	77.8754	3.0707	65.8947	3.2403	54.9126	3.4728	37.9394	3.6408	33.9457
2.81	93.6235	2.8577	89.6515	2.8748	83.8662	2.9532	83.8658	3.0623	79.1534	3.0908	67.2658	3.2604	55.911	3.492	39.9362	3.661	35.1438
2.814	93.9701	2.8596	89.8578	2.8927	85.863	2.9734	85.5831	3.0732	79.8722	3.0977	67.8915	3.2806	56.8695	3.5035	41.933	3.6746	35.9425
2.8342	95.7229	2.8797	91.8413	2.9107	87.8598	2.9765	85.8626	3.0933	81.2966	3.1178	69.7019	3.3007	57.8413	3.5177	43.9298	3.6948	37.1872
2.8366	95.9694	2.8797	91.8546	2.9287	89.8566	2.9966	87.6065	3.0998	81.869	3.12	69.8883	3.3023	57.9079	3.5379	45.6271	3.7062	37.9393
2.8568	97.7622	2.8977	93.8514	2.9485	91.8534	2.9997	87.8594	3.12	83.7194	3.1401	71.4058	3.3224	58.8397	3.5413	45.9266	3.7264	39.3637
2.8586	97.9688	2.9166	95.8482	2.9687	93.6172	3.0202	89.2905	3.1218	83.8658	3.1467	71.8851	3.3426	59.7782	3.5615	47.5906	3.7344	39.9362
2.8788	99.9416	2.9365	97.8451	2.9712	93.8502	3.0285	89.8562	3.142	85.4167	3.1668	73.3561	3.3451	59.9047	3.5658	47.9234	3.7546	41.2075
2.8788	99.9682	2.9566	99.7287	2.9913	95.5874	3.0487	91.1741	3.1479	85.8626	3.1749	73.8819	3.3652	60.8432	3.5859	49.3478	3.7676	41.933
2.8983	101.968	2.9578	99.8419	2.9941	95.847	3.0592	91.853	3.168	87.3469	3.195	75.0667	3.3854	61.815	3.5943	49.9202	3.7878	42.8582
2.9179	103.967	2.978	101.572	3.0143	97.3646	3.0794	93.2242	3.1755	87.8594	3.2099	75.8787	3.3869	61.9016	3.6145	51.2248	3.8079	43.6502
2.938	105.893	2.9811	101.839	3.0211	97.8438	3.0877	93.8499	3.1956	89.0509	3.23	76.9237	3.4071	62.9466	3.625	51.917	3.8157	43.9298
2.9386	105.966	3.0013	103.496	3.0412	99.2216	3.1079	95.5605	3.2099	89.8562	3.2493	77.8755	3.4247	63.8984	3.6452	53.215	3.8358	44.5887
2.9588	107.766	3.0059	103.835	3.0502	99.8406	3.1107	95.8467	3.23	90.9146	3.2694	78.8739	3.4449	65.1165	3.6557	53.9138	3.856	45.1811
2.9609	107.966	3.0261	105.306	3.0704	101.192	3.1308	97.5173	3.2486	91.853	3.2896	79.8523	3.4567	65.8952	3.6759	55.1985	3.8761	45.7269
2.9811	109.685	3.0335	105.832	3.0794	101.837	3.1349	97.8435	3.2688	92.8581	3.2899	79.8723	3.4768	67.4395	3.6861	55.9106	3.8839	45.9266
2.9842	109.965	3.0536	107.223	3.0995	103.402	3.155	99.3544	3.289	93.8432	3.31	80.8108	3.4818	67.8921	3.7062	57.3483	3.904	46.4258
3.0044	111.558	3.0623	107.829	3.1039	103.834	3.1615	99.8403	3.289	93.8499	3.3302	81.7626	3.4985	69.8889	3.7127	57.9075	3.9242	46.9117
3.0093	111.964	3.0825	109.234	3.124	105.578	3.1817	101.205	3.3091	94.8017	3.3327	81.8691	3.506	71.8857	3.7329	59.5515	3.9443	47.3776
3.0295	113.424	3.0899	109.826	3.1268	105.831	3.1922	101.837	3.3293	95.7668	3.3528	82.8209	3.519	73.8825	3.7372	59.9043	3.9645	47.8435
3.0369	113.964	3.1101	111.483	3.147	107.315	3.2124	102.975	3.3308	95.8467	3.373	83.7927	3.5391	75.6397	3.7574	61.3287	3.9679	47.9234
3.0571	115.41	3.1141	111.823	3.1538	107.828	3.2285	103.834	3.351	96.7985	3.3745	83.8659	3.5416	75.8793	3.7667	61.9011	3.988	48.376
3.0648	115.963	3.1343	113.447	3.1739	109.279	3.2486	104.859	3.3711	97.7769	3.3947	84.8776	3.5587	77.8762	3.7868	62.9262	4.0001	48.6556
3.085	117.436	3.1392	113.82	3.1823	109.825	3.2676	105.831	3.3727	97.8435	3.413	85.8627	3.5776	79.873	3.8073	63.8181	--	--
3.0918	117.962	3.1594	115.29	3.2025	111.016	3.2877	106.829	3.3928	98.8352	3.4331	86.9876	3.5977	81.3905	3.8092	63.8979	--	--
3.1119	119.609	3.1668	115.816	3.2167	111.821	3.3079	107.814	3.4117	99.8403	3.4468	87.8595	3.6046	81.8698	3.8293	64.6301	2.9005	0
3.1163	119.962	3.187	117.101	3.2369	112.906	3.3079	107.828	3.4319	100.985	3.4669	89.2506	3.6247	83.2609	3.8495	65.2558	2.8025	1.5976
3.1364	121.541	3.1987	117.813	3.2548	113.818	3.328	108.779	3.4452	101.837	3.4743	89.8563	3.6337	83.8666	3.8699	65.8216	2.7625	2.3964
3.142	121.961	3.2189	118.958	3.275	114.857	3.3482	109.731	3.4654	103.228	3.4945	91.8265	3.6538	85.2178	3.8724	65.8948	2.7359	3.1952
3.1622	123.36	3.2344	119.81	3.2942	115.815	3.3503	109.824	3.4731	103.834	3.4948	91.8532	3.6631	85.8634	3.8926	66.4073	2.7136	3.9941
3.1708	123.96	3.2545	120.855	3.3144	116.8	3.3705	110.73	3.4933	105.757	3.5044	93.85	3.6833	87.2479	3.9127	66.8932	2.6925	4.7929
3.191	125.253	3.2728	121.807	3.3345	117.779	3.3906	111.801	3.4942	105.831	3.5122	95.8468	3.6914	87.8602	3.9329	67.3658	2.6562	6.3905
3.2028	125.96	3.293	122.845	3.3351	117.812	3.3909	111.821	3.505	107.828	3.5323	97.797	3.7115	89.5376	3.953	67.8383	2.6218	7.9881
3.2232	127.112	3.3122	123.804	3.3553	118.797	3.4111	112.919	3.5119	109.824	3.5326	97.8436	3.7149	89.8571	3.9555	67.8916	2.5905	9.5857
3.2381	127.959	3.3327	124.802	3.3754	119.789	3.4266	113.818	3.5305	111.821	3.5528	99.8071	3.7351	91.7208	3.9756	68.3508	2.5607	11.1834
3.2583	129.032	3.3525	125.8	3.3758	119.809	3.4468	115.089	3.5506	113.751	3.5528	99.8404	3.7363	91.8539	3.9958	68.7968	2.5344	12.781
3.2756	129.958	3.3727	126.812	3.3959	120.847	3.4573	115.815	3.5509	113.818	3.568	101.837	3.7565	93.3848	4.0001	68.8966	2.5093	14.3786
3.2958	130.998	3.3913	127.797	3.4136	121.805	3.4774	117.439	3.5661	115.815	3.5866	103.834	3.7636	93.8507	--	--	2.4863	15.9762
3.3144	131.957	3.4114	128.895	3.4337	122.99	3.4815	117.811	3.5838	117.811	3.6067	105.352	3.7837	94.9889	--	--	2.4643	17.5738
3.3345	132.983	3.4266	129.794	3.4461	123.802	3.4991	119.808	3.6039	119.436	3.6135	105.831	3.8017	95.8475	3.1172	0	2.4435	19.1715
3.3531	133.957	3.4468	131.112	3.4663	125.24	3.5072	121.805	3.6086	119.808	3.6337	107.242	3.8219	96.6662	2.9997	1.0651	2.4144	21.5679
3.3733	134.989	3.4567	131.791	3.4731	125.799	3.5187	123.802	3.6287	121.219	3.6421	107.828	3.842	97.3518	2.9681	1.5977	2.3852	23.9643
3.3909	135.956	3.4768	133.462	3.4933	127.789	3.5388	125.652	3.6368	121.805	3.6622	109.199	3.8581	97.8443	2.943	2.6629	2.3651	25.5619
3.4111	137.082	3.4802	133.788	3.4933	127.796	3.5404	125.799	3.6569	123.203	3.6709	109.824	3.8783	98.3768	2.9185	4.2606	2.3344	27.9584
3.4257	137.955	3.4985	135.785	3.5057	129.793	3.558	127.796	3.6653	123.802	3.691	111.275	3.8984	98.8826	2.8955	5.8583	2.3133	29.556
3.4458	139.288	3.5091	137.781	3.5143	131.79	3.5739	129.792	3.6855	125.226	3.6976	111.821	3.9186	99.3619	2.8723	7.4559	2.2904	31.1536
3.4554	139.954	3.527	139.778	3.5345	133.78	3.594	131.703	3.6926	125.799	3.7177	113.692	3.9388	99.8411	2.8484	9.0535	2.2674	32.7512
3.4756	141.56	3.5472	141.609	3.5345	133.786	3.5949	131.789	3.7127	127.556	3.7186	113.818	3.9589	100.307	2.8236	10.6512	2.2423	34.3489
3.4802	141.953	3.5491	141.775	3.5537	135.783	3.6151	133.313	3.7152	127.796	3.7388	115.735	3.9794	100.78	2.7985	12.2489	2.2166	35.9465
3.4988	143.952	3.5673	143.772	3.5704	137.78	3.6216	133.786	3.7351	129.792	3.7397	115.815	3.9995	101.246	2.7731	13.8466	2.1893	37.5441
3.5128	145.951	3.5872	145.769	3.5906	139.743	3.6418	135.23	3.7552	131.47	3.7602	117.366	4.0001	101.259	2.7489	15.4444	2.1608	39.1417
3.5332	147.817	3.6073	147.379	3.5909	139.777	3.6495	135.783	3.7593	131.789	3.7667	117.812	--	--	2.7247	17.0421	2.1316	40.7393
3.5348	147.95	3.6123	147.765	3.6111	141.381	3.6697	137.181	3.7794	133.054	3.7868	118.957	--	--	2.7021	18.6397	2.1013	42.337
3.5549	149.782	3.6325	149.223	3.6163	141.774	3.678	137.78	3.7927	133.786	3.8039	119.808	3.4322	0	2.681	20.2374	2.07	43.9346
3.5568	149.949	3.6399	149.762	3.6365	143.205	3.6982	139.304	3.8129	134.744	3.824	120.641	3.3063	0.5325	2.6602	21.8351	2.0374	45.5322
3.577	151.915	3.66	151.127	3.6445	143.77	3.7034	139.776	3.833	135.55	3.8442	121.359	3.2322	0.7987	2.6345	23.9654	2.0055	47.1298
3.5773	151.948	3.6693	151.759	3.6647	145.175	3.7236	141.633	3.8395	135.783	3.8588	121.805	3.1935	1.065	2.6103	26.0957	1.9884	47.9286
3.5974	153.674	3.6898	153.144	3.6731	145.767	3.7248	141.773	3.8597	136.448	3.8789	122.351	3.169	1.5974	2.5864	28.2259
3.6005	153.947	3.6985	153.756	3.6932	147.185	3.745	143.617	3.8798	137.027	3.8991	122.87	3.1482	4.5261	2.5632	30.3562
3.6207	155.453	3.7186	155.274	3.7007	147.764	3.7465	143.77	3.9	137.567	3.9192	123.356	3.1265	7.721	2.5403	32.4865
3.6275	155.946	3.7245	155.753	3.7211	149.475	3.7667	145.268	3.9081	137.78	3.9378	123.802	3.1054	10.1171	2.5164	34.6168
3.6476	157.345	3.7447	157.383	3.7239	149.761	3.7744	145.767	3.9282	138.279	3.958	124.275	3.0831	12.2471	2.491	36.7468
3.6563	157.945	3.749	157.75	3.7441	151.584	3.7946	146.925	3.9484	138.771	3.9781	124.747	3.0605	14.1108	2.4646	38.877
3.6765	159.244	3.7692	159.161	3.7462	151.757	3.8116	147.764	3.9685	139.257	3.9983	125.213	3.0391	15.7082	2.4435	40.4747
3.687	159.944	3.7779	159.746	3.7664	153.242	3.8318	148.589	3.9887	139.743	4.0001	125.26	3.0164	17.3056	2.4224	42.0722
3.7072	161.243	3.798	160.885	3.7738	153.754	3.8519	149.301	3.9902	139.776	--	--	2.9963	18.6368	2.3998	43.6699
3.7174	161.943	3.8151	161.743	3.794	154.952	3.8665	149.76	4.0001	140.009	--	--	2.9761	19.9681	2.3763	45.2676
3.7375	163.336	3.8352	162.662	3.8092	155.751	3.8867	150.346	--	--	3.6523	0	2.9557	21.2993	2.3524	46.8651
3.7459	163.942	3.8554	163.481	3.8293	156.67	3.9068	150.899	--	--	3.55	0.2664	2.9355	22.6305	2.327	48.4628
3.7661	165.308	3.8622	163.74	3.8495	157.462	3.927	151.424	3.8082	0	3.4867	0.3996	2.9123	24.2279	2.3015	50.0605
3.7763	165.941	3.8823	164.452	3.8572	157.748	3.9403	151.757	3.7385	0.1331	3.4396	0.5327	2.8893	25.8253	2.2755	51.6582
3.7965	167.101	3.9025	165.118	3.8777	158.447	3.9605	152.276	3.6892	0.1997	3.4027	0.666	2.8683	27.4228	2.2482	53.2559
3.8126	167.94	3.922	165.737	3.8978	159.086	3.9806	152.776	3.6532	0.2663	3.372	0.7991	2.8478	29.0202	2.2209	54.8537
3.8327	168.893	3.9422	166.329	3.918	159.691	4.0001	153.248	3.6244	0.3328	3.3491	0.9322	2.8255	30.8839	2.193	56.4514
3.8529	169.773	3.9623	166.908	3.9198	159.745	--	--	3.5996	0.3994	3.3181	1.1985	2.8038	32.7476	2.1654	58.0491
3.8572	169.94	3.9825	167.447	3.9406	160.317	--	--	3.5791	0.466	3.2979	1.5981	2.7836	34.6113	2.1369	59.6467
3.8777	170.732	3.993	167.734	3.9608	160.863	3.9143	0	3.5447	0.5991	3.2775	5.3266	2.761	36.7412	2.1093	61.2443
3.8978	171.465	4.0001	167.913	3.9809	161.382	3.878	0.0532	3.5168	0.7323	3.257	9.4546	2.7393	38.8711	2.082	62.842
3.9118	171.939	--	--	3.9955	161.742	3.851	0.0798	3.4933	0.8654	3.2369	12.5182	2.7179	41.0011	2.0551	64.4397
3.9319	172.598	--	--	4.0001	161.861	3.8287	0.1065	3.466	1.0651	3.2167	14.7823	2.6968	43.131	2.029	66.0374
3.9521	173.218	3.9685	0	--	--	3.7961	0.1597	3.4452	1.2648	3.1966	16.6469	2.6745	45.2609	2.0033	67.635
3.9722	173.811	3.9443	0.0266	--	--	3.7713	0.2129	3.425	1.5311	3.1761	18.2451	2.654	47.1246	1.9949	68.1676
3.9766	173.938	3.9233	0.0799	3.9496	0	3.7428	0.2928	3.4037	2.0636	3.1553	19.7101	2.6339	48.9883
3.9967	174.497	3.9028	0.1864	3.9285	0.0266	3.7214	0.3726	3.3832	4.327	3.1336	21.175	2.6122	50.852
4.0001	174.591	3.8826	0.3261	3.9006	0.0532	3.6972	0.4791	3.363	8.7871	3.1132	22.5066	2.5902	52.7157
--	--	3.8622	0.4992	3.8749	0.0931	3.6734	0.6121	3.3429	12.515	3.0927	23.8383	2.5672	54.5793
--	--	3.842	0.6989	3.8532	0.1463	3.6532	0.7452	3.3224	15.5106	3.0726	25.1698	2.5471	56.1768
3.98	0	3.8219	0.9252	3.8312	0.2262	3.6325	0.9049	3.3023	17.5742	3.0521	26.5015	2.526	57.7742
3.9598	0.0511	3.8017	1.1781	3.8098	0.3326	3.612	1.0912	3.2812	19.305	3.0304	27.9665	2.5043	59.3717
3.9397	0.1629	3.7816	1.4577	3.7887	0.4656	3.5918	1.3042	3.2722	19.9707	3.0099	29.4313	2.4829	60.9691
3.9195	0.3163	3.7614	1.7772	3.7676	0.6252	3.5711	1.5703	3.2511	21.4352	2.9895	30.8963	2.4609	62.5666
3.8994	0.4952	3.7487	1.9968	3.7472	0.8115	3.55	1.8897	3.2307	22.7666	2.9684	32.4941	2.4386	64.164
3.8792	0.7125	3.7282	2.3829	3.7264	1.0243	3.5292	2.2889	3.2105	24.0314	2.9473	34.2253	2.4162	65.7614
3.8591	0.9521	3.7081	2.8155	3.7056	1.2771	3.5084	2.8478	3.1901	25.3628	2.9265	35.9564	2.3936	67.3589
3.8585	0.9585	3.6879	3.308	3.6848	1.5565	3.4883	3.7261	3.1693	26.6942	2.9051	37.8206	2.371	68.9563
3.8383	1.2268	3.6678	3.8605	3.6644	1.8757	3.4678	5.4295	3.1491	28.0256	2.885	39.6852	2.348	70.5538
3.8182	1.5335	3.6635	3.9936	3.6436	2.2482	3.4505	7.9846	3.129	29.3569	2.8822	39.9515	2.3254	72.1512
3.798	1.8626	3.6433	4.6326	3.6232	2.6739	3.4303	11.4978	3.1079	30.7549	2.8614	41.9491	2.3022	73.7487
3.7952	1.9169	3.6232	5.3647	3.6027	3.1662	3.4102	14.8779	3.0874	32.2194	2.8404	44.0799	2.2798	75.3461
3.7751	2.2907	3.6073	5.9904	3.5825	3.7249	3.403	15.9692	3.0667	33.6839	2.8199	46.2103	2.2578	76.9436
3.7549	2.722	3.5872	6.869	3.5742	3.9909	3.3829	18.3113	3.0465	35.215	2.7991	48.4743	2.2361	78.541
3.7484	2.8754	3.567	7.8142	3.554	4.7226	3.3627	20.0945	3.0261	36.8127	2.7787	50.6049	2.2191	79.8722
3.7282	3.3706	3.5639	7.9872	3.5339	5.6538	3.3426	21.5584	3.0053	38.4769	2.7573	52.7354	2.1986	81.4696
3.7115	3.8339	3.5438	9.0588	3.5137	6.8511	3.3224	22.9424	2.9882	39.9414	2.7368	54.7326	2.1785	83.0671
3.6914	4.4569	3.5286	9.984	3.4985	7.9819	3.3069	23.9538	2.9678	41.7388	2.716	56.5968	2.1561	84.9308
3.6814	4.7923	3.5084	11.3618	3.4784	9.9907	3.2865	25.2579	2.9473	43.6027	2.6959	58.4609	2.1347	86.7945
3.6613	5.5144	3.5001	11.9808	3.4623	11.9728	3.266	26.5887	2.9268	45.5332	2.6757	60.1922	2.114	88.6581
3.6551	5.7508	3.4799	13.5849	3.4421	14.7266	3.2459	27.9195	2.9061	47.5969	2.6556	61.9232	2.092	90.7881
3.6349	6.5719	3.4756	13.9776	3.4331	15.9638	3.2257	29.2502	2.8856	49.7271	2.6348	63.6543	2.0712	92.918
3.6315	6.7093	3.4554	15.9278	3.4126	18.3983	3.2056	30.6342	2.8655	51.8573	2.6134	65.3856	2.0504	95.0479
3.6114	7.6102	3.4551	15.9744	3.3962	19.9547	3.1863	31.9384	2.8453	53.9209	2.593	66.9838	2.0293	97.1778
3.6104	7.6677	3.435	17.9712	3.3761	21.4979	3.1662	33.3224	2.8249	55.918	2.5722	68.5817	2.0076	99.3078
3.5906	8.6262	3.4148	19.7684	3.3559	22.908	3.146	34.7862	2.8044	57.8485	2.5514	70.18	1.9986	100.106
3.5723	9.5847	3.4123	19.968	3.3404	23.9457	3.1259	36.2766	2.7842	59.7124	2.5303	71.7778
3.5546	10.5431	3.3922	21.4656	3.3203	25.2361	3.1057	37.8469	2.7824	59.9121	2.5099	73.3758
3.5382	11.5016	3.3851	21.9648	3.3001	26.5797	3.0856	39.4971	2.7619	61.7095	2.4891	74.9741
3.5227	12.4601	3.3649	23.3094	3.28	27.8701	3.0806	39.9229	2.7411	63.5069	2.4686	76.572
3.5081	13.4185	3.355	23.9617	3.279	27.9366	3.0605	41.6529	2.721	65.3042	2.4482	78.1698
3.4942	14.377	3.3348	25.233	3.2589	29.2936	3.0403	43.4362	2.7008	67.035	2.4271	79.7675
3.4805	15.3355	3.324	25.9585	3.2387	30.6239	3.0202	45.2726	2.6801	68.7658	2.4255	79.9006
3.4675	16.2939	3.3038	27.263	3.2198	31.9276	3	47.1889	2.6599	70.3635	2.4048	81.6318
3.4554	17.2524	3.2933	27.9553	3.1997	33.3244	2.9929	47.9075	2.6398	71.8946	2.3843	83.2297
3.443	18.2109	3.2731	29.2665	3.1795	34.7479	2.9727	49.9037	2.6193	73.4922	2.3635	84.8275
3.4303	19.1693	3.2632	29.9521	3.1634	35.9185	2.9526	52.0329	2.5992	75.0233	2.3434	86.4256
3.417	20.1278	3.2431	31.2966	3.1432	37.4484	2.9324	54.1621	2.5787	76.621	2.3229	88.1565
3.403	21.0863	3.2335	31.9489	3.1231	39.0182	2.9157	55.8921	2.5582	78.2186	2.3022	90.0205
3.3888	22.0447	3.2133	33.3267	3.1122	39.9095	2.8955	57.8616	2.5381	79.7497	2.2817	92.0179
3.3739	23.0032	3.2046	33.9457	3.0921	41.5458	2.8754	59.8578	2.5365	79.8829	2.2609	94.0155
3.359	23.9617	3.1845	35.3634	3.0719	43.3018	2.8552	61.7475	2.5158	81.5471	2.2398	96.146
3.3438	24.9201	3.1764	35.9425	3.0651	43.9004	2.8351	63.5839	2.4956	83.1447	2.2197	98.2765
3.3289	25.8786	3.1563	37.4334	3.045	45.7097	2.832	63.8767	2.4751	84.809	2.1992	100.54
3.3138	26.8371	3.1501	37.9393	3.0248	47.5987	2.8118	65.7132	2.4544	86.5398	2.1778	103.07
3.2989	27.7955	3.1299	39.4901	3.0217	47.8914	2.7917	67.5496	2.4342	88.204	2.1574	105.866
3.2837	28.754	3.1243	39.9361	3.0016	49.7937	2.7715	69.3595	2.4131	89.8682	2.1366	109.062
3.2688	29.7125	3.1042	41.6067	2.9814	51.7759	2.7514	71.0895	2.3927	91.5324	2.1155	112.257
3.2539	30.6709	3.1001	41.9329	2.9805	51.8823	2.7418	71.8613	2.3722	93.2632	2.0948	115.32
3.2393	31.6294	3.08	43.6834	2.9603	53.9044	2.7216	73.5115	2.3518	95.2603	2.0746	117.85
3.2251	32.5879	3.0769	43.9297	2.9411	55.8733	2.7015	75.135	2.3313	97.5902	2.0566	119.848
3.2108	33.5463	3.0567	45.7202	2.921	57.8953	2.6813	76.7585	2.3108	99.8536	2.0362	121.845
3.1972	34.5048	3.0543	45.9265	2.9017	59.8642	2.6609	78.3821	2.2907	101.984	2.0151	123.709
3.1835	35.4633	3.0341	47.7303	2.8816	61.8464	2.6432	79.8459	2.2705	104.114	1.9986	124.907
3.1702	36.4217	3.0323	47.9233	2.8614	63.802	2.6227	81.4694	2.2504	106.51
3.1572	37.3802	3.0121	49.7337	2.8608	63.8552	2.6026	83.1462	2.2302	109.173
3.1445	38.3387	3.0102	49.9201	2.8407	65.691	2.5824	84.7963	2.2098	112.169
3.1318	39.2971	2.9901	51.7705	2.8205	67.5667	2.562	86.4731	2.1896	115.963
3.1197	40.2556	2.9885	51.9169	2.8174	67.8461	2.5468	87.8305	2.1726	119.824
3.1076	41.2141	2.9684	53.8405	2.7973	69.7086	2.5266	89.6137	2.1524	124.018
3.0961	42.1725	2.9678	53.9137	2.7771	71.4513	2.5065	91.3703	2.1316	127.613
3.0843	43.131	2.9476	55.8772	2.7725	71.8371	2.4863	93.1003	2.1115	130.475
3.0732	44.0895	2.9473	55.9105	2.7523	73.5665	2.4662	94.8303	2.091	132.872
3.062	45.0479	2.9272	57.8874	2.7322	75.2161	2.455	95.8151	2.0709	134.935
3.0509	46.0064	2.9268	57.9073	2.7247	75.828	2.4348	97.7314	2.0501	136.666
3.04	46.9649	2.907	59.9041	2.7046	77.4776	2.4147	100.073	2.0293	138.197
3.0285	47.9233	2.8869	61.8477	2.6844	79.0873	2.3945	102.549	2.0089	139.529
3.0177	48.8818	2.8865	61.9009	2.6754	79.819	2.3834	103.8	2.0042	139.795
3.0062	49.8403	2.8664	63.7646	2.6553	81.4552	2.3632	105.929	1.9996	140.061
2.9957	50.7987	2.8652	63.8977	2.6351	83.1447	2.3428	108.191
2.9848	51.7572	2.845	65.7481	2.6274	83.8099	2.3226	110.666
2.974	52.7157	2.8431	65.8945	2.6072	85.4994	2.3142	111.784
2.9637	53.6741	2.823	67.7449	2.5871	87.282	2.2941	114.632
2.9535	54.6326	2.8214	67.8914	2.5815	87.8008	2.2739	117.666
2.943	55.5911	2.8013	69.6685	2.5613	89.6234	2.2619	119.769
2.933	56.5495	2.7991	69.8882	2.5412	91.5523	2.2417	124.107
2.9228	57.508	2.779	71.5854	2.539	91.7918	2.2228	127.754
2.9123	58.4665	2.7759	71.885	2.5189	93.5744	2.2026	131.107
2.902	59.4249	2.7557	73.5423	2.4987	95.4103	2.1825	134.114
2.8918	60.3834	2.752	73.8818	2.4947	95.7827	2.1713	135.738
2.881	61.3419	2.7318	75.5258	2.4745	97.725	2.1512	138.586
2.8704	62.3003	2.7278	75.8786	2.4562	99.7737	2.131	141.833
2.8599	63.2588	2.7077	77.516	2.4361	102.448	2.1183	143.723
2.849	64.2173	2.7036	77.8754	2.4262	103.765	2.0982	146.171
2.8382	65.1757	2.6835	79.5194	2.406	106.159	2.078	148.274
2.827	66.1342	2.6791	79.8722	2.3927	107.756	2.0579	150.004
2.8162	67.0926	2.659	81.5562	2.3725	110.336	2.0377	151.468
2.805	68.0511	2.6553	81.869	2.3629	111.746	2.0343	151.707
2.7935	69.0096	2.6351	83.5596	2.3428	114.82	2.0141	152.958
2.7824	69.968	2.6314	83.8658	2.3375	115.737	1.9999	153.73
2.7706	70.9265	2.6112	85.5964	2.3173	119.156
2.7594	71.885	2.6081	85.8626	2.3146	119.728
2.7477	72.8434	2.588	87.6597	2.2978	123.719
2.7359	73.8019	2.5861	87.8594	2.2848	127.71
2.7241	74.7604	2.566	89.7431	2.2708	131.701
2.7126	75.7188	2.5647	89.8562	2.2544	135.692
2.7008	76.6773	2.5446	91.7399	2.2343	139.643
2.6894	77.6358	2.5434	91.853	2.2343	139.683
2.6773	78.5942	2.5232	93.7633	2.2141	142.783
2.6658	79.5527	2.522	93.8498	2.2076	143.674
2.654	80.5112	2.5018	95.8466	2.1875	146.109
2.6429	81.4696	2.4829	97.8434	2.1719	147.665
2.6311	82.4281	2.4668	99.8402	2.1518	149.434
2.6199	83.3866	2.4519	101.837	2.1323	151.656
2.6088	84.345	2.4367	103.834	2.1121	153.731
2.5982	85.3035	2.4209	105.831	2.0938	155.647
2.588	86.262	2.406	107.828	2.0737	157.376
2.5775	87.2204	2.3921	109.824	2.0532	158.933
2.5675	88.1789	2.3787	111.821	2.043	159.638
2.5573	89.1374	2.367	113.818	2.0228	160.915
2.5474	90.0958	2.3555	115.815	2.0027	162.032
2.5372	91.0543	2.3449	117.811	1.9999	162.166
2.5272	92.0128	2.3347	119.808
2.5173	92.9712	2.3266	121.805
2.508	93.9297	2.3204	123.802
2.4987	94.8882	2.3146	125.799
2.49	95.8466	2.309	127.796
2.482	96.8051	2.3034	129.792
2.4742	97.7636	2.2981	131.789
2.4671	98.722	2.2919	133.786
2.4596	99.6805	2.2854	135.783
2.4522	100.639	2.2786	137.78
2.4451	101.597	2.2708	139.776
2.4373	102.556	2.2625	141.773
2.4302	103.514	2.2538	143.77
2.4231	104.473	2.2445	145.767
2.4159	105.431	2.2346	147.764
2.4094	106.39	2.2225	149.76
2.4029	107.348	2.2088	151.757
2.3967	108.307	2.1906	153.754
2.3908	109.265	2.1704	155.425
2.3852	110.224	2.1664	155.751
2.3794	111.182	2.1462	157.175
2.3738	112.141	2.14	157.748
2.3688	113.099	2.1217	159.744
2.3635	114.058	2.1022	161.741
2.3583	115.016	2.082	163.532
2.3536	115.974	2.0796	163.738
2.3487	116.933	2.0594	165.229
2.3446	117.891	2.052	165.735
2.3403	118.85	2.0318	166.993
2.3366	119.808	2.0185	167.732
2.3332	120.767	1.9999	168.717
2.3301	121.725
2.327	122.684
2.3242	123.642
2.3217	124.601
2.3189	125.559
2.3164	126.518
2.3139	127.476
2.3111	128.435
2.3087	129.393
2.3062	130.351
2.3031	131.31
2.3003	132.268
2.2978	133.227
2.2947	134.185
2.2916	135.144
2.2885	136.102
2.2851	137.061
2.282	138.019
2.2786	138.978
2.2752	139.936
2.2718	140.895
2.2684	141.853
2.2646	142.811
2.2612	143.77
2.2572	144.728
2.2535	145.687
2.2498	146.645
2.2457	147.604
2.2417	148.562
2.2374	149.521
2.233	150.479
2.2284	151.438
2.2228	152.396
2.2169	153.355
2.211	154.313
2.2045	155.272
2.1971	156.23
2.1896	157.189
2.1812	158.147
2.1726	159.105
2.1645	160.064
2.1583	161.022
2.1515	161.981
2.1453	162.939
2.1378	163.898
2.1279	164.856
2.1186	165.815
2.1096	166.773
2.1003	167.732
2.0913	168.69
2.0842	169.649
2.0749	170.607
2.0634	171.565
2.0504	172.524
2.0402	173.482
2.0284	174.441
2.012	175.399
1.9999	176.147
