# Supplementary material for: Engineering Na+-layer spacings to stabilize Mn-based layered cathodes for sodium-ion batteries
Source: Nat Commun. 2021 Aug 12;12:4903. doi: 10.1038/s41467-021-25074-9 (PMC8360981; doi:10.1038/s41467-021-25074-9)
Supplement: Supplementary file 2 — Source Data [file 41467_2021_25074_MOESM2_ESM.zip › Figure 7.xlsx]

## Sheet: Figure 7c
Fe0.1	Fe0.1	Fe0.1	Fe0.1	Zn 0.1		Zn 0.1
电压/V	--	电压/V	--	电压(V)	--	电压(V)	--
2.2641	0.11348	3.8683	0.11348	2.2343	0	3.896	0
2.2958	0.11348	3.8434	0.11348	2.2671	0.06729	3.8662	0.06729
2.3162	0.22695	3.8181	0.22695	2.2984	0.13469	3.8358	0.13469
2.324	0.22695	3.7943	0.22695	2.3217	0.30298	3.8116	0.23569
2.3307	0.34043	3.782	0.34043	2.3425	0.57236	3.7899	0.37038
2.3333	0.4539	3.769	0.4539	2.3626	1.07743	3.7667	0.57236
2.3374	0.4539	3.7567	0.4539	2.3831	1.98648	3.7444	0.80805
2.3385	0.56738	3.7463	0.56738	2.4032	6.4309	3.7233	1.07743
2.3411	0.68085	3.7374	0.68085	2.402	10.101	3.7028	1.38052
2.3419	0.68085	3.7288	0.68085	2.4221	17.946	3.6811	1.75089
2.3426	0.79433	3.7206	0.79433	2.4317	20.2019	3.6607	2.15497
2.3438	0.9078	3.7128	0.9078	2.4519	23.7035	3.6399	2.62634
2.3438	0.9078	3.7035	0.9078	2.472	26.4982	3.6194	3.16501
2.3449	1.02128	3.6983	1.02128	2.4922	28.956	3.599	3.77107
2.3452	1.13475	3.6916	1.13475	2.5037	30.3028	3.5788	4.47813
2.3456	1.13475	3.6845	1.13475	2.5238	32.7271	3.5584	5.28628
2.3467	1.24823	3.6782	1.24823	2.544	35.0504	3.5382	6.22902
2.3482	1.3617	3.6726	1.3617	2.5641	37.6092	3.5181	7.30645
2.3478	1.3617	3.6685	1.3617	2.5843	39.8314	3.4979	8.55228
2.3464	1.47518	3.6633	1.47518	2.5895	40.4038	3.4778	10.0338
2.3464	1.58865	3.66	1.58865	2.6097	42.2557	3.4771	10.1011
2.3456	1.58865	3.6536	1.58865	2.6298	44.0065	3.457	11.852
2.3467	1.70213	3.6477	1.70213	2.65	45.7573	3.4368	13.8386
2.3456	1.8156	3.6447	1.8156	2.6705	47.4408	3.4167	15.7577
2.346	1.8156	3.6406	1.8156	2.6909	49.1917	3.3965	17.4075
2.346	1.92908	3.635	1.92908	2.7061	50.5048	3.3764	18.788
2.346	2.04255	3.631	2.04255	2.7263	52.2556	3.3562	20.0675
2.3456	2.04255	3.6265	2.04255	2.7467	54.1411	3.3541	20.2022
2.3449	2.15603	3.6228	2.15603	2.7669	56.0267	3.3339	21.4144
2.3456	2.2695	3.6172	2.2695	2.787	57.6428	3.3134	22.6601
2.3449	2.2695	3.615	2.2695	2.8075	59.259	3.2933	23.8722
2.3441	2.38298	3.6105	2.38298	2.8252	60.6057	3.2728	25.1181
2.3445	2.49645	3.6057	2.49645	2.8453	62.1882	3.2527	26.3639
2.3445	2.49645	3.6042	2.49645	2.8655	63.8044	3.2325	27.6096
2.3445	2.60993	3.599	2.60993	2.8859	65.5215	3.2124	28.9227
2.3445	2.7234	3.5956	2.7234	2.9061	67.3397	3.1922	30.2358
2.3452	2.7234	3.5915	2.7234	2.9262	69.2588	3.191	30.3032
2.3452	2.83688	3.5882	2.83688	2.942	70.7066	3.1708	31.6501
2.3449	2.95035	3.5848	2.95035	2.9622	72.5248	3.1504	33.0979
2.3449	2.95035	3.583	2.95035	2.9827	74.242	3.1302	34.5457
2.3441	3.06383	3.5792	3.06383	3.0028	75.9255	3.1101	36.0608
2.3438	3.1773	3.5751	3.1773	3.023	77.4743	3.0896	37.6096
2.3441	3.1773	3.5725	3.1773	3.0431	78.9222	3.0695	39.2258
2.3445	3.29078	3.5681	3.29078	3.0633	80.3363	3.0549	40.4042
2.3441	3.40426	3.5647	3.40426	3.0701	80.8076	3.0347	42.0877
2.3445	3.40426	3.5621	3.40426	3.0905	82.2217	3.0146	43.8049
2.3434	3.51773	3.5599	3.51773	3.111	83.7032	2.9944	45.5894
2.3438	3.63121	3.5558	3.63121	3.1312	85.2858	2.9743	47.4076
2.3441	3.63121	3.5539	3.63121	3.1516	86.8682	2.9541	49.1921
2.3438	3.74468	3.5495	3.74468	3.1718	88.316	2.9402	50.5052
2.3438	3.85816	3.5465	3.85816	3.1919	89.6965	2.92	52.1887
2.343	3.85816	3.5432	3.85816	3.2108	90.9086	2.8996	53.9732
2.3434	3.97163	3.5409	3.97163	3.2313	92.1543	2.8794	55.724
2.3434	4.08511	3.5376	4.08511	3.2514	93.3328	2.859	57.4075
2.343	4.08511	3.5346	4.08511	3.2719	94.4776	2.8388	59.091
2.3434	4.19858	3.5313	4.19858	3.2927	95.6223	2.8202	60.6062
2.3434	4.31206	3.529	4.31206	3.3128	96.7335	2.8	62.2897
2.3434	4.31206	3.5257	4.31206	3.3333	97.8109	2.7799	63.9058
2.343	4.42553	3.5238	4.42553	3.3534	98.8883	2.7597	65.4546
2.3426	4.53901	3.5193	4.53901	3.3736	99.9321	2.7393	67.0371
2.3434	4.53901	3.5179	4.53901	3.3934	101.009	2.7191	68.5522
2.3434	4.65248	3.5145	4.65248	3.4139	102.121	2.699	70.1011
2.343	4.76596	3.5119	4.76596	3.4343	103.265	2.6909	70.7072
2.3426	4.76596	3.5074	4.76596	3.4545	104.511	2.6708	72.2223
2.3434	4.87943	3.5052	4.87943	3.4747	105.824	2.6506	73.7374
2.3434	4.99291	3.503	4.99291	3.4948	107.306	2.6305	75.2862
2.343	4.99291	3.5015	4.99291	3.515	109.124	2.6103	76.835
2.343	5.10638	3.4981	5.10638	3.5295	111.11	2.5902	78.4175
2.343	5.21986	3.494	5.21986	3.5497	112.962	2.57	80
2.3419	5.21986	3.4929	5.21986	3.5698	114.646	2.5601	80.808
2.343	5.33333	3.4896	5.33333	3.59	116.498	2.5399	82.4579
2.3419	5.44681	3.4874	5.44681	3.6101	118.451	2.5195	84.1077
2.343	5.44681	3.4833	5.44681	3.6303	120.201	2.499	85.7575
2.3423	5.56028	3.4825	5.56028	3.6436	121.211	2.4789	87.441
2.3419	5.67376	3.4788	5.67376	3.6641	122.592	2.4584	89.2592
2.3426	5.67376	3.4758	5.67376	3.6842	123.905	2.4417	90.909
2.343	5.78723	3.4751	5.78723	3.7044	125.218	2.4215	93.1313
2.3423	5.90071	3.471	5.90071	3.7248	126.498	2.4014	95.1515
2.3419	5.90071	3.4695	5.90071	3.745	127.811	2.3812	97.2389
2.3423	6.01418	3.4661	6.01418	3.7658	129.158	2.3611	99.4275
2.3419	6.12766	3.4632	6.12766	3.7859	130.437	2.3474	101.01
2.3419	6.12766	3.4606	6.12766	3.8014	131.312	2.3273	103.569
2.343	6.24113	3.4583	6.24113	3.8219	132.322	2.3071	106.229
2.343	6.35461	3.4554	6.35461	3.842	133.198	2.287	109.225
2.3419	6.35461	3.4524	6.35461	3.8625	134.006	2.2764	111.111
2.343	6.46809	3.4505	6.46809	3.8833	134.747	2.2563	114.343
2.343	6.58156	3.4494	6.58156	3.9034	135.386	2.2361	116.869
2.3419	6.58156	3.4464	6.58156	3.9248	136.026	2.216	118.889
2.343	6.69504	3.4438	6.69504	3.9459	136.632	2.1958	120.875
2.3419	6.80851	3.4408	6.80851	3.966	137.171	2.1924	121.212
2.3434	6.80851	3.4386	6.80851	3.9868	137.71	2.1723	123.737
2.3423	6.92199	3.4356	6.92199	4.0014	138.08	2.1521	126.633
2.3434	7.03546	3.4342	7.03546	--	--	2.1316	129.326
2.3426	7.03546	3.4308	7.03546	--	--	2.1143	131.313
2.3434	7.14894	3.4275	7.14894	--	--	2.0941	133.468
2.3426	7.26241	3.4252	7.26241	--	--	2.074	135.488
2.3434	7.26241	3.4226	7.26241	--	--	2.0538	137.205
2.343	7.37589	3.4208	7.37589	--	--	2.0334	138.586
2.343	7.48936	3.42	7.48936	--	--	2.0132	139.966
2.3426	7.48936	3.4152	7.48936	--	--	1.9993	140.774
2.3434	7.60284	3.4144	7.60284
2.3434	7.71631	3.4111	7.71631
2.3434	7.71631	3.4092	7.71631
2.3434	7.82979	3.4066	7.82979
2.343	7.94326	3.4044	7.94326
2.343	7.94326	3.401	7.94326
2.343	8.05674	3.3992	8.05674
2.343	8.17021	3.3969	8.17021
2.3438	8.17021	3.394	8.17021
2.3438	8.28369	3.3906	8.28369
2.3441	8.39716	3.3903	8.39716
2.3445	8.39716	3.3876	8.39716
2.3441	8.51064	3.3858	8.51064
2.3438	8.62411	3.3847	8.62411
2.3445	8.62411	3.3806	8.62411
2.3434	8.73759	3.3783	8.73759
2.3441	8.85106	3.3772	8.85106
2.3438	8.85106	3.3739	8.85106
2.3441	8.96454	3.3713	8.96454
2.3445	9.07801	3.3694	9.07801
2.3445	9.07801	3.3664	9.07801
2.3445	9.19149	3.3657	9.19149
2.3441	9.30496	3.3624	9.30496
2.3445	9.30496	3.3601	9.30496
2.3449	9.41844	3.3586	9.41844
2.3445	9.53191	3.3549	9.53191
2.3452	9.53191	3.3531	9.53191
2.3449	9.64539	3.3508	9.64539
2.3452	9.75887	3.3478	9.75887
2.3456	9.75887	3.3482	9.75887
2.3456	9.87234	3.343	9.87234
2.3464	9.98582	3.3419	9.98582
2.3464	9.98582	3.3397	9.98582
2.3464	10.0993	3.3389	10.0993
2.3467	10.2128	3.3356	10.2128
2.3482	10.2128	3.3341	10.2128
2.3467	10.3262	3.3307	10.3262
2.3471	10.4397	3.3296	10.4397
2.3475	10.4397	3.3274	10.4397
2.3478	10.5532	3.3237	10.5532
2.3478	10.6667	3.3225	10.6667
2.3478	10.6667	3.3192	10.6667
2.3482	10.7801	3.3188	10.7801
2.3486	10.8936	3.3166	10.8936
2.3486	10.8936	3.3147	10.8936
2.3486	11.0071	3.3118	11.0071
2.349	11.1206	3.3103	11.1206
2.3501	11.1206	3.3084	11.1206
2.3501	11.234	3.3058	11.234
2.3493	11.3475	3.3047	11.3475
2.3501	11.3475	3.3028	11.3475
2.3508	11.461	3.2991	11.461
2.3512	11.5745	3.2991	11.5745
2.3516	11.5745	3.2969	11.5745
2.3508	11.6879	3.2935	11.6879
2.3523	11.8014	3.2932	11.8014
2.3523	11.8014	3.2913	11.8014
2.3523	11.9149	3.2876	11.9149
2.3516	12.0284	3.2865	12.0284
2.3523	12.0284	3.2853	12.0284
2.3531	12.1418	3.2816	12.1418
2.3531	12.2553	3.2805	12.2553
2.3531	12.2553	3.2794	12.2553
2.3531	12.3688	3.2768	12.3688
2.3531	12.4823	3.2746	12.4823
2.3542	12.4823	3.2734	12.4823
2.3534	12.5957	3.2712	12.5957
2.3545	12.7092	3.269	12.7092
2.3549	12.7092	3.2675	12.7092
2.3553	12.8227	3.266	12.8227
2.3557	12.9362	3.263	12.9362
2.356	12.9362	3.2619	12.9362
2.3557	13.0496	3.2604	13.0496
2.3564	13.1631	3.2582	13.1631
2.3568	13.1631	3.256	13.1631
2.3571	13.2766	3.2545	13.2766
2.3575	13.3901	3.253	13.3901
2.3575	13.3901	3.2515	13.3901
2.3575	13.5036	3.2496	13.5036
2.3579	13.617	3.2489	13.617
2.3579	13.617	3.2455	13.617
2.3583	13.7305	3.244	13.7305
2.3586	13.844	3.2433	13.844
2.3594	13.844	3.2411	13.844
2.3594	13.9574	3.2388	13.9574
2.3601	14.0709	3.2381	14.0709
2.3605	14.0709	3.237	14.0709
2.3609	14.1844	3.2336	14.1844
2.3609	14.2979	3.2314	14.2979
2.3612	14.2979	3.231	14.2979
2.3616	14.4114	3.2292	14.4114
2.3612	14.5248	3.2262	14.5248
2.3612	14.5248	3.2251	14.5248
2.3616	14.6383	3.2247	14.6383
2.3616	14.7518	3.2217	14.7518
2.3612	14.7518	3.2202	14.7518
2.362	14.8652	3.2184	14.8652
2.362	14.9787	3.2176	14.9787
2.3631	14.9787	3.2158	14.9787
2.3638	15.0922	3.215	15.0922
2.3635	15.2057	3.2128	15.2057
2.365	15.2057	3.2121	15.2057
2.3646	15.3192	3.2094	15.3192
2.3638	15.4326	3.208	15.4326
2.365	15.4326	3.2068	15.4326
2.3653	15.5461	3.2057	15.5461
2.3653	15.6596	3.2039	15.6596
2.3661	15.6596	3.2024	15.6596
2.3661	15.773	3.2009	15.773
2.3657	15.8865	3.199	15.8865
2.3664	15.8865	3.1964	15.8865
2.3672	16	3.1961	16
2.3676	16.1135	3.1942	16.1135
2.3687	16.1135	3.1938	16.1135
2.3687	16.2269	3.1905	16.2269
2.3687	16.3404	3.1897	16.3404
2.3698	16.3404	3.189	16.3404
2.3698	16.4539	3.1879	16.4539
2.3705	16.5674	3.1871	16.5674
2.3709	16.5674	3.1834	16.5674
2.3709	16.6808	3.1823	16.6808
2.372	16.7943	3.1812	16.7943
2.3724	16.7943	3.1804	16.7943
2.3728	16.9078	3.1786	16.9078
2.3735	17.0213	3.1767	17.0213
2.3735	17.0213	3.1763	17.0213
2.3735	17.1348	3.1752	17.1348
2.3735	17.2482	3.1734	17.2482
2.3743	17.2482	3.1708	17.2482
2.3754	17.3617	3.1708	17.3617
2.3746	17.4752	3.17	17.4752
2.3765	17.4752	3.1685	17.4752
2.3776	17.5887	3.1674	17.5887
2.3776	17.7021	3.1656	17.7021
2.378	17.7021	3.1644	17.7021
2.3783	17.8156	3.1618	17.8156
2.3783	17.9291	3.1607	17.9291
2.3787	17.9291	3.1589	17.9291
2.3791	18.0425	3.1581	18.0425
2.3795	18.156	3.1574	18.156
2.3798	18.156	3.1559	18.156
2.3806	18.2695	3.1548	18.2695
2.381	18.383	3.1529	18.383
2.3798	18.383	3.1518	18.383
2.3817	18.4964	3.1496	18.4964
2.3832	18.6099	3.1492	18.6099
2.3836	18.6099	3.1466	18.6099
2.3843	18.7234	3.1458	18.7234
2.3847	18.8369	3.1451	18.8369
2.3847	18.8369	3.144	18.8369
2.385	18.9504	3.1417	18.9504
2.3854	19.0638	3.141	19.0638
2.3847	19.0638	3.1399	19.0638
2.3854	19.1773	3.1384	19.1773
2.3873	19.2908	3.1369	19.2908
2.3876	19.2908	3.1365	19.2908
2.3884	19.4043	3.1347	19.4043
2.3888	19.5177	3.1336	19.5177
2.3899	19.5177	3.1336	19.5177
2.3903	19.6312	3.1321	19.6312
2.3906	19.7447	3.1306	19.7447
2.3906	19.7447	3.1291	19.7447
2.391	19.8582	3.1287	19.8582
2.3914	19.9716	3.1272	19.9716
2.3914	19.9716	3.1261	19.9716
2.3914	20.0851	3.125	20.0851
2.3925	20.1986	3.1224	20.1986
2.3921	20.1986	3.1217	20.1986
2.394	20.3121	3.1209	20.3121
2.3947	20.4255	3.1202	20.4255
2.3947	20.4255	3.1179	20.4255
2.3955	20.539	3.1172	20.539
2.3955	20.6525	3.1168	20.6525
2.3958	20.6525	3.1161	20.6525
2.3966	20.766	3.1146	20.766
2.3977	20.8794	3.1131	20.8794
2.3977	20.8794	3.1112	20.8794
2.3992	20.9929	3.1101	20.9929
2.3992	21.1064	3.1101	21.1064
2.3999	21.1064	3.1094	21.1064
2.3999	21.2199	3.1071	21.2199
2.4007	21.3333	3.1057	21.3333
2.4018	21.3333	3.106	21.3333
2.4025	21.4468	3.1034	21.4468
2.4029	21.5603	3.1027	21.5603
2.4025	21.5603	3.1016	21.5603
2.4033	21.6738	3.1008	21.6738
2.404	21.7872	3.099	21.7872
2.4048	21.7872	3.0971	21.7872
2.4051	21.9007	3.0967	21.9007
2.4055	22.0142	3.096	22.0142
2.4059	22.0142	3.0949	22.0142
2.4066	22.1277	3.0938	22.1277
2.4081	22.2411	3.0934	22.2411
2.4096	22.2411	3.0915	22.2411
2.41	22.3546	3.0904	22.3546
2.41	22.4681	3.0908	22.4681
2.4103	22.4681	3.09	22.4681
2.4103	22.5816	3.0885	22.5816
2.4107	22.695	3.0863	22.695
2.4118	22.695	3.0852	22.695
2.4107	22.8085	3.0856	22.8085
2.4118	22.922	3.0841	22.922
2.4133	22.922	3.0826	22.922
2.4129	23.0355	3.0811	23.0355
2.4152	23.1489	3.0796	23.1489
2.4159	23.1489	3.0789	23.1489
2.4159	23.2624	3.0789	23.2624
2.4167	23.3759	3.0789	23.3759
2.4174	23.3759	3.0766	23.3759
2.4178	23.4894	3.0748	23.4894
2.4174	23.6028	3.074	23.6028
2.4189	23.6028	3.0737	23.6028
2.4208	23.7163	3.0725	23.7163
2.4204	23.8298	3.0718	23.8298
2.4211	23.8298	3.0703	23.8298
2.4215	23.9433	3.0703	23.9433
2.4219	24.0567	3.0677	24.0567
2.4222	24.0567	3.067	24.0567
2.4234	24.1702	3.0658	24.1702
2.4237	24.2837	3.0647	24.2837
2.4234	24.2837	3.0632	24.2837
2.4245	24.3972	3.0621	24.3972
2.4249	24.5106	3.0606	24.5106
2.4271	24.5106	3.0603	24.5106
2.4267	24.6241	3.0599	24.6241
2.4275	24.7376	3.0588	24.7376
2.4282	24.7376	3.0573	24.7376
2.4282	24.8511	3.0573	24.8511
2.4289	24.9645	3.0558	24.9645
2.4289	24.9645	3.0551	24.9645
2.4308	25.078	3.0547	25.078
2.4304	25.1915	3.0539	25.1915
2.4319	25.1915	3.0536	25.1915
2.4319	25.305	3.0506	25.305
2.4327	25.4184	3.0506	25.4184
2.4338	25.4184	3.0491	25.4184
2.4338	25.5319	3.0484	25.5319
2.4338	25.6454	3.0484	25.6454
2.4342	25.6454	3.0465	25.6454
2.4345	25.7589	3.0461	25.7589
2.4349	25.8723	3.0458	25.8723
2.436	25.8723	3.0454	25.8723
2.4379	25.9858	3.0435	25.9858
2.4386	26.0993	3.0428	26.0993
2.4394	26.0993	3.042	26.0993
2.4401	26.2128	3.0413	26.2128
2.4405	26.3262	3.0409	26.3262
2.4408	26.3262	3.0398	26.3262
2.4412	26.4397	3.0379	26.4397
2.442	26.5532	3.0372	26.5532
2.4431	26.5532	3.0365	26.5532
2.4435	26.6667	3.0357	26.6667
2.4435	26.7801	3.0346	26.7801
2.4446	26.7801	3.0346	26.7801
2.4449	26.8936	3.0339	26.8936
2.4457	27.0071	3.0331	27.0071
2.4461	27.0071	3.0313	27.0071
2.4464	27.1206	3.0305	27.1206
2.4464	27.234	3.0298	27.234
2.4472	27.234	3.029	27.234
2.4475	27.3475	3.0283	27.3475
2.449	27.461	3.0275	27.461
2.4494	27.461	3.0264	27.461
2.4513	27.5745	3.0253	27.5745
2.4513	27.6879	3.0246	27.6879
2.4524	27.6879	3.0234	27.6879
2.4524	27.8014	3.0231	27.8014
2.4528	27.9149	3.0219	27.9149
2.4528	27.9149	3.0201	27.9149
2.4539	28.0284	3.0197	28.0284
2.4546	28.1418	3.0186	28.1418
2.455	28.1418	3.0182	28.1418
2.4554	28.2553	3.0167	28.2553
2.4568	28.3688	3.0164	28.3688
2.458	28.3688	3.0164	28.3688
2.4583	28.4823	3.0156	28.4823
2.4583	28.5957	3.0149	28.5957
2.4598	28.5957	3.0134	28.5957
2.4602	28.7092	3.0119	28.7092
2.4606	28.8227	3.0112	28.8227
2.4617	28.8227	3.0112	28.8227
2.4606	28.9362	3.0108	28.9362
2.4632	29.0496	3.01	29.0496
2.4635	29.0496	3.0089	29.0496
2.4635	29.1631	3.0078	29.1631
2.4643	29.2766	3.0067	29.2766
2.4647	29.2766	3.0056	29.2766
2.4647	29.3901	3.0056	29.3901
2.4654	29.5036	3.0048	29.5036
2.4658	29.5036	3.0041	29.5036
2.4676	29.617	3.0033	29.617
2.4673	29.7305	3.0019	29.7305
2.4684	29.7305	3.0004	29.7305
2.4684	29.844	3.0004	29.844
2.4699	29.9575	3	29.9575
2.4702	29.9575	2.9993	29.9575
2.4702	30.0709	2.9985	30.0709
2.471	30.1844	2.9981	30.1844
2.4717	30.1844	2.9967	30.1844
2.4728	30.2979	2.9959	30.2979
2.4732	30.4113	2.9948	30.4113
2.4732	30.4113	2.9944	30.4113
2.474	30.5248	2.9933	30.5248
2.4758	30.6383	2.9929	30.6383
2.4758	30.6383	2.9929	30.6383
2.4766	30.7518	2.9911	30.7518
2.4777	30.8652	2.99	30.8652
2.4773	30.8652	2.9888	30.8652
2.4777	30.9787	2.9874	30.9787
2.4784	31.0922	2.9874	31.0922
2.4781	31.0922	2.987	31.0922
2.481	31.2057	2.9866	31.2057
2.481	31.3192	2.9851	31.3192
2.4814	31.3192	2.9855	31.3192
2.4825	31.4326	2.9844	31.4326
2.4825	31.5461	2.9833	31.5461
2.4833	31.5461	2.9829	31.5461
2.4833	31.6596	2.9829	31.6596
2.4836	31.7731	2.981	31.7731
2.4851	31.7731	2.9803	31.7731
2.4847	31.8865	2.9795	31.8865
2.4851	32	2.9795	32
2.4859	32	2.9777	32
2.4881	32.1135	2.9766	32.1135
2.4885	32.227	2.9766	32.227
2.4888	32.227	2.9762	32.227
2.4892	32.3404	2.9754	32.3404
2.49	32.4539	2.9743	32.4539
2.4907	32.4539	2.9736	32.4539
2.4918	32.5674	2.9725	32.5674
2.4914	32.6808	2.9717	32.6808
2.4929	32.6808	2.9714	32.6808
2.494	32.7943	2.9699	32.7943
2.4944	32.9078	2.9691	32.9078
2.4944	32.9078	2.9684	32.9078
2.4944	33.0213	2.9676	33.0213
2.4952	33.1347	2.9669	33.1347
2.4944	33.1347	2.9665	33.1347
2.497	33.2482	2.9665	33.2482
2.4978	33.3617	2.965	33.3617
2.4978	33.3617	2.9654	33.3617
2.4985	33.4752	2.9635	33.4752
2.4993	33.5887	2.9635	33.5887
2.4996	33.5887	2.9632	33.5887
2.5004	33.7021	2.9628	33.7021
2.5015	33.8156	2.9613	33.8156
2.5015	33.8156	2.9602	33.8156
2.5026	33.9291	2.9594	33.9291
2.503	33.9291	2.9587	34.0425
2.503	34.0425	2.958	34.0425
2.5037	34.156	2.9572	34.156
2.5041	34.156	2.9568	34.2695
2.5045	34.2695	2.9561	34.2695
2.5052	34.383	2.9557	34.383
2.5063	34.383	2.955	34.4965
2.5067	34.4965	2.9539	34.4965
2.5071	34.6099	2.9528	34.6099
2.5082	34.6099	2.9528	34.7234
2.5089	34.7234	2.9513	34.7234
2.5093	34.8369	2.9509	34.8369
2.5086	34.8369	2.9505	34.9504
2.5108	34.9504	2.9505	34.9504
2.5108	35.0638	2.9498	35.0638
2.5112	35.0638	2.9494	35.1773
2.5115	35.1773	2.9475	35.1773
2.5123	35.2908	2.9468	35.2908
2.5126	35.2908	2.9457	35.4043
2.5134	35.4043	2.9453	35.4043
2.5145	35.5177	2.9449	35.5177
2.5145	35.5177	2.9442	35.6312
2.5145	35.6312	2.9446	35.6312
2.5164	35.7447	2.9438	35.7447
2.5171	35.7447	2.9423	35.8582
2.5175	35.8582	2.9416	35.8582
2.5182	35.9716	2.9408	35.9716
2.5186	35.9716	2.9401	36.0851
2.519	36.0851	2.9401	36.0851
2.5201	36.1986	2.9394	36.1986
2.5205	36.1986	2.9379	36.3121
2.5212	36.3121	2.9379	36.3121
2.5216	36.4255	2.9375	36.4255
2.5216	36.4255	2.9368	36.539
2.5227	36.539	2.9353	36.539
2.5234	36.6525	2.9345	36.6525
2.5234	36.6525	2.9342	36.766
2.5246	36.766	2.933	36.766
2.5253	36.8794	2.9323	36.8794
2.5257	36.8794	2.9312	36.9929
2.5253	36.9929	2.9312	36.9929
2.5257	37.1064	2.9304	37.1064
2.5272	37.1064	2.9304	37.2199
2.5268	37.2199	2.9301	37.2199
2.5279	37.3333	2.9297	37.3333
2.529	37.3333	2.9278	37.4468
2.5305	37.4468	2.9263	37.4468
2.5313	37.5603	2.9271	37.5603
2.5313	37.5603	2.9271	37.6738
2.5313	37.6738	2.9263	37.6738
2.5324	37.7872	2.9256	37.7872
2.5324	37.7872	2.9245	37.9007
2.5335	37.9007	2.9241	37.9007
2.5342	38.0142	2.923	38.0142
2.535	38.0142	2.9226	38.1277
2.535	38.1277	2.923	38.1277
2.5357	38.2411	2.9208	38.2411
2.5372	38.2411	2.92	38.3546
2.5365	38.3546	2.92	38.3546
2.5372	38.4681	2.9193	38.4681
2.5376	38.4681	2.9189	38.5816
2.5387	38.5816	2.9185	38.5816
2.5394	38.695	2.9178	38.695
2.5406	38.695	2.9167	38.8085
2.5406	38.8085	2.9163	38.8085
2.5406	38.922	2.9148	38.922
2.5409	38.922	2.9141	39.0355
2.5417	39.0355	2.9148	39.0355
2.5428	39.1489	2.9141	39.1489
2.5439	39.1489	2.9133	39.2624
2.5443	39.2624	2.9126	39.2624
2.545	39.3759	2.9129	39.3759
2.545	39.3759	2.9122	39.4894
2.5454	39.4894	2.9115	39.4894
2.545	39.6028	2.9096	39.6028
2.5465	39.6028	2.9085	39.7163
2.5469	39.7163	2.9085	39.7163
2.5484	39.8298	2.9081	39.8298
2.5484	39.8298	2.9081	39.9433
2.5495	39.9433	2.9074	39.9433
2.5502	40.0567	2.9063	40.0567
2.551	40.0567	2.9066	40.1702
2.5521	40.1702	2.9055	40.1702
2.5517	40.2837	2.9048	40.2837
2.5528	40.2837	2.9029	40.3972
2.5521	40.3972	2.9033	40.3972
2.5536	40.5106	2.9014	40.5106
2.5539	40.5106	2.9018	40.6241
2.5554	40.6241	2.901	40.6241
2.5558	40.7376	2.901	40.7376
2.5558	40.7376	2.8992	40.8511
2.5558	40.8511	2.8988	40.8511
2.5565	40.9645	2.8981	40.9645
2.5565	40.9645	2.8981	41.078
2.558	41.078	2.8977	41.078
2.5577	41.1915	2.8969	41.1915
2.5592	41.1915	2.8962	41.305
2.5599	41.305	2.8955	41.305
2.561	41.4184	2.8955	41.4184
2.5614	41.4184	2.8943	41.5319
2.5621	41.5319	2.894	41.5319
2.5621	41.6454	2.8936	41.6454
2.5629	41.6454	2.8925	41.7589
2.5625	41.7589	2.8917	41.7589
2.5632	41.8723	2.891	41.8723
2.5651	41.8723	2.8899	41.9858
2.5655	41.9858	2.8888	41.9858
2.5658	42.0993	2.8899	42.0993
2.567	42.0993	2.8884	42.2128
2.5677	42.2128	2.8884	42.2128
2.5681	42.3262	2.8876	42.3262
2.5681	42.3262	2.8869	42.4397
2.5692	42.4397	2.8847	42.4397
2.5703	42.5532	2.8843	42.5532
2.5699	42.5532	2.8836	42.6667
2.5699	42.6667	2.8836	42.6667
2.5722	42.7801	2.8828	42.7801
2.5725	42.7801	2.8824	42.8936
2.5733	42.8936	2.8821	42.8936
2.5737	43.0071	2.881	43.0071
2.574	43.0071	2.8806	43.1206
2.574	43.1206	2.8795	43.1206
2.5748	43.234	2.8791	43.234
2.5755	43.234	2.8791	43.3475
2.577	43.3475	2.8787	43.3475
2.5774	43.461	2.8772	43.461
2.5781	43.461	2.8765	43.5745
2.5796	43.5745	2.8765	43.5745
2.58	43.6879	2.8757	43.6879
2.5807	43.6879	2.8754	43.8014
2.5807	43.8014	2.8735	43.8014
2.5811	43.9149	2.8743	43.9149
2.5822	43.9149	2.8724	44.0284
2.5841	44.0284	2.8724	44.0284
2.5841	44.1418	2.872	44.1418
2.5852	44.1418	2.8717	44.2553
2.5856	44.2553	2.8702	44.2553
2.5863	44.3688	2.8698	44.3688
2.5867	44.3688	2.8694	44.4823
2.5878	44.4823	2.869	44.4823
2.5885	44.5957	2.8679	44.5957
2.5889	44.5957	2.8679	44.7092
2.5882	44.7092	2.8664	44.7092
2.5893	44.8227	2.8653	44.8227
2.59	44.8227	2.8642	44.9362
2.5919	44.9362	2.8638	44.9362
2.5923	45.0496	2.8642	45.0496
2.5926	45.0496	2.8631	45.1631
2.5926	45.1631	2.8627	45.1631
2.5934	45.2766	2.862	45.2766
2.5945	45.2766	2.8605	45.3901
2.5952	45.3901	2.8597	45.3901
2.5952	45.5035	2.8597	45.5035
2.5956	45.5035	2.859	45.617
2.596	45.617	2.8597	45.617
2.5967	45.7305	2.859	45.7305
2.5978	45.7305	2.8579	45.844
2.5997	45.844	2.8571	45.844
2.6004	45.9575	2.8568	45.9575
2.6008	45.9575	2.856	46.0709
2.6016	46.0709	2.8545	46.0709
2.6027	46.1844	2.8549	46.1844
2.6038	46.1844	2.8534	46.2979
2.6045	46.2979	2.8534	46.2979
2.6045	46.4113	2.8531	46.4113
2.6057	46.4113	2.8519	46.5248
2.606	46.5248	2.8508	46.5248
2.6064	46.6383	2.8512	46.6383
2.6075	46.6383	2.8508	46.7518
2.6079	46.7518	2.8486	46.7518
2.6083	46.8653	2.8482	46.8653
2.6086	46.8653	2.8486	46.9787
2.6097	46.9787	2.8475	46.9787
2.6116	47.0922	2.8471	47.0922
2.6112	47.0922	2.8471	47.2057
2.612	47.2057	2.8464	47.2057
2.6116	47.3192	2.8452	47.3192
2.6131	47.3192	2.8456	47.4326
2.6146	47.4326	2.8441	47.4326
2.6142	47.5461	2.8438	47.5461
2.6146	47.5461	2.8423	47.6596
2.6153	47.6596	2.8419	47.6596
2.6157	47.773	2.8408	47.773
2.6168	47.773	2.84	47.8865
2.6183	47.8865	2.8393	47.8865
2.6176	48	2.8389	48
2.6176	48	2.8393	48.1135
2.6187	48.1135	2.8389	48.1135
2.6202	48.227	2.8378	48.227
2.6217	48.227	2.8378	48.3404
2.6224	48.3404	2.8363	48.3404
2.6228	48.4539	2.8348	48.4539
2.6239	48.4539	2.8337	48.5674
2.6235	48.5674	2.833	48.5674
2.6246	48.6808	2.8322	48.6808
2.625	48.6808	2.8326	48.7943
2.6257	48.7943	2.8318	48.7943
2.6276	48.9078	2.8311	48.9078
2.6276	48.9078	2.8307	49.0213
2.6287	49.0213	2.83	49.0213
2.6291	49.1347	2.8289	49.1347
2.6302	49.1347	2.8289	49.2482
2.6313	49.2482	2.8278	49.2482
2.6324	49.3617	2.8274	49.3617
2.6328	49.3617	2.8266	49.4752
2.6332	49.4752	2.8263	49.4752
2.6343	49.5887	2.8251	49.5887
2.6354	49.5887	2.8248	49.7021
2.6362	49.7021	2.8237	49.7021
2.6362	49.8156	2.8229	49.8156
2.6362	49.8156	2.8233	49.9291
2.638	49.9291	2.8225	49.9291
2.638	50.0425	2.8211	50.0425
2.6395	50.0425	2.8207	50.156
2.6399	50.156	2.8203	50.156
2.6414	50.2695	2.8196	50.2695
2.6421	50.2695	2.8185	50.383
2.6425	50.383	2.8181	50.383
2.6432	50.4965	2.817	50.4965
2.6436	50.4965	2.8162	50.6099
2.6443	50.6099	2.8158	50.6099
2.6455	50.7234	2.8151	50.7234
2.6455	50.7234	2.8147	50.8369
2.6458	50.8369	2.814	50.8369
2.6469	50.9504	2.8136	50.9504
2.6473	50.9504	2.8125	51.0638
2.6484	51.0638	2.8118	51.0638
2.6488	51.1773	2.8106	51.1773
2.6488	51.1773	2.8099	51.2908
2.6499	51.2908	2.8088	51.2908
2.6507	51.4043	2.8084	51.4043
2.651	51.4043	2.808	51.5177
2.6518	51.5177	2.8073	51.5177
2.6525	51.6312	2.8069	51.6312
2.6533	51.6312	2.8054	51.7447
2.654	51.7447	2.8051	51.7447
2.6548	51.8582	2.8043	51.8582
2.6559	51.8582	2.8039	51.9716
2.657	51.9716	2.8032	51.9716
2.6574	52.0851	2.8032	52.0851
2.6589	52.0851	2.8013	52.1986
2.6596	52.1986	2.8006	52.1986
2.6596	52.3121	2.7999	52.3121
2.66	52.3121	2.7999	52.4255
2.6603	52.4255	2.7995	52.4255
2.6615	52.539	2.798	52.539
2.6633	52.539	2.7972	52.6525
2.6644	52.6525	2.7961	52.6525
2.6656	52.766	2.7958	52.766
2.6663	52.766	2.7939	52.8794
2.6674	52.8794	2.7935	52.8794
2.667	52.9929	2.7928	52.9929
2.6674	52.9929	2.7924	53.1064
2.6685	53.1064	2.7924	53.1064
2.6696	53.2199	2.792	53.2199
2.67	53.2199	2.7909	53.3333
2.6719	53.3333	2.7906	53.3333
2.6722	53.4468	2.7898	53.4468
2.6726	53.4468	2.7894	53.5603
2.673	53.5603	2.7883	53.5603
2.6741	53.6738	2.7879	53.6738
2.6752	53.6738	2.7868	53.7872
2.6752	53.7872	2.7857	53.7872
2.6771	53.9007	2.7853	53.9007
2.6782	53.9007	2.7846	54.0142
2.6782	54.0142	2.7842	54.0142
2.6782	54.1277	2.7835	54.1277
2.6782	54.1277	2.782	54.2411
2.6808	54.2411	2.7813	54.2411
2.6812	54.3546	2.7809	54.3546
2.6815	54.3546	2.7801	54.4681
2.6827	54.4681	2.7794	54.4681
2.683	54.5816	2.7775	54.5816
2.6838	54.5816	2.7772	54.695
2.6853	54.695	2.7768	54.695
2.6856	54.8085	2.7753	54.8085
2.6864	54.8085	2.776	54.922
2.6864	54.922	2.7749	54.922
2.6879	55.0355	2.7742	55.0355
2.689	55.0355	2.7731	55.1489
2.6897	55.1489	2.7719	55.1489
2.6901	55.2624	2.7705	55.2624
2.6912	55.2624	2.7701	55.3759
2.692	55.3759	2.769	55.3759
2.6923	55.4894	2.769	55.4894
2.6938	55.4894	2.7693	55.6028
2.6953	55.6028	2.769	55.6028
2.6964	55.7163	2.7675	55.7163
2.6964	55.7163	2.7671	55.8298
2.6975	55.8298	2.766	55.8298
2.6975	55.9433	2.7649	55.9433
2.6979	55.9433	2.7645	56.0567
2.6994	56.0567	2.7634	56.0567
2.7009	56.1702	2.7619	56.1702
2.7009	56.1702	2.7623	56.2837
2.702	56.2837	2.7623	56.2837
2.7024	56.3972	2.7612	56.3972
2.7039	56.3972	2.7604	56.5106
2.7046	56.5106	2.7589	56.5106
2.7057	56.6241	2.7586	56.6241
2.7057	56.6241	2.7578	56.7376
2.7072	56.7376	2.7567	56.7376
2.7076	56.8511	2.756	56.8511
2.7087	56.8511	2.756	56.9645
2.7091	56.9645	2.7541	56.9645
2.7102	57.078	2.7533	57.078
2.7121	57.078	2.7533	57.1915
2.7124	57.1915	2.7526	57.1915
2.7135	57.305	2.7511	57.305
2.7139	57.305	2.7507	57.4184
2.7143	57.4184	2.75	57.4184
2.715	57.5319	2.7496	57.5319
2.7161	57.5319	2.7481	57.6454
2.7169	57.6454	2.7474	57.6454
2.7176	57.7589	2.747	57.7589
2.7191	57.7589	2.7467	57.8723
2.7199	57.8723	2.7448	57.8723
2.7206	57.9858	2.7437	57.9858
2.7214	57.9858	2.7433	58.0993
2.7225	58.0993	2.7433	58.0993
2.7228	58.2128	2.7429	58.2128
2.7232	58.2128	2.7411	58.3262
2.7247	58.3262	2.74	58.3262
2.7262	58.4397	2.7396	58.4397
2.7266	58.4397	2.7392	58.5532
2.7273	58.5532	2.7377	58.5532
2.7281	58.6667	2.7359	58.6667
2.7288	58.6667	2.7355	58.7801
2.7295	58.7801	2.7359	58.7801
2.7307	58.8936	2.7347	58.8936
2.731	58.8936	2.7336	59.0071
2.7314	59.0071	2.7325	59.0071
2.7321	59.1206	2.7318	59.1206
2.7336	59.1206	2.731	59.234
2.7344	59.234	2.731	59.234
2.7351	59.3475	2.7303	59.3475
2.7359	59.3475	2.7299	59.461
2.7366	59.461	2.7288	59.461
2.7366	59.5745	2.7281	59.5745
2.7385	59.5745	2.7277	59.6879
2.7396	59.6879	2.7269	59.6879
2.7396	59.8014	2.7262	59.8014
2.7411	59.8014	2.7254	59.9149
2.7422	59.9149	2.724	59.9149
2.7433	60.0284	2.7228	60.0284
2.7433	60.0284	2.7228	60.1418
2.7444	60.1418	2.7221	60.1418
2.7452	60.2553	2.7206	60.2553
2.747	60.2553	2.7202	60.3688
2.7474	60.3688	2.7195	60.3688
2.7481	60.4823	2.7184	60.4823
2.7485	60.4823	2.7176	60.5957
2.7496	60.5957	2.7165	60.5957
2.7507	60.7092	2.7158	60.7092
2.7515	60.7092	2.7143	60.7092
2.753	60.8227	2.7143	60.8227
2.753	60.9362	2.7132	60.9362
2.7548	60.9362	2.7135	60.9362
2.7556	61.0496	2.7124	61.0496
2.7556	61.1631	2.7117	61.1631
2.7567	61.1631	2.7098	61.1631
2.7578	61.2766	2.7091	61.2766
2.7589	61.3901	2.7083	61.3901
2.7597	61.3901	2.7072	61.3901
2.7608	61.5035	2.7072	61.5035
2.7612	61.617	2.7057	61.617
2.7623	61.617	2.7042	61.617
2.7623	61.7305	2.7042	61.7305
2.763	61.844	2.7035	61.844
2.7645	61.844	2.7031	61.844
2.7664	61.9575	2.7016	61.9575
2.7664	62.0709	2.7009	62.0709
2.7679	62.0709	2.7009	62.0709
2.7675	62.1844	2.6998	62.1844
2.7693	62.2979	2.6987	62.2979
2.7697	62.2979	2.6975	62.2979
2.769	62.4113	2.6972	62.4113
2.7697	62.5248	2.6964	62.5248
2.7716	62.5248	2.6961	62.5248
2.7727	62.6383	2.6953	62.6383
2.7734	62.7518	2.6938	62.7518
2.7749	62.7518	2.6927	62.7518
2.7749	62.8653	2.692	62.8653
2.7757	62.9787	2.6923	62.9787
2.776	62.9787	2.6912	62.9787
2.7783	63.0922	2.6897	63.0922
2.7783	63.2057	2.6894	63.2057
2.7801	63.2057	2.6886	63.2057
2.7809	63.3192	2.6871	63.3192
2.7813	63.4326	2.6864	63.4326
2.782	63.4326	2.686	63.4326
2.7839	63.5461	2.6845	63.5461
2.7842	63.6596	2.6834	63.6596
2.7846	63.6596	2.6838	63.6596
2.7865	63.773	2.6819	63.773
2.7865	63.8865	2.6823	63.8865
2.7887	63.8865	2.6812	63.8865
2.7887	64	2.6804	64
2.7894	64.1135	2.6786	64.1135
2.7906	64.1135	2.6782	64.1135
2.7909	64.227	2.6782	64.227
2.7917	64.3404	2.6782	64.3404
2.7924	64.3404	2.6771	64.3404
2.7928	64.4539	2.6752	64.4539
2.7932	64.5674	2.6749	64.5674
2.7939	64.5674	2.6734	64.5674
2.7958	64.6809	2.673	64.6809
2.7972	64.7943	2.6734	64.7943
2.798	64.7943	2.6719	64.7943
2.7991	64.9078	2.6715	64.9078
2.7995	65.0213	2.6696	65.0213
2.8002	65.0213	2.6682	65.0213
2.801	65.1347	2.6678	65.1347
2.8021	65.2482	2.6678	65.2482
2.8032	65.2482	2.6674	65.2482
2.8039	65.3617	2.6667	65.3617
2.8047	65.4752	2.6659	65.4752
2.8051	65.4752	2.6648	65.4752
2.8065	65.5887	2.6629	65.5887
2.8073	65.7021	2.6611	65.7021
2.808	65.7021	2.66	65.7021
2.8084	65.8156	2.66	65.8156
2.8092	65.9291	2.6596	65.9291
2.811	65.9291	2.6592	65.9291
2.8118	66.0426	2.6585	66.0426
2.8132	66.156	2.657	66.156
2.814	66.156	2.6563	66.156
2.8147	66.2695	2.6559	66.2695
2.8155	66.383	2.6544	66.383
2.8162	66.383	2.6536	66.383
2.817	66.4964	2.6525	66.4964
2.8177	66.6099	2.6522	66.6099
2.8185	66.6099	2.6514	66.6099
2.8199	66.7234	2.6507	66.7234
2.8203	66.8369	2.6499	66.8369
2.8211	66.8369	2.6488	66.8369
2.8225	66.9504	2.6488	66.9504
2.8237	67.0638	2.6481	67.0638
2.8237	67.0638	2.6469	67.0638
2.8248	67.1773	2.6455	67.1773
2.8266	67.2908	2.6455	67.2908
2.8266	67.2908	2.6451	67.2908
2.827	67.4043	2.644	67.4043
2.8278	67.5177	2.6436	67.5177
2.8292	67.5177	2.6429	67.5177
2.8296	67.6312	2.6421	67.6312
2.8307	67.7447	2.6414	67.7447
2.8322	67.7447	2.6406	67.7447
2.8322	67.8582	2.6395	67.8582
2.833	67.9716	2.6384	67.9716
2.8333	67.9716	2.6369	67.9716
2.8348	68.0851	2.6362	68.0851
2.8359	68.1986	2.6358	68.1986
2.8378	68.1986	2.6358	68.1986
2.8382	68.3121	2.6347	68.3121
2.8393	68.4255	2.6332	68.4255
2.8393	68.4255	2.6321	68.4255
2.8397	68.539	2.6324	68.539
2.8404	68.6525	2.6313	68.6525
2.8423	68.6525	2.6306	68.6525
2.8426	68.766	2.6302	68.766
2.8445	68.8794	2.6276	68.8794
2.8456	68.8794	2.6272	68.8794
2.8464	68.9929	2.6261	68.9929
2.8471	69.1064	2.6261	69.1064
2.8471	69.1064	2.6246	69.1064
2.8478	69.2199	2.6243	69.2199
2.8497	69.3333	2.6239	69.3333
2.8493	69.3333	2.6228	69.3333
2.8504	69.4468	2.6224	69.4468
2.8508	69.5603	2.6213	69.5603
2.8527	69.5603	2.6194	69.5603
2.8531	69.6738	2.6176	69.6738
2.8545	69.7872	2.6183	69.7872
2.8542	69.7872	2.6179	69.7872
2.8542	69.9007	2.6172	69.9007
2.8568	70.0142	2.615	70.0142
2.8575	70.0142	2.6146	70.0142
2.859	70.1277	2.6146	70.1277
2.8594	70.2411	2.6131	70.2411
2.8597	70.2411	2.6131	70.2411
2.8601	70.3546	2.6116	70.3546
2.8612	70.4681	2.6116	70.4681
2.8624	70.4681	2.6112	70.4681
2.8631	70.5816	2.6101	70.5816
2.8642	70.695	2.609	70.695
2.8646	70.695	2.6083	70.695
2.8653	70.8085	2.6075	70.8085
2.8664	70.922	2.6071	70.922
2.8679	70.922	2.6064	70.922
2.869	71.0355	2.6045	71.0355
2.8694	71.1489	2.6042	71.1489
2.8705	71.1489	2.6034	71.1489
2.8717	71.2624	2.6034	71.2624
2.872	71.3759	2.6019	71.3759
2.8728	71.3759	2.6012	71.3759
2.8735	71.4894	2.6004	71.4894
2.8746	71.6028	2.5993	71.6028
2.8754	71.6028	2.5975	71.6028
2.8765	71.7163	2.5967	71.7163
2.8772	71.8298	2.596	71.8298
2.8787	71.8298	2.5956	71.8298
2.8791	71.9433	2.5952	71.9433
2.8795	72.0567	2.5949	72.0567
2.8806	72.0567	2.593	72.0567
2.881	72.1702	2.5923	72.1702
2.8824	72.2837	2.5923	72.2837
2.8828	72.2837	2.5915	72.2837
2.8836	72.3972	2.5904	72.3972
2.8858	72.5106	2.5893	72.5106
2.8858	72.5106	2.5889	72.5106
2.8865	72.6241	2.5889	72.6241
2.888	72.7376	2.5871	72.7376
2.8888	72.7376	2.5882	72.7376
2.8895	72.8511	2.5863	72.8511
2.8899	72.9645	2.5856	72.9645
2.8921	72.9645	2.5859	72.9645
2.8929	73.078	2.5848	73.078
2.8936	73.1915	2.583	73.1915
2.8947	73.1915	2.5833	73.1915
2.8951	73.305	2.5807	73.305
2.8955	73.4184	2.5807	73.4184
2.8962	73.4184	2.5804	73.4184
2.8981	73.5319	2.5796	73.5319
2.8981	73.6454	2.5781	73.6454
2.8996	73.6454	2.5774	73.6454
2.9007	73.7589	2.5766	73.7589
2.9014	73.8723	2.5755	73.8723
2.9018	73.8723	2.574	73.8723
2.9025	73.9858	2.574	73.9858
2.9033	74.0993	2.5737	74.0993
2.904	74.0993	2.5729	74.0993
2.9059	74.2128	2.5718	74.2128
2.9063	74.3262	2.5718	74.3262
2.907	74.3262	2.5707	74.3262
2.9085	74.4397	2.5688	74.4397
2.9085	74.5532	2.5688	74.5532
2.9107	74.5532	2.5677	74.5532
2.9107	74.6667	2.5677	74.6667
2.9126	74.7801	2.567	74.7801
2.9126	74.7801	2.5658	74.7801
2.9133	74.8936	2.5647	74.8936
2.9141	75.0071	2.564	75.0071
2.9144	75.0071	2.5629	75.0071
2.9163	75.1206	2.5625	75.1206
2.9167	75.234	2.5625	75.234
2.9185	75.234	2.5621	75.234
2.9189	75.3475	2.561	75.3475
2.9193	75.461	2.5599	75.461
2.92	75.461	2.5588	75.461
2.9204	75.5745	2.5569	75.5745
2.9222	75.6879	2.5565	75.6879
2.923	75.6879	2.5569	75.6879
2.9245	75.8014	2.5562	75.8014
2.9256	75.9149	2.5558	75.9149
2.9256	75.9149	2.5547	75.9149
2.9271	76.0284	2.5536	76.0284
2.9263	76.1418	2.5532	76.1418
2.9286	76.1418	2.5521	76.1418
2.9301	76.2553	2.5521	76.2553
2.9293	76.3688	2.5517	76.3688
2.9319	76.3688	2.5506	76.3688
2.9312	76.4823	2.5502	76.4823
2.9327	76.5957	2.5487	76.5957
2.9342	76.5957	2.548	76.5957
2.9345	76.7092	2.5472	76.7092
2.9364	76.8227	2.5458	76.8227
2.9375	76.8227	2.545	76.8227
2.9386	76.9362	2.545	76.9362
2.939	77.0496	2.5446	77.0496
2.9401	77.0496	2.5439	77.0496
2.9408	77.1631	2.5428	77.1631
2.9416	77.2766	2.5413	77.2766
2.9431	77.2766	2.5406	77.2766
2.9438	77.3901	2.5402	77.3901
2.9446	77.5036	2.5406	77.5036
2.9453	77.5036	2.5394	77.5036
2.9461	77.617	2.5379	77.617
2.9468	77.7305	2.5376	77.7305
2.9487	77.7305	2.5365	77.7305
2.9498	77.844	2.5365	77.844
2.9505	77.9574	2.535	77.9574
2.9501	77.9574	2.535	77.9574
2.9524	78.0709	2.5342	78.0709
2.9528	78.1844	2.5327	78.1844
2.9535	78.1844	2.5324	78.1844
2.9554	78.2979	2.532	78.2979
2.9557	78.4113	2.5313	78.4113
2.9568	78.4113	2.5309	78.4113
2.9572	78.5248	2.5298	78.5248
2.9583	78.6383	2.5286	78.6383
2.9591	78.6383	2.5268	78.6383
2.9602	78.7518	2.526	78.7518
2.9617	78.8653	2.5253	78.8653
2.9632	78.8653	2.5257	78.8653
2.9635	78.9787	2.5257	78.9787
2.9643	79.0922	2.5242	79.0922
2.9647	79.0922	2.5227	79.0922
2.9661	79.2057	2.5223	79.2057
2.9665	79.3191	2.5219	79.3191
2.9673	79.3191	2.5216	79.3191
2.968	79.4326	2.5208	79.4326
2.9688	79.5461	2.5197	79.5461
2.9699	79.5461	2.519	79.5461
2.971	79.6596	2.5182	79.6596
2.9725	79.773	2.5175	79.773
2.9736	79.773	2.5171	79.773
2.9743	79.8865	2.516	79.8865
2.9762	80	2.5153	80
2.9754	80	2.5138	80
2.9769	80.1135	2.5134	80.1135
2.9784	80.227	2.5126	80.227
2.9784	80.227	2.5119	80.227
2.9795	80.3404	2.5115	80.3404
2.981	80.4539	2.5115	80.4539
2.9821	80.4539	2.5104	80.4539
2.9825	80.5674	2.5097	80.5674
2.9836	80.6809	2.5086	80.6809
2.9851	80.6809	2.5082	80.6809
2.9855	80.7943	2.5074	80.7943
2.9866	80.9078	2.5074	80.9078
2.987	80.9078	2.506	80.9078
2.9874	81.0213	2.5052	81.0213
2.9888	81.1347	2.5041	81.1347
2.9892	81.1347	2.5037	81.1347
2.9918	81.2482	2.5033	81.2482
2.9929	81.3617	2.5022	81.3617
2.9933	81.3617	2.5022	81.3617
2.9937	81.4752	2.5015	81.4752
2.9952	81.5887	2.5011	81.5887
2.9963	81.5887	2.5	81.5887
2.9974	81.7021	2.4996	81.7021
2.9981	81.8156	2.4989	81.8156
2.9989	81.8156	2.4974	81.8156
2.9996	81.9291	2.497	81.9291
3.0004	82.0426	2.497	82.0426
3.0019	82.0426	2.4952	82.0426
3.0019	82.156	2.4944	82.156
3.0037	82.2695	2.4944	82.2695
3.0048	82.2695	2.494	82.2695
3.0048	82.383	2.4933	82.383
3.006	82.4964	2.4929	82.4964
3.0078	82.4964	2.4922	82.4964
3.0093	82.6099	2.4918	82.6099
3.01	82.7234	2.4907	82.7234
3.0108	82.7234	2.4888	82.7234
3.0115	82.8369	2.4892	82.8369
3.0112	82.9504	2.4888	82.9504
3.013	82.9504	2.4881	82.9504
3.0141	83.0638	2.487	83.0638
3.0153	83.1773	2.4862	83.1773
3.0167	83.1773	2.4847	83.1773
3.0171	83.2908	2.4847	83.2908
3.0179	83.4043	2.4836	83.4043
3.0186	83.4043	2.4833	83.4043
3.0201	83.5177	2.4825	83.5177
3.0212	83.6312	2.4825	83.6312
3.0223	83.6312	2.4818	83.6312
3.0231	83.7447	2.4807	83.7447
3.0246	83.8582	2.4807	83.8582
3.0249	83.8582	2.4799	83.8582
3.0257	83.9716	2.4788	83.9716
3.0279	84.0851	2.4781	84.0851
3.0286	84.0851	2.4773	84.0851
3.0294	84.1986	2.4773	84.1986
3.0301	84.3121	2.4762	84.3121
3.0309	84.3121	2.4754	84.3121
3.032	84.4255	2.4747	84.4255
3.0331	84.539	2.474	84.539
3.0346	84.539	2.4728	84.539
3.0342	84.6525	2.4717	84.6525
3.0357	84.766	2.4721	84.766
3.0376	84.766	2.4706	84.766
3.0376	84.8794	2.4699	84.8794
3.0398	84.9929	2.4699	84.9929
3.0413	84.9929	2.4699	84.9929
3.0413	85.1064	2.468	85.1064
3.042	85.2199	2.4676	85.2199
3.0432	85.2199	2.4661	85.2199
3.0443	85.3333	2.4658	85.3333
3.0446	85.4468	2.465	85.4468
3.0461	85.4468	2.4647	85.4468
3.0469	85.5603	2.4643	85.5603
3.0484	85.6738	2.4639	85.6738
3.0484	85.6738	2.4635	85.6738
3.0495	85.7872	2.4635	85.7872
3.0502	85.9007	2.4628	85.9007
3.0521	85.9007	2.4609	85.9007
3.0536	86.0142	2.4602	86.0142
3.0543	86.1277	2.4606	86.1277
3.0551	86.1277	2.4598	86.1277
3.0558	86.2411	2.4591	86.2411
3.0565	86.3546	2.458	86.3546
3.0573	86.3546	2.458	86.3546
3.0592	86.4681	2.4576	86.4681
3.0603	86.5816	2.4568	86.5816
3.0603	86.5816	2.4546	86.5816
3.061	86.695	2.4539	86.695
3.0632	86.8085	2.4531	86.8085
3.064	86.8085	2.4531	86.8085
3.0658	86.922	2.4524	86.922
3.0666	87.0355	2.4524	87.0355
3.0677	87.0355	2.452	87.0355
3.0692	87.1489	2.4513	87.1489
3.0699	87.2624	2.4505	87.2624
3.0714	87.2624	2.4505	87.2624
3.0718	87.3759	2.4487	87.3759
3.0737	87.4894	2.4472	87.4894
3.074	87.4894	2.4472	87.4894
3.0751	87.6028	2.4461	87.6028
3.0755	87.7163	2.4464	87.7163
3.0781	87.7163	2.4461	87.7163
3.0785	87.8298	2.4457	87.8298
3.0789	87.9433	2.4446	87.9433
3.0796	87.9433	2.4449	87.9433
3.0807	88.0567	2.4438	88.0567
3.0815	88.1702	2.442	88.1702
3.0837	88.1702	2.4416	88.1702
3.0848	88.2837	2.4408	88.2837
3.0848	88.3972	2.4408	88.3972
3.0859	88.3972	2.4405	88.3972
3.0871	88.5106	2.4405	88.5106
3.0882	88.6241	2.439	88.6241
3.0893	88.6241	2.4386	88.6241
3.0904	88.7376	2.4379	88.7376
3.0911	88.8511	2.4356	88.8511
3.0915	88.8511	2.4349	88.8511
3.0941	88.9645	2.4338	88.9645
3.0938	89.078	2.4338	89.078
3.0956	89.078	2.4342	89.078
3.096	89.1915	2.4338	89.1915
3.0967	89.305	2.4327	89.305
3.0967	89.305	2.4319	89.305
3.0997	89.4184	2.4312	89.4184
3.1004	89.5319	2.4304	89.5319
3.1023	89.5319	2.4301	89.5319
3.1023	89.6454	2.4297	89.6454
3.1045	89.7589	2.4289	89.7589
3.1049	89.7589	2.4282	89.7589
3.1068	89.8723	2.4278	89.8723
3.1071	89.9858	2.4275	89.9858
3.1097	89.9858	2.4275	89.9858
3.1097	90.0993	2.426	90.0993
3.1101	90.2128	2.4249	90.2128
3.1109	90.2128	2.4249	90.2128
3.1124	90.3262	2.423	90.3262
3.1138	90.4397	2.4234	90.4397
3.1153	90.4397	2.4215	90.4397
3.1157	90.5532	2.4215	90.5532
3.1161	90.6667	2.4211	90.6667
3.1168	90.6667	2.4208	90.6667
3.1179	90.7801	2.4204	90.7801
3.1198	90.8936	2.4204	90.8936
3.1209	90.8936	2.4189	90.8936
3.122	91.0071	2.4182	91.0071
3.1224	91.1206	2.417	91.1206
3.1231	91.1206	2.417	91.1206
3.1257	91.234	2.4159	91.234
3.1269	91.3475	2.4152	91.3475
3.128	91.3475	2.4148	91.3475
3.1283	91.461	2.4141	91.461
3.1295	91.5745	2.4137	91.5745
3.1302	91.5745	2.4122	91.5745
3.1321	91.6879	2.4107	91.6879
3.1336	91.8014	2.4115	91.8014
3.1336	91.8014	2.41	91.8014
3.1336	91.9149	2.4103	91.9149
3.1362	92.0284	2.4103	92.0284
3.1373	92.0284	2.41	92.0284
3.138	92.1418	2.4092	92.1418
3.1384	92.2553	2.4089	92.2553
3.1395	92.2553	2.4074	92.2553
3.1403	92.3688	2.4063	92.3688
3.1414	92.4823	2.4059	92.4823
3.1436	92.4823	2.4048	92.4823
3.1447	92.5957	2.4044	92.5957
3.1451	92.7092	2.404	92.7092
3.1458	92.7092	2.4029	92.7092
3.1462	92.8227	2.4025	92.8227
3.1488	92.9362	2.4022	92.9362
3.1499	92.9362	2.4022	92.9362
3.1518	93.0496	2.401	93.0496
3.1525	93.1631	2.3999	93.1631
3.1529	93.1631	2.3996	93.1631
3.1544	93.2766	2.3992	93.2766
3.1555	93.3901	2.3981	93.3901
3.1566	93.3901	2.3977	93.3901
3.1577	93.5036	2.3969	93.5036
3.1589	93.617	2.3955	93.617
3.1592	93.617	2.3951	93.617
3.1611	93.7305	2.3947	93.7305
3.1626	93.844	2.3943	93.844
3.1637	93.844	2.394	93.844
3.1652	93.9574	2.3929	93.9574
3.1659	94.0709	2.3925	94.0709
3.1674	94.0709	2.3921	94.0709
3.1682	94.1844	2.391	94.1844
3.1689	94.2979	2.391	94.2979
3.17	94.2979	2.391	94.2979
3.1708	94.4113	2.3903	94.4113
3.1715	94.5248	2.3899	94.5248
3.1722	94.5248	2.3891	94.5248
3.1745	94.6383	2.3888	94.6383
3.1756	94.7518	2.3876	94.7518
3.1767	94.7518	2.3865	94.7518
3.1767	94.8653	2.3854	94.8653
3.1778	94.9787	2.3847	94.9787
3.1801	94.9787	2.3854	94.9787
3.1804	95.0922	2.385	95.0922
3.1815	95.2057	2.3847	95.2057
3.1823	95.2057	2.3839	95.2057
3.1823	95.3191	2.3836	95.3191
3.1838	95.4326	2.3824	95.4326
3.1871	95.4326	2.3802	95.4326
3.1875	95.5461	2.381	95.5461
3.1879	95.6596	2.3795	95.6596
3.189	95.6596	2.3791	95.6596
3.1905	95.773	2.3791	95.773
3.1908	95.8865	2.3787	95.8865
3.1927	95.8865	2.3783	95.8865
3.1938	96	2.3776	96
3.1946	96.1135	2.3776	96.1135
3.1953	96.1135	2.3765	96.1135
3.1964	96.227	2.3757	96.227
3.1987	96.3404	2.375	96.3404
3.1998	96.3404	2.3739	96.3404
3.2001	96.4539	2.3731	96.4539
3.202	96.5674	2.3731	96.5674
3.2031	96.5674	2.3728	96.5674
3.2039	96.6809	2.3713	96.6809
3.2057	96.7943	2.3709	96.7943
3.2065	96.7943	2.3705	96.7943
3.2072	96.9078	2.3698	96.9078
3.2083	97.0213	2.3694	97.0213
3.2094	97.0213	2.3694	97.0213
3.2121	97.1347	2.3679	97.1347
3.2128	97.2482	2.3664	97.2482
3.2128	97.2482	2.3661	97.2482
3.2143	97.3617	2.3657	97.3617
3.2158	97.4752	2.365	97.4752
3.2169	97.4752	2.365	97.4752
3.2176	97.5887	2.3638	97.5887
3.2188	97.7021	2.3638	97.7021
3.2202	97.7021	2.3627	97.7021
3.2202	97.8156	2.3616	97.8156
3.2214	97.9291	2.3612	97.9291
3.2236	97.9291	2.3612	97.9291
3.2251	98.0426	2.3612	98.0426
3.2251	98.156	2.3612	98.156
3.2258	98.156	2.3609	98.156
3.2273	98.2695	2.3605	98.2695
3.2292	98.383	2.359	98.383
3.2303	98.383	2.3586	98.383
3.2314	98.4964	2.3583	98.4964
3.2321	98.6099	2.3575	98.6099
3.2336	98.6099	2.3571	98.6099
3.2355	98.7234	2.3571	98.7234
3.2374	98.8369	2.3557	98.8369
3.2377	98.8369	2.3549	98.8369
3.2385	98.9504	2.3545	98.9504
3.2396	99.0638	2.3531	99.0638
3.2411	99.0638	2.3534	99.0638
3.2422	99.1773	2.3531	99.1773
3.2433	99.2908	2.3527	99.2908
3.244	99.2908	2.3516	99.2908
3.2448	99.4043	2.3516	99.4043
3.2463	99.5177	2.3512	99.5177
3.2489	99.5177	2.3497	99.5177
3.2493	99.6312	2.3497	99.6312
3.2504	99.7447	2.349	99.7447
3.2511	99.7447	2.3482	99.7447
3.2522	99.8582	2.3471	99.8582
3.2537	99.9716	2.3478	99.9716
3.2545	99.9716	2.3471	99.9716
3.2556	100.085	2.3452	100.085
3.2567	100.199	2.3445	100.199
3.2578	100.199	2.3441	100.199
3.26	100.312	2.3438	100.312
3.2612	100.426	2.3434	100.426
3.2623	100.426	2.3426	100.426
3.2623	100.539	2.3423	100.539
3.2641	100.652	2.3419	100.652
3.266	100.652	2.3423	100.652
3.2664	100.766	2.3415	100.766
3.2682	100.879	2.3408	100.879
3.2682	100.879	2.34	100.879
3.2708	100.993	2.3389	100.993
3.2719	101.106	2.3389	101.106
3.2727	101.106	2.3374	101.106
3.2746	101.22	2.3367	101.22
3.2746	101.333	2.3367	101.333
3.276	101.333	2.3359	101.333
3.2775	101.447	2.3348	101.447
3.2794	101.56	2.3352	101.56
3.2805	101.56	2.3348	101.56
3.2809	101.674	2.3333	101.674
3.2809	101.787	2.3337	101.787
3.2835	101.787	2.3326	101.787
3.2857	101.901	2.3322	101.901
3.2861	102.014	2.3315	102.014
3.2868	102.014	2.3318	102.014
3.2865	102.128	2.3311	102.128
3.2894	102.241	2.3304	102.241
3.2913	102.241	2.33	102.241
3.2928	102.355	2.3296	102.355
3.2932	102.468	2.3292	102.468
3.2943	102.468	2.3289	102.468
3.2958	102.582	2.3285	102.582
3.298	102.695	2.3285	102.695
3.2991	102.695	2.3285	102.695
3.2991	102.809	2.3274	102.809
3.3002	102.922	2.3266	102.922
3.3021	102.922	2.3259	102.922
3.3032	103.035	2.3255	103.035
3.3043	103.149	2.3244	103.149
3.3051	103.149	2.324	103.149
3.3065	103.262	2.324	103.262
3.3084	103.376	2.324	103.376
3.3095	103.376	2.3237	103.376
3.3103	103.489	2.3233	103.489
3.3114	103.603	2.3225	103.603
3.3125	103.603	2.3218	103.603
3.3136	103.716	2.3207	103.716
3.3155	103.83	2.3203	103.83
3.317	103.83	2.3196	103.83
3.3173	103.943	2.3185	103.943
3.3188	104.057	2.3192	104.057
3.3192	104.057	2.3185	104.057
3.3196	104.17	2.3181	104.17
3.3225	104.284	2.3181	104.284
3.3237	104.284	2.3177	104.284
3.324	104.397	2.3173	104.397
3.3251	104.511	2.3166	104.511
3.3278	104.511	2.3158	104.511
3.3296	104.624	2.3155	104.624
3.3296	104.738	2.3147	104.738
3.3311	104.738	2.3144	104.738
3.3322	104.851	2.3129	104.851
3.3337	104.965	2.3125	104.965
3.3352	104.965	2.3125	104.965
3.3363	105.078	2.3121	105.078
3.3371	105.191	2.3114	105.191
3.3389	105.191	2.3118	105.191
3.34	105.305	2.3106	105.305
3.3419	105.418	2.311	105.418
3.3419	105.418	2.3106	105.418
3.3423	105.532	2.3095	105.532
3.343	105.645	2.3088	105.645
3.3452	105.645	2.3088	105.645
3.3478	105.759	2.3088	105.759
3.3482	105.872	2.308	105.872
3.3486	105.872	2.3073	105.872
3.3493	105.986	2.3065	105.986
3.3516	106.099	2.3062	106.099
3.3523	106.099	2.3062	106.099
3.3538	106.213	2.3051	106.213
3.3545	106.326	2.3051	106.326
3.3579	106.326	2.3043	106.326
3.3579	106.44	2.3032	106.44
3.359	106.553	2.3028	106.553
3.3601	106.553	2.3032	106.553
3.3605	106.667	2.3017	106.667
3.3627	106.78	2.3013	106.78
3.3638	106.78	2.3013	106.78
3.3657	106.894	2.3006	106.894
3.3657	107.007	2.3002	107.007
3.3668	107.007	2.2999	107.007
3.3687	107.121	2.2995	107.121
3.3698	107.234	2.2995	107.234
3.3709	107.234	2.2995	107.234
3.372	107.348	2.2991	107.348
3.3724	107.461	2.2987	107.461
3.3739	107.461	2.2987	107.461
3.3765	107.574	2.2984	107.574
3.3776	107.688	2.2976	107.688
3.378	107.688	2.2961	107.688
3.3791	107.801	2.2972	107.801
3.3806	107.915	2.2969	107.915
3.3813	107.915	2.2961	107.915
3.3836	108.028	2.2954	108.028
3.385	108.142	2.2946	108.142
3.3847	108.142	2.2946	108.142
3.3862	108.255	2.2943	108.255
3.3884	108.369	2.2939	108.369
3.3895	108.369	2.2928	108.369
3.3903	108.482	2.2928	108.482
3.3906	108.596	2.2924	108.596
3.391	108.596	2.292	108.596
3.3925	108.709	2.2913	108.709
3.3943	108.823	2.2902	108.823
3.3962	108.823	2.2902	108.823
3.3969	108.936	2.2898	108.936
3.3981	109.05	2.2891	109.05
3.3992	109.05	2.2887	109.05
3.4003	109.163	2.2887	109.163
3.401	109.277	2.2879	109.277
3.4022	109.277	2.2876	109.277
3.4048	109.39	2.2876	109.39
3.4055	109.504	2.2876	109.504
3.4055	109.504	2.2872	109.504
3.4077	109.617	2.2868	109.617
3.4085	109.731	2.2853	109.731
3.4103	109.731	2.285	109.731
3.4107	109.844	2.2857	109.844
3.4118	109.957	2.2842	109.957
3.4133	109.957	2.2835	109.957
3.4144	110.071	2.2831	110.071
3.4148	110.184	2.2835	110.184
3.4148	110.184	2.2824	110.184
3.4178	110.298	2.282	110.298
3.4196	110.411	2.2813	110.411
3.4208	110.411	2.2816	110.411
3.4211	110.525	2.2816	110.525
3.4211	110.638	2.2813	110.638
3.4219	110.638	2.2813	110.638
3.4222	110.752	2.2805	110.752
3.4245	110.865	2.2801	110.865
3.426	110.865	2.2794	110.865
3.4263	110.979	2.279	110.979
3.4271	111.092	2.2783	111.092
3.4293	111.092	2.2772	111.092
3.4308	111.206	2.2768	111.206
3.4319	111.319	2.2768	111.319
3.4327	111.319	2.2764	111.319
3.4342	111.433	2.2764	111.433
3.4345	111.546	2.276	111.546
3.4364	111.546	2.276	111.546
3.4364	111.66	2.2749	111.66
3.4386	111.773	2.2749	111.773
3.439	111.773	2.2757	111.773
3.4397	111.887	2.2746	111.887
3.4405	112	2.2734	112
3.4423	112	2.2734	112
3.4427	112.113	2.2727	112.113
3.4449	112.227	2.2716	112.227
3.4457	112.227	2.2716	112.227
3.4461	112.34	2.2708	112.34
3.4468	112.454	2.2705	112.454
3.4501	112.454	2.2708	112.454
3.4501	112.567	2.2705	112.567
3.4505	112.681	2.2708	112.681
3.4513	112.681	2.2701	112.681
3.4516	112.794	2.2701	112.794
3.4524	112.908	2.269	112.908
3.4539	112.908	2.2693	112.908
3.4561	113.021	2.2686	113.021
3.4568	113.135	2.2686	113.135
3.4576	113.135	2.2682	113.135
3.4583	113.248	2.2682	113.248
3.4598	113.362	2.2679	113.362
3.4606	113.362	2.2671	113.362
3.4617	113.475	2.2664	113.475
3.4624	113.589	2.2656	113.589
3.4628	113.589	2.2656	113.589
3.4632	113.702	2.2649	113.702
3.4635	113.816	2.2649	113.816
3.465	113.816	2.2645	113.816
3.4673	113.929	2.2634	113.929
3.4684	114.043	2.2623	114.043
3.4699	114.043	2.2623	114.043
3.4702	114.156	2.2623	114.156
3.4702	114.269	2.2619	114.269
3.4717	114.269	2.2615	114.269
3.4736	114.383	2.2619	114.383
3.474	114.496	2.2623	114.496
3.4747	114.496	2.2608	114.496
3.4758	114.61	2.2612	114.61
3.4762	114.723	2.2608	114.723
3.4766	114.723	2.2604	114.723
3.4773	114.837	2.2597	114.837
3.4795	114.95	2.2597	114.95
3.4807	114.95	2.2589	114.95
3.4807	115.064	2.2589	115.064
3.4821	115.177	2.2586	115.177
3.4829	115.177	2.2571	115.177
3.4833	115.291	2.2578	115.291
3.484	115.404	2.2563	115.404
3.4851	115.404	2.2563	115.404
3.4862	115.518	2.2567	115.518
3.4874	115.631	2.256	115.631
3.4881	115.631	2.256	115.631
3.4892	115.745	2.256	115.745
3.4892	115.858	2.2556	115.858
3.4907	115.858	2.2545	115.858
3.4914	115.972	2.2541	115.972
3.4926	116.085	2.2548	116.085
3.4933	116.085	2.2537	116.085
3.494	116.199	2.2545	116.199
3.494	116.312	2.2537	116.312
3.4944	116.312	2.2522	116.312
3.4955	116.426	2.2522	116.426
3.4974	116.539	2.2515	116.539
3.4996	116.539	2.2519	116.539
3.5004	116.652	2.2511	116.652
3.5015	116.766	2.2507	116.766
3.5019	116.766	2.2511	116.766
3.5026	116.879	2.2504	116.879
3.503	116.993	2.25	116.993
3.5037	116.993	2.2496	116.993
3.5052	117.106	2.2493	117.106
3.506	117.22	2.2489	117.22
3.5056	117.22	2.2489	117.22
3.5067	117.333	2.2489	117.333
3.5071	117.447	2.2485	117.447
3.5078	117.447	2.2478	117.447
3.51	117.56	2.2478	117.56
3.5112	117.674	2.2474	117.674
3.5119	117.674	2.247	117.674
3.5134	117.787	2.2463	117.787
3.5134	117.901	2.2452	117.901
3.5141	117.901	2.2452	117.901
3.5156	118.014	2.2452	118.014
3.5167	118.128	2.2448	118.128
3.5182	118.128	2.2448	118.128
3.5186	118.241	2.2448	118.241
3.519	118.355	2.2448	118.355
3.5201	118.355	2.244	118.355
3.5216	118.468	2.2437	118.468
3.5227	118.582	2.2437	118.582
3.5238	118.582	2.2437	118.582
3.5234	118.695	2.2433	118.695
3.5253	118.809	2.2433	118.809
3.5257	118.809	2.2422	118.809
3.5268	118.922	2.2418	118.922
3.5283	119.035	2.2411	119.035
3.5286	119.035	2.2407	119.035
3.5294	119.149	2.2403	119.149
3.5309	119.262	2.2396	119.262
3.5313	119.262	2.2388	119.262
3.5313	119.376	2.2388	119.376
3.5316	119.489	2.2396	119.489
3.5339	119.489	2.2388	119.489
3.5353	119.603	2.2385	119.603
3.5357	119.716	2.2381	119.716
3.5357	119.716	2.2381	119.716
3.5376	119.83	2.2377	119.83
3.5379	119.943	2.2374	119.943
3.5383	119.943	2.237	119.943
3.5402	120.057	2.2366	120.057
3.5413	120.17	2.2362	120.17
3.5424	120.17	2.2362	120.17
3.5428	120.284	2.2355	120.284
3.5432	120.397	2.2347	120.397
3.5439	120.397	2.2347	120.397
3.5446	120.511	2.234	120.511
3.5469	120.624	2.234	120.624
3.5476	120.624	2.2329	120.624
3.5484	120.738	2.2329	120.738
3.5491	120.851	2.2329	120.851
3.5495	120.851	2.2325	120.851
3.5517	120.965	2.2325	120.965
3.5528	121.078	2.2321	121.078
3.5539	121.078	2.2318	121.078
3.5543	121.191	2.231	121.191
3.5554	121.305	2.231	121.305
3.5554	121.305	2.231	121.305
3.5558	121.418	2.2307	121.418
3.5562	121.532	2.2303	121.532
3.5577	121.532	2.2299	121.532
3.5599	121.645	2.2295	121.645
3.5603	121.759	2.2284	121.759
3.5618	121.759	2.2277	121.759
3.5621	121.872	2.2269	121.872
3.5621	121.986	2.2281	121.986
3.5632	121.986	2.2277	121.986
3.5644	122.099	2.2277	122.099
3.5662	122.213	2.2269	122.213
3.567	122.213	2.2262	122.213
3.5681	122.326	2.2262	122.326
3.5685	122.44	2.2262	122.44
3.5681	122.44	2.2258	122.44
3.5696	122.553	2.2258	122.553
3.5725	122.667	2.2251	122.667
3.5737	122.667	2.2247	122.667
3.574	122.78	2.2243	122.78
3.5744	122.894	2.2247	122.894
3.5744	122.894	2.2236	122.894
3.5748	123.007	2.2232	123.007
3.577	123.121	2.2225	123.121
3.5781	123.121	2.2221	123.121
3.5792	123.234	2.2202	123.234
3.58	123.348	2.2217	123.348
3.5807	123.348	2.2214	123.348
3.5818	123.461	2.2202	123.461
3.5822	123.574	2.2202	123.574
3.5841	123.574	2.2202	123.574
3.5844	123.688	2.2195	123.688
3.5848	123.801	2.2191	123.801
3.5852	123.801	2.2191	123.801
3.5856	123.915	2.2191	123.915
3.5863	124.028	2.2184	124.028
3.5882	124.028	2.2188	124.028
3.5885	124.142	2.2188	124.142
3.5897	124.255	2.2173	124.255
3.5904	124.255	2.2169	124.255
3.5915	124.369	2.2165	124.369
3.5923	124.482	2.2165	124.482
3.593	124.482	2.2161	124.482
3.5952	124.596	2.2158	124.596
3.5949	124.709	2.2158	124.709
3.5964	124.709	2.2147	124.709
3.5986	124.823	2.215	124.823
3.5978	124.936	2.2143	124.936
3.5986	124.936	2.2135	124.936
3.6001	125.05	2.2139	125.05
3.6012	125.163	2.2135	125.163
3.6034	125.163	2.2132	125.163
3.6042	125.277	2.2121	125.277
3.6045	125.39	2.2117	125.39
3.6049	125.39	2.2117	125.39
3.606	125.504	2.2106	125.504
3.6068	125.617	2.2106	125.617
3.6086	125.617	2.2098	125.617
3.6086	125.731	2.2094	125.731
3.6097	125.844	2.2091	125.844
3.6105	125.844	2.2087	125.844
3.6105	125.957	2.2083	125.957
3.6112	126.071	2.2087	126.071
3.6127	126.071	2.208	126.071
3.615	126.184	2.2068	126.184
3.6164	126.298	2.2065	126.298
3.6172	126.298	2.2068	126.298
3.6168	126.411	2.2061	126.411
3.6179	126.525	2.2061	126.525
3.6187	126.525	2.2057	126.525
3.6209	126.638	2.2057	126.638
3.6224	126.752	2.2054	126.752
3.6228	126.752	2.2046	126.752
3.6228	126.865	2.2039	126.865
3.6231	126.979	2.2028	126.979
3.6254	126.979	2.202	126.979
3.6257	127.092	2.2016	127.092
3.6283	127.206	2.2016	127.206
3.6295	127.206	2.2009	127.206
3.6291	127.319	2.2009	127.319
3.6302	127.433	2.2009	127.433
3.6324	127.433	2.1998	127.433
3.6324	127.546	2.199	127.546
3.6339	127.66	2.199	127.66
3.6343	127.66	2.1987	127.66
3.635	127.773	2.1975	127.773
3.6354	127.887	2.1972	127.887
3.6362	127.887	2.1964	127.887
3.6384	128	2.1968	128
3.6399	128.113	2.1964	128.113
3.641	128.113	2.1957	128.113
3.6403	128.227	2.1949	128.227
3.6414	128.34	2.1953	128.34
3.6421	128.34	2.1935	128.34
3.6451	128.454	2.1931	128.454
3.6469	128.567	2.1927	128.567
3.6473	128.567	2.192	128.567
3.6477	128.681	2.1923	128.681
3.6484	128.794	2.1912	128.794
3.6496	128.794	2.1901	128.794
3.651	128.908	2.1894	128.908
3.6529	129.021	2.1886	129.021
3.6533	129.021	2.1886	129.021
3.6544	129.135	2.1886	129.135
3.6551	129.248	2.1886	129.248
3.657	129.248	2.1879	129.248
3.6581	129.362	2.1879	129.362
3.6592	129.475	2.186	129.475
3.66	129.475	2.1845	129.475
3.66	129.589	2.1845	129.589
3.6629	129.702	2.1834	129.702
3.6641	129.702	2.1834	129.702
3.6652	129.816	2.1834	129.816
3.6663	129.929	2.183	129.929
3.6667	129.929	2.1823	129.929
3.667	130.043	2.1812	130.043
3.6685	130.156	2.1801	130.156
3.67	130.156	2.1801	130.156
3.6722	130.269	2.1793	130.269
3.6722	130.383	2.1775	130.383
3.6726	130.383	2.1771	130.383
3.6741	130.496	2.1775	130.496
3.6767	130.61	2.1771	130.61
3.6775	130.61	2.176	130.61
3.6778	130.723	2.1752	130.723
3.6789	130.837	2.1737	130.837
3.6801	130.837	2.1737	130.837
3.6827	130.95	2.173	130.95
3.6838	131.064	2.1715	131.064
3.6842	131.064	2.1711	131.064
3.6849	131.177	2.1708	131.177
3.6856	131.291	2.1704	131.291
3.6882	131.291	2.1696	131.291
3.6897	131.404	2.1678	131.404
3.6901	131.518	2.1678	131.518
3.6912	131.518	2.1667	131.518
3.6935	131.631	2.1663	131.631
3.6946	131.745	2.1652	131.745
3.6964	131.745	2.1648	131.745
3.6968	131.858	2.1641	131.858
3.6968	131.972	2.1641	131.972
3.6983	131.972	2.1622	131.972
3.7009	132.085	2.1618	132.085
3.7016	132.199	2.1603	132.199
3.702	132.199	2.1596	132.199
3.7028	132.312	2.1596	132.312
3.7054	132.426	2.1585	132.426
3.7072	132.426	2.157	132.426
3.7087	132.539	2.1551	132.539
3.7083	132.652	2.1551	132.652
3.7094	132.652	2.1536	132.652
3.7106	132.766	2.1529	132.766
3.7143	132.879	2.1525	132.879
3.7147	132.879	2.1522	132.879
3.715	132.993	2.1499	132.993
3.7176	133.106	2.1503	133.106
3.7191	133.106	2.1484	133.106
3.7199	133.22	2.1484	133.22
3.7206	133.333	2.1469	133.333
3.7217	133.333	2.1466	133.333
3.7228	133.447	2.1462	133.447
3.7254	133.56	2.1455	133.56
3.7269	133.56	2.1447	133.56
3.7269	133.674	2.144	133.674
3.7281	133.787	2.1421	133.787
3.7303	133.787	2.1406	133.787
3.7329	133.901	2.1403	133.901
3.734	134.014	2.1395	134.014
3.7347	134.014	2.1388	134.014
3.7359	134.128	2.1373	134.128
3.7377	134.241	2.1358	134.241
3.7388	134.241	2.1354	134.241
3.74	134.355	2.1362	134.355
3.7422	134.468	2.135	134.468
3.7433	134.468	2.1328	134.468
3.7452	134.582	2.1313	134.582
3.7455	134.695	2.1306	134.695
3.747	134.695	2.1295	134.695
3.7496	134.809	2.1287	134.809
3.7507	134.922	2.1269	134.922
3.7511	134.922	2.125	134.922
3.753	135.035	2.1243	135.035
3.7563	135.149	2.1228	135.149
3.7571	135.149	2.122	135.149
3.7574	135.262	2.1202	135.262
3.7582	135.376	2.1205	135.376
3.7619	135.376	2.1183	135.376
3.763	135.489	2.1168	135.489
3.763	135.603	2.1168	135.603
3.7656	135.603	2.1161	135.603
3.7682	135.716	2.1153	135.716
3.769	135.83	2.1153	135.83
3.7693	135.83	2.1135	135.83
3.7708	135.943	2.1116	135.943
3.7742	136.057	2.1112	136.057
3.7757	136.057	2.1109	136.057
3.7764	136.17	2.1097	136.17
3.7775	136.284	2.1086	136.284
3.7794	136.284	2.1071	136.284
3.7809	136.397	2.1049	136.397
3.782	136.511	2.1049	136.511
3.7839	136.511	2.1038	136.511
3.7868	136.624	2.1031	136.624
3.7879	136.738	2.1027	136.738
3.7887	136.738	2.1016	136.738
3.7906	136.851	2.1008	136.851
3.7939	136.965	2.0982	136.965
3.7939	136.965	2.0978	136.965
3.7954	137.078	2.0971	137.078
3.7984	137.191	2.0967	137.191
3.7995	137.191	2.0964	137.191
3.8002	137.305	2.0952	137.305
3.8017	137.418	2.0938	137.418
3.8062	137.418	2.0919	137.418
3.8058	137.532	2.0908	137.532
3.8073	137.645	2.0904	137.645
3.8095	137.645	2.0893	137.645
3.8114	137.759	2.0893	137.759
3.8132	137.872	2.0874	137.872
3.8155	137.872	2.0859	137.872
3.8181	137.986	2.0856	137.986
3.8185	138.099	2.0856	138.099
3.8196	138.099	2.0844	138.099
3.8229	138.213	2.0837	138.213
3.8251	138.326	2.0815	138.326
3.8259	138.326	2.0807	138.326
3.8292	138.44	2.0804	138.44
3.8307	138.553	2.0789	138.553
3.8304	138.553	2.0781	138.553
3.8318	138.667	2.0774	138.667
3.8348	138.78	2.0759	138.78
3.8374	138.78	2.0763	138.78
3.8397	138.894	2.0744	138.894
3.8423	139.007	2.0733	139.007
3.8434	139.007	2.0725	139.007
3.8445	139.121	2.0711	139.121
3.8467	139.234	2.0703	139.234
3.8486	139.234	2.0685	139.234
3.8516	139.348	2.067	139.348
3.8527	139.461	2.0666	139.461
3.8542	139.461	2.0658	139.461
3.8553	139.574	2.0651	139.574
3.8583	139.688	2.0636	139.688
3.8594	139.688	2.0618	139.688
3.8609	139.801	2.0614	139.801
3.8627	139.915	2.0603	139.915
3.865	139.915	2.0592	139.915
3.8664	140.028	2.058	140.028
3.869	140.142	2.0573	140.142
3.8713	140.142	2.0551	140.142
3.8731	140.255	2.0551	140.255
3.8765	140.369	2.0543	140.369
3.8783	140.369	2.0528	140.369
3.8795	140.482	2.0528	140.482
3.8824	140.596	2.051	140.596
3.8847	140.596	2.0495	140.596
3.8865	140.709	2.0487	140.709
3.8891	140.823	2.048	140.823
3.891	140.823	2.0469	140.823
3.8917	140.936	2.045	140.936
3.894	141.05	2.0439	141.05
3.8951	141.05	2.0435	141.05
3.8981	141.163	2.0424	141.163
3.901	141.277	2.0413	141.277
3.9025	141.277	2.0398	141.277
3.9055	141.39	2.0376	141.39
3.9066	141.504	2.0372	141.504
3.9089	141.504	2.0365	141.504
3.9107	141.617	2.0361	141.617
3.9118	141.731	2.035	141.731
3.9148	141.731	2.0335	141.731
3.9182	141.844	2.0324	141.844
3.9208	141.957	2.0309	141.957
3.923	141.957	2.0298	141.957
3.9249	142.071	2.0294	142.071
3.9278	142.184	2.0275	142.184
3.9297	142.184	2.0264	142.184
3.9323	142.298	2.0257	142.298
3.9353	142.411	2.0242	142.411
3.9368	142.411	2.0231	142.411
3.9401	142.525	2.0219	142.525
3.9423	142.638	2.0208	142.638
3.9449	142.638	2.0193	142.638
3.9464	142.752	2.0182	142.752
3.9483	142.865	2.0182	142.865
3.9509	142.865	2.0171	142.865
3.952	142.979	2.0149	142.979
3.955	143.092	2.0134	143.092
3.9583	143.092	2.0134	143.092
3.9598	143.206	2.0108	143.206
3.9632	143.319	2.0093	143.319
3.9654	143.319	2.0086	143.319
3.9684	143.433	2.0074	143.433
3.971	143.546	2.0063	143.546
3.9728	143.546	2.0048	143.546
3.9773	143.66	2.0045	143.66
3.9788	143.773	2.0026	143.773
3.9814	143.773	2.0011	143.773
3.9836	143.887	2.0019	143.887
3.9866	144	2.0011	144
3.9896	144	2	144
3.9918	144.113	--	144.113
3.9952	144.227	--	144.227
3.9963	144.227	--	144.227
4	144.34	--	144.34

## Sheet: FIgure 7a
循环序号	--	放电比容量(mAh/g)
1	29.8446	138.601
2	140.333	138.199
3	140.235	139.516
4	139.681	139.203
5	138.998	138.641
6	138.704	138.454
7	138.085	137.917
8	137.857	137.429
9	137.369	137.103
10	136.88	137.018
11	136.587	136.672
12	136.423	135.826
13	135.968	135.728
14	135.349	136.314
15	135.252	135.858
16	135.74	136.086
17	135.382	136.184
18	135.577	136.51
19	135.675	136.511
20	136.001	136.446
21	136.001	136.35
22	135.936	136.25
23	135.838	136.151
24	135.773	136.054
25	135.675	136.053
26	135.512	135.988
27	135.61	136.216
28	135.48	136.38
29	135.773	136.478
30	135.838	136.445
31	135.968	136.543
32	136.001	136.217
33	135.968	136.218
34	135.708	136.316
35	135.74	135.891
36	135.838	135.858
37	135.48	137.357
38	135.317	137.454
39	136.815	136.9
40	137.011	136.77
41	136.327	136.737
42	136.261	136.607
43	136.229	136.704
44	136.131	136.704
45	136.196	137.291
46	136.261	136.835
47	136.717	137.356
48	136.424	137.291
49	136.913	137.359
50	136.783	137.815
51	136.815	137.749
52	137.271	137.064
53	137.206	137.716
54	136.62	136.839
55	137.173	137.658
56	136.457	137.423
57	137.108	137.553
58	136.945	137.456
59	137.076	137.395
60	136.913	138.172
61	136.88	137.393
62	137.662	137.492
63	136.913	137.202
64	136.945	137.338
65	136.783	137.203
66	136.75	137.587
67	136.783	138.401
68	137.076	137.366
69	137.857	138.536
70	136.88	137.393
71	137.988	137.619
72	136.978	137.567
73	137.108	138.738
74	137.076	137.926
75	138.118	137.826
76	137.467	137.985
77	137.336	138.122
78	137.434	138.221
79	137.564	137.611
80	137.727	139.713
81	137.108	139.548
82	139.063	139.162
83	138.998	139.588
84	138.607	139.391
85	139.03	139.58
86	138.835	139.547
87	138.998	139.48
88	139.03	139.059
89	138.932	138.931
90	138.509	138.707
91	138.411	138.833
92	138.216	138.936
93	138.314	138.676
94	138.379	138.651
95	138.183	138.377
96	138.118	138.077
97	137.955	138.405
98	137.629	138.405
99	137.955	138.992
100	138.509	138.828
	138.411	138.894
	138.411	138.302
	137.988	138.301

## Sheet: Figure 7d
	recovered		hydrated		pristine
								NaHCO3
399.681	0	399.681	0	399.681	0		399.675	0
400.163	0.56825	400.163	0.66181	400.163	0.57231		400.157	0.0287
400.646	0.57114	400.646	0.67218	400.646	0.57985		400.639	0.02831
401.128	0.572	401.128	0.68258	401.128	0.58522		401.121	0.02789
401.61	0.57202	401.61	0.69371	401.61	0.58516		401.603	0.02754
402.092	0.57246	402.092	0.70518	402.092	0.58491		402.085	0.02747
402.574	0.57389	402.574	0.71528	402.574	0.58556		402.567	0.02758
403.056	0.57606	403.056	0.72227	403.056	0.58623		403.05	0.02765
403.538	0.57818	403.538	0.72569	403.538	0.58576		403.532	0.0276
404.02	0.57962	404.02	0.72817	404.02	0.58417		404.014	0.0276
404.503	0.58033	404.503	0.72883	404.503	0.58279		404.496	0.02762
404.985	0.58097	404.985	0.72799	404.985	0.58148		404.978	0.02767
405.467	0.58261	405.467	0.72611	405.467	0.58006		405.46	0.0277
405.949	0.58609	405.949	0.72366	405.949	0.57843		405.942	0.02772
406.431	0.5914	406.431	0.72109	406.431	0.57664		406.424	0.02775
406.913	0.59758	406.913	0.71875	406.913	0.57492		406.906	0.02781
407.395	0.6033	407.395	0.71691	407.395	0.57365		407.389	0.02789
407.877	0.60749	407.877	0.71577	407.877	0.57319		407.871	0.02801
408.36	0.60981	408.36	0.7154	408.36	0.5738		408.353	0.02814
408.842	0.61057	408.842	0.71575	408.842	0.57554		408.835	0.02827
409.324	0.6106	409.324	0.7167	409.324	0.5783		409.317	0.02837
409.806	0.61078	409.806	0.71812	409.806	0.58191		409.799	0.02843
410.288	0.61154	410.288	0.71992	410.288	0.58621		410.281	0.02845
410.77	0.61263	410.77	0.72204	410.77	0.59107		410.763	0.02846
411.252	0.61341	411.252	0.72443	411.252	0.5964		411.245	0.02846
411.734	0.61337	411.734	0.72701	411.734	0.60203		411.728	0.02846
412.217	0.61249	412.217	0.72963	412.217	0.60775		412.21	0.02844
412.699	0.61138	412.699	0.73215	412.699	0.61327		412.692	0.02843
413.181	0.61102	413.181	0.73444	413.181	0.61833		413.174	0.02843
413.663	0.61236	413.663	0.7365	413.663	0.62271		413.656	0.02841
414.145	0.61573	414.145	0.73845	414.145	0.62621		414.138	0.02837
414.627	0.62066	414.627	0.7405	414.627	0.62853		414.62	0.0283
415.109	0.62621	415.109	0.74284	415.109	0.62926		415.103	0.02822
415.591	0.63142	415.591	0.7456	415.591	0.62808		415.585	0.02814
416.074	0.63572	416.074	0.74866	416.074	0.62508		416.067	0.02807
416.556	0.63901	416.556	0.75175	416.556	0.62078		416.549	0.02804
417.038	0.64162	417.038	0.75451	417.038	0.61592		417.031	0.02804
417.52	0.64412	417.52	0.75665	417.52	0.61123		417.513	0.02806
418.002	0.64682	418.002	0.7581	418.002	0.60738		417.995	0.02806
418.484	0.64926	418.484	0.75895	418.484	0.60493		418.477	0.02806
418.966	0.65019	418.966	0.75946	418.966	0.60428		418.959	0.02807
419.449	0.64891	419.449	0.75994	419.449	0.60561		419.442	0.02808
419.931	0.646	419.931	0.76072	419.931	0.60884		419.924	0.0281
420.413	0.64263	420.413	0.76205	420.413	0.6135		420.406	0.02811
420.895	0.6397	420.895	0.76417	420.895	0.61885		420.888	0.02809
421.377	0.63745	421.377	0.76719	421.377	0.62389		421.37	0.02804
421.859	0.63558	421.859	0.77115	421.859	0.62776		421.852	0.02796
422.341	0.63349	422.341	0.77595	422.341	0.63008		422.334	0.02786
422.823	0.63058	422.823	0.78129	422.823	0.6311		422.816	0.02779
423.305	0.62666	423.305	0.78673	423.305	0.63135		423.298	0.02776
423.788	0.62217	423.788	0.79189	423.788	0.63137		423.781	0.02775
424.27	0.61825	424.27	0.79648	424.27	0.63152		424.263	0.02775
424.752	0.61626	424.752	0.80037	424.752	0.63204		424.745	0.02776
425.234	0.61718	425.234	0.80361	425.234	0.63306		425.227	0.02777
425.716	0.62098	425.716	0.80638	425.716	0.63457		425.709	0.02777
426.198	0.62669	426.198	0.80901	426.198	0.63647		426.191	0.02777
426.68	0.63296	426.68	0.81182	426.68	0.63856		426.673	0.02776
427.162	0.63871	427.162	0.81508	427.162	0.64056		427.155	0.02777
427.645	0.64343	427.645	0.81891	427.645	0.64217		427.637	0.02777
428.127	0.6472	428.127	0.82326	428.127	0.64313		428.12	0.02776
428.609	0.65049	428.609	0.8279	428.609	0.64331		428.602	0.02774
429.091	0.65382	429.091	0.83253	429.091	0.64273		429.084	0.02771
429.573	0.65753	429.573	0.83677	429.573	0.64161		429.566	0.02767
430.055	0.66153	430.055	0.84034	430.055	0.64026		430.048	0.02762
430.537	0.66539	430.537	0.84304	430.537	0.63907		430.53	0.02759
431.019	0.66855	431.019	0.84488	431.019	0.63838		431.012	0.02758
431.502	0.6706	431.502	0.84601	431.502	0.63845		431.494	0.02759
431.984	0.6714	431.984	0.84675	431.984	0.63939		431.977	0.02761
432.466	0.67112	432.466	0.84753	432.466	0.64116		432.459	0.02763
432.948	0.67009	432.948	0.84881	432.948	0.64362		432.941	0.02764
433.43	0.66857	433.43	0.85095	433.43	0.64652		433.423	0.02763
433.912	0.66668	433.912	0.8541	433.912	0.64962		433.905	0.02764
434.394	0.6644	434.394	0.85816	434.394	0.65268		434.387	0.02765
434.876	0.66174	434.876	0.86276	434.876	0.65549		434.869	0.02767
435.359	0.65895	435.359	0.8674	435.359	0.6579		435.351	0.02769
435.841	0.65658	435.841	0.87153	435.841	0.65982		435.834	0.02772
436.323	0.65542	436.323	0.8747	436.323	0.66124		436.316	0.02775
436.805	0.65607	436.805	0.87659	436.805	0.66219		436.798	0.02777
437.287	0.65861	437.287	0.87714	437.287	0.66284		437.28	0.02778
437.769	0.66248	437.769	0.87647	437.769	0.66335		437.762	0.02779
438.251	0.6668	438.251	0.87494	438.251	0.66396		438.244	0.02779
438.733	0.67075	438.733	0.87305	438.733	0.66485		438.726	0.02779
439.216	0.67379	439.216	0.87132	439.216	0.66618		439.208	0.02778
439.698	0.67583	439.698	0.87021	439.698	0.66803		439.69	0.02777
440.18	0.67707	440.18	0.86996	440.18	0.67038		440.173	0.02775
440.662	0.67798	440.662	0.87059	440.662	0.67317		440.655	0.02774
441.144	0.67912	441.144	0.87187	441.144	0.67628		441.137	0.02772
441.626	0.68089	441.626	0.87347	441.626	0.67959		441.619	0.0277
442.108	0.68344	442.108	0.875	442.108	0.68295		442.101	0.0277
442.59	0.68661	442.59	0.87617	442.59	0.68621		442.583	0.02772
443.072	0.69011	443.072	0.87679	443.072	0.68915		443.065	0.02776
443.555	0.69365	443.555	0.8768	443.555	0.69154		443.547	0.02782
444.037	0.69695	444.037	0.87633	444.037	0.69316		444.029	0.02789
444.519	0.6998	444.519	0.87562	444.519	0.69383		444.512	0.02795
445.001	0.70195	445.001	0.87501	445.001	0.69343		444.994	0.02801
445.483	0.70318	445.483	0.87482	445.483	0.69202		445.476	0.02806
445.965	0.70337	445.965	0.87525	445.965	0.68974		445.958	0.02809
446.447	0.7025	446.447	0.87635	446.447	0.68684		446.44	0.02813
446.93	0.70084	446.93	0.87797	446.93	0.68363		446.922	0.02816
447.412	0.69883	447.412	0.87983	447.412	0.68043		447.404	0.0282
447.894	0.69705	447.894	0.88157	447.894	0.67754		447.886	0.02823
448.376	0.69596	448.376	0.88283	448.376	0.67526		448.368	0.02825
448.858	0.69571	448.858	0.88329	448.858	0.67379		448.851	0.02828
449.34	0.69607	449.34	0.88276	449.34	0.67326		449.333	0.0283
449.822	0.69653	449.822	0.8812	449.822	0.67367		449.815	0.02831
450.304	0.69655	450.304	0.87874	450.304	0.67487		450.297	0.02834
450.786	0.6957	450.786	0.87568	450.786	0.67663		450.779	0.02836
451.269	0.69389	451.269	0.8724	451.269	0.67865		451.261	0.02839
451.751	0.69139	451.751	0.86931	451.751	0.68066		451.743	0.02842
452.233	0.68879	452.233	0.86677	452.233	0.68247		452.226	0.02844
452.715	0.68681	452.715	0.86508	452.715	0.684		452.708	0.02843
453.197	0.68591	453.197	0.86448	453.197	0.6853		453.19	0.02842
453.679	0.68613	453.679	0.86509	453.679	0.68651		453.672	0.02839
454.161	0.68716	454.161	0.86697	454.161	0.68783		454.154	0.02836
454.644	0.68855	454.644	0.87001	454.644	0.68948		454.636	0.02832
455.126	0.68987	455.126	0.87396	455.126	0.69154		455.118	0.0283
455.608	0.69085	455.608	0.87842	455.608	0.69399		455.6	0.02828
456.09	0.69133	456.09	0.88291	456.09	0.69666		456.082	0.02826
456.572	0.69135	456.572	0.88698	456.572	0.69932		456.565	0.02825
457.054	0.69119	457.054	0.8902	457.054	0.70171		457.047	0.02825
457.536	0.69128	457.536	0.89227	457.536	0.70359		457.529	0.02825
458.018	0.69205	458.018	0.89298	458.018	0.70481		458.011	0.02827
458.5	0.69379	458.5	0.89227	458.5	0.70531		458.493	0.0283
458.983	0.69651	458.983	0.89022	458.983	0.70512		458.975	0.02833
459.465	0.70002	459.465	0.88707	459.465	0.70437		459.457	0.02835
459.947	0.70396	459.947	0.88321	459.947	0.70332		459.939	0.02836
460.429	0.70789	460.429	0.87908	460.429	0.70225		460.421	0.02835
460.911	0.71133	460.911	0.87514	460.911	0.70147		460.904	0.02833
461.393	0.71388	461.393	0.87177	461.393	0.70118		461.386	0.02831
461.875	0.71526	461.875	0.86921	461.875	0.70142		461.868	0.02832
462.358	0.71538	462.358	0.86759	462.358	0.70209		462.35	0.02833
462.84	0.71439	462.84	0.86696	462.84	0.703		462.832	0.02835
463.322	0.71264	463.322	0.8673	463.322	0.70391		463.314	0.02838
463.804	0.71064	463.804	0.86861	463.804	0.70464		463.796	0.02839
464.286	0.70888	464.286	0.87087	464.286	0.70507		464.278	0.0284
464.768	0.70776	464.768	0.87403	464.768	0.70522		464.76	0.0284
465.25	0.70753	465.25	0.87801	465.25	0.70517		465.243	0.0284
465.732	0.70831	465.732	0.88261	465.732	0.70509		465.725	0.02841
466.214	0.71015	466.214	0.88756	466.214	0.70514		466.207	0.02842
466.697	0.71295	466.697	0.89255	466.697	0.70547		466.689	0.02843
467.179	0.71647	467.179	0.8972	467.179	0.70616		467.171	0.02844
467.661	0.72031	467.661	0.90121	467.661	0.70723		467.653	0.02843
468.143	0.72399	468.143	0.90429	468.143	0.70867		468.135	0.02842
468.625	0.72714	468.625	0.9063	468.625	0.71044		468.618	0.02841
469.107	0.72964	469.107	0.90722	469.107	0.7125		469.1	0.02841
469.589	0.73163	469.589	0.90725	469.589	0.7148		469.582	0.02842
470.072	0.73342	470.072	0.90673	470.072	0.71726		470.064	0.02843
470.554	0.73534	470.554	0.90615	470.554	0.71979		470.546	0.02846
471.036	0.73757	471.036	0.90597	471.036	0.72226		471.028	0.02849
471.518	0.73998	471.518	0.90663	471.518	0.72458		471.51	0.02852
472	0.74208	472	0.90834	472	0.72665		471.992	0.02856
472.482	0.74321	472.482	0.91115	472.482	0.72842		472.474	0.02862
472.964	0.74291	472.964	0.91492	472.964	0.72982		472.957	0.02867
473.446	0.74117	473.446	0.91937	473.446	0.73082		473.439	0.02873
473.928	0.73841	473.928	0.92415	473.928	0.7314		473.921	0.02878
474.411	0.73519	474.411	0.9289	474.411	0.73156		474.403	0.02883
474.893	0.73203	474.893	0.93333	474.893	0.73133		474.885	0.02888
475.375	0.72924	475.375	0.93724	475.375	0.73076		475.367	0.02893
475.857	0.7269	475.857	0.94058	475.857	0.72992		475.849	0.02897
476.339	0.72497	476.339	0.94342	476.339	0.72891		476.331	0.02901
476.821	0.72332	476.821	0.9459	476.821	0.72782		476.813	0.02905
477.303	0.72184	477.303	0.94817	477.303	0.72673		477.296	0.0291
477.786	0.72059	477.786	0.95039	477.786	0.72578		477.778	0.02914
478.268	0.7197	478.268	0.95266	478.268	0.72511		478.26	0.02918
478.75	0.71942	478.75	0.95503	478.75	0.72489		478.742	0.02922
479.232	0.71991	479.232	0.95748	479.232	0.72526		479.224	0.02925
479.714	0.72119	479.714	0.95996	479.714	0.7263		479.706	0.02925
480.196	0.72316	480.196	0.96233	480.196	0.72801		480.188	0.02923
480.678	0.72559	480.678	0.96449	480.678	0.73028		480.67	0.02922
481.16	0.7283	481.16	0.96635	481.16	0.73287		481.152	0.0292
481.642	0.73119	481.642	0.96791	481.642	0.73551		481.635	0.02919
482.125	0.73427	482.125	0.96926	482.125	0.73787		482.117	0.02919
482.607	0.73764	482.607	0.97055	482.607	0.73969		482.599	0.0292
483.089	0.74131	483.089	0.97197	483.089	0.74081		483.081	0.02921
483.571	0.74514	483.571	0.97365	483.571	0.74118		483.563	0.02921
484.053	0.74875	484.053	0.97559	484.053	0.74086		484.045	0.02921
484.535	0.75171	484.535	0.97773	484.535	0.74004		484.527	0.02922
485.017	0.75358	485.017	0.97989	485.017	0.73894		485.009	0.02924
485.5	0.75416	485.5	0.98188	485.5	0.73784		485.491	0.02925
485.982	0.75355	485.982	0.98352	485.982	0.73699		485.974	0.02927
486.464	0.75211	486.464	0.98471	486.464	0.73658		486.456	0.02929
486.946	0.75035	486.946	0.98545	486.946	0.73674		486.938	0.02932
487.428	0.74878	487.428	0.98582	487.428	0.73749		487.42	0.02934
487.91	0.74776	487.91	0.98598	487.91	0.73874		487.902	0.02936
488.392	0.74746	488.392	0.98611	488.392	0.74034		488.384	0.02938
488.874	0.74786	488.874	0.98636	488.874	0.7421		488.866	0.02941
489.356	0.74881	489.356	0.98679	489.356	0.74381		489.349	0.02944
489.839	0.75009	489.839	0.98735	489.839	0.74531		489.831	0.02946
490.321	0.75151	490.321	0.98791	490.321	0.7465		490.313	0.02949
490.803	0.75288	490.803	0.98826	490.803	0.74738		490.795	0.02951
491.285	0.75412	491.285	0.9882	491.285	0.74801		491.277	0.02954
491.767	0.75523	491.767	0.98758	491.767	0.74854		491.759	0.02957
492.249	0.75628	492.249	0.98634	492.249	0.74914		492.241	0.0296
492.731	0.75741	492.731	0.98459	492.731	0.75001		492.723	0.02966
493.214	0.75872	493.214	0.98257	493.214	0.7513		493.205	0.02972
493.696	0.76028	493.696	0.98059	493.696	0.7531		493.688	0.02978
494.178	0.76202	494.178	0.97903	494.178	0.75545		494.17	0.02984
494.66	0.76381	494.66	0.97817	494.66	0.75825		494.652	0.02988
495.142	0.76545	495.142	0.97816	495.142	0.76138		495.134	0.02992
495.624	0.76673	495.624	0.97898	495.624	0.7646		495.616	0.02992
496.106	0.76756	496.106	0.98049	496.106	0.76766		496.098	0.02991
496.588	0.76798	496.588	0.98247	496.588	0.77034		496.58	0.0299
497.07	0.76818	497.07	0.98477	497.07	0.77245		497.062	0.02989
497.553	0.76847	497.553	0.98735	497.553	0.77389		497.545	0.02987
498.035	0.76916	498.035	0.99032	498.035	0.77464		498.027	0.02986
498.517	0.77051	498.517	0.99392	498.517	0.77479		498.509	0.02984
498.999	0.77256	498.999	0.99845	498.999	0.77455		498.991	0.02983
499.481	0.77517	499.481	1.00409	499.481	0.77414		499.473	0.02982
499.963	0.778	499.963	1.01082	499.963	0.77382		499.955	0.02983
500.445	0.78057	500.445	1.01837	500.445	0.7738		500.437	0.02985
500.928	0.78238	500.928	1.02627	500.928	0.77422		500.919	0.02987
501.41	0.783	501.41	1.03402	501.41	0.77511		501.401	0.02991
501.892	0.78229	501.892	1.04112	501.892	0.77643		501.884	0.02996
502.374	0.78049	502.374	1.04718	502.374	0.77804		502.366	0.02999
502.856	0.77818	502.856	1.05201	502.856	0.77979		502.848	0.03003
503.338	0.77603	503.338	1.05554	503.338	0.78149		503.33	0.03008
503.82	0.77459	503.82	1.05791	503.82	0.78299		503.812	0.03012
504.302	0.77415	504.302	1.0594	504.302	0.78422		504.294	0.03018
504.784	0.77478	504.784	1.06041	504.784	0.7852		504.776	0.03024
505.267	0.77646	505.267	1.06138	505.267	0.78601		505.258	0.03031
505.749	0.77904	505.749	1.06267	505.749	0.78686		505.74	0.03038
506.231	0.78233	506.231	1.06448	506.231	0.78794		506.223	0.03044
506.713	0.78602	506.713	1.06675	506.713	0.78943		506.705	0.03051
507.195	0.78983	507.195	1.06929	507.195	0.79144		507.187	0.03056
507.677	0.79347	507.677	1.07179	507.677	0.79397		507.669	0.03062
508.159	0.79681	508.159	1.07401	508.159	0.79694		508.151	0.03067
508.642	0.79982	508.642	1.07577	508.642	0.80019		508.633	0.03072
509.124	0.80256	509.124	1.07704	509.124	0.80352		509.115	0.03076
509.606	0.80513	509.606	1.07794	509.606	0.80671		509.597	0.0308
510.088	0.8076	510.088	1.07863	510.088	0.80958		510.079	0.03082
510.57	0.80998	510.57	1.07929	510.57	0.81197		510.562	0.03083
511.052	0.8122	511.052	1.08008	511.052	0.8138		511.044	0.03083
511.534	0.81415	511.534	1.08109	511.534	0.81505		511.526	0.03084
512.016	0.81569	512.016	1.08236	512.016	0.81574		512.008	0.03084
512.499	0.8167	512.499	1.08389	512.499	0.81596		512.49	0.03085
512.981	0.81712	512.981	1.08568	512.981	0.81584		512.972	0.03086
513.463	0.81696	513.463	1.08772	513.463	0.81553		513.454	0.03087
513.945	0.81635	513.945	1.08996	513.945	0.81519		513.936	0.03089
514.427	0.81549	514.427	1.09231	514.427	0.81496		514.418	0.03091
514.909	0.81456	514.909	1.09465	514.909	0.81491		514.901	0.03093
515.391	0.81373	515.391	1.09677	515.391	0.81505		515.383	0.03094
515.873	0.81307	515.873	1.09852	515.873	0.81531		515.865	0.03097
516.356	0.81255	516.356	1.09976	516.356	0.81561		516.347	0.031
516.838	0.81211	516.838	1.1005	516.838	0.81583		516.829	0.03103
517.32	0.8117	517.32	1.10084	517.32	0.81588		517.311	0.03107
517.802	0.81136	517.802	1.10094	517.802	0.81568		517.793	0.0311
518.284	0.81118	518.284	1.10098	518.284	0.8152		518.275	0.03113
518.766	0.8113	518.766	1.10115	518.766	0.81444		518.758	0.03116
519.248	0.81175	519.248	1.10156	519.248	0.81345		519.24	0.0312
519.73	0.8125	519.73	1.10231	519.73	0.81229		519.722	0.03124
520.212	0.81341	520.212	1.10346	520.212	0.81109		520.204	0.03128
520.695	0.81432	520.695	1.10506	520.695	0.80995		520.686	0.03133
521.177	0.81514	521.177	1.10707	521.177	0.80901		521.168	0.03138
521.659	0.81587	521.659	1.10939	521.659	0.80834		521.65	0.03143
522.141	0.81659	522.141	1.11181	522.141	0.80801		522.132	0.03147
522.623	0.81744	522.623	1.11403	522.623	0.808		522.615	0.0315
523.105	0.81851	523.105	1.11577	523.105	0.80826		523.097	0.03153
523.587	0.81979	523.587	1.11678	523.587	0.80872		523.579	0.03157
524.069	0.82113	524.069	1.11699	524.069	0.8093		524.061	0.03161
524.552	0.82222	524.552	1.11643	524.552	0.8099		524.543	0.03167
525.034	0.82271	525.034	1.11531	525.034	0.81046		525.025	0.03172
525.516	0.82231	525.516	1.11388	525.516	0.81095		525.507	0.03178
525.998	0.82096	525.998	1.1124	525.998	0.81135		525.989	0.03184
526.48	0.81887	526.48	1.11106	526.48	0.81165		526.471	0.03191
526.962	0.81641	526.962	1.11	526.962	0.81189		526.954	0.03197
527.444	0.81398	527.444	1.10923	527.444	0.81209		527.436	0.03205
527.927	0.81183	527.927	1.10875	527.927	0.81231		527.918	0.03213
528.409	0.81014	528.409	1.10848	528.409	0.81257		528.4	0.03222
528.891	0.80899	528.891	1.10833	528.891	0.81294		528.882	0.0323
529.373	0.80849	529.373	1.1082	529.373	0.81345		529.364	0.03236
529.855	0.80871	529.855	1.10796	529.855	0.81412		529.846	0.03242
530.337	0.80973	530.337	1.10753	530.337	0.81496		530.328	0.03249
530.819	0.81151	530.819	1.1069	530.819	0.81595		530.811	0.03255
531.301	0.8139	531.301	1.10614	531.301	0.81706		531.293	0.03261
531.783	0.81661	531.783	1.10537	531.783	0.81826		531.775	0.03268
532.266	0.81927	532.266	1.10474	532.266	0.81949		532.257	0.03274
532.748	0.82152	532.748	1.10439	532.748	0.8207		532.739	0.03281
533.23	0.8231	533.23	1.1044	533.23	0.82184		533.221	0.03287
533.712	0.82391	533.712	1.10475	533.712	0.82284		533.703	0.03293
534.194	0.82409	534.194	1.10534	534.194	0.82369		534.185	0.03298
534.676	0.82386	534.676	1.10603	534.676	0.82437		534.668	0.03303
535.158	0.8235	535.158	1.10665	535.158	0.82495		535.15	0.03309
535.64	0.82318	535.64	1.10713	535.64	0.82547		535.632	0.03315
536.123	0.82298	536.123	1.10745	536.123	0.82606		536.114	0.03321
536.605	0.8229	536.605	1.10765	536.605	0.82679		536.596	0.03327
537.087	0.82289	537.087	1.10786	537.087	0.82772		537.078	0.03333
537.569	0.82294	537.569	1.10815	537.569	0.82885		537.56	0.03339
538.051	0.8231	538.051	1.10859	538.051	0.83011		538.042	0.03345
538.533	0.82341	538.533	1.10918	538.533	0.83137		538.524	0.03352
539.015	0.8239	539.015	1.10988	539.015	0.83251		539.006	0.03359
539.497	0.82454	539.497	1.11067	539.497	0.83339		539.489	0.03366
539.98	0.82527	539.98	1.11149	539.98	0.83397		539.971	0.03373
540.462	0.82599	540.462	1.11233	540.462	0.83426		540.453	0.0338
540.944	0.82666	540.944	1.11317	540.944	0.83435		540.935	0.03387
541.426	0.82732	541.426	1.11401	541.426	0.83442		541.417	0.03393
541.908	0.82809	541.908	1.11482	541.908	0.83461		541.899	0.03398
542.39	0.82909	542.39	1.11563	542.39	0.83508		542.381	0.03403
542.872	0.83044	542.872	1.11644	542.872	0.8359		542.864	0.03408
543.354	0.83211	543.354	1.11729	543.354	0.83708		543.346	0.03414
543.837	0.83402	543.837	1.11826	543.837	0.83855		543.828	0.0342
544.319	0.83598	544.319	1.11937	544.319	0.84017		544.31	0.03427
544.801	0.83784	544.801	1.1206	544.801	0.84179		544.792	0.03434
545.283	0.8395	545.283	1.12183	545.283	0.84326		545.274	0.0344
545.765	0.84097	545.765	1.12285	545.765	0.84447		545.756	0.03447
546.247	0.84234	546.247	1.12339	546.247	0.84537		546.238	0.03453
546.729	0.84372	546.729	1.12323	546.729	0.84597		546.72	0.0346
547.211	0.84518	547.211	1.1222	547.211	0.84635		547.202	0.03468
547.694	0.84669	547.694	1.12031	547.694	0.84661		547.685	0.03475
548.176	0.84815	548.176	1.11773	548.176	0.84689		548.167	0.03482
548.658	0.84943	548.658	1.11472	548.658	0.84726		548.649	0.03488
549.14	0.85046	549.14	1.11162	549.14	0.84779		549.131	0.03495
549.622	0.85117	549.622	1.10875	549.622	0.84844		549.613	0.03502
550.104	0.85155	550.104	1.1064	550.104	0.84915		550.095	0.03509
550.586	0.85158	550.586	1.10472	550.586	0.84983		550.577	0.03517
551.068	0.85124	551.068	1.10377	551.068	0.85037		551.059	0.03525
551.551	0.85051	551.551	1.10352	551.551	0.8507		551.542	0.03533
552.033	0.84941	552.033	1.10379	552.033	0.85078		552.024	0.03542
552.515	0.84808	552.515	1.10434	552.515	0.85063		552.506	0.0355
552.997	0.84672	552.997	1.10488	552.997	0.85026		552.988	0.03558
553.479	0.84558	553.479	1.10512	553.479	0.84974		553.47	0.03565
553.961	0.84482	553.961	1.10484	553.961	0.84915		553.952	0.03573
554.443	0.84444	554.443	1.1039	554.443	0.84854		554.434	0.03581
554.926	0.84429	554.926	1.10226	554.926	0.84799		554.916	0.0359
555.408	0.84408	555.408	1.1	555.408	0.84754		555.399	0.03599
555.89	0.84355	555.89	1.09722	555.89	0.84723		555.881	0.03608
556.372	0.84259	556.372	1.09407	556.372	0.84703		556.363	0.03617
556.854	0.84128	556.854	1.09063	556.854	0.84691		556.845	0.03626
557.336	0.83988	557.336	1.08695	557.336	0.8468		557.327	0.03636
557.818	0.8387	557.818	1.08308	557.818	0.84663		557.809	0.03645
558.3	0.83796	558.3	1.07904	558.3	0.84634		558.291	0.03655
558.783	0.83768	558.783	1.07492	558.783	0.84589		558.773	0.03664
559.265	0.83771	559.265	1.07082	559.265	0.84527		559.255	0.03674
559.747	0.8378	559.747	1.06685	559.747	0.84452		559.737	0.03684
560.229	0.83776	560.229	1.06314	560.229	0.84368		560.22	0.03694
560.711	0.83751	560.711	1.05976	560.711	0.84282		560.702	0.03703
561.193	0.83718	561.193	1.05676	561.193	0.84201		561.184	0.03712
561.675	0.83694	561.675	1.05413	561.675	0.84131		561.666	0.03722
562.157	0.83695	562.157	1.05189	562.157	0.84074		562.148	0.03731
562.639	0.83723	562.639	1.05001	562.639	0.84033		562.63	0.03741
563.122	0.83763	563.122	1.04847	563.122	0.84005		563.112	0.03751
563.604	0.83791	563.604	1.04725	563.604	0.83984		563.595	0.0376
564.086	0.83785	564.086	1.04628	564.086	0.83961		564.077	0.0377
564.568	0.83735	564.568	1.04545	564.568	0.83924		564.559	0.03779
565.05	0.8365	565.05	1.04466	565.05	0.83863		565.041	0.03789
565.532	0.83547	565.532	1.04376	565.532	0.83768		565.523	0.03798
566.014	0.83447	566.014	1.04269	566.014	0.83637		566.005	0.03808
566.496	0.83354	566.496	1.04139	566.496	0.83474		566.487	0.03817
566.979	0.83259	566.979	1.03992	566.979	0.83285		566.969	0.03827
567.461	0.83142	567.461	1.03832	567.461	0.83084		567.451	0.03837
567.943	0.82983	567.943	1.03669	567.943	0.82882		567.933	0.03846
568.425	0.82775	568.425	1.03507	568.425	0.82687		568.416	0.03856
568.907	0.82531	568.907	1.03346	568.907	0.82504		568.898	0.03865
569.389	0.82282	569.389	1.03183	569.389	0.82331		569.38	0.03875
569.871	0.82059	569.871	1.03013	569.871	0.82166		569.862	0.03885
570.354	0.81885	570.354	1.02833	570.354	0.82005		570.344	0.03896
570.836	0.81769	570.836	1.0264	570.836	0.81846		570.826	0.03907
571.318	0.81703	571.318	1.02435	571.318	0.8169		571.308	0.03917
571.8	0.81671	571.8	1.0222	571.8	0.8154		571.79	0.03927
572.282	0.81657	572.282	1.01998	572.282	0.81403		572.273	0.03936
572.764	0.81651	572.764	1.01772	572.764	0.81288		572.755	0.03945
573.246	0.81647	573.246	1.01547	573.246	0.81203		573.237	0.03954
573.728	0.81642	573.728	1.01328	573.728	0.81148		573.719	0.03963
574.21	0.8163	574.21	1.0112	574.21	0.81122		574.201	0.03972
574.693	0.81595	574.693	1.00929	574.693	0.81116		574.683	0.03982
575.175	0.81517	575.175	1.00758	575.175	0.81116		575.165	0.03993
575.657	0.81378	575.657	1.00605	575.657	0.81107		575.647	0.04003
576.139	0.8117	576.139	1.00459	576.139	0.81074		576.13	0.04014
576.621	0.80905	576.621	1.00307	576.621	0.81008		576.612	0.04024
577.103	0.8061	577.103	1.00132	577.103	0.80905		577.094	0.04035
577.585	0.80317	577.585	0.99915	577.585	0.80769		577.576	0.04045
578.067	0.80055	578.067	0.99646	578.067	0.80609		578.058	0.04055
578.55	0.79842	578.55	0.99323	578.55	0.80439		578.54	0.04066
579.032	0.79684	579.032	0.98953	579.032	0.80269		579.022	0.04076
579.514	0.79575	579.514	0.98551	579.514	0.80108		579.504	0.04086
579.996	0.79502	579.996	0.98136	579.996	0.79956		579.986	0.04095
580.478	0.79446	580.478	0.97729	580.478	0.79809		580.469	0.04105
580.96	0.79386	580.96	0.97352	580.96	0.7966		580.951	0.04115
581.442	0.79304	581.442	0.97019	581.442	0.79504		581.433	0.04125
581.924	0.79193	581.924	0.96739	581.924	0.79341		581.915	0.04135
582.407	0.79052	582.407	0.96511	582.407	0.79176		582.397	0.04145
582.889	0.78892	582.889	0.96326	582.889	0.79019		582.879	0.04155
583.371	0.78733	583.371	0.96166	583.371	0.78883		583.361	0.04165
583.853	0.78597	583.853	0.96008	583.853	0.78778		583.843	0.04174
584.335	0.78504	584.335	0.95829	584.335	0.78712		584.326	0.04184
584.817	0.78464	584.817	0.95614	584.817	0.78687		584.808	0.04193
585.299	0.78472	585.299	0.95355	585.299	0.78699		585.29	0.04203
585.781	0.78511	585.781	0.95057	585.781	0.7874		585.772	0.04212
586.264	0.78557	586.264	0.9473	586.264	0.78802		586.254	0.04222
586.746	0.78588	586.746	0.94391	586.746	0.78873		586.736	0.04232
587.228	0.78589	587.228	0.94053	587.228	0.78944		587.218	0.04241
587.71	0.7856	587.71	0.93728	587.71	0.79005		587.7	0.0425
588.192	0.78506	588.192	0.93418	588.192	0.79046		588.182	0.04258
588.674	0.78438	588.674	0.93122	588.674	0.79059		588.665	0.04268
589.156	0.78361	589.156	0.92835	589.156	0.79035		589.147	0.04277
589.638	0.78275	589.638	0.92548	589.638	0.78963		589.629	0.04287
590.12	0.78173	590.12	0.92256	590.12	0.7884		590.111	0.04298
590.603	0.78047	590.603	0.91954	590.603	0.78664		590.593	0.04309
591.085	0.77895	591.085	0.9164	591.085	0.78437		591.075	0.0432
591.567	0.77724	591.567	0.91312	591.567	0.78167		591.557	0.0433
592.049	0.77544	592.049	0.9097	592.049	0.77868		592.039	0.0434
592.531	0.7737	592.531	0.90618	592.531	0.77556		592.521	0.0435
593.013	0.77202	593.013	0.90259	593.013	0.7725		593.004	0.04359
593.495	0.77033	593.495	0.899	593.495	0.76966		593.486	0.04368
593.977	0.76845	593.977	0.89546	593.977	0.76717		593.968	0.04376
594.46	0.76619	594.46	0.89203	594.46	0.76508		594.45	0.04384
594.942	0.76343	594.942	0.88869	594.942	0.76337		594.932	0.04392
595.424	0.7602	595.424	0.88541	595.424	0.76192		595.414	0.044
595.906	0.75665	595.906	0.88212	595.906	0.76058		595.896	0.04407
596.388	0.75302	596.388	0.87872	596.388	0.75917		596.378	0.04415
596.87	0.74957	596.87	0.87518	596.87	0.75753		596.861	0.04424
597.352	0.74651	597.352	0.87149	597.352	0.75556		597.343	0.04433
597.835	0.74393	597.835	0.8677	597.835	0.7532		597.825	0.04442
598.317	0.74185	598.317	0.86388	598.317	0.75043		598.307	0.04452
598.799	0.74022	598.799	0.86012	598.799	0.74727		598.789	0.04461
599.281	0.73888	599.281	0.85645	599.281	0.74378		599.271	0.0447
599.763	0.73768	599.763	0.85291	599.763	0.74003		599.753	0.04478
600.245	0.7364	600.245	0.84947	600.245	0.73609		600.235	0.04486
600.727	0.73483	600.727	0.84605	600.727	0.73206		600.717	0.04494
601.209	0.73283	601.209	0.84257	601.209	0.72801		601.2	0.04501
601.692	0.7303	601.692	0.83893	601.692	0.72402		601.682	0.04508
602.174	0.72728	602.174	0.83507	602.174	0.72016		602.164	0.04515
602.656	0.72391	602.656	0.83091	602.656	0.71645		602.646	0.04522
603.138	0.72039	603.138	0.82645	603.138	0.71289		603.128	0.04528
603.62	0.71691	603.62	0.82172	603.62	0.70948		603.61	0.04534
604.102	0.71362	604.102	0.81679	604.102	0.70616		604.092	0.0454
604.584	0.71051	604.584	0.81177	604.584	0.70291		604.574	0.04545
605.066	0.70751	605.066	0.80679	605.066	0.6997		605.057	0.0455
605.548	0.70445	605.548	0.80197	605.548	0.69653		605.539	0.04555
606.031	0.70119	606.031	0.79743	606.031	0.69339		606.021	0.04558
606.513	0.69769	606.513	0.79322	606.513	0.69032		606.503	0.04561
606.995	0.69399	606.995	0.78936	606.995	0.68732		606.985	0.04562
607.477	0.69024	607.477	0.78581	607.477	0.68443		607.467	0.04562
607.959	0.6866	607.959	0.78254	607.959	0.68169		607.949	0.04562
608.441	0.68321	608.441	0.77945	608.441	0.6791		608.431	0.04562
608.923	0.68012	608.923	0.77647	608.923	0.6767		608.913	0.04562
609.405	0.67733	609.405	0.77351	609.405	0.67448		609.396	0.04562
609.888	0.67476	609.888	0.7705	609.888	0.67241		609.878	0.04562
610.37	0.6723	610.37	0.76738	610.37	0.67044		610.36	0.04562
610.852	0.66988	610.852	0.76411	610.852	0.66852		610.842	0.04562
611.334	0.66741	611.334	0.76071	611.334	0.6666		611.324	0.04562
611.816	0.66484	611.816	0.75723	611.816	0.66461		611.806	0.04562
612.298	0.66215	612.298	0.75375	612.298	0.66252		612.288	0.04561
612.78	0.65933	612.78	0.75037	612.78	0.66032		612.77	0.04559
613.263	0.6564	613.263	0.74722	613.263	0.658		613.253	0.04556
613.745	0.65344	613.745	0.74435	613.745	0.65556		613.735	0.0455
614.227	0.65054	614.227	0.7418	614.227	0.65302		614.217	0.04542
614.709	0.64782	614.709	0.73954	614.709	0.65038		614.699	0.04531
615.191	0.64538	615.191	0.7375	615.191	0.64767		615.181	0.04519
615.673	0.64325	615.673	0.73557	615.673	0.64491		615.663	0.04506
616.155	0.64141	616.155	0.73366	616.155	0.64214		616.145	0.04494
616.637	0.63977	616.637	0.73167	616.637	0.6394		616.627	0.04484
617.12	0.63819	617.12	0.72954	617.12	0.63672		617.109	0.04478
617.602	0.63657	617.602	0.72723	617.602	0.63414		617.592	0.04477
618.084	0.63477	618.084	0.72474	618.084	0.63167		618.074	0.04479
618.566	0.63272	618.566	0.72205	618.566	0.62933		618.556	0.04485
619.048	0.63039	619.048	0.7192	619.048	0.6271		619.038	0.04494
619.53	0.62775	619.53	0.71621	619.53	0.62496		619.52	0.04504
620.012	0.62481	620.012	0.71311	620.012	0.62289		620.002	0.04515
620.494	0.62161	620.494	0.70994	620.494	0.62087		620.484	0.04524
620.976	0.61826	620.976	0.70673	620.976	0.61885		620.966	0.04532
621.459	0.61489	621.459	0.70352	621.459	0.6168		621.448	0.04538
621.941	0.61166	621.941	0.70033	621.941	0.61468		621.931	0.04542
622.423	0.60867	622.423	0.69718	622.423	0.61247		622.413	0.04544
622.905	0.60597	622.905	0.69408	622.905	0.61011		622.895	0.04545
623.387	0.60351	623.387	0.69103	623.387	0.6076		623.377	0.04547
623.869	0.60116	623.869	0.68805	623.869	0.6049		623.859	0.04549
624.351	0.59873	624.351	0.68512	624.351	0.60202		624.341	0.04552
624.833	0.5961	624.833	0.68224	624.833	0.59895		624.823	0.04555
625.316	0.5932	625.316	0.67938	625.316	0.59572		625.305	0.04558
625.798	0.59006	625.798	0.67652	625.798	0.59233		625.788	0.04562
626.28	0.58677	626.28	0.67362	626.28	0.58884		626.27	0.04566
626.762	0.58343	626.762	0.67065	626.762	0.58529		626.752	0.0457
627.244	0.58012	627.244	0.6676	627.244	0.58174		627.234	0.04574
627.726	0.57684	627.726	0.66445	627.726	0.57824		627.716	0.04579
628.208	0.57356	628.208	0.66122	628.208	0.57482		628.198	0.04584
628.691	0.57021	628.691	0.65793	628.691	0.57151		628.68	0.0459
629.173	0.56677	629.173	0.65459	629.173	0.56828		629.162	0.04596
629.655	0.56323	629.655	0.65123	629.655	0.56511		629.644	0.04603
630.137	0.55962	630.137	0.64786	630.137	0.56194		630.127	0.04611
630.619	0.55598	630.619	0.64452	630.619	0.55873		630.609	0.04619
631.101	0.55234	631.101	0.64123	631.101	0.55545		631.091	0.04628
631.583	0.54871	631.583	0.63801	631.583	0.55209		631.573	0.04638
632.065	0.54511	632.065	0.63487	632.065	0.54865		632.055	0.04648
632.548	0.54156	632.548	0.63181	632.548	0.54515		632.537	0.04659
633.03	0.5381	633.03	0.62882	633.03	0.54162		633.019	0.04671
633.512	0.53475	633.512	0.62588	633.512	0.53808		633.501	0.04683
633.994	0.53153	633.994	0.62295	633.994	0.53454		633.984	0.04696
634.476	0.52841	634.476	0.61998	634.476	0.53104		634.466	0.04709
634.958	0.52533	634.958	0.61697	634.958	0.5276		634.948	0.04722
635.44	0.52224	635.44	0.61389	635.44	0.52425		635.43	0.04736
635.922	0.51911	635.922	0.61074	635.922	0.52103		635.912	0.04751
636.404	0.51598	636.404	0.60754	636.404	0.51797		636.394	0.04766
636.887	0.51292	636.887	0.60431	636.887	0.5151		636.876	0.04782
637.369	0.51004	637.369	0.60108	637.369	0.51245		637.358	0.04799
637.851	0.5074	637.851	0.59788	637.851	0.51002		637.841	0.04819
638.333	0.50498	638.333	0.59474	638.333	0.5078		638.323	0.0484
638.815	0.50273	638.815	0.59168	638.815	0.50577		638.805	0.04866
639.297	0.50053	639.297	0.58873	639.297	0.50389		639.287	0.04896
639.779	0.4983	639.779	0.58588	639.779	0.50209		639.769	0.04931
640.261	0.49601	640.261	0.5831	640.261	0.50029		640.251	0.04969
640.744	0.49369	640.744	0.58037	640.744	0.49841		640.733	0.05011
641.226	0.4914	641.226	0.57764	641.226	0.49636		641.215	0.05055
641.708	0.48921	641.708	0.57489	641.708	0.49409		641.697	0.05098
642.19	0.48713	642.19	0.5721	642.19	0.49158		642.179	0.05137
642.672	0.48512	642.672	0.56927	642.672	0.48885		642.662	0.05171
643.154	0.48309	643.154	0.56638	643.154	0.48596		643.144	0.05199
643.636	0.48099	643.636	0.56346	643.636	0.48298		643.626	0.05218
644.119	0.47881	644.119	0.56049	644.119	0.47998		644.108	0.05229
644.601	0.4766	644.601	0.55747	644.601	0.47703		644.59	0.05233
645.083	0.47442	645.083	0.55436	645.083	0.47419		645.072	0.05232
645.565	0.47232	645.565	0.55113	645.565	0.47149		645.554	0.05228
646.047	0.47029	646.047	0.54779	646.047	0.46893		646.036	0.05224
646.529	0.46825	646.529	0.54434	646.529	0.4665		646.519	0.05224
647.011	0.46608	647.011	0.54079	647.011	0.46417		647.001	0.05229
647.493	0.46369	647.493	0.53721	647.493	0.46189		647.483	0.05242
647.976	0.46107	647.976	0.53363	647.976	0.45962		647.965	0.05263
648.458	0.45827	648.458	0.53009	648.458	0.45729		648.447	0.05293
648.94	0.45543	648.94	0.52664	648.94	0.45486		648.929	0.05331
649.422	0.4527	649.422	0.52328	649.422	0.45229		649.411	0.05377
649.904	0.45014	649.904	0.52003	649.904	0.44959		649.893	0.05431
650.386	0.44777	650.386	0.51689	650.386	0.44677		650.375	0.05491
650.868	0.44555	650.868	0.51386	650.868	0.4439		650.858	0.05559
651.35	0.44339	651.35	0.5109	651.35	0.441		651.34	0.05634
651.832	0.44123	651.832	0.508	651.832	0.43814		651.822	0.0572
652.315	0.43907	652.315	0.50512	652.315	0.43535		652.304	0.05818
652.797	0.43687	652.797	0.50222	652.797	0.43266		652.786	0.05931
653.279	0.4346	653.279	0.49928	653.279	0.4301		653.268	0.06064
653.761	0.43219	653.761	0.49628	653.761	0.42768		653.75	0.06214
654.243	0.42956	654.243	0.49322	654.243	0.42542		654.232	0.06378
654.725	0.42661	654.725	0.4901	654.725	0.42331		654.715	0.06544
655.207	0.42335	655.207	0.48692	655.207	0.42133		655.197	0.06696
655.689	0.41987	655.689	0.48366	655.689	0.41944		655.679	0.06813
656.172	0.41634	656.172	0.48033	656.172	0.41757		656.161	0.06874
656.654	0.41295	656.654	0.47693	656.654	0.41566		656.643	0.06863
657.136	0.40983	657.136	0.47348	657.136	0.41364		657.125	0.06771
657.618	0.40703	657.618	0.47001	657.618	0.41145		657.607	0.06598
658.1	0.40448	658.1	0.46659	658.1	0.40908		658.089	0.06352
658.582	0.40205	658.582	0.46328	658.582	0.4065		658.572	0.06051
659.064	0.39964	659.064	0.46013	659.064	0.40373		659.054	0.05723
659.546	0.39722	659.546	0.45717	659.546	0.40077		659.536	0.05394
660.029	0.39482	660.029	0.45438	660.029	0.39765		660.018	0.05092
660.511	0.3925	660.511	0.45173	660.511	0.39441		660.5	0.0484
660.993	0.3903	660.993	0.44916	660.993	0.39109		660.982	0.04652
661.475	0.38818	661.475	0.44662	661.475	0.38777		661.464	0.04532
661.957	0.38609	661.957	0.44407	661.957	0.38452		661.946	0.04475
662.439	0.38393	662.439	0.4415	662.439	0.38143		662.428	0.04472
662.921	0.38167	662.921	0.4389	662.921	0.37858		662.91	0.04509
663.404	0.37939	663.404	0.43631	663.404	0.37602		663.393	0.04575
663.886	0.37719	663.886	0.43379	663.886	0.37378		663.875	0.04658
664.368	0.37523	664.368	0.43135	664.368	0.37184		664.357	0.04748
664.85	0.37356	664.85	0.42897	664.85	0.37006		664.839	0.04836
665.332	0.37215	665.332	0.42652	665.332	0.36827		665.321	0.04914
665.814	0.37085	665.814	0.42386	665.814	0.36627		665.803	0.04977
666.296	0.36939	666.296	0.42089	666.296	0.36393		666.285	0.05028
666.778	0.36737	666.778	0.41758	666.778	0.36123		666.768	0.05068
667.26	0.36438	667.26	0.41399	667.26	0.35822		667.25	0.05102
667.743	0.36022	667.743	0.41018	667.743	0.35496		667.732	0.05132
668.225	0.35525	668.225	0.40626	668.225	0.35159		668.214	0.05162
668.707	0.35031	668.707	0.40235	668.707	0.34821		668.696	0.05193
669.189	0.34612	669.189	0.39859	669.189	0.34498		669.178	0.0523
669.671	0.34281	669.671	0.3951	669.671	0.34202		669.66	0.05275
670.153	0.34008	670.153	0.392	670.153	0.33942		670.142	0.0533
670.635	0.33762	670.635	0.38932	670.635	0.33722		670.624	0.05396
671.117	0.33524	671.117	0.38699	671.117	0.33536		671.106	0.05469
671.6	0.33289	671.6	0.38483	671.6	0.33367		671.589	0.05545
672.082	0.33059	672.082	0.38266	672.082	0.33198		672.071	0.05618
672.564	0.32839	672.564	0.38032	672.564	0.33015		672.553	0.05689
673.046	0.32627	673.046	0.3778	673.046	0.32815		673.035	0.05759
673.528	0.32414	673.528	0.37512	673.528	0.32595		673.517	0.05828
674.01	0.32185	674.01	0.37238	674.01	0.32359		673.999	0.05898
674.492	0.31926	674.492	0.36965	674.492	0.32106		674.481	0.05968
674.975	0.31632	674.975	0.36698	674.975	0.31836		674.963	0.06037
675.457	0.31305	675.457	0.3644	675.457	0.3155		675.446	0.06107
675.939	0.3096	675.939	0.36188	675.939	0.31249		675.928	0.06178
676.421	0.30611	676.421	0.35939	676.421	0.30934		676.41	0.0625
676.903	0.30273	676.903	0.35687	676.903	0.30608		676.892	0.06325
677.385	0.2995	677.385	0.35427	677.385	0.30277		677.374	0.06401
677.867	0.2964	677.867	0.35157	677.867	0.29944		677.856	0.0648
678.349	0.29338	678.349	0.34874	678.349	0.29614		678.338	0.06561
678.832	0.2904	678.832	0.34579	678.832	0.29288		678.82	0.06645
679.314	0.28743	679.314	0.34275	679.314	0.28966		679.303	0.0673
679.796	0.28448	679.796	0.33965	679.796	0.28646		679.785	0.06817
680.278	0.28154	680.278	0.33656	680.278	0.28325		680.267	0.06907
680.76	0.27859	680.76	0.33353	680.76	0.28002		680.749	0.06998
681.242	0.27556	681.242	0.33061	681.242	0.27678		681.231	0.07093
681.724	0.27242	681.724	0.32786	681.724	0.27354		681.713	0.07191
682.206	0.26917	682.206	0.32527	682.206	0.27033		682.195	0.07291
682.688	0.26587	682.688	0.32284	682.688	0.26719		682.677	0.07394
683.171	0.26267	683.171	0.32052	683.171	0.26415		683.159	0.075
683.653	0.25968	683.653	0.31826	683.653	0.26121		683.641	0.07608
684.135	0.257	684.135	0.31601	684.135	0.2584		684.124	0.07717
684.617	0.25458	684.617	0.31374	684.617	0.2557		684.606	0.07829
685.099	0.25232	685.099	0.31141	685.099	0.25313		685.088	0.07942
685.581	0.25007	685.581	0.30904	685.581	0.25065		685.57	0.08056
686.063	0.24774	686.063	0.30663	686.063	0.24824		686.052	0.08169
686.545	0.24531	686.545	0.30419	686.545	0.24587		686.534	0.08283
687.028	0.24284	687.028	0.30173	687.028	0.24351		687.016	0.08395
687.51	0.24044	687.51	0.29929	687.51	0.24112		687.499	0.08506
687.992	0.23819	687.992	0.29688	687.992	0.2387		687.981	0.08615
688.474	0.2361	688.474	0.29455	688.474	0.23628		688.463	0.08722
688.956	0.23408	688.956	0.29234	688.956	0.23388		688.945	0.08826
689.438	0.23207	689.438	0.29026	689.438	0.23155		689.427	0.08928
689.92	0.23001	689.92	0.28833	689.92	0.22934		689.909	0.09027
690.403	0.22794	690.403	0.28653	690.403	0.22727		690.391	0.09122
690.885	0.22594	690.885	0.28482	690.885	0.22533		690.873	0.09215
691.367	0.22412	691.367	0.28314	691.367	0.22352		691.355	0.09305
691.849	0.2225	691.849	0.28148	691.849	0.22183		691.837	0.09396
692.331	0.22106	692.331	0.2798	692.331	0.22023		692.32	0.09488
692.813	0.21965	692.813	0.27811	692.813	0.21871		692.802	0.09585
693.295	0.21814	693.295	0.27645	693.295	0.21724		693.284	0.09686
693.777	0.21646	693.777	0.27483	693.777	0.2158		693.766	0.09791
694.26	0.21462	694.26	0.27327	694.26	0.21436		694.248	0.09898
694.742	0.21272	694.742	0.2718	694.742	0.21288		694.73	0.10002
695.224	0.21089	695.224	0.2704	695.224	0.21133		695.212	0.10097
695.706	0.20921	695.706	0.26906	695.706	0.20973		695.694	0.10176
696.188	0.2077	696.188	0.26777	696.188	0.20808		696.177	0.10232
696.67	0.20627	696.67	0.2665	696.67	0.20643		696.659	0.10258
697.152	0.20483	697.152	0.26524	697.152	0.20484		697.141	0.10252
697.634	0.20333	697.634	0.26394	697.634	0.20334		697.623	0.10211
698.116	0.20181	698.116	0.2626	698.116	0.20198		698.105	0.10138
698.599	0.20037	698.599	0.26118	698.599	0.20075		698.587	0.10036
699.081	0.19915	699.081	0.25967	699.081	0.19965		699.069	0.09914
699.563	0.19823	699.563	0.25809	699.563	0.19867		699.551	0.09778
700.045	0.19759	700.045	0.25647	700.045	0.19777		700.034	0.09635
700.527	0.19709	700.527	0.25483	700.527	0.19692		700.516	0.09489
701.009	0.19657	701.009	0.25322	701.009	0.19609		700.998	0.09344
701.491	0.19587	701.491	0.25168	701.491	0.19525		701.48	0.09201
701.973	0.19494	701.973	0.25021	701.973	0.19436		701.962	0.09058
702.456	0.19379	702.456	0.24883	702.456	0.19339		702.444	0.08915
702.938	0.19251	702.938	0.24753	702.938	0.19232		702.926	0.08769
703.42	0.19119	703.42	0.2463	703.42	0.19114		703.408	0.0862
703.902	0.18989	703.902	0.24514	703.902	0.1899		703.89	0.08464
704.384	0.18861	704.384	0.24406	704.384	0.18863		704.373	0.08303
704.866	0.18735	704.866	0.24307	704.866	0.18738		704.855	0.08135
705.348	0.18612	705.348	0.24217	705.348	0.18619		705.337	0.07962
705.83	0.18499	705.83	0.24136	705.83	0.18509		705.819	0.07785
706.313	0.18403	706.313	0.24061	706.313	0.18409		706.301	0.07604
706.795	0.18331	706.795	0.23991	706.795	0.18317		706.783	0.07421
707.277	0.18282	707.277	0.23923	707.277	0.18232		707.265	0.07237
707.759	0.18246	707.759	0.23856	707.759	0.1815		707.747	0.07052
708.241	0.18206	708.241	0.23789	708.241	0.18072		708.23	0.06869
708.723	0.18147	708.723	0.23721	708.723	0.17996		708.712	0.06687
709.205	0.18059	709.205	0.23652	709.205	0.17921		709.194	0.06507
709.687	0.17945	709.687	0.2358	709.687	0.1785		709.676	0.0633
710.17	0.17815	710.17	0.23504	710.17	0.17781		710.158	0.06157
710.652	0.17685	710.652	0.23424	710.652	0.17717		710.64	0.05988
711.134	0.17568	711.134	0.2334	711.134	0.17659		711.122	0.05823
711.616	0.17467	711.616	0.23253	711.616	0.17609		711.604	0.05664
712.098	0.1738	712.098	0.23166	712.098	0.17567		712.086	0.05508
712.58	0.17299	712.58	0.2308	712.58	0.17533		712.568	0.05358
713.062	0.1722	713.062	0.22997	713.062	0.17504		713.051	0.05212
713.544	0.17143	713.544	0.22917	713.544	0.17476		713.533	0.05072
714.027	0.17077	714.027	0.22839	714.027	0.17446		714.015	0.04936
714.509	0.17028	714.509	0.22761	714.509	0.17407		714.497	0.04805
714.991	0.17001	714.991	0.22682	714.991	0.17359		714.979	0.04677
715.473	0.16991	715.473	0.22602	715.473	0.173		715.461	0.04553
715.955	0.16984	715.955	0.22521	715.955	0.17232		715.943	0.04432
716.437	0.16968	716.437	0.22441	716.437	0.17158		716.426	0.04312
716.919	0.16932	716.919	0.22362	716.919	0.1708		716.908	0.04193
717.401	0.16875	717.401	0.22284	717.401	0.17002		717.39	0.04074
717.884	0.16806	717.884	0.22206	717.884	0.16926		717.872	0.03957
718.366	0.16737	718.366	0.22129	718.366	0.16852		718.354	0.03842
718.848	0.16679	718.848	0.22052	718.848	0.16782		718.836	0.0373
719.33	0.16635	719.33	0.21977	719.33	0.16717		719.318	0.03622
719.812	0.16603	719.812	0.21905	719.812	0.16661		719.8	0.03521
720.294	0.16575	720.294	0.21839	720.294	0.16612		720.282	0.03426
720.776	0.16542	720.776	0.21779	720.776	0.16571		720.764	0.03339
721.258	0.16502	721.258	0.21726	721.258	0.16536		721.247	0.03259
721.74	0.16456	721.74	0.21679	721.74	0.16504		721.729	0.03186
722.223	0.16408	722.223	0.21637	722.223	0.1647		722.211	0.03117
722.705	0.1636	722.705	0.21597	722.705	0.16431		722.693	0.03052
723.187	0.16311	723.187	0.2156	723.187	0.16388		723.175	0.02988
723.669	0.16256	723.669	0.21525	723.669	0.16339		723.657	0.02925
724.151	0.16193	724.151	0.21491	724.151	0.16288		724.139	0.02862
724.633	0.16123	724.633	0.21458	724.633	0.16238		724.621	0.02799
725.115	0.16053	725.115	0.21424	725.115	0.1619		725.104	0.02736
725.597	0.15993	725.597	0.21387	725.597	0.16148		725.586	0.02674
726.08	0.15952	726.08	0.21343	726.08	0.16111		726.068	0.02613
726.562	0.15931	726.562	0.21292	726.562	0.16081		726.55	0.02553
727.044	0.15923	727.044	0.21234	727.044	0.16057		727.032	0.02494
727.526	0.15916	727.526	0.2117	727.526	0.16036		727.514	0.02438
728.008	0.15898	728.008	0.21103	728.008	0.16017		727.996	0.02382
728.49	0.15863	728.49	0.21033	728.49	0.15996		728.478	0.02329
728.972	0.15813	728.972	0.20963	728.972	0.15968		728.961	0.02276
729.455	0.15758	729.455	0.20894	729.455	0.1593		729.443	0.02225
729.937	0.15708	729.937	0.20824	729.937	0.15881		729.925	0.02174
730.419	0.15667	730.419	0.20754	730.419	0.15822		730.407	0.02124
730.901	0.15631	730.901	0.20685	730.901	0.15757		730.889	0.02074
731.383	0.15593	731.383	0.20618	731.383	0.15693		731.371	0.02025
731.865	0.15541	731.865	0.20554	731.865	0.15636		731.853	0.01977
732.347	0.15474	732.347	0.20496	732.347	0.15591		732.335	0.01929
732.829	0.15397	732.829	0.20444	732.829	0.1556		732.817	0.01881
733.312	0.15323	733.312	0.20398	733.312	0.15544		733.3	0.01834
733.794	0.15266	733.794	0.20357	733.794	0.15538		733.782	0.01786
734.276	0.15232	734.276	0.20321	734.276	0.15536		734.264	0.01739
734.758	0.15218	734.758	0.20288	734.758	0.15532		734.746	0.01692
735.24	0.15211	735.24	0.20258	735.24	0.15521		735.228	0.01645
735.722	0.15192	735.722	0.2023	735.722	0.15497		735.71	0.01597
736.204	0.15151	736.204	0.202	736.204	0.15458		736.192	0.0155
736.686	0.15083	736.686	0.20169	736.686	0.15403		736.674	0.01504
737.168	0.14999	737.168	0.20132	737.168	0.15333		737.157	0.01457
737.651	0.14912	737.651	0.20089	737.651	0.15252		737.639	0.0141
738.133	0.14836	738.133	0.20039	738.133	0.15167		738.121	0.01363
738.615	0.14778	738.615	0.19984	738.615	0.15085		738.603	0.01315
739.097	0.14739	739.097	0.19926	739.097	0.15012		739.085	0.01268
739.579	0.14712	739.579	0.19867	739.579	0.14953		739.567	0.01221
740.061	0.14693	740.061	0.19809	740.061	0.14911		740.049	0.01174
740.543	0.14681	740.543	0.1975	740.543	0.14885		740.531	0.01128
741.025	0.14677	741.025	0.1969	741.025	0.14871		741.013	0.01082
741.508	0.14684	741.508	0.19627	741.508	0.14863		741.495	0.01036
741.99	0.14699	741.99	0.19561	741.99	0.14853		741.978	0.0099
742.472	0.14714	742.472	0.1949	742.472	0.14838		742.46	0.00945
742.954	0.14717	742.954	0.19417	742.954	0.14813		742.942	0.009
743.436	0.14694	743.436	0.19344	743.436	0.14777		743.424	0.00856
743.918	0.14639	743.918	0.19274	743.918	0.1473		743.906	0.00812
744.4	0.14555	744.4	0.19208	744.4	0.14672		744.388	0.00768
744.883	0.14453	744.883	0.19146	744.883	0.14607		744.87	0.00725
745.365	0.14351	745.365	0.19088	745.365	0.14538		745.352	0.00682
745.847	0.14262	745.847	0.19031	745.847	0.14469		745.835	0.00639
746.329	0.14192	746.329	0.18974	746.329	0.14405		746.317	0.00597
746.811	0.14141	746.811	0.18915	746.811	0.1435		746.799	0.00555
747.293	0.14102	747.293	0.18855	747.293	0.14308		747.281	0.00515
747.775	0.14069	747.775	0.18791	747.775	0.14277		747.763	0.00475
748.257	0.1404	748.257	0.18724	748.257	0.14255		748.245	0.00437
748.74	0.14013	748.74	0.18655	748.74	0.14236		748.727	0.004
749.222	0.13987	749.222	0.18583	749.222	0.14215		749.209	0.00364
749.704	0.13957	749.704	0.1851	749.704	0.14185		749.692	0.00329
750.186	0.13916	750.186	0.18438	750.186	0.14143		750.174	0.00295
750.668	0.13853	750.668	0.18369	750.668	0.14086		750.656	0.00263
751.15	0.13764	751.15	0.18304	751.15	0.14016		751.138	0.00233
751.632	0.13651	751.632	0.18243	751.632	0.13937		751.62	0.00204
752.114	0.13527	752.114	0.18186	752.114	0.13852		752.102	0.00178
752.596	0.13409	752.596	0.18131	752.596	0.13768		752.584	0.00153
753.079	0.13315	753.079	0.18078	753.079	0.13687		753.066	0.0013
753.561	0.13255	753.561	0.18025	753.561	0.13616		753.548	0.00108
754.043	0.13226	754.043	0.17975	754.043	0.13554		754.031	0.000883673
754.525	0.13217	754.525	0.17929	754.525	0.13504		754.513	0.000706224
755.007	0.13209	755.007	0.17887	755.007	0.13463		754.995	0.000549199
755.489	0.13193	755.489	0.17851	755.489	0.13427		755.477	0.000413047
755.971	0.13162	755.971	0.17817	755.971	0.13391		755.959	0.000297304
756.453	0.1312	756.453	0.17783	756.453	0.1335		756.441	0.00020077
756.936	0.13075	756.936	0.17744	756.936	0.13298		756.923	0.000122448
757.418	0.1303	757.418	0.17697	757.418	0.13234		757.405	6.10092e-05
757.9	0.12985	757.9	0.1764	757.9	0.13158		757.888	1.58362e-05
758.382	0.12932	758.382	0.17571	758.382	0.13074		758.37	-1.29083e-05
758.864	0.12864	758.864	0.17495	758.864	0.12987		758.852	-2.46834e-05
759.346	0.12781	759.346	0.17412	759.346	0.12901		759.334	-1.91978e-05
759.828	0.12688	759.828	0.17325	759.828	0.1282		759.816	3.17682e-06
760.311	0.12598	760.311	0.17237	760.311	0.12747		760.298	4.13836e-05
760.793	0.12526	760.793	0.17148	760.793	0.12681		760.78	9.41367e-05
761.275	0.12479	761.275	0.17059	761.275	0.12622		761.262	0.000160498
761.757	0.12455	761.757	0.16968	761.757	0.12569		761.744	0.000240331
762.239	0.12444	762.239	0.16877	762.239	0.12521		762.227	0.000334235
762.721	0.12427	762.721	0.16783	762.721	0.12475		762.709	0.000443087
763.203	0.12392	763.203	0.16688	763.203	0.12427		763.191	0.000567351
763.685	0.12331	763.685	0.1659	763.685	0.12375		763.673	0.000706657
764.168	0.12248	764.168	0.16489	764.168	0.12316		764.155	0.000859098
764.65	0.12151	764.65	0.16386	764.65	0.12245		764.637	0.00102
765.132	0.12046	765.132	0.1628	765.132	0.12163		765.119	0.0012
765.614	0.1194	765.614	0.16174	765.614	0.12071		765.601	0.00138
766.096	0.1183	766.096	0.1607	766.096	0.11971		766.083	0.00158
766.578	0.11717	766.578	0.15968	766.578	0.11868		766.566	0.00178
767.06	0.116	767.06	0.1587	767.06	0.11766		767.048	0.002
767.542	0.11485	767.542	0.15777	767.542	0.11669		767.53	0.00223
768.024	0.11382	768.024	0.15688	768.024	0.11577		768.012	0.00247
768.507	0.113	768.507	0.15604	768.507	0.11493		768.494	0.00272
768.989	0.1124	768.989	0.15524	768.989	0.11415		768.976	0.00298
769.471	0.11198	769.471	0.15448	769.471	0.11343		769.458	0.00325
769.953	0.11161	769.953	0.15378	769.953	0.11274		769.94	0.00353
770.435	0.11113	770.435	0.15312	770.435	0.11208		770.423	0.00381
770.917	0.11042	770.917	0.15248	770.917	0.1114		770.905	0.00411
771.399	0.10947	771.399	0.15184	771.399	0.11067		771.387	0.00441
771.881	0.10834	771.881	0.15115	771.881	0.10988		771.869	0.00473
772.364	0.10712	772.364	0.15038	772.364	0.109		772.351	0.00505
772.846	0.10593	772.846	0.14952	772.846	0.10805		772.833	0.00537
773.328	0.1048	773.328	0.14855	773.328	0.10704		773.315	0.0057
773.81	0.10374	773.81	0.14749	773.81	0.10602		773.797	0.00603
774.292	0.10272	774.292	0.14637	774.292	0.10504		774.279	0.00637
774.774	0.10173	774.774	0.14523	774.774	0.10411		774.762	0.00671
775.256	0.10077	775.256	0.14408	775.256	0.10326		775.244	0.00706
775.739	0.09991	775.739	0.14295	775.739	0.10248		775.726	0.00741
776.221	0.0992	776.221	0.14186	776.221	0.10175		776.208	0.00777
776.703	0.09862	776.703	0.14083	776.703	0.10104		776.69	0.00812
777.185	0.09811	777.185	0.13987	777.185	0.10034		777.172	0.00848
777.667	0.09756	777.667	0.139	777.667	0.09962		777.654	0.00884
778.149	0.09684	778.149	0.13823	778.149	0.09887		778.136	0.00921
778.631	0.09591	778.631	0.13756	778.631	0.0981		778.619	0.00957
779.113	0.09482	779.113	0.13695	779.113	0.09728		779.101	0.00994
779.596	0.09367	779.596	0.13637	779.596	0.09643		779.583	0.01031
780.078	0.0926	780.078	0.13576	780.078	0.09553		780.065	0.01068
780.56	0.0917	780.56	0.1351	780.56	0.09461		780.547	0.01105
781.042	0.09099	781.042	0.13434	781.042	0.09367		781.029	0.01143
781.524	0.09039	781.524	0.13349	781.524	0.09274		781.511	0.0118
782.006	0.08983	782.006	0.13256	782.006	0.09185		781.993	0.01217
782.488	0.08922	782.488	0.13158	782.488	0.091		782.476	0.01255
782.97	0.08856	782.97	0.13057	782.97	0.09021		782.958	0.01293
783.452	0.08792	783.452	0.12958	783.452	0.08947		783.44	0.01331
783.935	0.08735	783.935	0.12863	783.935	0.08875		783.922	0.01369
784.417	0.08689	784.417	0.12774	784.417	0.08805		784.404	0.01407
784.899	0.0865	784.899	0.12693	784.899	0.08735		784.886	0.01444
785.381	0.08606	785.381	0.12621	785.381	0.08665		785.368	0.01482
785.863	0.08546	785.863	0.12558	785.863	0.08595		785.85	0.01519
786.345	0.08461	786.345	0.12502	786.345	0.08524		786.332	0.01557
786.827	0.08355	786.827	0.12451	786.827	0.08453		786.815	0.01595
787.309	0.08238	787.309	0.12401	787.309	0.08382		787.297	0.01632
787.792	0.08125	787.792	0.12347	787.792	0.08312		787.779	0.0167
788.274	0.08029	788.274	0.12289	788.274	0.08244		788.261	0.01707
788.756	0.07958	788.756	0.12223	788.756	0.0818		788.743	0.01745
789.238	0.07909	789.238	0.12151	789.238	0.08122		789.225	0.01782
789.72	0.07873	789.72	0.12074	789.72	0.0807		789.707	0.01819
790.202	0.07843	790.202	0.11995	790.202	0.08023		790.189	0.01857
790.684	0.07811	790.684	0.11915	790.684	0.07978		790.672	0.01895
791.167	0.07775	791.167	0.11837	791.167	0.07932		791.154	0.01933
791.649	0.07734	791.649	0.11762	791.649	0.0788		791.636	0.01971
792.131	0.07686	792.131	0.11691	792.131	0.07822		792.118	0.02009
792.613	0.07626	792.613	0.11626	792.613	0.07755		792.6	0.02048
793.095	0.0755	793.095	0.11567	793.095	0.07684		793.082	0.02086
793.577	0.07455	793.577	0.11514	793.577	0.07611		793.564	0.02125
794.059	0.07347	794.059	0.11467	794.059	0.07541		794.046	0.02165
794.541	0.07236	794.541	0.11423	794.541	0.07477		794.528	0.02204
795.024	0.0714	795.024	0.1138	795.024	0.07419		795.011	0.02244
795.506	0.07071	795.506	0.11337	795.506	0.07368		795.493	0.02284
795.988	0.07037	795.988	0.11291	795.988	0.07324		795.975	0.02324
796.47	0.07032	796.47	0.11244	796.47	0.07283		796.457	0.02365
796.952	0.07041	796.952	0.11197	796.952	0.07247		796.939	0.02405
797.434	0.07045	797.434	0.11152	797.434	0.07212		797.421	0.02446
797.916	0.07031	797.916	0.1111	797.916	0.07179		797.903	0.02487
798.398	0.06994	798.398	0.11071	798.398	0.07146		798.385	0.02529
798.88	0.06939	798.88	0.11036	798.88	0.07111		798.867	0.0257
799.363	0.06876	799.363	0.11001	799.363	0.07075		799.35	0.02612
799.845	0.06816	799.845	0.10966	799.845	0.07036		799.832	0.02654
800.327	0.06765	800.327	0.1093	800.327	0.06994		800.314	0.02696
800.809	0.06721	800.809	0.10892	800.809	0.06951		800.796	0.02738
801.291	0.06679	801.291	0.10854	801.291	0.06907		801.278	0.0278
801.773	0.06637	801.773	0.10814	801.773	0.06862		801.76	0.02823
802.255	0.06595	802.255	0.10772	802.255	0.06817		802.242	0.02866
802.737	0.06557	802.737	0.10728	802.737	0.06773		802.724	0.02909
803.22	0.06528	803.22	0.1068	803.22	0.0673		803.207	0.02953
803.702	0.0651	803.702	0.10629	803.702	0.06691		803.689	0.02997
804.184	0.06499	804.184	0.10575	804.184	0.06658		804.171	0.03042
804.666	0.06486	804.666	0.1052	804.666	0.06633		804.653	0.03087
805.148	0.06463	805.148	0.10466	805.148	0.06616		805.135	0.03133
805.63	0.06423	805.63	0.10416	805.63	0.06606		805.617	0.03181
806.112	0.0637	806.112	0.1037	806.112	0.06599		806.099	0.0323
806.595	0.06311	806.595	0.10329	806.595	0.06589		806.581	0.0328
807.077	0.06254	807.077	0.10292	807.077	0.0657		807.063	0.03332
807.559	0.06206	807.559	0.10258	807.559	0.06538		807.546	0.03385
808.041	0.06166	808.041	0.10227	808.041	0.06492		808.028	0.03441
808.523	0.06129	808.523	0.10198	808.523	0.06435		808.51	0.03498
809.005	0.0609	809.005	0.10169	809.005	0.06369		808.992	0.03557
809.487	0.06046	809.487	0.1014	809.487	0.063		809.474	0.03617
809.969	0.06001	809.969	0.1011	809.969	0.06235		809.956	0.03676
810.452	0.05963	810.452	0.10077	810.452	0.06177		810.438	0.03734
810.934	0.05936	810.934	0.10041	810.934	0.06129		810.92	0.03788
811.416	0.05923	811.416	0.10003	811.416	0.06092		811.403	0.03838
811.898	0.05915	811.898	0.09963	811.898	0.06066		811.885	0.03881
812.38	0.059	812.38	0.09925	812.38	0.06048		812.367	0.03918
812.862	0.05869	812.862	0.0989	812.862	0.06036		812.849	0.03948
813.344	0.05815	813.344	0.09859	813.344	0.06024		813.331	0.03974
813.826	0.05745	813.826	0.09832	813.826	0.0601		813.813	0.03995
814.308	0.05673	814.308	0.09805	814.308	0.05989		814.295	0.04015
814.791	0.05614	814.791	0.09775	814.791	0.0596		814.777	0.04035
815.273	0.05578	815.273	0.09739	815.273	0.05923		815.26	0.04058
815.755	0.05565	815.755	0.09695	815.755	0.05881		815.742	0.04086
816.237	0.05569	816.237	0.09642	816.237	0.05837		816.224	0.04119
816.719	0.05575	816.719	0.09581	816.719	0.05797		816.706	0.0416
817.201	0.05574	817.201	0.09512	817.201	0.05763		817.188	0.04207
817.683	0.05561	817.683	0.09438	817.683	0.05736		817.67	0.04261
818.165	0.0554	818.165	0.09361	818.165	0.05714		818.152	0.04321
818.648	0.05517	818.648	0.09284	818.648	0.05693		818.634	0.04385
819.13	0.05496	819.13	0.0921	819.13	0.05671		819.116	0.04453
819.612	0.05475	819.612	0.09143	819.612	0.05644		819.598	0.04525
820.094	0.05449	820.094	0.09087	820.094	0.0561		820.081	0.046
820.576	0.05411	820.576	0.09044	820.576	0.05569		820.563	0.04679
821.058	0.05359	821.058	0.09014	821.058	0.05523		821.045	0.0476
821.54	0.05299	821.54	0.08997	821.54	0.05475		821.527	0.04845
822.023	0.05242	822.023	0.08988	822.023	0.05426		822.009	0.04933
822.505	0.05202	822.505	0.08984	822.505	0.0538		822.491	0.05024
822.987	0.05186	822.987	0.08981	822.987	0.05339		822.973	0.05119
823.469	0.05193	823.469	0.08975	823.469	0.05305		823.455	0.05218
823.951	0.05215	823.951	0.08965	823.951	0.05279		823.938	0.05321
824.433	0.0524	824.433	0.08951	824.433	0.0526		824.42	0.0543
824.915	0.05257	824.915	0.08932	824.915	0.05247		824.902	0.05544
825.397	0.05261	825.397	0.0891	825.397	0.05236		825.384	0.05663
825.88	0.05255	825.88	0.08883	825.88	0.05222		825.866	0.0579
826.362	0.05244	826.362	0.08852	826.362	0.05204		826.348	0.05923
826.844	0.0523	826.844	0.08818	826.844	0.05178		826.83	0.06065
827.326	0.05213	827.326	0.0878	827.326	0.05146		827.312	0.06216
827.808	0.05189	827.808	0.0874	827.808	0.05109		827.794	0.06376
828.29	0.05152	828.29	0.08699	828.29	0.05071		828.277	0.06547
828.772	0.05101	828.772	0.08656	828.772	0.05033		828.759	0.06729
829.254	0.05041	829.254	0.08611	829.254	0.04999		829.241	0.06923
829.736	0.04982	829.736	0.08564	829.736	0.0497		829.723	0.07127
830.219	0.04932	830.219	0.08516	830.219	0.04944		830.205	0.07342
830.701	0.04897	830.701	0.08467	830.701	0.04923		830.687	0.07567
831.183	0.04876	831.183	0.08421	831.183	0.04905		831.169	0.078
831.665	0.0486	831.665	0.08379	831.665	0.04888		831.651	0.0804
832.147	0.04841	832.147	0.08345	832.147	0.04873		832.134	0.08282
832.629	0.04816	832.629	0.0832	832.629	0.04856		832.616	0.08522
833.111	0.04785	833.111	0.08302	833.111	0.04836		833.098	0.08756
833.593	0.04757	833.593	0.08289	833.593	0.04811		833.58	0.08976
834.076	0.04738	834.076	0.08279	834.076	0.04781		834.062	0.09176
834.558	0.04728	834.558	0.08267	834.558	0.04745		834.544	0.09349
835.04	0.04722	835.04	0.08252	835.04	0.04705		835.026	0.09488
835.522	0.04708	835.522	0.08234	835.522	0.04665		835.508	0.09586
836.004	0.04676	836.004	0.08212	836.004	0.04627		835.99	0.09638
836.486	0.04622	836.486	0.08188	836.486	0.04596		836.473	0.09642
836.968	0.04555	836.968	0.08163	836.968	0.04571		836.955	0.09596
837.45	0.04489	837.45	0.08136	837.45	0.04553		837.437	0.09502
837.933	0.04439	837.933	0.08109	837.933	0.0454		837.919	0.09363
838.415	0.04416	838.415	0.08081	838.415	0.04532		838.401	0.09186
838.897	0.04418	838.897	0.08052	838.897	0.04526		838.883	0.08977
839.379	0.04435	839.379	0.08022	839.379	0.04522		839.365	0.08746
839.861	0.04449	839.861	0.07991	839.861	0.04517		839.847	0.085
840.343	0.0445	840.343	0.07959	840.343	0.04512		840.33	0.08247
840.825	0.04433	840.825	0.07925	840.825	0.04505		840.812	0.07995
841.307	0.04405	841.307	0.07889	841.307	0.04493		841.294	0.07749
841.79	0.04374	841.79	0.07851	841.79	0.04477		841.776	0.07514
842.272	0.04351	842.272	0.07811	842.272	0.04456		842.258	0.07293
842.754	0.04338	842.754	0.07771	842.754	0.04433		842.74	0.07088
843.236	0.04331	843.236	0.07733	843.236	0.04408		843.222	0.069
843.718	0.04323	843.718	0.07698	843.718	0.04386		843.704	0.06729
844.2	0.04308	844.2	0.07667	844.2	0.04368		844.187	0.06576
844.682	0.04289	844.682	0.07641	844.682	0.04353		844.669	0.06439
845.164	0.04271	845.164	0.07618	845.164	0.04341		845.151	0.06317
845.646	0.04263	845.646	0.07598	845.646	0.0433		845.633	0.06209
846.129	0.04271	846.129	0.07579	846.129	0.04318		846.115	0.06114
846.611	0.04292	846.611	0.07561	846.611	0.04302		846.597	0.06027
847.093	0.04317	847.093	0.07545	847.093	0.04282		847.079	0.05947
847.575	0.04335	847.575	0.07529	847.575	0.04258		847.561	0.05871
848.057	0.04336	848.057	0.07514	848.057	0.0423		848.043	0.05796
848.539	0.04319	848.539	0.07498	848.539	0.04199		848.525	0.05719
849.021	0.04289	849.021	0.07481	849.021	0.04166		849.008	0.05639
849.504	0.04254	849.504	0.07462	849.504	0.04132		849.49	0.05553
849.986	0.04222	849.986	0.07442	849.986	0.041		849.972	0.05461
850.468	0.04196	850.468	0.07422	850.468	0.04071		850.454	0.05363
850.95	0.04174	850.95	0.07405	850.95	0.04049		850.936	0.0526
851.432	0.04151	851.432	0.07395	851.432	0.04035		851.418	0.05154
851.914	0.04125	851.914	0.07391	851.914	0.0403		851.9	0.05047
852.396	0.04097	852.396	0.07394	852.396	0.04033		852.382	0.0494
852.878	0.04073	852.878	0.07402	852.878	0.04039		852.865	0.04837
853.361	0.04058	853.361	0.0741	853.361	0.04047		853.347	0.04738
853.843	0.04054	853.843	0.07416	853.843	0.04051		853.829	0.04644
854.325	0.04056	854.325	0.07416	854.325	0.04051		854.311	0.04557
854.807	0.04053	854.807	0.07411	854.807	0.04046		854.793	0.04476
855.289	0.04035	855.289	0.07398	855.289	0.04036		855.275	0.04402
855.771	0.03998	855.771	0.0738	855.771	0.04021		855.757	0.04333
856.253	0.03946	856.253	0.07356	856.253	0.04005		856.239	0.0427
856.735	0.0389	856.735	0.07328	856.735	0.03986		856.721	0.04212
857.217	0.03843	857.217	0.07297	857.217	0.03966		857.204	0.04158
857.7	0.03814	857.7	0.07264	857.7	0.03946		857.686	0.04108
858.182	0.03804	858.182	0.07231	858.182	0.03928		858.168	0.0406
858.664	0.03805	858.664	0.07199	858.664	0.03912		858.65	0.04016
859.146	0.03808	859.146	0.07171	859.146	0.039		859.132	0.03974
859.628	0.03804	859.628	0.07147	859.628	0.0389		859.614	0.03934
860.11	0.03791	860.11	0.07127	860.11	0.03882		860.096	0.03896
860.592	0.03773	860.592	0.07108	860.592	0.03874		860.578	0.03861
861.074	0.03757	861.074	0.0709	861.074	0.03864		861.061	0.03826
861.557	0.03745	861.557	0.07072	861.557	0.03849		861.543	0.03793
862.039	0.03738	862.039	0.07052	862.039	0.0383		862.025	0.03762
862.521	0.0373	862.521	0.07031	862.521	0.03806		862.507	0.03731
863.003	0.03713	863.003	0.07008	863.003	0.03779		862.989	0.03702
863.485	0.03684	863.485	0.06985	863.485	0.03749		863.471	0.03674
863.967	0.03647	863.967	0.06959	863.967	0.03717		863.953	0.03647
864.449	0.03612	864.449	0.06931	864.449	0.03683		864.435	0.03621
864.932	0.03588	864.932	0.069	864.932	0.03649		864.918	0.03596
865.414	0.03583	865.414	0.06867	865.414	0.03615		865.4	0.03572
865.896	0.03595	865.896	0.06834	865.896	0.03584		865.882	0.03548
866.378	0.03615	866.378	0.06804	866.378	0.03557		866.364	0.03525
866.86	0.03633	866.86	0.06778	866.86	0.03536		866.846	0.03504
867.342	0.03639	867.342	0.06759	867.342	0.03522		867.328	0.03483
867.824	0.0363	867.824	0.06746	867.824	0.03514		867.81	0.03463
868.306	0.0361	868.306	0.06737	868.306	0.03509		868.292	0.03444
868.788	0.03585	868.788	0.06729	868.788	0.03503		868.774	0.03425
869.271	0.03559	869.271	0.0672	869.271	0.03494		869.256	0.03407
869.753	0.03532	869.753	0.06706	869.753	0.0348		869.739	0.0339
870.235	0.03502	870.235	0.06689	870.235	0.0346		870.221	0.03373
870.717	0.03463	870.717	0.06667	870.717	0.03437		870.703	0.03357
871.199	0.03416	871.199	0.06642	871.199	0.03412		871.185	0.03342
871.681	0.03365	871.681	0.06615	871.681	0.03386		871.667	0.03327
872.163	0.0332	872.163	0.06587	872.163	0.03363		872.149	0.03313
872.645	0.03289	872.645	0.06558	872.645	0.03342		872.631	0.033
873.128	0.03275	873.128	0.06532	873.128	0.03326		873.114	0.03287
873.61	0.03276	873.61	0.06507	873.61	0.03316		873.596	0.03274
874.092	0.03279	874.092	0.06488	874.092	0.03311		874.078	0.03262
874.574	0.03273	874.574	0.06473	874.574	0.03311		874.56	0.03251
875.056	0.03252	875.056	0.06464	875.056	0.03314		875.042	0.0324
875.538	0.03217	875.538	0.06458	875.538	0.03316		875.524	0.03229
876.02	0.03176	876.02	0.06455	876.02	0.03315		876.006	0.03219
876.503	0.0314	876.503	0.06452	876.503	0.03306		876.488	0.03209
876.985	0.03116	876.985	0.06447	876.985	0.03289		876.97	0.03199
877.467	0.03104	877.467	0.06438	877.467	0.03264		877.452	0.0319
877.949	0.03099	877.949	0.06426	877.949	0.03233		877.935	0.03181
878.431	0.03092	878.431	0.06412	878.431	0.03199		878.417	0.03172
878.913	0.03078	878.913	0.06395	878.913	0.03164		878.899	0.03163
879.395	0.03059	879.395	0.06377	879.395	0.03131		879.381	0.03155
879.877	0.03044	879.877	0.06358	879.877	0.03101		879.863	0.03148
880.36	0.03041	880.36	0.06339	880.36	0.03074		880.345	0.0314
880.842	0.03056	880.842	0.0632	880.842	0.0305		880.827	0.03133
881.324	0.03085	881.324	0.06303	881.324	0.03028		881.309	0.03125
881.806	0.03117	881.806	0.06288	881.806	0.03008		881.792	0.03118
882.288	0.0314	882.288	0.06277	882.288	0.02989		882.274	0.03111
882.77	0.03141	882.77	0.06267	882.77	0.02972		882.756	0.03104
883.252	0.0312	883.252	0.06258	883.252	0.02955		883.238	0.03098
883.734	0.03082	883.734	0.06248	883.734	0.02937		883.72	0.03091
884.217	0.03038	884.217	0.06235	884.217	0.02919		884.202	0.03085
884.699	0.02996	884.699	0.06219	884.699	0.029		884.684	0.03079
885.181	0.02962	885.181	0.062	885.181	0.02882		885.166	0.03072
885.663	0.02934	885.663	0.06181	885.663	0.02867		885.649	0.03066
886.145	0.0291	886.145	0.06163	886.145	0.02856		886.131	0.03059
886.627	0.02885	886.627	0.06147	886.627	0.02851		886.613	0.03053
887.109	0.02862	887.109	0.06133	887.109	0.02852		887.095	0.03047
887.591	0.02848	887.591	0.06118	887.591	0.02856		887.577	0.03041
888.073	0.02847	888.073	0.06103	888.073	0.02864		888.059	0.03035
888.556	0.02862	888.556	0.06087	888.556	0.02874		888.541	0.03029
889.038	0.02889	889.038	0.06069	889.038	0.02884		889.023	0.03023
889.52	0.02919	889.52	0.06052	889.52	0.02894		889.505	0.03017
890.002	0.02938	890.002	0.06038	890.002	0.02904		889.987	0.03011
890.484	0.0294	890.484	0.06029	890.484	0.02913		890.47	0.03005
890.966	0.02924	890.966	0.06026	890.966	0.02919		890.952	0.02999
891.448	0.02897	891.448	0.06028	891.448	0.02922		891.434	0.02994
891.931	0.02869	891.931	0.06035	891.931	0.02919		891.916	0.02989
892.413	0.0285	892.413	0.06046	892.413	0.02912		892.398	0.02983
892.895	0.02841	892.895	0.06061	892.895	0.02901		892.88	0.02978
893.377	0.0284	893.377	0.0608	893.377	0.02889		893.362	0.02973
893.859	0.02841	893.859	0.06104	893.859	0.02879		893.845	0.02969
894.341	0.02839	894.341	0.06133	894.341	0.02873		894.327	0.02965
894.823	0.02834	894.823	0.06166	894.823	0.02872		894.809	0.02961
895.305	0.02831	895.305	0.06203	895.305	0.02874		895.291	0.02957
895.788	0.02834	895.788	0.0624	895.788	0.02879		895.773	0.02954
896.27	0.02846	896.27	0.06276	896.27	0.02884		896.255	0.02951
896.752	0.02865	896.752	0.06309	896.752	0.02889		896.737	0.02948
897.234	0.02881	897.234	0.06335	897.234	0.02892		897.219	0.02946
897.716	0.02886	897.716	0.06356	897.716	0.02892		897.701	0.02944
898.198	0.02875	898.198	0.06369	898.198	0.02891		898.183	0.02942
898.68	0.02849	898.68	0.06374	898.68	0.02887		898.666	0.02941
899.162	0.02818	899.162	0.06374	899.162	0.0288		899.148	0.0294
899.644	0.02792	899.644	0.06369	899.644	0.0287		899.63	0.02939
900.127	0.02781	900.127	0.06362	900.127	0.02858		900.112	0.02938
900.609	0.02786	900.609	0.06357	900.609	0.02846		900.594	0.02937
901.091	0.02805	901.091	0.06358	901.091	0.02837		901.076	0.02936
901.573	0.02829	901.573	0.06366	901.573	0.02831		901.558	0.02936
902.055	0.0285	902.055	0.06381	902.055	0.02831		902.04	0.02935
902.537	0.02865	902.537	0.06401	902.537	0.02835		902.523	0.02935
903.019	0.02873	903.019	0.06422	903.019	0.02844		903.005	0.02934
903.501	0.02873	903.501	0.06441	903.501	0.02855		903.487	0.02934
903.984	0.02865	903.984	0.06454	903.984	0.02866		903.969	0.02933
904.466	0.02848	904.466	0.06462	904.466	0.02875		904.451	0.02932
904.948	0.02815	904.948	0.06463	904.948	0.0288		904.933	0.02931
905.43	0.02765	905.43	0.06459	905.43	0.0288		905.415	0.02931
905.912	0.02701	905.912	0.06454	905.912	0.02876		905.897	0.0293
906.394	0.02632	906.394	0.06449	906.394	0.02867		906.38	0.02929
906.876	0.02571	906.876	0.06445	906.876	0.02853		906.862	0.02929
907.359	0.0253	907.359	0.06443	907.359	0.02836		907.344	0.02929
907.841	0.02515	907.841	0.06443	907.841	0.02815		907.826	0.02928
908.323	0.02525	908.323	0.06445	908.323	0.02794		908.308	0.02928
908.805	0.0255	908.805	0.0645	908.805	0.02775		908.79	0.02928
909.287	0.02576	909.287	0.06457	909.287	0.02759		909.272	0.02928
909.769	0.02596	909.769	0.06466	909.769	0.02746		909.754	0.02929
910.251	0.02605	910.251	0.06474	910.251	0.02738		910.236	0.0293
910.733	0.02607	910.733	0.06481	910.733	0.02731		910.719	0.02932
911.216	0.02607	911.216	0.06484	911.216	0.02725		911.201	0.02934
911.698	0.02609	911.698	0.06482	911.698	0.02719		911.683	0.02936
912.18	0.02614	912.18	0.06476	912.18	0.02713		912.165	0.02938
912.662	0.02616	912.662	0.06465	912.662	0.02709		912.647	0.02941
913.144	0.0261	913.144	0.06451	913.144	0.02707		913.129	0.02945
913.626	0.02595	913.626	0.06434	913.626	0.02709		913.611	0.02949
914.108	0.02576	914.108	0.06416	914.108	0.02714		914.093	0.02953
914.59	0.0256	914.59	0.06395	914.59	0.0272		914.576	0.02958
915.072	0.02558	915.072	0.06373	915.072	0.02726		915.058	0.02963
915.555	0.02574	915.555	0.06349	915.555	0.02731		915.54	0.02968
916.037	0.02606	916.037	0.06325	916.037	0.02732		916.022	0.02973
916.519	0.02643	916.519	0.06302	916.519	0.02729		916.504	0.02978
917.001	0.02674	917.001	0.06278	917.001	0.02723		916.986	0.02983
917.483	0.02689	917.483	0.06255	917.483	0.02712		917.468	0.02989
917.965	0.02685	917.965	0.0623	917.965	0.02696		917.95	0.02994
918.447	0.02666	918.447	0.06201	918.447	0.02676		918.432	0.02999
918.929	0.0264	918.929	0.06167	918.929	0.02651		918.915	0.03005
919.412	0.02613	919.412	0.06127	919.412	0.02622		919.397	0.0301
919.894	0.0259	919.894	0.0608	919.894	0.02591		919.879	0.03015
920.376	0.0257	920.376	0.06031	920.376	0.0256		920.361	0.0302
920.858	0.0255	920.858	0.05981	920.858	0.02533		920.843	0.03026
921.34	0.0253	921.34	0.05932	921.34	0.02512		921.325	0.03031
921.822	0.02511	921.822	0.05886	921.822	0.02497		921.807	0.03037
922.304	0.02498	922.304	0.05843	922.304	0.02489		922.289	0.03043
922.787	0.02497	922.787	0.05803	922.787	0.02486		922.771	0.03049
923.269	0.02508	923.269	0.05764	923.269	0.02488		923.254	0.03055
923.751	0.02527	923.751	0.05726	923.751	0.02493		923.736	0.03061
924.233	0.02544	924.233	0.05688	924.233	0.025		924.218	0.03067
924.715	0.02549	924.715	0.05649	924.715	0.02506		924.7	0.03074
925.197	0.02535	925.197	0.05608	925.197	0.02509		925.182	0.0308
925.679	0.02502	925.679	0.05565	925.679	0.02508		925.664	0.03087
926.161	0.02457	926.161	0.05516	926.161	0.025		926.146	0.03094
926.644	0.02411	926.644	0.05463	926.644	0.02485		926.628	0.03102
927.126	0.02372	927.126	0.05404	927.126	0.02464		927.111	0.03109
927.608	0.02343	927.608	0.05342	927.608	0.0244		927.593	0.03117
928.09	0.02325	928.09	0.05276	928.09	0.02415		928.075	0.03124
928.572	0.02314	928.572	0.05211	928.572	0.02394		928.557	0.03132
929.054	0.02307	929.054	0.05146	929.054	0.02379		929.039	0.0314
929.536	0.02304	929.536	0.05084	929.536	0.0237		929.521	0.03148
930.018	0.02307	930.018	0.05024	930.018	0.02366		930.003	0.03156
930.5	0.02317	930.5	0.04966	930.5	0.02364		930.485	0.03164
930.983	0.02334	930.983	0.04911	930.983	0.0236		930.967	0.03172
931.465	0.02351	931.465	0.04859	931.465	0.02353		931.45	0.0318
931.947	0.02358	931.947	0.0481	931.947	0.02339		931.932	0.03189
932.429	0.02345	932.429	0.04764	932.429	0.0232		932.414	0.03198
932.911	0.02309	932.911	0.04723	932.911	0.02294		932.896	0.03207
933.393	0.02252	933.393	0.04684	933.393	0.02263		933.378	0.03216
933.875	0.02183	933.875	0.04647	933.875	0.02229		933.86	0.03225
934.357	0.02116	934.357	0.04611	934.357	0.02194		934.342	0.03235
934.84	0.02062	934.84	0.04573	934.84	0.02159		934.824	0.03245
935.322	0.02027	935.322	0.04535	935.322	0.02126		935.307	0.03255
935.804	0.0201	935.804	0.04495	935.804	0.02099		935.789	0.03266
936.286	0.02009	936.286	0.04454	936.286	0.02077		936.271	0.03277
936.768	0.02016	936.768	0.04413	936.768	0.0206		936.753	0.03288
937.25	0.02027	937.25	0.0437	937.25	0.02047		937.235	0.03299
937.732	0.0204	937.732	0.04326	937.732	0.02034		937.717	0.03311
938.215	0.02053	938.215	0.04281	938.215	0.0202		938.199	0.03324
938.697	0.02063	938.697	0.04234	938.697	0.02004		938.681	0.03336
939.179	0.02064	939.179	0.04189	939.179	0.01983		939.163	0.03349
939.661	0.02051	939.661	0.04146	939.661	0.01959		939.646	0.03362
940.143	0.02018	940.143	0.04107	940.143	0.01934		940.128	0.03376
940.625	0.01968	940.625	0.04074	940.625	0.0191		940.61	0.03391
941.107	0.01907	941.107	0.04045	941.107	0.01887		941.092	0.03406
941.589	0.01847	941.589	0.04019	941.589	0.01867		941.574	0.03422
942.072	0.018	942.072	0.03994	942.072	0.01852		942.056	0.03438
942.554	0.01774	942.554	0.03967	942.554	0.01842		942.538	0.03454
943.036	0.01768	943.036	0.03937	943.036	0.01836		943.02	0.03471
943.518	0.0178	943.518	0.03906	943.518	0.01836		943.503	0.03489
944	0.018	944	0.03874	944	0.01839		943.985	0.03507
944.482	0.01822	944.482	0.03842	944.482	0.01845		944.467	0.03526
944.964	0.01843	944.964	0.03812	944.964	0.0185		944.949	0.03545
945.446	0.01863	945.446	0.03783	945.446	0.01852		945.431	0.03565
945.928	0.0188	945.928	0.03755	945.928	0.01848		945.913	0.03586
946.411	0.01894	946.411	0.03727	946.411	0.0184		946.395	0.03607
946.893	0.01899	946.893	0.03699	946.893	0.01826		946.877	0.03628
947.375	0.0189	947.375	0.03671	947.375	0.01811		947.359	0.03651
947.857	0.01863	947.857	0.03643	947.857	0.01796		947.842	0.03674
948.339	0.0182	948.339	0.03615	948.339	0.01786		948.324	0.03698
948.821	0.01769	948.821	0.03587	948.821	0.01781		948.806	0.03722
949.303	0.01721	949.303	0.03558	949.303	0.01782		949.288	0.03747
949.785	0.01688	949.785	0.0353	949.785	0.01787		949.77	0.03772
950.268	0.01673	950.268	0.03504	950.268	0.01797		950.252	0.03798
950.75	0.01675	950.75	0.03481	950.75	0.01809		950.734	0.03825
951.232	0.01684	951.232	0.03464	951.232	0.01822		951.216	0.03852
951.714	0.01691	951.714	0.03454	951.714	0.01836		951.698	0.0388
952.196	0.01689	952.196	0.03451	952.196	0.01848		952.181	0.03908
952.678	0.01679	952.678	0.03454	952.678	0.01858		952.663	0.03938
953.16	0.01667	953.16	0.0346	953.16	0.01864		953.145	0.03967
953.643	0.01661	953.643	0.03466	953.643	0.01863		953.627	0.03998
954.125	0.01665	954.125	0.03471	954.125	0.01856		954.109	0.04028
954.607	0.01679	954.607	0.03473	954.607	0.01841		954.591	0.04059
955.089	0.01697	955.089	0.03471	955.089	0.01821		955.073	0.04091
955.571	0.01709	955.571	0.03466	955.571	0.01797		955.555	0.04123
956.053	0.0171	956.053	0.03459	956.053	0.01771		956.038	0.04156
956.535	0.01698	956.535	0.03449	956.535	0.01745		956.52	0.04189
957.017	0.0168	957.017	0.03437	957.017	0.0172		957.002	0.04224
957.5	0.01663	957.5	0.03423	957.5	0.01699		957.484	0.04258
957.982	0.01652	957.982	0.03407	957.982	0.0168		957.966	0.04294
958.464	0.01649	958.464	0.0339	958.464	0.01666		958.448	0.0433
958.946	0.0165	958.946	0.03373	958.946	0.01657		958.93	0.04367
959.428	0.0165	959.428	0.03357	959.428	0.0165		959.412	0.04404
959.91	0.01643	959.91	0.03343	959.91	0.01647		959.894	0.04443
960.392	0.01629	960.392	0.03331	960.392	0.01644		960.377	0.04482
960.874	0.01611	960.874	0.0332	960.874	0.01641		960.859	0.04522
961.356	0.01596	961.356	0.03312	961.356	0.01637		961.341	0.04563
961.839	0.01586	961.839	0.03305	961.839	0.01634		961.823	0.04604
962.321	0.01583	962.321	0.03299	962.321	0.01633		962.305	0.04646
962.803	0.01584	962.803	0.03295	962.803	0.01639		962.787	0.04688
963.285	0.01585	963.285	0.03292	963.285	0.01652		963.269	0.04732
963.767	0.01586	963.767	0.03291	963.767	0.01675		963.751	0.04776
964.249	0.01588	964.249	0.0329	964.249	0.01706		964.234	0.04821
964.731	0.01597	964.731	0.03288	964.731	0.01741		964.716	0.04866
965.213	0.01618	965.213	0.03285	965.213	0.01776		965.198	0.04912
965.696	0.01653	965.696	0.03282	965.696	0.01806		965.68	0.04959
966.178	0.01699	966.178	0.03279	966.178	0.01828		966.162	0.05007
966.66	0.01747	966.66	0.03278	966.66	0.0184		966.644	0.05055
967.142	0.01789	967.142	0.0328	967.142	0.01841		967.126	0.05104
967.624	0.01818	967.624	0.03285	967.624	0.01832		967.608	0.05154
968.106	0.01832	968.106	0.03293	968.106	0.01816		968.091	0.05205
968.588	0.01834	968.588	0.03301	968.588	0.01795		968.573	0.05256
969.07	0.01828	969.07	0.03308	969.07	0.01773		969.055	0.05308
969.553	0.01818	969.553	0.03311	969.553	0.01752		969.537	0.0536
970.035	0.01806	970.035	0.03311	970.035	0.01737		970.019	0.05413
970.517	0.0179	970.517	0.03307	970.517	0.01728		970.501	0.05467
970.999	0.0177	970.999	0.03303	970.999	0.01727		970.983	0.05522
971.481	0.01748	971.481	0.03298	971.481	0.01734		971.465	0.05577
971.963	0.01729	971.963	0.03294	971.963	0.01747		971.947	0.05634
972.445	0.01719	972.445	0.03292	972.445	0.01763		972.429	0.05691
972.927	0.01723	972.927	0.03291	972.927	0.01781		972.912	0.05748
973.409	0.01741	973.409	0.03291	973.409	0.01799		973.394	0.05806
973.892	0.01767	973.892	0.03291	973.892	0.01818		973.876	0.05865
974.374	0.01792	974.374	0.03291	974.374	0.01836		974.358	0.05925
974.856	0.01807	974.856	0.03291	974.856	0.01855		974.84	0.05986
975.338	0.01807	975.338	0.0329	975.338	0.01876		975.322	0.06047
975.82	0.01797	975.82	0.03288	975.82	0.01897		975.804	0.06109
976.302	0.01783	976.302	0.03284	976.302	0.01918		976.286	0.06171
976.784	0.01775	976.784	0.03278	976.784	0.01939		976.769	0.06235
977.266	0.01779	977.266	0.03272	977.266	0.01958		977.251	0.063
977.749	0.01797	977.749	0.03266	977.749	0.01975		977.733	0.06365
978.231	0.01823	978.231	0.03261	978.231	0.0199		978.215	0.06432
978.713	0.01851	978.713	0.0326	978.713	0.02004		978.697	0.06499
979.195	0.01874	979.195	0.03262	979.195	0.02015		979.179	0.06568
979.677	0.01892	979.677	0.03268	979.677	0.02023		979.661	0.06638
980.159	0.01905	980.159	0.03274	980.159	0.02027		980.143	0.06709
980.641	0.01917	980.641	0.03281	980.641	0.02026		980.625	0.0678
981.124	0.0193	981.124	0.03285	981.124	0.02021		981.108	0.06853
981.606	0.01942	981.606	0.03288	981.606	0.02012		981.59	0.06927
982.088	0.01949	982.088	0.03288	982.088	0.02001		982.072	0.07001
982.57	0.01947	982.57	0.03286	982.57	0.01991		982.554	0.07077
983.052	0.01936	983.052	0.03284	983.052	0.01983		983.036	0.07153
983.534	0.01918	983.534	0.03281	983.534	0.01979		983.518	0.07231
984.016	0.019	984.016	0.03278	984.016	0.01978		984	0.07308
984.498	0.01889	984.498	0.03273	984.498	0.01981		984.482	0.07387
984.981	0.01885	984.981	0.03267	984.981	0.01985		984.965	0.07465
985.463	0.01888	985.463	0.0326	985.463	0.01989		985.447	0.07545
985.945	0.01892	985.945	0.03252	985.945	0.01992		985.929	0.07625
986.427	0.01888	986.427	0.03243	986.427	0.01992		986.411	0.07705
986.909	0.01874	986.909	0.03232	986.909	0.01988		986.893	0.07785
987.391	0.01852	987.391	0.0322	987.391	0.0198		987.375	0.07865
987.873	0.01826	987.873	0.03206	987.873	0.01967		987.857	0.07945
988.355	0.01805	988.355	0.03189	988.355	0.0195		988.339	0.08025
988.838	0.01791	988.838	0.03171	988.838	0.0193		988.822	0.08104
989.32	0.01785	989.32	0.03153	989.32	0.0191		989.304	0.08183
989.802	0.01782	989.802	0.03135	989.802	0.01893		989.786	0.08262
990.284	0.01776	990.284	0.03121	990.284	0.01881		990.268	0.08339
990.766	0.01764	990.766	0.0311	990.766	0.01876		990.75	0.08415
991.248	0.01748	991.248	0.03102	991.248	0.01876		991.232	0.0849
991.73	0.01734	991.73	0.03095	991.73	0.0188		991.714	0.08562
992.212	0.01728	992.212	0.03087	992.212	0.01888		992.196	0.08633
992.695	0.01733	992.695	0.03078	992.695	0.01895		992.678	0.08701
993.177	0.01748	993.177	0.03067	993.177	0.01899		993.16	0.08766
993.659	0.01767	993.659	0.03053	993.659	0.01901		993.643	0.08829
994.141	0.01781	994.141	0.03038	994.141	0.01897		994.125	0.08887
994.623	0.01784	994.623	0.03023	994.623	0.01888		994.607	0.08941
995.105	0.01773	995.105	0.03008	995.105	0.01874		995.089	0.08991
995.587	0.01752	995.587	0.02994	995.587	0.01854		995.571	0.09035
996.069	0.01727	996.069	0.02981	996.069	0.01829		996.053	0.09074
996.552	0.01702	996.552	0.0297	996.552	0.01801		996.535	0.09107
997.034	0.01681	997.034	0.02959	997.034	0.01773		997.018	0.09134
997.516	0.0166	997.516	0.02949	997.516	0.01747		997.5	0.09154
997.998	0.01637	997.998	0.0294	997.998	0.01726		997.982	0.09167
998.48	0.01611	998.48	0.02931	998.48	0.0171		998.464	0.09173
998.962	0.01583	998.962	0.0292	998.962	0.017		998.946	0.09172
999.444	0.01556	999.444	0.02907	999.444	0.01695		999.428	0.09163
999.926	0.01536	999.926	0.02891	999.926	0.01692		999.91	0.09146
1000.41	0.01524	1000.41	0.02872	1000.41	0.01689		1000.39	0.09123
1000.89	0.0152	1000.89	0.0285	1000.89	0.01684		1000.87	0.09092
1001.37	0.01519	1001.37	0.02829	1001.37	0.01676		1001.36	0.09055
1001.86	0.01514	1001.86	0.02808	1001.86	0.01665		1001.84	0.09011
1002.34	0.01502	1002.34	0.02789	1002.34	0.01651		1002.32	0.08961
1002.82	0.01484	1002.82	0.02772	1002.82	0.01634		1002.8	0.08906
1003.3	0.01465	1003.3	0.02756	1003.3	0.01615		1003.28	0.08846
1003.78	0.0145	1003.78	0.02739	1003.78	0.01595		1003.77	0.08782
1004.27	0.01442	1004.27	0.0272	1004.27	0.01575		1004.25	0.08715
1004.75	0.01443	1004.75	0.027	1004.75	0.01557		1004.73	0.08645
1005.23	0.01447	1005.23	0.02677	1005.23	0.01542		1005.21	0.08573
1005.71	0.01451	1005.71	0.02654	1005.71	0.01531		1005.7	0.085
1006.19	0.01452	1006.19	0.02631	1006.19	0.01525		1006.18	0.08425
1006.68	0.01449	1006.68	0.02608	1006.68	0.01521		1006.66	0.0835
1007.16	0.01445	1007.16	0.02586	1007.16	0.01519		1007.14	0.08274
1007.64	0.01446	1007.64	0.02563	1007.64	0.01515		1007.62	0.08199
1008.12	0.01453	1008.12	0.02538	1008.12	0.01508		1008.11	0.08125
1008.61	0.01463	1008.61	0.02512	1008.61	0.01497		1008.59	0.08051
1009.09	0.01471	1009.09	0.02484	1009.09	0.01482		1009.07	0.07978
1009.57	0.01469	1009.57	0.02456	1009.57	0.01463		1009.55	0.07907
1010.05	0.01455	1010.05	0.02428	1010.05	0.01442		1010.03	0.07837
1010.53	0.01429	1010.53	0.02401	1010.53	0.0142		1010.52	0.07769
1011.01	0.01396	1011.01	0.02376	1011.01	0.014		1011	0.07702
1011.5	0.01362	1011.5	0.02355	1011.5	0.01381		1011.48	0.07637
1011.98	0.01335	1011.98	0.02337	1011.98	0.01366		1011.96	0.07574
1012.46	0.01316	1012.46	0.02325	1012.46	0.01355		1012.45	0.07513
1012.94	0.01304	1012.94	0.02318	1012.94	0.01349		1012.93	0.07454
1013.43	0.01297	1013.43	0.02317	1013.43	0.01349		1013.41	0.07397
1013.91	0.0129	1013.91	0.02319	1013.91	0.01354		1013.89	0.07343
1014.39	0.01283	1014.39	0.02322	1014.39	0.01361		1014.37	0.07291
1014.87	0.01275	1014.87	0.02322	1014.87	0.01368		1014.86	0.07241
1015.35	0.01267	1015.35	0.02318	1015.35	0.01372		1015.34	0.07193
1015.84	0.01259	1015.84	0.02307	1015.84	0.0137		1015.82	0.07148
1016.32	0.01247	1016.32	0.0229	1016.32	0.0136		1016.3	0.07105
1016.8	0.01229	1016.8	0.02267	1016.8	0.01343		1016.78	0.07065
1017.28	0.01203	1017.28	0.02241	1017.28	0.0132		1017.27	0.07027
1017.76	0.0117	1017.76	0.02215	1017.76	0.01294		1017.75	0.06991
1018.25	0.01136	1018.25	0.02191	1018.25	0.01266		1018.23	0.06958
1018.73	0.01108	1018.73	0.02169	1018.73	0.0124		1018.71	0.06927
1019.21	0.01091	1019.21	0.02149	1019.21	0.01219		1019.2	0.06898
1019.69	0.01087	1019.69	0.02132	1019.69	0.01203		1019.68	0.06872
1020.18	0.0109	1020.18	0.02115	1020.18	0.01195		1020.16	0.06848
1020.66	0.01094	1020.66	0.02099	1020.66	0.01194		1020.64	0.06826
1021.14	0.0109	1021.14	0.02083	1021.14	0.012		1021.12	0.06807
1021.62	0.01075	1021.62	0.02067	1021.62	0.01209		1021.61	0.06791
1022.1	0.01052	1022.1	0.02051	1022.1	0.01219		1022.09	0.06778
1022.59	0.01028	1022.59	0.02034	1022.59	0.01225		1022.57	0.06768
1023.07	0.01011	1023.07	0.02017	1023.07	0.01226		1023.05	0.06762
1023.55	0.01003	1023.55	0.02001	1023.55	0.0122		1023.53	0.06761
1024.03	0.01005	1024.03	0.01988	1024.03	0.01207		1024.02	0.06764
1024.52	0.01008	1024.52	0.01977	1024.52	0.01187		1024.5	0.06774
1025	0.01006	1025	0.0197	1025	0.01163		1024.98	0.0679
1025.48	0.00994	1025.48	0.01964	1025.48	0.01137		1025.46	0.06813
1025.96	0.00971	1025.96	0.0196	1025.96	0.0111		1025.94	0.06846
1026.44	0.00942	1026.44	0.01953	1026.44	0.01083		1026.43	0.06889
1026.92	0.00915	1026.92	0.01941	1026.92	0.01055		1026.91	0.06946
1027.41	0.00893	1027.41	0.01924	1027.41	0.01025		1027.39	0.07019
1027.89	0.00876	1027.89	0.01901	1027.89	0.00996		1027.87	0.07112
1028.37	0.00859	1028.37	0.01873	1028.37	0.00966		1028.36	0.07227
1028.85	0.00835	1028.85	0.01843	1028.85	0.00939		1028.84	0.07364
1029.34	0.00802	1029.34	0.01812	1029.34	0.00913		1029.32	0.07521
1029.82	0.00762	1029.82	0.01783	1029.82	0.00891		1029.8	0.07691
1030.3	0.00721	1030.3	0.01756	1030.3	0.00873		1030.28	0.07864
1030.78	0.00689	1030.78	0.0173	1030.78	0.0086		1030.77	0.08026
1031.27	0.00673	1031.27	0.01705	1031.27	0.0085		1031.25	0.08161
1031.75	0.00677	1031.75	0.01682	1031.75	0.00846		1031.73	0.08253
1032.23	0.00695	1032.23	0.01659	1032.23	0.00847		1032.21	0.08292
1032.71	0.00722	1032.71	0.01636	1032.71	0.00854		1032.69	0.08271
1033.19	0.00748	1033.19	0.01615	1033.19	0.00865		1033.18	0.08186
1033.67	0.00768	1033.67	0.01593	1033.67	0.0088		1033.66	0.08046
1034.16	0.00779	1034.16	0.0157	1034.16	0.00896		1034.14	0.07858
1034.64	0.00782	1034.64	0.01546	1034.64	0.00911		1034.62	0.0764
1035.12	0.00777	1035.12	0.0152	1035.12	0.00922		1035.11	0.07408
1035.6	0.00764	1035.6	0.01492	1035.6	0.00926		1035.59	0.07178
1036.09	0.00744	1036.09	0.01462	1036.09	0.00923		1036.07	0.06963
1036.57	0.00717	1036.57	0.01433	1036.57	0.00913		1036.55	0.06774
1037.05	0.00687	1037.05	0.01405	1037.05	0.00894		1037.03	0.06616
1037.53	0.00659	1037.53	0.01378	1037.53	0.00869		1037.52	0.0649
1038.01	0.00638	1038.01	0.01352	1038.01	0.00836		1038	0.06395
1038.5	0.00629	1038.5	0.01326	1038.5	0.00798		1038.48	0.06327
1038.98	0.00632	1038.98	0.013	1038.98	0.00758		1038.96	0.06283
1039.46	0.00641	1039.46	0.01274	1039.46	0.00718		1039.44	0.0626
1039.94	0.00651	1039.94	0.01247	1039.94	0.00683		1039.93	0.06256
1040.42	0.00653	1040.42	0.01219	1040.42	0.00654		1040.41	0.0627
1040.91	0.00644	1040.91	0.01191	1040.91	0.00633		1040.89	0.06299
1041.39	0.00628	1041.39	0.01164	1041.39	0.0062		1041.37	0.06344
1041.87	0.0061	1041.87	0.01135	1041.87	0.00613		1041.85	0.06403
1042.35	0.00595	1042.35	0.01106	1042.35	0.00609		1042.34	0.06474
1042.84	0.00586	1042.84	0.01077	1042.84	0.00606		1042.82	0.06554
1043.32	0.00581	1043.32	0.01048	1043.32	0.006		1043.3	0.06637
1043.8	0.00573	1043.8	0.01021	1043.8	0.00589		1043.78	0.06716
1044.28	0.00556	1044.28	0.00996	1044.28	0.00575		1044.27	0.06781
1044.76	0.00529	1044.76	0.00974	1044.76	0.00555		1044.75	0.06823
1045.25	0.00493	1045.25	0.00956	1045.25	0.00532		1045.23	0.06834
1045.73	0.00455	1045.73	0.00939	1045.73	0.00505		1045.71	0.06805
1046.21	0.00422	1046.21	0.00923	1046.21	0.00476		1046.19	0.06733
1046.69	0.004	1046.69	0.00907	1046.69	0.00446		1046.68	0.0662
1047.17	0.00388	1047.17	0.0089	1047.17	0.00417		1047.16	0.06468
1047.66	0.00381	1047.66	0.00873	1047.66	0.0039		1047.64	0.06286
1048.14	0.00373	1048.14	0.00855	1048.14	0.00367		1048.12	0.06086
1048.62	0.00363	1048.62	0.00836	1048.62	0.00347		1048.6	0.05879
1049.1	0.0035	1049.1	0.00818	1049.1	0.00332		1049.09	0.05679
1049.59	0.00339	1049.59	0.00799	1049.59	0.00319		1049.57	0.05496
1050.07	0.00335	1050.07	0.00779	1050.07	0.00307		1050.05	0.05337
1050.55	0.00338	1050.55	0.00759	1050.55	0.00295		1050.53	0.05207
1051.03	0.00347	1051.03	0.00738	1051.03	0.00284		1051.02	0.05107
1051.51	0.00356	1051.51	0.00718	1051.51	0.00273		1051.5	0.05035
1052	0.00357	1052	0.00698	1052	0.00263		1051.98	0.04988
1052.48	0.00349	1052.48	0.00681	1052.48	0.00256		1052.46	0.04961
1052.96	0.00334	1052.96	0.00664	1052.96	0.00249		1052.94	0.04948
1053.44	0.00318	1053.44	0.00648	1053.44	0.00244		1053.42	0.04946
1053.92	0.00306	1053.92	0.00631	1053.92	0.00239		1053.91	0.04952
1054.41	0.00301	1054.41	0.00613	1054.41	0.00232		1054.39	0.04961
1054.89	0.00298	1054.89	0.00594	1054.89	0.00224		1054.87	0.04972
1055.37	0.0029	1055.37	0.00575	1055.37	0.00214		1055.35	0.04984
1055.85	0.00272	1055.85	0.00557	1055.85	0.00202		1055.84	0.04996
1056.34	0.00243	1056.34	0.00539	1056.34	0.00188		1056.32	0.05007
1056.82	0.00207	1056.82	0.00522	1056.82	0.00174		1056.8	0.05018
1057.3	0.00175	1057.3	0.00505	1057.3	0.00158		1057.28	0.05027
1057.78	0.00157	1057.78	0.00486	1057.78	0.00142		1057.76	0.05036
1058.26	0.00157	1058.26	0.00464	1058.26	0.00124		1058.25	0.05044
1058.75	0.00173	1058.75	0.0044	1058.75	0.00107		1058.73	0.05051
1059.23	0.00195	1059.23	0.00414	1059.23	0.00091006		1059.21	0.05058
1059.71	0.00209	1059.71	0.00389	1059.71	0.0007632		1059.69	0.05065
1060.19	0.00207	1060.19	0.00366	1060.19	0.000634617		1060.17	0.05071
1060.67	0.00185	1060.67	0.00346	1060.67	0.000522043		1060.66	0.05077
1061.16	0.00148	1061.16	0.00331	1061.16	0.000420266		1061.14	0.05082
1061.64	0.00106	1061.64	0.00321	1061.64	0.000324919		1061.62	0.05087
1062.12	0.000679228	1062.12	0.00313	1062.12	0.000236009		1062.1	0.05092
1062.6	0.000402182	1062.6	0.00307	1062.6	0.000158685		1062.59	0.05097
1063.09	0.000230677	1063.09	0.00302	1063.09	0.000100833		1063.07	0.05101
1063.57	0.000132561	1063.57	0.00297	1063.57	6.82986e-05		1063.55	0.05106
1064.05	6.96145e-05	1064.05	0.00289	1064.05	6.0599e-05		1064.03	0.0511
1064.53	2.31825e-05	1064.53	0.00278	1064.53	6.93289e-05		1064.51	0.05114
1065.01	0	1065.01	0.00263	1065.01	8.08968e-05		1065	0.05118
1065.49	1.76095e-05	1065.49	0.00242	1065.49	8.2263e-05		1065.48	0.05122
1065.98	8.13901e-05	1065.98	0.00217	1065.98	6.70056e-05		1065.96	0.05125
1066.46	0.000170063	1066.46	0.00189	1066.46	3.86646e-05		1066.44	0.05129
1066.94	0.000241943	1066.94	0.00161	1066.94	9.67654e-06		1066.92	0.05132
1067.42	0.000258759	1067.42	0.00136	1067.42	-3.64078e-06		1067.41	0.05135
1067.91	0.000212044	1067.91	0.00115	1067.91	1.26882e-05		1067.89	0.05138
1068.39	0.00013613	1068.39	0.00101	1068.39	6.56165e-05		1068.37	0.05141
1068.87	9.55649e-05	1068.87	0.000915435	1068.87	0.000154249		1068.85	0.05144
1069.35	0.000155147	1069.35	0.000874602	1069.35	0.000272246		1069.34	0.05147
1069.83	0.000345126	1069.83	0.000872386	1069.83	0.000411786		1069.82	0.05149
1070.32	0.000642154	1070.32	0.000898395	1070.32	0.000566358		1070.3	0.05152
1070.8	0.000978861	1070.8	0.000943532	1070.8	0.000730714		1070.78	0.05154
1071.28	0.00127	1071.28	0.000998358	1071.28	0.000898256		1071.26	0.05157
1071.76	0.00147	1071.76	0.00105	1071.76	0.00106		1071.75	0.05159
1072.24	0.00154	1072.24	0.00109	1072.24	0.00119		1072.23	0.05162
1072.73	0.00152	1072.73	0.00109	1072.73	0.00129		1072.71	0.05164
1073.21	0.00145	1073.21	0.00105	1073.21	0.00132		1073.19	0.05167
1073.69	0.00138	1073.69	0.000973521	1073.69	0.0013		1073.67	0.05169
1074.17	0.0013	1074.17	0.000865448	1074.17	0.00121		1074.16	0.05171
1074.66	0.00122	1074.66	0.000749772	1074.66	0.00109		1074.64	0.05174
1075.14	0.00112	1075.14	0.000650654	1075.14	0.000956305		1075.12	0.05176
1075.62	0.00103	1075.62	0.00058714	1075.62	0.000841355		1075.6	0.05178
1076.1	0.000972405	1076.1	0.000567437	1076.1	0.000767102		1076.09	0.0518
1076.58	0.00102	1076.58	0.000587561	1076.58	0.000747088		1076.57	0.05183
1077.07	0.00119	1077.07	0.000634522	1077.07	0.000785433		1077.05	0.05185
1077.55	0.00149	1077.55	0.000692172	1077.55	0.000878887		1077.53	0.05188
1078.03	0.00185	1078.03	0.000746778	1078.03	0.00102		1078.01	0.0519
1078.51	0.00217	1078.51	0.000790153	1078.51	0.00119		1078.49	0.05192
1078.99	0.00239	1078.99	0.000819655	1078.99	0.00139		1078.98	0.05195
1079.48	0.00247	1079.48	0.00083638	1079.48	0.00159		1079.46	0.05197
1079.96	0.00246	1079.96	0.000843118	1079.96	0.00177		1079.94	0.05199
1080.44	0.00243	1080.44	0.00084395	1080.44	0.00192		1080.42	0.05202
1080.92	0.00248	1080.92	0.000844933	1080.92	0.00204		1080.91	0.05204
1081.41	0.00265	1081.41	0.000854826	1081.41	0.00212		1081.39	0.05206
1081.89	0.00292	1081.89	0.000884176	1081.89	0.00218		1081.87	0.05209
1082.37	0.00324	1082.37	0.000942335	1082.37	0.00224		1082.35	0.05211
1082.85	0.00352	1082.85	0.00103	1082.85	0.00231		1082.83	0.05213
1083.33	0.00372	1083.33	0.00115	1083.33	0.00242		1083.32	0.05216
1083.82	0.00385	1083.82	0.00129	1083.82	0.00256		1083.8	0.05218
1084.3	0.00394	1084.3	0.00142	1084.3	0.00275		1084.28	0.05221
1084.78	0.00406	1084.78	0.00154	1084.78	0.00298		1084.76	0.05223
1085.26	0.00425	1085.26	0.00163	1085.26	0.00326		1085.24	0.05226
1085.74	0.00448	1085.74	0.00169	1085.74	0.00358		1085.73	0.05228
1086.23	0.00472	1086.23	0.00176	1086.23	0.00394		1086.21	0.05231
1086.71	0.0049	1086.71	0.00183	1086.71	0.00436		1086.69	0.05234
1087.19	0.005	1087.19	0.00193	1087.19	0.00483		1087.17	0.05236
1087.67	0.00505	1087.67	0.00206	1087.67	0.00531		1087.65	0.05239
1088.15	0.00511	1088.15	0.00223	1088.15	0.00579		1088.14	0.05243
1088.64	0.00523	1088.64	0.00242	1088.64	0.00624		1088.62	0.05246
1089.12	0.00547	1089.12	0.00263	1089.12	0.00663		1089.1	0.05249
1089.6	0.00579	1089.6	0.00284	1089.6	0.00695		1089.58	0.05252
1090.08	0.00613	1090.08	0.00306	1090.08	0.00721		1090.07	0.05256
1090.57	0.0064	1090.57	0.00328	1090.57	0.00741		1090.55	0.05259
1091.05	0.00657	1091.05	0.0035	1091.05	0.00757		1091.03	0.05262
1091.53	0.00663	1091.53	0.00371	1091.53	0.0077		1091.51	0.05266
1092.01	0.00664	1092.01	0.00392	1092.01	0.00781		1091.99	0.05269
1092.49	0.00667	1092.49	0.00413	1092.49	0.00789		1092.48	0.05272
1092.98	0.00678	1092.98	0.00434	1092.98	0.00796		1092.96	0.05275
1093.46	0.00695	1093.46	0.00454	1093.46	0.008		1093.44	0.05279
1093.94	0.00716	1093.94	0.00475	1093.94	0.00803		1093.92	0.05282
1094.42	0.00735	1094.42	0.00496	1094.42	0.00805		1094.4	0.05285
1094.9	0.00747	1094.9	0.00518	1094.9	0.00807		1094.89	0.05288
1095.39	0.00753	1095.39	0.00539	1095.39	0.00809		1095.37	0.05291
1095.87	0.00756	1095.87	0.00559	1095.87	0.00812		1095.85	0.05294
1096.35	0.00764	1096.35	0.00576	1096.35	0.00818		1096.33	0.05297
1096.83	0.00779	1096.83	0.00591	1096.83	0.00826		1096.82	0.053
1097.32	0.00803	1097.32	0.00602	1097.32	0.00841		1097.3	0.05303
1097.8	0.00833	1097.8	0.00611	1097.8	0.00861		1097.78	0.05306
1098.28	0.00864	1098.28	0.00619	1098.28	0.00888		1098.26	0.05309
1098.76	0.00894	1098.76	0.00627	1098.76	0.00922		1098.74	0.05311
1099.24	0.00922	1099.24	0.00634	1099.24	0.00958		1099.23	0.05314
1099.73	0.0095	1099.73	0.0064	1099.73	0.00996		1099.71	0.05317
1100.21	0.0098	1100.21	0.00644	1100.21	0.01031		1100.19	0.05319
1100.69	0.01014	1100.69	0.00648	1100.69	0.01061		1100.67	0.05322
1101.17	0.01049	1101.17	0.0065	1101.17	0.01086		1101.15	0.05325
1101.65	0.01079	1101.65	0.00652	1101.65	0.01106		1101.64	0.05327
1102.14	0.011	1102.14	0.00656	1102.14	0.01122		1102.12	0.0533
1102.62	0.01109	1102.62	0.00661	1102.62	0.01136		1102.6	0.05333
1103.1	0.01108	1103.1	0.00667	1103.1	0.01149		1103.08	0.05337
1103.58	0.01102	1103.58	0.00675	1103.58	0.01161		1103.57	0.0534
1104.07	0.01096	1104.07	0.00682	1104.07	0.01173		1104.05	0.05343
1104.55	0.01094	1104.55	0.0069	1104.55	0.01185		1104.53	0.05346
1105.03	0.01097	1105.03	0.00697	1105.03	0.01196		1105.01	0.05349
1105.51	0.01102	1105.51	0.00705	1105.51	0.01206		1105.49	0.05352
1105.99	0.01105	1105.99	0.00714	1105.99	0.01216		1105.98	0.05354
1106.48	0.01107	1106.48	0.00726	1106.48	0.01225		1106.46	0.05357
1106.96	0.01109	1106.96	0.00742	1106.96	0.01233		1106.94	0.0536
1107.44	0.01115	1107.44	0.0076	1107.44	0.0124		1107.42	0.05363
1107.92	0.01129	1107.92	0.00782	1107.92	0.01244		1107.9	0.05366
1108.4	0.0115	1108.4	0.00805	1108.4	0.01245		1108.39	0.05368
1108.89	0.01173	1108.89	0.00831	1108.89	0.01242		1108.87	0.05371
1109.37	0.0119	1109.37	0.00858	1109.37	0.01238		1109.35	0.05373
1109.85	0.01195	1109.85	0.00886	1109.85	0.01232		1109.83	0.05376
1110.33	0.01184	1110.33	0.00914	1110.33	0.01226		1110.32	0.05379
1110.82	0.01162	1110.82	0.00939	1110.82	0.01223		1110.8	0.05382
1111.3	0.01135	1111.3	0.0096	1111.3	0.01222		1111.28	0.05385
1111.78	0.01114	1111.78	0.00976	1111.78	0.01227		1111.76	0.05388
1112.26	0.01104	1112.26	0.00985	1112.26	0.01239		1112.24	0.05391
1112.74	0.01107	1112.74	0.00988	1112.74	0.01258		1112.72	0.05393
1113.23	0.0112	1113.23	0.00986	1113.23	0.01285		1113.21	0.05396
1113.71	0.01138	1113.71	0.00982	1113.71	0.01319		1113.69	0.05399
1114.19	0.01155	1114.19	0.00978	1114.19	0.01356		1114.17	0.05402
1114.67	0.0117	1114.67	0.00975	1114.67	0.01393		1114.65	0.05405
1115.15	0.01185	1115.15	0.00975	1115.15	0.01425		1115.14	0.05408
1115.64	0.01199	1115.64	0.00979	1115.64	0.01447		1115.62	0.05411
1116.12	0.01215	1116.12	0.00986	1116.12	0.01456		1116.1	0.05413
1116.6	0.01229	1116.6	0.00998	1116.6	0.01452		1116.58	0.05416
1117.08	0.01237	1117.08	0.01012	1117.08	0.01437		1117.07	0.05419
1117.57	0.01236	1117.57	0.01029	1117.57	0.01415		1117.55	0.05422
1118.05	0.01224	1118.05	0.01048	1118.05	0.01389		1118.03	0.05425
1118.53	0.01206	1118.53	0.01066	1118.53	0.01366		1118.51	0.05428
1119.01	0.01189	1119.01	0.01082	1119.01	0.01347		1118.99	0.05431
1119.49	0.0118	1119.49	0.01093	1119.49	0.01335		1119.47	0.05434
1119.97	0.01181	1119.97	0.011	1119.97	0.01333		1119.96	0.05437
1120.46	0.01193	1120.46	0.011	1120.46	0.01339		1120.44	0.0544
1120.94	0.01209	1120.94	0.01096	1120.94	0.01352		1120.92	0.05443
1121.42	0.01223	1121.42	0.01089	1121.42	0.0137		1121.4	0.05447
1121.9	0.01232	1121.9	0.01081	1121.9	0.01391		1121.89	0.0545
1122.39	0.01235	1122.39	0.01073	1122.39	0.01412		1122.37	0.05453
1122.87	0.01234	1122.87	0.01066	1122.87	0.0143		1122.85	0.05456
1123.35	0.01233	1123.35	0.01062	1123.35	0.01442		1123.33	0.05459
1123.83	0.01233	1123.83	0.01061	1123.83	0.01448		1123.81	0.05462
1124.32	0.01233	1124.32	0.01064	1124.32	0.01447		1124.3	0.05465
1124.8	0.01229	1124.8	0.01071	1124.8	0.0144		1124.78	0.05468
1125.28	0.01218	1125.28	0.0108	1125.28	0.01429		1125.26	0.05471
1125.76	0.01201	1125.76	0.01091	1125.76	0.01417		1125.74	0.05474
1126.24	0.01182	1126.24	0.01101	1126.24	0.01404		1126.22	0.05477
1126.72	0.01171	1126.72	0.01108	1126.72	0.01392		1126.71	0.05479
1127.21	0.01173	1127.21	0.0111	1127.21	0.01382		1127.19	0.05483
1127.69	0.01192	1127.69	0.01106	1127.69	0.01376		1127.67	0.05486
1128.17	0.01223	1128.17	0.01096	1128.17	0.01373		1128.15	0.05489
1128.65	0.01259	1128.65	0.01083	1128.65	0.01374		1128.63	0.05492
1129.14	0.01289	1129.14	0.01068	1129.14	0.0138		1129.12	0.05495
1129.62	0.01307	1129.62	0.01053	1129.62	0.01388		1129.6	0.05499
1130.1	0.01312	1130.1	0.01041	1130.1	0.014		1130.08	0.05502
1130.58	0.01309	1130.58	0.01031	1130.58	0.01412		1130.56	0.05505
1131.06	0.01303	1131.06	0.01026	1131.06	0.01423		1131.05	0.05508
1131.55	0.01301	1131.55	0.01023	1131.55	0.01434		1131.53	0.05512
1132.03	0.01305	1132.03	0.01025	1132.03	0.01444		1132.01	0.05515
1132.51	0.01313	1132.51	0.01029	1132.51	0.01454		1132.49	0.05518
1132.99	0.01321	1132.99	0.01037	1132.99	0.01465		1132.97	0.05521
1133.47	0.01325	1133.47	0.01046	1133.47	0.01478		1133.46	0.05525
1133.96	0.01325	1133.96	0.01056	1133.96	0.01493		1133.94	0.05529
1134.44	0.01324	1134.44	0.01065	1134.44	0.01508		1134.42	0.05533
1134.92	0.01325	1134.92	0.01072	1134.92	0.01523		1134.9	0.05537
1135.4	0.0133	1135.4	0.01075	1135.4	0.01536		1135.38	0.05541
1135.88	0.01338	1135.88	0.01075	1135.88	0.01546		1135.87	0.05545
1136.37	0.01348	1136.37	0.01072	1136.37	0.01552		1136.35	0.0555
1136.85	0.01353	1136.85	0.01068	1136.85	0.01554		1136.83	0.05555
1137.33	0.01354	1137.33	0.01064	1137.33	0.01553		1137.31	0.0556
1137.81	0.0135	1137.81	0.0106	1137.81	0.01549		1137.8	0.05565
1138.3	0.01344	1138.3	0.01058	1138.3	0.01544		1138.28	0.0557
1138.78	0.01342	1138.78	0.01056	1138.78	0.01538		1138.76	0.05575
1139.26	0.01346	1139.26	0.01054	1139.26	0.01534		1139.24	0.05581
1139.74	0.01354	1139.74	0.01054	1139.74	0.01532		1139.72	0.05586
1140.22	0.01362	1140.22	0.01054	1140.22	0.01535		1140.21	0.05592
1140.71	0.01368	1140.71	0.01056	1140.71	0.01543		1140.69	0.05597
1141.19	0.01368	1141.19	0.0106	1141.19	0.01557		1141.17	0.05603
1141.67	0.01365	1141.67	0.01066	1141.67	0.01575		1141.65	0.05609
1142.15	0.01362	1142.15	0.01073	1142.15	0.01596		1142.13	0.05616
1142.63	0.01366	1142.63	0.01079	1142.63	0.01619		1142.62	0.05622
1143.12	0.01379	1143.12	0.01085	1143.12	0.0164		1143.1	0.05628
1143.6	0.01399	1143.6	0.01089	1143.6	0.0166		1143.58	0.05635
1144.08	0.01422	1144.08	0.01092	1144.08	0.01676		1144.06	0.05641
1144.56	0.01441	1144.56	0.01092	1144.56	0.01688		1144.55	0.05648
1145.05	0.01453	1145.05	0.01091	1145.05	0.01697		1145.03	0.05655
1145.53	0.01457	1145.53	0.01089	1145.53	0.01702		1145.51	0.05662
1146.01	0.01458	1146.01	0.01085	1146.01	0.01705		1145.99	0.05669
1146.49	0.01459	1146.49	0.01082	1146.49	0.01705		1146.47	0.05676
1146.97	0.01465	1146.97	0.01079	1146.97	0.01704		1146.96	0.05683
1147.46	0.01475	1147.46	0.01078	1147.46	0.01703		1147.44	0.0569
1147.94	0.01488	1147.94	0.01081	1147.94	0.01703		1147.92	0.05697
1148.42	0.015	1148.42	0.01087	1148.42	0.01707		1148.4	0.05704
1148.9	0.01508	1148.9	0.01097	1148.9	0.01714		1148.88	0.05712
1149.38	0.01513	1149.38	0.0111	1149.38	0.01724		1149.37	0.05719
1149.87	0.01517	1149.87	0.01125	1149.87	0.01736		1149.85	0.05727
1150.35	0.01522	1150.35	0.01138	1150.35	0.01749		1150.33	0.05734
1150.83	0.0153	1150.83	0.01149	1150.83	0.0176		1150.81	0.05742
1151.31	0.0154	1151.31	0.01157	1151.31	0.0177		1151.3	0.0575
1151.8	0.01546	1151.8	0.01162	1151.8	0.01778		1151.78	0.05758
1152.28	0.01546	1152.28	0.01165	1152.28	0.01782		1152.26	0.05767
1152.76	0.01538	1152.76	0.01166	1152.76	0.01784		1152.74	0.05775
1153.24	0.01525	1153.24	0.01167	1153.24	0.01783		1153.22	0.05784
1153.72	0.01511	1153.72	0.01169	1153.72	0.01779		1153.7	0.05793
1154.21	0.01505	1154.21	0.01172	1154.21	0.01774		1154.19	0.05802
1154.69	0.01509	1154.69	0.01177	1154.69	0.01768		1154.67	0.05811
1155.17	0.01524	1155.17	0.01184	1155.17	0.01763		1155.15	0.0582
1155.65	0.01546	1155.65	0.01192	1155.65	0.0176		1155.63	0.0583
1156.13	0.01568	1156.13	0.01202	1156.13	0.01761		1156.12	0.05839
1156.62	0.01587	1156.62	0.01212	1156.62	0.01767		1156.6	0.05849
1157.1	0.016	1157.1	0.01221	1157.1	0.01778		1157.08	0.05859
1157.58	0.0161	1157.58	0.01228	1157.58	0.01792		1157.56	0.05869
1158.06	0.01618	1158.06	0.01233	1158.06	0.01809		1158.05	0.05879
1158.55	0.01629	1158.55	0.01235	1158.55	0.01825		1158.53	0.05889
1159.03	0.01642	1159.03	0.01236	1159.03	0.01841		1159.01	0.05899
1159.51	0.01656	1159.51	0.01237	1159.51	0.01855		1159.49	0.0591
1159.99	0.01667	1159.99	0.0124	1159.99	0.01866		1159.97	0.0592
1160.47	0.01673	1160.47	0.01245	1160.47	0.01876		1160.45	0.0593
1160.96	0.01675	1160.96	0.01251	1160.96	0.01885		1160.94	0.05941
1161.44	0.01673	1161.44	0.01257	1161.44	0.01892		1161.42	0.05951
1161.92	0.01671	1161.92	0.0126	1161.92	0.01898		1161.9	0.05962
1162.4	0.0167	1162.4	0.01258	1162.4	0.01904		1162.38	0.05973
1162.88	0.01671	1162.88	0.0125	1162.88	0.01911		1162.87	0.05984
1163.37	0.01673	1163.37	0.01238	1163.37	0.01919		1163.35	0.05995
1163.85	0.01674	1163.85	0.01222	1163.85	0.01927		1163.83	0.06006
1164.33	0.01676	1164.33	0.01205	1164.33	0.01936		1164.31	0.06017
1164.81	0.0168	1164.81	0.0119	1164.81	0.01944		1164.79	0.06028
1165.3	0.01689	1165.3	0.01178	1165.3	0.01951		1165.28	0.0604
1165.78	0.01705	1165.78	0.01172	1165.78	0.01954		1165.76	0.06051
1166.26	0.01728	1166.26	0.01172	1166.26	0.01953		1166.24	0.06063
1166.74	0.01754	1166.74	0.01179	1166.74	0.01949		1166.72	0.06075
1167.22	0.01775	1167.22	0.01192	1167.22	0.01942		1167.2	0.06086
1167.71	0.01788	1167.71	0.01209	1167.71	0.01934		1167.69	0.06098
1168.19	0.0179	1168.19	0.01229	1168.19	0.01926		1168.17	0.0611
1168.67	0.01782	1168.67	0.01249	1168.67	0.01921		1168.65	0.06121
1169.15	0.01771	1169.15	0.01266	1169.15	0.01918		1169.13	0.06133
1169.63	0.01762	1169.63	0.01278	1169.63	0.01918		1169.62	0.06144
1170.12	0.01759	1170.12	0.01284	1170.12	0.01921		1170.1	0.06156
1170.6	0.01761	1170.6	0.01284	1170.6	0.01926		1170.58	0.06167
1171.08	0.01766	1171.08	0.01279	1171.08	0.01933		1171.06	0.06179
1171.56	0.0177	1171.56	0.01269	1171.56	0.0194		1171.54	0.0619
1172.05	0.01769	1172.05	0.01257	1172.05	0.01947		1172.03	0.06201
1172.53	0.01764	1172.53	0.01244	1172.53	0.01954		1172.51	0.06213
1173.01	0.01757	1173.01	0.0123	1173.01	0.01959		1172.99	0.06224
1173.49	0.01751	1173.49	0.01215	1173.49	0.01963		1173.47	0.06235
1173.97	0.0175	1173.97	0.01201	1173.97	0.01966		1173.95	0.06247
1174.46	0.01751	1174.46	0.01188	1174.46	0.0197		1174.44	0.06258
1174.94	0.01752	1174.94	0.01175	1174.94	0.01974		1174.92	0.0627
1175.42	0.01751	1175.42	0.01165	1175.42	0.01979		1175.4	0.06281
1175.9	0.01744	1175.9	0.01157	1175.9	0.01986		1175.88	0.06293
1176.38	0.01732	1176.38	0.01151	1176.38	0.01994		1176.37	0.06305
1176.87	0.0172	1176.87	0.01147	1176.87	0.02001		1176.85	0.06316
1177.35	0.01711	1177.35	0.01144	1177.35	0.02006		1177.33	0.06328
1177.83	0.01707	1177.83	0.01141	1177.83	0.02008		1177.81	0.0634
1178.31	0.01707	1178.31	0.01138	1178.31	0.02006		1178.29	0.06352
1178.8	0.01709	1178.8	0.01136	1178.8	0.02001		1178.78	0.06364
1179.28	0.0171	1179.28	0.01133	1179.28	0.01992		1179.26	0.06376
1179.76	0.01707	1179.76	0.0113	1179.76	0.01982		1179.74	0.06388
1180.24	0.01701	1180.24	0.01126	1180.24	0.01971		1180.22	0.064
1180.72	0.01695	1180.72	0.01121	1180.72	0.0196		1180.7	0.06412
1181.2	0.01693	1181.2	0.01115	1181.2	0.0195		1181.19	0.06424
1181.69	0.01697	1181.69	0.01108	1181.69	0.01942		1181.67	0.06437
1182.17	0.01706	1182.17	0.011	1182.17	0.01937		1182.15	0.06449
1182.65	0.01718	1182.65	0.01092	1182.65	0.01936		1182.63	0.06461
1183.13	0.0173	1183.13	0.01086	1183.13	0.01941		1183.12	0.06473
1183.62	0.01742	1183.62	0.01082	1183.62	0.01951		1183.6	0.06485
1184.1	0.01753	1184.1	0.01079	1184.1	0.01965		1184.08	0.06497
1184.58	0.01767	1184.58	0.01078	1184.58	0.01983		1184.56	0.06509
1185.06	0.01784	1185.06	0.01077	1185.06	0.02001		1185.04	0.0652
1185.54	0.01805	1185.54	0.01075	1185.54	0.02018		1185.53	0.06532
1186.03	0.01824	1186.03	0.01072	1186.03	0.02033		1186.01	0.06544
1186.51	0.01839	1186.51	0.01066	1186.51	0.02044		1186.49	0.06556
1186.99	0.01844	1186.99	0.01059	1186.99	0.0205		1186.97	0.06567
1187.47	0.0184	1187.47	0.01051	1187.47	0.02053		1187.45	0.06579
1187.95	0.0183	1187.95	0.01041	1187.95	0.02051		1187.94	0.06591
1188.44	0.0182	1188.44	0.01031	1188.44	0.02046		1188.42	0.06602
1188.92	0.01815	1188.92	0.01022	1188.92	0.02039		1188.9	0.06613
1189.4	0.01818	1189.4	0.01014	1189.4	0.02031		1189.38	0.06624
1189.88	0.0183	1189.88	0.01007	1189.88	0.02024		1189.86	0.06635
1190.37	0.01844	1190.37	0.01005	1190.37	0.0202		1190.35	0.06646
1190.85	0.01857	1190.85	0.01005	1190.85	0.0202		1190.83	0.06657
1191.33	0.01864	1191.33	0.0101	1191.33	0.02023		1191.31	0.06667
1191.81	0.01866	1191.81	0.01017	1191.81	0.02029		1191.79	0.06678
1192.29	0.01865	1192.29	0.01027	1192.29	0.02037		1192.28	0.06688
1192.78	0.01865	1192.78	0.01036	1192.78	0.02045		1192.76	0.06699
1193.26	0.01868	1193.26	0.01044	1193.26	0.02052		1193.24	0.06709
1193.74	0.01872	1193.74	0.0105	1193.74	0.02056		1193.72	0.0672
1194.22	0.01876	1194.22	0.01053	1194.22	0.02058		1194.2	0.06731
1194.7	0.01875	1194.7	0.01054	1194.7	0.02059		1194.68	0.06742
1195.19	0.01869	1195.19	0.01051	1195.19	0.0206		1195.17	0.06753
1195.67	0.01859	1195.67	0.01046	1195.67	0.0206		1195.65	0.06764
1196.15	0.01851	1196.15	0.01038	1196.15	0.02061		1196.13	0.06775
1196.63	0.01849	1196.63	0.01027	1196.63	0.02063		1196.61	0.06786
1197.12	0.01857	1197.12	0.01014	1197.12	0.02067		1197.1	0.06797
1197.6	0.01873	1197.6	0.01001	1197.6	0.02073		1197.58	0.06809
1198.08	0.01893	1198.08	0.00988	1198.08	0.02081		1198.06	0.06821
1198.56	0.01912	1198.56	0.00977	1198.56	0.02092		1198.54	0.06832
1199.04	0.01926	1199.04	0.00969	1199.04	0.02104		1199.02	0.06844
1199.53	0.01933	1199.53	0.00965	1199.53	0.02118		1199.51	0.06856
1200.01	0.01935	1200.01	0.00965	1200.01	0.02131		1199.99	0.06868
1200.49	0.01935	1200.49	0.00968	1200.49	0.02142		1200.47	0.0688
1200.97	0.01934	1200.97	0.00975	1200.97	0.02151		1200.95	0.06891
1201.45	0.0193	1201.45	0.00985	1201.45	0.02156		1201.43	0.06903
1201.94	0.01923	1201.94	0.01	1201.94	0.02157		1201.92	0.06915
1202.42	0.0191	1202.42	0.01017	1202.42	0.02155		1202.4	0.06927
1202.9	0.01891	1202.9	0.01038	1202.9	0.0215		1202.88	0.06939
1203.38	0.0187	1203.38	0.01061	1203.38	0.02145		1203.36	0.06951
1203.87	0.01853	1203.87	0.01083	1203.87	0.02139		1203.85	0.06963
1204.35	0.01845	1204.35	0.01103	1204.35	0.02134		1204.33	0.06975
1204.83	0.01849	1204.83	0.01119	1204.83	0.02131		1204.81	0.06987
1205.31	0.01864	1205.31	0.01129	1205.31	0.02132		1205.29	0.06999
1205.79	0.01886	1205.79	0.01133	1205.79	0.02136		1205.77	0.07012
1206.28	0.0191	1206.28	0.01131	1206.28	0.02144		1206.26	0.07024
1206.76	0.01931	1206.76	0.01125	1206.76	0.02155		1206.74	0.07036
1207.24	0.01949	1207.24	0.01117	1207.24	0.02168		1207.22	0.07049
1207.72	0.01965	1207.72	0.01108	1207.72	0.0218		1207.7	0.07061
1208.2	0.01981	1208.2	0.01098	1208.2	0.0219		1208.18	0.07073
1208.69	0.02	1208.69	0.0109	1208.69	0.02197		1208.67	0.07085
1209.17	0.02019	1209.17	0.01084	1209.17	0.022		1209.15	0.07097
1209.65	0.02036	1209.65	0.0108	1209.65	0.02199		1209.63	0.0711
1210.13	0.02046	1210.13	0.01079	1210.13	0.02196		1210.11	0.07122
1210.62	0.02047	1210.62	0.0108	1210.62	0.02193		1210.6	0.07134
1211.1	0.02042	1211.1	0.01081	1211.1	0.0219		1211.08	0.07147
1211.58	0.02036	1211.58	0.01083	1211.58	0.02189		1211.56	0.07159
1212.06	0.02033	1212.06	0.01084	1212.06	0.02192		1212.04	0.07172
1212.54	0.02038	1212.54	0.01084	1212.54	0.02199		1212.52	0.07185
1213.03	0.02049	1213.03	0.01083	1213.03	0.02211		1213.01	0.07197
1213.51	0.02064	1213.51	0.01083	1213.51	0.02226		1213.49	0.0721
1213.99	0.02076	1213.99	0.01084	1213.99	0.02244		1213.97	0.07222
1214.47	0.02082	1214.47	0.01086	1214.47	0.02263		1214.45	0.07234
1214.95	0.0208	1214.95	0.0109	1214.95	0.02281		1214.93	0.07247
1215.44	0.02072	1215.44	0.01094	1215.44	0.02294		1215.42	0.07259
1215.92	0.02063	1215.92	0.01097	1215.92	0.02303		1215.9	0.07271
1216.4	0.02056	1216.4	0.01098	1216.4	0.02306		1216.38	0.07283
1216.88	0.02052	1216.88	0.01097	1216.88	0.02304		1216.86	0.07296
1217.37	0.02051	1217.37	0.01093	1217.37	0.023		1217.35	0.07308
1217.85	0.02048	1217.85	0.01087	1217.85	0.02294		1217.83	0.07321
1218.33	0.02044	1218.33	0.01079	1218.33	0.0229		1218.31	0.07334
1218.81	0.02039	1218.81	0.01071	1218.81	0.02289		1218.79	0.07346
1219.29	0.02035	1219.29	0.01063	1219.29	0.02292		1219.27	0.07359
1219.78	0.02036	1219.78	0.01057	1219.78	0.02296		1219.76	0.07372
1220.26	0.02044	1220.26	0.01054	1220.26	0.02303		1220.24	0.07384
1220.74	0.02058	1220.74	0.01054	1220.74	0.02309		1220.72	0.07397
1221.22	0.02075	1221.22	0.01057	1221.22	0.02315		1221.2	0.0741
1221.7	0.0209	1221.7	0.01063	1221.7	0.02318		1221.68	0.07423
1222.19	0.02101	1222.19	0.01072	1222.19	0.02317		1222.17	0.07437
1222.67	0.02105	1222.67	0.01081	1222.67	0.02313		1222.65	0.0745
1223.15	0.02106	1223.15	0.0109	1223.15	0.02306		1223.13	0.07464
1223.63	0.02105	1223.63	0.01097	1223.63	0.02295		1223.61	0.07477
1224.11	0.02105	1224.11	0.01102	1224.11	0.02283		1224.09	0.07492
1224.6	0.02108	1224.6	0.01103	1224.6	0.02271		1224.58	0.07506
1225.08	0.02114	1225.08	0.01102	1225.08	0.02261		1225.06	0.07521
1225.56	0.0212	1225.56	0.01099	1225.56	0.02255		1225.54	0.07537
1226.04	0.02126	1226.04	0.01095	1226.04	0.02254		1226.02	0.07552
1226.53	0.02134	1226.53	0.0109	1226.53	0.02259		1226.51	0.07568
1227.01	0.02145	1227.01	0.01085	1227.01	0.0227		1226.99	0.07584
1227.49	0.02163	1227.49	0.01079	1227.49	0.02284		1227.47	0.076
1227.97	0.02185	1227.97	0.01072	1227.97	0.023		1227.95	0.07616
1228.45	0.02209	1228.45	0.01065	1228.45	0.02317		1228.43	0.07632
1228.94	0.0223	1228.94	0.01058	1228.94	0.02334		1228.92	0.07649
1229.42	0.02242	1229.42	0.01051	1229.42	0.02348		1229.4	0.07666
1229.9	0.02242	1229.9	0.01046	1229.9	0.0236		1229.88	0.07683
1230.38	0.02232	1230.38	0.01041	1230.38	0.02367		1230.36	0.077
1230.86	0.02217	1230.86	0.01038	1230.86	0.02371		1230.84	0.07717
1231.35	0.02203	1231.35	0.01036	1231.35	0.02371		1231.33	0.07734
1231.83	0.02195	1231.83	0.01035	1231.83	0.02368		1231.81	0.07751
1232.31	0.02195	1232.31	0.01036	1232.31	0.02363		1232.29	0.07769
1232.79	0.02202	1232.79	0.01038	1232.79	0.02358		1232.77	0.07786
1233.28	0.02213	1233.28	0.01041	1233.28	0.02354		1233.26	0.07804
1233.76	0.02223	1233.76	0.01044	1233.76	0.02354		1233.74	0.07822
1234.24	0.02231	1234.24	0.01047	1234.24	0.02357		1234.22	0.07839
1234.72	0.02238	1234.72	0.01049	1234.72	0.02363		1234.7	0.07856
1235.2	0.02244	1235.2	0.01049	1235.2	0.0237		1235.18	0.07874
1235.68	0.0225	1235.68	0.01047	1235.68	0.02379		1235.66	0.07891
1236.17	0.02255	1236.17	0.01044	1236.17	0.02387		1236.15	0.07909
1236.65	0.02258	1236.65	0.0104	1236.65	0.02394		1236.63	0.07927
1237.13	0.02257	1237.13	0.01036	1237.13	0.02399		1237.11	0.07945
1237.61	0.02249	1237.61	0.01034	1237.61	0.02401		1237.59	0.07963
1238.1	0.02236	1238.1	0.01034	1238.1	0.02401		1238.08	0.07981
1238.58	0.02223	1238.58	0.01035	1238.58	0.02398		1238.56	0.07999
1239.06	0.02211	1239.06	0.01037	1239.06	0.02394		1239.04	0.08016
1239.54	0.02204	1239.54	0.01039	1239.54	0.02389		1239.52	0.08034
1240.02	0.02202	1240.02	0.01042	1240.02	0.02384		1240	0.08051
1240.51	0.02203	1240.51	0.01045	1240.51	0.02382		1240.49	0.08068
1240.99	0.02204	1240.99	0.01047	1240.99	0.02382		1240.97	0.08085
1241.47	0.02203	1241.47	0.01048	1241.47	0.02387		1241.45	0.08102
1241.95	0.02198	1241.95	0.01049	1241.95	0.02394		1241.93	0.08118
1242.43	0.02193	1242.43	0.01049	1242.43	0.02403		1242.41	0.08134
1242.92	0.02187	1242.92	0.01048	1242.92	0.02413		1242.9	0.08151
1243.4	0.02183	1243.4	0.01046	1243.4	0.02421		1243.38	0.08167
1243.88	0.02179	1243.88	0.01043	1243.88	0.02426		1243.86	0.08184
1244.36	0.02175	1244.36	0.0104	1244.36	0.02428		1244.34	0.082
1244.85	0.02169	1244.85	0.01036	1244.85	0.02426		1244.83	0.08216
1245.33	0.02162	1245.33	0.01033	1245.33	0.0242		1245.31	0.08233
1245.81	0.02156	1245.81	0.0103	1245.81	0.02412		1245.79	0.08249
1246.29	0.02154	1246.29	0.01028	1246.29	0.02403		1246.27	0.08265
1246.77	0.02161	1246.77	0.01025	1246.77	0.02394		1246.75	0.08281
1247.26	0.02175	1247.26	0.01022	1247.26	0.02386		1247.24	0.08297
1247.74	0.02195	1247.74	0.0102	1247.74	0.0238		1247.72	0.08312
1248.22	0.02215	1248.22	0.0102	1248.22	0.02378		1248.2	0.08328
1248.7	0.02231	1248.7	0.01021	1248.7	0.0238		1248.68	0.08345
1249.18	0.02239	1249.18	0.01025	1249.18	0.02385		1249.16	0.08361
1249.67	0.0224	1249.67	0.01031	1249.67	0.02392		1249.65	0.08377
1250.15	0.02236	1250.15	0.01038	1250.15	0.02399		1250.13	0.08393
1250.63	0.0223	1250.63	0.01044	1250.63	0.02406		1250.61	0.0841
1251.11	0.02224	1251.11	0.01049	1251.11	0.02409		1251.09	0.08427
1251.6	0.02219	1251.6	0.01052	1251.6	0.02409		1251.58	0.08444
1252.08	0.02213	1252.08	0.01053	1252.08	0.02406		1252.06	0.08462
1252.56	0.02203	1252.56	0.01053	1252.56	0.024		1252.54	0.08481
1253.04	0.02189	1253.04	0.01053	1253.04	0.02393		1253.02	0.08499
1253.52	0.02172	1253.52	0.01052	1253.52	0.02386		1253.5	0.08518
1254.01	0.02158	1254.01	0.01051	1254.01	0.02382		1253.99	0.08538
1254.49	0.02148	1254.49	0.0105	1254.49	0.02381		1254.47	0.08558
1254.97	0.02146	1254.97	0.01049	1254.97	0.02383		1254.95	0.08578
1255.45	0.02149	1255.45	0.01047	1255.45	0.02391		1255.43	0.08599
1255.93	0.02154	1255.93	0.01044	1255.93	0.02402		1255.91	0.0862
1256.42	0.02156	1256.42	0.01041	1256.42	0.02417		1256.4	0.08642
1256.9	0.02152	1256.9	0.01037	1256.9	0.02433		1256.88	0.08664
1257.38	0.02142	1257.38	0.01033	1257.38	0.02449		1257.36	0.08686
1257.86	0.02129	1257.86	0.0103	1257.86	0.0246		1257.84	0.08708
1258.35	0.02119	1258.35	0.01027	1258.35	0.02466		1258.33	0.08731
1258.83	0.02115	1258.83	0.01026	1258.83	0.02465		1258.81	0.08755
1259.31	0.02118	1259.31	0.01027	1259.31	0.02456		1259.29	0.08779
1259.79	0.02128	1259.79	0.01029	1259.79	0.02443		1259.77	0.08804
1260.27	0.02142	1260.27	0.01033	1260.27	0.02426		1260.25	0.08829
1260.76	0.02157	1260.76	0.01037	1260.76	0.02408		1260.73	0.08855
1261.24	0.02173	1261.24	0.01041	1261.24	0.02393		1261.22	0.0888
1261.72	0.02189	1261.72	0.01043	1261.72	0.02381		1261.7	0.08906
1262.2	0.02208	1262.2	0.01043	1262.2	0.02374		1262.18	0.08931
1262.68	0.02227	1262.68	0.01039	1262.68	0.0237		1262.66	0.08957
1263.17	0.02245	1263.17	0.01033	1263.17	0.0237		1263.15	0.08982
1263.65	0.02257	1263.65	0.01024	1263.65	0.02372		1263.63	0.09008
1264.13	0.02259	1264.13	0.01015	1264.13	0.02374		1264.11	0.09033
1264.61	0.0225	1264.61	0.01006	1264.61	0.02375		1264.59	0.09058
1265.1	0.0223	1265.1	0.00997	1265.1	0.02373		1265.07	0.09083
1265.58	0.02204	1265.58	0.0099	1265.58	0.02369		1265.56	0.09108
1266.06	0.02176	1266.06	0.00984	1266.06	0.02362		1266.04	0.09133
1266.54	0.0215	1266.54	0.00978	1266.54	0.02353		1266.52	0.09158
1267.02	0.02127	1267.02	0.00971	1267.02	0.02344		1267	0.09184
1267.51	0.02104	1267.51	0.00964	1267.51	0.02336		1267.48	0.09209
1267.99	0.02082	1267.99	0.00956	1267.99	0.02332		1267.97	0.09234
1268.47	0.02058	1268.47	0.00947	1268.47	0.02331		1268.45	0.09259
1268.95	0.02035	1268.95	0.00937	1268.95	0.02334		1268.93	0.09285
1269.43	0.02019	1269.43	0.00926	1269.43	0.0234		1269.41	0.0931
1269.92	0.02014	1269.92	0.00915	1269.92	0.02346		1269.9	0.09335
1270.4	0.02021	1270.4	0.00903	1270.4	0.02351		1270.38	0.09361
1270.88	0.02038	1270.88	0.00893	1270.88	0.02354		1270.86	0.09387
1271.36	0.0206	1271.36	0.00885	1271.36	0.02354		1271.34	0.09413
1271.85	0.02077	1271.85	0.0088	1271.85	0.0235		1271.82	0.09439
1272.33	0.02084	1272.33	0.00879	1272.33	0.02343		1272.31	0.09465
1272.81	0.02079	1272.81	0.00881	1272.81	0.02334		1272.79	0.09491
1273.29	0.02064	1273.29	0.00885	1273.29	0.02324		1273.27	0.09517
1273.77	0.02043	1273.77	0.0089	1273.77	0.02313		1273.75	0.09542
1274.26	0.02023	1274.26	0.00895	1274.26	0.02303		1274.23	0.09568
1274.74	0.02008	1274.74	0.00899	1274.74	0.02295		1274.72	0.09593
1275.22	0.02	1275.22	0.00901	1275.22	0.0229		1275.2	0.09618
1275.7	0.02	1275.7	0.00902	1275.7	0.02287		1275.68	0.09643
1276.18	0.02007	1276.18	0.00901	1276.18	0.02287		1276.16	0.09668
1276.67	0.02021	1276.67	0.00899	1276.67	0.02288		1276.64	0.09692
1277.15	0.02041	1277.15	0.00896	1277.15	0.0229		1277.13	0.09717
1277.63	0.02066	1277.63	0.00891	1277.63	0.0229		1277.61	0.09741
1278.11	0.02093	1278.11	0.00884	1278.11	0.02289		1278.09	0.09765
1278.59	0.02119	1278.59	0.00877	1278.59	0.02285		1278.57	0.09789
1279.08	0.02138	1279.08	0.00868	1279.08	0.0228		1279.06	0.09812
1279.56	0.02146	1279.56	0.0086	1279.56	0.02274		1279.54	0.09836
1280.04	0.02143	1280.04	0.00853	1280.04	0.02269		1280.02	0.09859
1280.52	0.02131	1280.52	0.00848	1280.52	0.02266		1280.5	0.09881
1281.01	0.02117	1281.01	0.00844	1281.01	0.02265		1280.98	0.09903
1281.49	0.02106	1281.49	0.00842	1281.49	0.02268		1281.47	0.09924
1281.97	0.02103	1281.97	0.00843	1281.97	0.02273		1281.95	0.09945
1282.45	0.02109	1282.45	0.00845	1282.45	0.02282		1282.43	0.09967
1282.93	0.0212	1282.93	0.00849	1282.93	0.02293		1282.91	0.09987
1283.42	0.02132	1283.42	0.00855	1283.42	0.02306		1283.39	0.10008
1283.9	0.0214	1283.9	0.00861	1283.9	0.02318		1283.88	0.10028
1284.38	0.02142	1284.38	0.00868	1284.38	0.02329		1284.36	0.10047
1284.86	0.02141	1284.86	0.00873	1284.86	0.02337		1284.84	0.10066
1285.34	0.02137	1285.34	0.00876	1285.34	0.02341		1285.32	0.10085
1285.83	0.02134	1285.83	0.00876	1285.83	0.02341		1285.81	0.10105
1286.31	0.02132	1286.31	0.00875	1286.31	0.02336		1286.29	0.10124
1286.79	0.02128	1286.79	0.00872	1286.79	0.02328		1286.77	0.10143
1287.27	0.02121	1287.27	0.0087	1287.27	0.02319		1287.25	0.10163
1287.76	0.02108	1287.76	0.00869	1287.76	0.02311		1287.73	0.10181
1288.24	0.02091	1288.24	0.00869	1288.24	0.02304		1288.22	0.102
1288.72	0.02073	1288.72	0.0087	1288.72	0.02299		1288.7	0.10217
1289.2	0.02057	1289.2	0.00872	1289.2	0.02297		1289.18	0.10235
1289.68	0.02046	1289.68	0.00875	1289.68	0.02298		1289.66	0.10252
1290.16	0.02042	1290.16	0.00877	1290.16	0.023		1290.14	0.10269
1290.65	0.02043	1290.65	0.00879	1290.65	0.02304		1290.63	0.10285
1291.13	0.02044	1291.13	0.00881	1291.13	0.02309		1291.11	0.10301
1291.61	0.02045	1291.61	0.00884	1291.61	0.02314		1291.59	0.10316
1292.09	0.02045	1292.09	0.00886	1292.09	0.02317		1292.07	0.10331
1292.58	0.02046	1292.58	0.00888	1292.58	0.02318		1292.56	0.10345
1293.06	0.02049	1293.06	0.00889	1293.06	0.02317		1293.04	0.10359
1293.54	0.02056	1293.54	0.0089	1293.54	0.02312		1293.52	0.10374
1294.02	0.02065	1294.02	0.0089	1294.02	0.02305		1294	0.10388
1294.51	0.02075	1294.51	0.00891	1294.51	0.02297		1294.48	0.10403
1294.99	0.0208	1294.99	0.00891	1294.99	0.02289		1294.97	0.10418
1295.47	0.0208	1295.47	0.00892	1295.47	0.02283		1295.45	0.10433
1295.95	0.02074	1295.95	0.00894	1295.95	0.02278		1295.93	0.10448
1296.43	0.02065	1296.43	0.00896	1296.43	0.02275		1296.41	0.10463
1296.91	0.02057	1296.91	0.00897	1296.91	0.02274		1296.89	0.10478
1297.4	0.02054	1297.4	0.00899	1297.4	0.02273		1297.38	0.10492
1297.88	0.02056	1297.88	0.009	1297.88	0.02273		1297.86	0.10507
1298.36	0.02062	1298.36	0.00901	1298.36	0.02273		1298.34	0.10522
1298.84	0.0207	1298.84	0.00902	1298.84	0.02273		1298.82	0.10536
1299.33	0.02077	1299.33	0.00904	1299.33	0.02272		1299.31	0.10549
1299.81	0.02083	1299.81	0.00907	1299.81	0.02271		1299.79	0.10561
1300.29	0.02088	1300.29	0.00909	1300.29	0.0227		1300.27	0.10573
1300.77	0.02095	1300.77	0.00911	1300.77	0.02269		1300.75	0.10585
1301.25	0.02103	1301.25	0.00913	1301.25	0.02267		1301.23	0.10597
1301.74	0.02113	1301.74	0.00915	1301.74	0.02266		1301.71	0.10609
1302.22	0.02123	1302.22	0.00917	1302.22	0.02265		1302.2	0.1062
1302.7	0.0213	1302.7	0.0092	1302.7	0.02266		1302.68	0.10632
1303.18	0.02136	1303.18	0.00925	1303.18	0.02269		1303.16	0.10642
1303.66	0.02143	1303.66	0.00931	1303.66	0.02274		1303.64	0.10652
1304.15	0.02152	1304.15	0.0094	1304.15	0.02279		1304.13	0.10662
1304.63	0.02166	1304.63	0.00949	1304.63	0.02285		1304.61	0.10671
1305.11	0.02184	1305.11	0.00959	1305.11	0.02291		1305.09	0.1068
1305.59	0.02204	1305.59	0.00969	1305.59	0.02298		1305.57	0.10689
1306.08	0.02219	1306.08	0.00978	1306.08	0.02304		1306.05	0.10698
1306.56	0.02225	1306.56	0.00986	1306.56	0.02311		1306.54	0.10707
1307.04	0.02219	1307.04	0.00995	1307.04	0.02319		1307.02	0.10715
1307.52	0.02203	1307.52	0.01003	1307.52	0.02328		1307.5	0.10722
1308	0.02184	1308	0.0101	1308	0.02339		1307.98	0.10728
1308.49	0.02168	1308.49	0.01016	1308.49	0.0235		1308.46	0.10734
1308.97	0.02159	1308.97	0.01021	1308.97	0.02361		1308.95	0.10739
1309.45	0.02161	1309.45	0.01024	1309.45	0.02372		1309.43	0.10744
1309.93	0.0217	1309.93	0.01027	1309.93	0.02381		1309.91	0.10748
1310.41	0.02183	1310.41	0.01028	1310.41	0.02389		1310.39	0.10752
1310.9	0.02193	1310.9	0.01028	1310.9	0.02395		1310.88	0.10754
1311.38	0.022	1311.38	0.01026	1311.38	0.02399		1311.36	0.10756
1311.86	0.02202	1311.86	0.01024	1311.86	0.024		1311.84	0.10756
1312.34	0.02202	1312.34	0.01019	1312.34	0.02398		1312.32	0.10757
1312.83	0.02202	1312.83	0.01014	1312.83	0.02394		1312.8	0.10757
1313.31	0.02201	1313.31	0.01008	1313.31	0.02389		1313.29	0.10756
1313.79	0.02201	1313.79	0.01004	1313.79	0.02384		1313.77	0.10755
1314.27	0.02199	1314.27	0.01001	1314.27	0.02379		1314.25	0.10753
1314.75	0.02195	1314.75	0.01	1314.75	0.02377		1314.73	0.1075
1315.24	0.02191	1315.24	0.01002	1315.24	0.02376		1315.21	0.10747
1315.72	0.02188	1315.72	0.01005	1315.72	0.02376		1315.7	0.10744
1316.2	0.02188	1316.2	0.01008	1316.2	0.02378		1316.18	0.10741
1316.68	0.02193	1316.68	0.01009	1316.68	0.02381		1316.66	0.10741
1317.16	0.022	1317.16	0.01007	1317.16	0.02384		1317.14	0.10743
1317.65	0.02205	1317.65	0.01002	1317.65	0.02388		1317.62	0.10746
1318.13	0.02205	1318.13	0.00993	1318.13	0.02392		1318.11	0.10752
1318.61	0.02198	1318.61	0.00983	1318.61	0.02398		1318.59	0.10758
1319.09	0.02185	1319.09	0.00973	1319.09	0.02403		1319.07	0.10765
1319.58	0.02172	1319.58	0.00962	1319.58	0.02409		1319.55	0.10772
1320.06	0.02164	1320.06	0.00954	1320.06	0.02414		1320.04	0.10778
1320.54	0.02164	1320.54	0.00949	1320.54	0.02418		1320.52	0.10784
1321.02	0.02171	1321.02	0.00947	1321.02	0.02421		1321	0.10789
1321.5	0.02182	1321.5	0.00949	1321.5	0.02423		1321.48	0.10792
1321.99	0.02191	1321.99	0.00955	1321.99	0.02425		1321.96	0.10793
1322.47	0.02195	1322.47	0.00964	1322.47	0.02429		1322.45	0.10793
1322.95	0.02194	1322.95	0.00975	1322.95	0.02433		1322.93	0.10792
1323.43	0.02191	1323.43	0.00985	1323.43	0.02439		1323.41	0.10789
1323.91	0.0219	1323.91	0.00994	1323.91	0.02446		1323.89	0.10785
1324.4	0.02195	1324.4	0.01001	1324.4	0.02455		1324.38	0.10782
1324.88	0.02206	1324.88	0.01005	1324.88	0.02464		1324.86	0.10778
1325.36	0.02221	1325.36	0.01006	1325.36	0.02474		1325.34	0.10773
1325.84	0.02237	1325.84	0.01007	1325.84	0.02484		1325.82	0.10768
1326.33	0.02248	1326.33	0.01006	1326.33	0.02492		1326.3	0.10762
1326.81	0.02253	1326.81	0.01006	1326.81	0.02498		1326.79	0.10755
1327.29	0.02254	1327.29	0.01006	1327.29	0.02501		1327.27	0.10748
1327.77	0.02252	1327.77	0.01006	1327.77	0.02501		1327.75	0.1074
1328.25	0.0225	1328.25	0.01007	1328.25	0.02496		1328.23	0.10732
1328.73	0.02249	1328.73	0.01008	1328.73	0.02488		1328.71	0.10724
1329.22	0.02249	1329.22	0.0101	1329.22	0.02477		1329.2	0.10716
1329.7	0.02247	1329.7	0.01014	1329.7	0.02465		1329.68	0.10707
1330.18	0.02244	1330.18	0.0102	1330.18	0.02453		1330.16	0.10698
1330.66	0.0224	1330.66	0.01028	1330.66	0.02444		1330.64	0.10687
1331.15	0.02239	1331.15	0.01037	1331.15	0.02437		1331.12	0.10676
1331.63	0.02244	1331.63	0.01048	1331.63	0.02434		1331.61	0.10665
1332.11	0.02257	1332.11	0.01061	1332.11	0.02434		1332.09	0.10653
1332.59	0.02276	1332.59	0.01076	1332.59	0.02438		1332.57	0.1064
1333.07	0.023	1333.07	0.01094	1333.07	0.02446		1333.05	0.10626
1333.56	0.02322	1333.56	0.01115	1333.56	0.02458		1333.54	0.10611
1334.04	0.02339	1334.04	0.0114	1334.04	0.02473		1334.02	0.10595
1334.52	0.02349	1334.52	0.0117	1334.52	0.02492		1334.5	0.10578
1335	0.02355	1335	0.01203	1335	0.02513		1334.98	0.10559
1335.48	0.02358	1335.48	0.01238	1335.48	0.02537		1335.46	0.10539
1335.97	0.02362	1335.97	0.01272	1335.97	0.0256		1335.95	0.10518
1336.45	0.02367	1336.45	0.013	1336.45	0.02583		1336.43	0.10497
1336.93	0.02371	1336.93	0.01318	1336.93	0.02601		1336.91	0.10475
1337.41	0.0237	1337.41	0.01325	1337.41	0.02615		1337.39	0.10454
1337.9	0.02361	1337.9	0.01319	1337.9	0.02621		1337.87	0.10432
1338.38	0.02343	1338.38	0.01301	1338.38	0.0262		1338.36	0.10411
1338.86	0.02319	1338.86	0.01273	1338.86	0.02611		1338.84	0.1039
1339.34	0.02296	1339.34	0.01238	1339.34	0.02595		1339.32	0.1037
1339.82	0.02281	1339.82	0.01202	1339.82	0.02574		1339.8	0.10351
1340.31	0.02277	1340.31	0.01167	1340.31	0.0255		1340.29	0.10332
1340.79	0.02282	1340.79	0.01138	1340.79	0.02526		1340.77	0.10314
1341.27	0.02292	1341.27	0.0112	1341.27	0.02504		1341.25	0.10295
1341.75	0.02303	1341.75	0.01112	1341.75	0.02487		1341.73	0.10275
1342.23	0.02312	1342.23	0.01114	1342.23	0.02476		1342.21	0.10254
1342.72	0.0232	1342.72	0.01125	1342.72	0.0247		1342.69	0.10232
1343.2	0.02327	1343.2	0.01141	1343.2	0.02469		1343.18	0.10209
1343.68	0.02334	1343.68	0.0116	1343.68	0.02471		1343.66	0.10186
1344.16	0.02343	1344.16	0.01179	1344.16	0.02476		1344.14	0.10162
1344.65	0.02351	1344.65	0.01198	1344.65	0.02484		1344.62	0.10137
1345.13	0.02359	1345.13	0.01218	1345.13	0.02494		1345.11	0.10112
1345.61	0.02365	1345.61	0.01237	1345.61	0.02507		1345.59	0.10087
1346.09	0.0237	1346.09	0.01255	1346.09	0.02521		1346.07	0.10061
1346.57	0.02377	1346.57	0.01272	1346.57	0.02537		1346.55	0.10036
1347.06	0.02386	1347.06	0.01286	1347.06	0.02553		1347.03	0.10011
1347.54	0.02398	1347.54	0.01297	1347.54	0.02567		1347.52	0.09987
1348.02	0.02412	1348.02	0.01306	1348.02	0.02579		1348	0.09965
1348.5	0.02422	1348.5	0.01311	1348.5	0.02588		1348.48	0.09943
1348.98	0.02426	1348.98	0.01314	1348.98	0.02595		1348.96	0.09923
1349.47	0.0242	1349.47	0.01317	1349.47	0.026		1349.44	0.09903
1349.95	0.02408	1349.95	0.01319	1349.95	0.02604		1349.93	0.09883
1350.43	0.02392	1350.43	0.0132	1350.43	0.02607		1350.41	0.09864
1350.91	0.02381	1350.91	0.01322	1350.91	0.0261		1350.89	0.09846
1351.39	0.02377	1351.39	0.01323	1351.39	0.02613		1351.37	0.09827
1351.88	0.02382	1351.88	0.01322	1351.88	0.02617		1351.86	0.09809
1352.36	0.02395	1352.36	0.01321	1352.36	0.02621		1352.34	0.0979
1352.84	0.02411	1352.84	0.01319	1352.84	0.02627		1352.82	0.0977
1353.32	0.02427	1353.32	0.01316	1353.32	0.02634		1353.3	0.09749
1353.81	0.02439	1353.81	0.01314	1353.81	0.02642		1353.78	0.09727
1354.29	0.02448	1354.29	0.01312	1354.29	0.0265		1354.27	0.09703
1354.77	0.02456	1354.77	0.0131	1354.77	0.02659		1354.75	0.09679
1355.25	0.02465	1355.25	0.0131	1355.25	0.02667		1355.23	0.09654
1355.73	0.02476	1355.73	0.0131	1355.73	0.02675		1355.71	0.09627
1356.22	0.02488	1356.22	0.01312	1356.22	0.02681		1356.19	0.096
1356.7	0.02497	1356.7	0.01316	1356.7	0.02686		1356.68	0.09571
1357.18	0.02503	1357.18	0.01321	1357.18	0.02691		1357.16	0.0954
1357.66	0.02504	1357.66	0.01328	1357.66	0.02695		1357.64	0.09509
1358.14	0.02502	1358.14	0.01337	1358.14	0.027		1358.12	0.09476
1358.63	0.025	1358.63	0.01347	1358.63	0.02707		1358.61	0.09442
1359.11	0.02501	1359.11	0.01358	1359.11	0.02715		1359.09	0.09408
1359.59	0.02505	1359.59	0.01369	1359.59	0.02723		1359.57	0.09373
1360.07	0.02511	1360.07	0.01378	1360.07	0.02732		1360.05	0.09338
1360.56	0.02515	1360.56	0.01384	1360.56	0.0274		1360.53	0.09303
1361.04	0.02514	1361.04	0.01386	1361.04	0.02745		1361.02	0.09268
1361.52	0.02506	1361.52	0.01384	1361.52	0.02748		1361.5	0.09234
1362	0.02492	1362	0.01379	1362	0.02747		1361.98	0.09201
1362.48	0.02476	1362.48	0.01371	1362.48	0.02742		1362.46	0.0917
[truncated: 5,471 more rows]

## Sheet: Figure 7b
循环序号	--	--
1	45	140.85
2	145.75	142.75
3	142.45	143
4	143.45	142.95
5	143.4	142.05
6	142.4	142.15
7	142.75	143.05
8	143.6	143.2
9	143.75	143.95
10	144.4	144
11	144.35	144.85
12	145.25	144.55
13	144.85	144.1
14	144.4	144
15	144.4	144.2
16	144.5	144.25
17	144.6	144.55
18	144.85	143.9
19	144.2	144.2
20	144.4	144.35
21	144.65	144.4
22	144.75	144.6
23	144.8	144.9
24	145.25	144.1
25	144.3	145
26	145.15	144.45
27	144.75	145.1
28	145.25	143.9
29	144.2	145.2
30	145.45	145.8
31	146.15	146.15
32	146.25	143.95
33	143.95	143.75
34	143.9	144.5
35	144.9	143.55
36	143.8	144
37	144.05	144.95
38	145.2	145.2
39	145.15	144.05
40	144.2	144.2
41	144.45	144.5
42	144.85	144.65
43	144.9	144.1
44	144.3	144.7
45	144.8	143.8
46	143.85	143.5
47	143.85	143.65
48	143.8	143.05
49	143.1	142.95
50	143.25	143.6
51	143.75	143.25
52	143.5	142.7
53	142.9	143
54	143.05	142.6
55	142.95	142.4
56	142.45	141.9
57	142.2	142.3
58	142.5	141.95
59	142.2	141.9
60	142.15	142.3
61	142.4	141.5
62	141.45	141.25
63	141.7	141.1
64	141.2	141.2
65	141.5	140.6
66	140.75	140.7
67	140.75	140.15
68	140.35	139.65
69	140	139.05
70	139.3	138.95
71	139.15	139.8
72	139.95	138.7
73	138.75	137.95
74	138	137.9
75	138.2	138.1
76	138.3	138.1
77	138.2	138.4
78	138.85	138.05
79	138.35	138.6
80	138.8	137.15
81	137.2	137.45
82	137.65	137.3
83	137.55	137.95
84	138.3	136.65
85	136.7	137.05
86	137.2	135.7
87	135.9	135.75
88	135.95	136.45
89	136.6	135.3
90	135.8	136.85
91	136.85	135.7
92	136.1	134.85
93	134.75	134.55
94	134.75	134.8
95	135.15	136.15
96	136.65	136.45
97	136.45	135.75
98	136.15	135.75
99	135.95	135.5
100	135.75	135.5
