# Supplementary material for: Engineering Na+-layer spacings to stabilize Mn-based layered cathodes for sodium-ion batteries
Source: Nat Commun. 2021 Aug 12;12:4903. doi: 10.1038/s41467-021-25074-9 (PMC8360981; doi:10.1038/s41467-021-25074-9)
Supplement: Supplementary file 2 — Source Data [file 41467_2021_25074_MOESM2_ESM.zip › Fig. 4.xlsx]

## Sheet: Figure 4a
	S-NMO		PRISTINE		PRISTINE
POTENTIAL	Dq/dV	POTENTIAL	Dq/dV	POTENTIAL	Dq/dV
--	--	4.3747	-9.34579	--	--
2.1279	0.60455	4.3533	-9.55095	2.0945	24.8756
2.1499	0.60872	4.3328	-9.85317	2.1146	94.121
2.1716	1.04976	4.3127	-9.85317	2.1348	258.3
2.194	2.29938	4.2922	-9.78001	2.1549	315.231
2.2154	4.33058	4.2718	-9.85246	2.1751	277.228
2.2358	7.71758	4.2516	-9.75819	2.1953	307.768
2.256	14.55	4.2308	-12.2704	2.2154	349.847
2.2761	29.7134	4.2107	-14.8884	2.2356	332.434
2.2963	54.6737	4.1905	-19.8636	2.2557	265.603
2.3015	90.991	4.1704	-47.0913	2.2759	204.548
2.3192	157.303	4.1502	-64.5042	2.2963	179.795
2.3291	279.227	4.1301	-42.227	2.3165	173.686
2.3347	347.619	4.1099	-22.1802	2.3366	178.637
2.3406	304.231	4.0895	-17.2297	2.3568	201.025
2.348	273.668	4.0693	-14.8884	2.3769	182.575
2.3552	273.668	4.0492	-12.4132	2.3974	126.091
2.3626	268.119	4.029	-9.68983	2.4182	97.7445
2.3701	249.288	4.0079	-12.0923	2.4383	84.3924
2.3787	235.021	3.9875	-12.3034	2.4585	74.4421
2.3871	242.189	3.9673	-9.92562	2.4786	71.9669
2.3952	234.263	3.9472	-9.85317	2.4988	74.4545
2.4042	223.18	3.9267	-9.85317	2.5189	83.7034
2.4131	203.833	3.9066	-9.92562	2.5394	78.7283
2.424	192.498	3.8864	-12.0595	2.5595	66.5332
2.4339	185.514	3.8653	-12.0841	2.58	61.5581
2.4457	165.176	3.8452	-9.64802	2.6001	59.5537
2.4581	157.36	3.8238	-9.62339	2.6203	57.0662
2.4711	155.457	3.8036	-12.3034	2.6404	59.0705
2.4838	151.536	3.7832	-12.3034	2.6609	63.8855
2.4975	144.747	3.763	-12.4132	2.6811	67.0041
2.5114	141.688	3.7429	-14.8884	2.7012	74.4298
2.5257	138.243	3.7227	-14.8884	2.7214	84.3801
2.5403	140.249	3.7026	-17.3637	2.7415	74.4791
2.5542	132.742	3.6824	-19.8512	2.7617	62.0413
2.5706	122.544	3.6623	-19.8512	2.7818	66.9918
2.5868	119.376	3.6421	-24.8264	2.802	64.5042
2.6041	112.302	3.622	-27.3016	2.8221	59.5537
2.6224	107.415	3.6018	-29.7892	2.8423	64.5288
2.6413	103.795	3.5817	-34.7397	2.8624	69.4793
2.6609	99.9765	3.5615	-39.7148	2.8826	71.9669
2.681	110.213	3.5414	-44.6653	2.9027	73.8988
2.681	115.154	3.5212	-47.1529	2.9232	70.4018
2.7012	119.464	3.5011	-54.5786	2.9439	65.9946
2.7018	117.381	3.4809	-62.0413	2.9641	61.8812
2.7219	92.5297	3.4608	-74.4175	2.9843	59.5537
2.7238	92.5297	3.4406	-79.2079	3.0044	56.68
2.7439	92.5297	3.4204	-68.9915	3.0249	54.1925
2.7458	91.8655	3.4	-58.692	3.045	54.5909
2.7659	85.8298	3.3795	-54.1925	3.0652	54.5909
2.7684	83.634	3.3594	-54.5909	3.0853	59.5414
2.7886	84.4569	3.3392	-54.5909	3.1055	66.4919
2.792	83.8393	3.3191	-54.5909	3.1259	61.5414
2.8121	83.7889	3.2989	-54.5909	3.1461	51.7375
2.8159	83.2939	3.2788	-54.5909	3.1665	48.9001
2.836	83.6788	3.2586	-57.0785	3.187	46.3415
2.84	84.7915	3.2385	-59.5537	3.2075	44.3393
2.8602	84.4569	3.2183	-57.0662	3.2276	44.6653
2.8636	84.7861	3.1982	-57.0662	3.2478	46.787
2.8838	86.7154	3.178	-59.1147	3.2682	46.787
2.8869	86.2636	3.1576	-61.59	3.2884	44.6653
2.907	82.7313	3.1374	-64.3564	3.3085	47.1405
2.9107	83.0173	3.1172	-64.5165	3.3287	46.8113
2.9309	83.6497	3.0971	-64.5165	3.3491	44.3361
2.9343	83.8612	3.0769	-67.0041	3.3693	44.6653
2.9544	83.8465	3.0568	-69.4793	3.3894	44.6653
2.9578	83.6375	3.0366	-69.4793	3.4096	44.6653
2.978	83.6375	3.0165	-73.8503	3.4297	49.6158
2.9814	81.6597	2.996	-73.3381	3.4499	56.9307
3.0016	82.3444	2.9756	-68.9672	3.4701	69.504
3.0059	81.3543	2.9554	-71.9669	3.4902	99.2069
3.0261	80.3173	2.9353	-71.9669	3.5104	86.7691
3.031	78.1737	2.9151	-69.4793	3.5305	59.5414
3.0512	73.1437	2.895	-69.4793	3.5507	67.0041
3.058	72.6681	2.8748	-66.9918	3.5708	64.5288
3.0781	74.085	2.8547	-71.9423	3.591	52.091
3.085	74.085	2.8345	-73.2578	3.6111	49.6158
3.1051	74.6314	2.8137	-68.4797	3.6313	49.6158
3.1119	74.2827	2.7936	-71.9546	3.6514	44.6653
3.1321	73.1546	2.7734	-74.4421	3.6716	49.6404
3.1392	71.3427	2.7533	-74.4421	3.6917	59.5414
3.1594	70.4711	2.7331	-71.9546	3.7119	62.029
3.1677	69.1542	2.713	-71.9546	3.732	57.0785
3.1879	67.0909	2.6928	-71.9546	3.7522	52.1033
3.1975	64.6056	2.6727	-71.9546	3.7723	42.2024
3.2176	62.0611	2.6525	-71.9546	3.7925	34.7397
3.2297	61.086	2.6324	-69.4793	3.8126	32.0471
3.2499	59.5289	2.6122	-71.4182	3.8331	27.072
3.2632	58.3729	2.5918	-73.8934	3.8532	24.8141
3.2834	56.7686	2.5716	-66.9795	3.8734	24.6311
3.2983	55.2554	2.5515	-63.9971	3.8938	22.011
3.3184	55.2389	2.531	-66.4847	3.9143	22.1323
3.3345	55.5204	2.5109	-66.9918	3.9345	22.3265
3.355	56.0777	2.4907	-76.7327	3.9546	19.7064
3.3702	56.2963	2.4705	-84.3678	3.9751	22.1939
3.3903	56.7338	2.4504	-79.4173	3.9952	24.8141
3.4055	59.0663	2.4302	-76.9297	4.0154	24.6311
3.4257	60.8277	2.4101	-81.8802	4.0358	24.45
3.4384	62.4678	2.3899	-86.8553	4.0563	26.8293
3.4585	64.7848	2.3698	-96.7563	4.0768	31.791
3.4694	67.7648	2.3496	-114.169	4.0972	36.3876
3.4895	71.7663	2.3295	-156.248	4.118	44.1064
3.4976	75.5772	2.3093	-189.648	4.1381	57.0538
3.5177	80.6745	2.2889	-182.222	4.1583	91.8797
3.523	83.4488	2.2687	-168.723	4.1784	168.612
3.5432	79.3057	2.2486	-161.297	4.1986	136.139
3.5475	76.3404	2.2284	-166.273	4.2188	49.6158
3.5677	78.944	2.2083	-188.55	4.2389	42.19
3.5732	80.4266	2.1881	-225.863	4.2591	44.3118
3.5934	81.8594	2.168	-272.893	4.2795	50.5761
3.598	80.5401	2.1478	-271.064	4.3006	55.9171
3.6182	80.0242	2.1274	-245.145	4.3207	66.9795
3.6235	78.2284	2.1066	-305.764	4.3409	79.4173
3.6436	73.3366	2.0864	-334.91	4.361	86.843
3.6507	70.5095	2.0663	-277.979	4.3812	94.819
3.6712	67.6001	2.0461	-220.765	4.4001	100.529
3.6802	65.7905	2.026	-171.26	--	--
3.7003	63.6383	2.0058	-144.529	--	--
3.7115	62.8183	1.9999	-135.593	--	--
3.7317	61.8261	--	--	--	--
3.7437	60.5092	--	--	--	--
3.7639	58.8786	--	--	--	--
3.7775	57.0667	--	--	--	--
3.7977	55.3579	--	--	--	--
3.8135	54.2044	--	--	--	--
3.8337	53.1977	--	--	--	--
3.851	50.3958	--	--	--	--
3.8712	47.4118	--	--	--	--
3.8913	45.976	--	--	--	--
3.8932	45.1477	--	--	--	--
3.9133	43.2889	--	--	--	--
3.9335	41.3339	--	--	--	--
3.9397	40.9405	--	--	--	--
3.9598	40.4779	--	--	--	--
3.98	40.2795	--	--	--	--
3.989	39.3862	--	--	--	--
4.0091	38.1636	--	--	--	--
4.0293	37.6405	--	--	--	--
4.0417	37.2406	--	--	--	--
4.0618	37.0085	--	--	--	--
4.082	36.895	--	--	--	--
4.0956	36.7317	--	--	--	--
4.1158	36.5118	--	--	--	--
4.1359	36.7747	--	--	--	--
4.1502	37.4364	--	--	--	--
4.1703	38.3269	--	--	--	--
4.1905	40.2405	--	--	--	--
4.2013	42.0524	--	--	--	--
4.2215	44.614	--	--	--	--
4.2416	46.2131	--	--	--	--
4.246	47.3698	--	--	--	--
4.2661	49.9379	--	--	--	--
4.286	49.575	--	--	--	--
4.3064	47.8806	--	--	--	--
4.3266	53.1779	--	--	--	--
4.3275	50.0443	--	--	--	--
4.3477	40.1421	--	--	--	--
4.3678	37.6099	--	--	--	--
4.3784	35.789	--	--	--	--
4.3985	36.6068	--	--	--	--
4.4001	31.6151	--	--	--	--
--	--	--	--	--	--
4.3046	0.68589	--	--	--	--
4.273	-0.52353	--	--	--	--
4.2516	-0.75361	--	--	--	--
4.2289	-1.1582	--	--	--	--
4.2057	-1.87114	--	--	--	--
4.1855	-3.0492	--	--	--	--
4.1644	-4.95129	--	--	--	--
4.1437	-7.27995	--	--	--	--
4.1232	-9.77831	--	--	--	--
4.1028	-12.1505	--	--	--	--
4.0826	-13.9087	--	--	--	--
4.0621	-15.3122	--	--	--	--
4.0417	-16.245	--	--	--	--
4.0215	-17.1451	--	--	--	--
4.02	-17.4743	--	--	--	--
3.9998	-17.522	--	--	--	--
3.9797	-18.1829	--	--	--	--
3.9595	-19.0138	--	--	--	--
3.9394	-20.0014	--	--	--	--
3.9192	-21.117	--	--	--	--
3.914	-21.4487	--	--	--	--
3.8938	-21.2723	--	--	--	--
3.8736	-22.1532	--	--	--	--
3.8535	-23.4724	--	--	--	--
3.8333	-24.5826	--	--	--	--
3.8256	-25.0801	--	--	--	--
3.8054	-25.7909	--	--	--	--
3.7853	-27.1077	--	--	--	--
3.7651	-28.2328	--	--	--	--
3.7512	-29.8813	--	--	--	--
3.731	-32.2388	--	--	--	--
3.7109	-34.9549	--	--	--	--
3.6917	-37.1815	--	--	--	--
3.6715	-39.6793	--	--	--	--
3.6514	-42.2086	--	--	--	--
3.6421	-44.2496	--	--	--	--
3.6219	-47.449	--	--	--	--
3.6018	-51.7565	--	--	--	--
3.6002	-53.7441	--	--	--	--
3.5801	-54.7452	--	--	--	--
3.5636	-57.2303	--	--	--	--
3.5435	-60.9397	--	--	--	--
3.5305	-62.2805	--	--	--	--
3.5103	-63.8161	--	--	--	--
3.4988	-66.9505	--	--	--	--
3.4787	-68.3837	--	--	--	--
3.4694	-69.7023	--	--	--	--
3.4492	-70.2797	--	--	--	--
3.4409	-70.9381	--	--	--	--
3.4207	-71.9565	--	--	--	--
3.413	-71.6273	--	--	--	--
3.3928	-72.4909	--	--	--	--
3.3851	-71.9959	--	--	--	--
3.3649	-68.8693	--	--	--	--
3.3562	-68.7115	--	--	--	--
3.3361	-69.4816	--	--	--	--
3.3274	-67.6592	--	--	--	--
3.3072	-67.8612	--	--	--	--
3.2976	-68.522	--	--	--	--
3.2775	-68.5773	--	--	--	--
3.2682	-68.5774	--	--	--	--
3.248	-69.3752	--	--	--	--
3.239	-71.3652	--	--	--	--
3.2189	-70.8294	--	--	--	--
3.2108	-70.3319	--	--	--	--
3.1907	-69.0424	--	--	--	--
3.182	-67.55	--	--	--	--
3.1618	-68.2172	--	--	--	--
3.1525	-69.6856	--	--	--	--
3.1321	-71.668	--	--	--	--
3.1243	-73.8438	--	--	--	--
3.1042	-74.3473	--	--	--	--
3.0974	-75.4854	--	--	--	--
3.0772	-80.9933	--	--	--	--
3.0719	-82.3453	--	--	--	--
3.0518	-77.9396	--	--	--	--
3.0465	-78.6013	--	--	--	--
3.0264	-78.2411	--	--	--	--
3.0214	-78.2436	--	--	--	--
3.0013	-80.6672	--	--	--	--
2.9966	-79.3364	--	--	--	--
2.9765	-79.8013	--	--	--	--
2.9712	-79.9377	--	--	--	--
2.951	-79.435	--	--	--	--
2.9458	-81.2518	--	--	--	--
2.9256	-84.196	--	--	--	--
2.9216	-84.0302	--	--	--	--
2.9014	-81.7883	--	--	--	--
2.8971	-81.5167	--	--	--	--
2.8766	-82.9335	--	--	--	--
2.8726	-83.371	--	--	--	--
2.8524	-84.196	--	--	--	--
2.8484	-82.907	--	--	--	--
2.8283	-80.237	--	--	--	--
2.8233	-80.5384	--	--	--	--
2.8031	-81.9084	--	--	--	--
2.7985	-81.4109	--	--	--	--
2.7783	-78.4878	--	--	--	--
2.7731	-77.4977	--	--	--	--
2.7529	-78.2779	--	--	--	--
2.7473	-77.6407	--	--	--	--
2.7272	-76.4691	--	--	--	--
2.721	-78.2622	--	--	--	--
2.7008	-78.0094	--	--	--	--
2.6956	-77.3485	--	--	--	--
2.6754	-82.4261	--	--	--	--
2.6705	-82.2627	--	--	--	--
2.6503	-77.4132	--	--	--	--
2.6447	-79.2627	--	--	--	--
2.6246	-79.5807	--	--	--	--
2.6199	-80.2424	--	--	--	--
2.5998	-79.8773	--	--	--	--
2.5954	-79.7607	--	--	--	--
2.575	-88.1765	--	--	--	--
2.5716	-88.9155	--	--	--	--
2.5514	-91.3055	--	--	--	--
2.5483	-93.0039	--	--	--	--
2.5282	-92.8846	--	--	--	--
2.5257	-92.8488	--	--	--	--
2.5052	-94.3107	--	--	--	--
2.5031	-96.6035	--	--	--	--
2.4829	-84.4205
2.481	-89.0486
2.4612	-100.942
2.4414	-103.067
2.4224	-109.373
2.4048	-114.209
2.3874	-116.213
2.3704	-123.253
2.3549	-130.214
2.3397	-134.185
2.3251	-141.92
2.3115	-146.42
2.2978	-149.811
2.2848	-148.248
2.2708	-130.161
2.2538	-120.851
2.2377	-122.632
2.2212	-145.974
2.2095	-200.278
2.2008	-238.238
2.1927	-258.411
2.1853	-273.839
2.1781	-273.839
2.1707	-249.903
2.162	-239.781
2.154	-243.883
2.1456	-242.335
2.1375	-445.725
2.1344	-433.394
2.1254	-223.32
2.1165	-203.96
2.1056	-166.818
2.0923	-143.584
2.0777	-132.916
2.0622	-131.538
2.0473	-122.584
2.0293	-97.6087
2.0092	-83.511
2.0055	-77.7046
1.9999	-72.5714

## Sheet: Figure 4b
	S-nmo		pristine
Potential (V)	--	Potential (V)	--
4.40032	0.01683	4.39756	0.01929
4.37118	0.01105	4.39479	0.01372
4.34235	0.00763	4.39204	0.01056
4.31321	0.00493	4.38897	0.00816
4.28438	0.00296	4.3859	0.00685
4.25524	0.00115	4.38314	0.00536
4.22641	-0.000545958	4.38007	0.00462
4.19728	-0.00214	4.37731	0.00358
4.16814	-0.00389	4.37425	0.00266
4.13931	-0.00546	4.37149	0.00237
4.11017	-0.00734	4.36873	0.00165
4.08103	-0.00907	4.36566	0.00131
4.05251	-0.01099	4.36259	0.000657578
4.02307	-0.0126	4.36014	0.00044224
3.99424	-0.01399	4.35707	-1.22989e-05
3.9651	-0.01534	4.354	-0.000100498
3.93596	-0.01643	4.35155	-0.000636814
3.90713	-0.01769	4.34818	-0.001
3.878	-0.01882	4.34542	-0.00112
3.84886	-0.01989	4.34235	-0.00164
3.82033	-0.02083	4.33928	-0.00163
3.7912	-0.02178	4.33652	-0.00189
3.76175	-0.02319	4.33376	-0.00205
3.73292	-0.02454	4.331	-0.00222
3.70379	-0.02622	4.32824	-0.00218
3.67496	-0.0279	4.32517	-0.00256
3.64582	-0.02982	4.32241	-0.00275
3.61699	-0.03184	4.31935	-0.00265
3.58785	-0.03367	4.31628	-0.00273
3.55871	-0.03566	4.31352	-0.00287
3.52958	-0.03717	4.31076	-0.00309
3.50075	-0.03853	4.30769	-0.00294
3.47161	-0.03923	4.30493	-0.00298
3.44278	-0.03981	4.30186	-0.00307
3.41395	-0.04011	4.2991	-0.00309
3.38481	-0.03981	4.29604	-0.00344
3.35567	-0.03965	4.29328	-0.00341
3.32654	-0.0395	4.29021	-0.00336
3.29771	-0.03979	4.28745	-0.00335
3.26918	-0.04044	4.28469	-0.00372
3.23943	-0.04133	4.28162	-0.00361
3.2106	-0.04241	4.27886	-0.00375
3.18177	-0.043	4.27579	-0.00357
3.15263	-0.04381	4.27303	-0.00375
3.1238	-0.04466	4.26997	-0.00394
3.09436	-0.04605	4.26721	-0.00398
3.06553	-0.04729	4.26414	-0.00409
3.03639	-0.04841	4.26138	-0.00413
3.00726	-0.04902	4.25862	-0.00424
2.97843	-0.04912	4.25555	-0.00431
2.94959	-0.0493	4.25279	-0.00441
2.92046	-0.04946	4.24942	-0.00451
2.89132	-0.05013	4.24696	-0.00466
2.86218	-0.05088	4.24359	-0.00505
2.83305	-0.05148	4.24083	-0.00494
2.80422	-0.05197	4.23807	-0.00517
2.77539	-0.0522	4.235	-0.00525
2.74625	-0.05209	4.23224	-0.00552
2.71742	-0.05197	4.22917	-0.00554
2.68828	-0.05212	4.22672	-0.00605
2.65945	-0.05254	4.22396	-0.00604
2.63031	-0.05313	4.22059	-0.00647
2.60118	-0.05399	4.21752	-0.00688
2.57204	-0.05498	4.21476	-0.00705
2.5429	-0.05627	4.21169	-0.00755
2.51438	-0.05767	4.20893	-0.00787
2.48493	-0.05925	4.20617	-0.00853
2.4561	-0.06054	4.2031	-0.00899
2.42727	-0.06245	4.20065	-0.00986
2.39783	-0.06408	4.19728	-0.01094
2.369	-0.06576	4.19421	-0.01203
2.33986	-0.06637	4.19176	-0.01341
2.31103	-0.06674	4.18869	-0.01467
2.2819	-0.0675	4.18593	-0.01656
2.25306	-0.06801	4.18317	-0.01803
2.22362	-0.06774	4.17979	-0.01978
2.19479	-0.0686	4.17703	-0.02137
2.16565	-0.07073	4.17397	-0.02398
2.13713	-0.08003	4.17121	-0.0267
2.10799	-0.09252	4.16845	-0.02955
2.07886	-0.09745	4.16569	-0.03323
2.05003	-0.09224	4.16262	-0.03682
2.02089	-0.08124	4.15986	-0.04016
1.99144	-0.06997	4.1571	-0.04228
1.96292	-0.0605	4.15403	-0.04323
1.93378	-0.05322	4.15096	-0.04217
1.90465	-0.04729	4.1482	-0.03958
1.87582	-0.04272	4.14514	-0.0362
1.84668	-0.03886	4.14238	-0.03251
1.81785	-0.03581	4.13931	-0.02918
1.7884	-0.03319	4.13655	-0.02617
1.75957	-0.03088	4.13379	-0.02352
1.73044	-0.02947	4.13072	-0.02131
1.70191	-0.02856	4.12796	-0.01964
1.67247	-0.02792	4.1252	-0.01802
1.64333	-0.02684	4.12183	-0.01661
1.6145	-0.02568	4.11937	-0.01561
1.58567	-0.02456	4.11631	-0.01431
1.55653	-0.02351	4.11324	-0.01372
1.5274	-0.02275	4.11048	-0.0128
1.50593	-0.02121	4.10741	-0.01206
1.53507	-0.01785	4.10465	-0.01134
1.5642	-0.01571	4.10189	-0.01087
1.59303	-0.01416	4.09882	-0.01016
1.62217	-0.01263	4.09606	-0.00989
1.65131	-0.01122	4.093	-0.00956
1.67983	-0.00999	4.09024	-0.00911
1.70927	-0.00895	4.08748	-0.00868
1.7381	-0.00801	4.08441	-0.00835
1.76755	-0.00716	4.08165	-0.00818
1.79638	-0.0066	4.07858	-0.00762
1.82521	-0.00607	4.07551	-0.00758
1.85435	-0.00562	4.07306	-0.00708
1.88348	-0.00501	4.06999	-0.00711
1.91231	-0.00433	4.06693	-0.0069
1.94145	-0.0036	4.06417	-0.00663
1.97059	-0.00281	4.0611	-0.00652
1.99942	-0.00205	4.05803	-0.00616
2.02856	-0.00112	4.05527	-0.00615
2.05739	-0.000147567	4.05251	-0.00588
2.08652	0.00109	4.04944	-0.00581
2.11535	0.00264	4.04668	-0.00561
2.14449	0.00474	4.04362	-0.00561
2.17332	0.0075	4.04086	-0.00558
2.20246	0.01096	4.0381	-0.00532
2.23129	0.01546	4.03503	-0.00534
2.26043	0.02086	4.03196	-0.00513
2.28956	0.02745	4.0292	-0.00514
2.31839	0.03547	4.02644	-0.00499
2.34784	0.04597	4.02368	-0.00483
2.37636	0.06201	4.02061	-0.00487
2.4058	0.09299	4.01755	-0.00476
2.43463	0.15153	4.01479	-0.00486
2.46377	0.22686	4.01203	-0.00457
2.4926	0.26712	4.00896	-0.0046
2.52143	0.23117	4.00589	-0.0046
2.55088	0.17055	4.00313	-0.00448
2.58001	0.1309	4.00037	-0.00441
2.60884	0.10894	3.9973	-0.00443
2.63767	0.09663	3.99454	-0.00453
2.66681	0.08743	3.99178	-0.00438
2.69564	0.07976	3.98902	-0.00439
2.72478	0.073	3.98565	-0.00413
2.75392	0.06786	3.98289	-0.0041
2.78305	0.06406	3.97982	-0.00422
2.81158	0.06126	3.97706	-0.00419
2.84071	0.05979	3.97399	-0.00413
2.86985	0.05862	3.97123	-0.00408
2.8993	0.05787	3.96847	-0.00428
2.92782	0.0566	3.96541	-0.004
2.95696	0.05564	3.96234	-0.00428
2.98579	0.0547	3.95958	-0.00399
3.01492	0.05339	3.95682	-0.00397
3.04375	0.05198	3.95406	-0.00401
3.07289	0.05048	3.95099	-0.00407
3.10233	0.04918	3.94792	-0.00385
3.13117	0.04738	3.94516	-0.00391
3.1603	0.04535	3.9421	-0.00408
3.18913	0.04372	3.93934	-0.00389
3.21827	0.04237	3.93627	-0.00403
3.2471	0.04146	3.93351	-0.0039
3.27624	0.04029	3.93044	-0.00394
3.30507	0.03946	3.92799	-0.00372
3.3342	0.03825	3.92492	-0.00392
3.36303	0.0377	3.92185	-0.00382
3.39217	0.03766	3.91909	-0.00386
3.42131	0.03765	3.91603	-0.00393
3.45014	0.03881	3.91327	-0.00381
3.47928	0.0405	3.9102	-0.00396
3.50811	0.0422	3.90744	-0.00379
3.53724	0.04037	3.90437	-0.00387
3.56669	0.03986	3.90161	-0.00377
3.59521	0.03952	3.89885	-0.00375
3.62466	0.03807	3.89578	-0.00377
3.65379	0.03662	3.89302	-0.00384
3.68232	0.03509	3.88996	-0.00404
3.71145	0.03369	3.8872	-0.00387
3.74028	0.03237	3.88413	-0.00403
3.76973	0.03145	3.88106	-0.00383
3.79856	0.03001	3.8783	-0.00403
3.82739	0.02776	3.87554	-0.0038
3.85622	0.02626	3.87247	-0.004
3.88566	0.02451	3.86971	-0.00383
3.9148	0.02318	3.86665	-0.00397
3.94363	0.02191	3.86389	-0.0041
3.97246	0.02134	3.86082	-0.00389
4.0019	0.02087	3.85806	-0.00407
4.03043	0.02026	3.85499	-0.00399
4.05987	0.02042	3.85223	-0.0041
4.0887	0.02019	3.84916	-0.00394
4.11784	0.02039	3.8464	-0.00402
4.14667	0.02011	3.84364	-0.00398
4.17611	0.02029	3.84058	-0.00413
4.20494	0.0208	3.83782	-0.00427
4.23377	0.02084	3.83506	-0.004
4.26291	0.02156	3.83199	-0.00427
4.29205	0.02153	3.82923	-0.00413
4.32088	0.02208	3.82616	-0.00425
4.35002	0.02275	3.8234	-0.00417
4.37885	0.02294	3.82033	-0.00436
		3.81757	-0.0044
		3.81451	-0.00431
		3.81175	-0.0044
		3.80868	-0.0045
		3.80592	-0.00455
		3.80316	-0.00451
		3.8004	-0.00455
		3.79702	-0.00449
		3.79426	-0.00467
		3.7915	-0.00495
		3.78844	-0.00469
		3.78537	-0.00489
		3.78261	-0.00494
		3.77985	-0.00485
		3.77709	-0.00488
		3.77402	-0.00498
		3.77095	-0.00494
		3.76819	-0.00514
		3.76543	-0.00533
		3.76237	-0.00529
		3.75961	-0.00554
		3.75654	-0.00539
		3.75378	-0.00549
		3.75071	-0.00549
		3.74764	-0.00565
		3.74488	-0.00555
		3.74212	-0.00572
		3.73936	-0.00597
		3.73599	-0.00581
		3.73323	-0.00594
		3.73047	-0.00609
		3.7274	-0.00629
		3.72434	-0.00608
		3.72157	-0.00641
		3.71881	-0.00642
		3.71605	-0.00658
		3.71299	-0.00677
		3.71023	-0.00676
		3.70747	-0.00679
		3.7044	-0.00692
		3.70133	-0.00703
		3.69888	-0.00701
		3.6955	-0.00724
		3.69244	-0.00722
		3.68998	-0.00751
		3.68692	-0.00779
		3.68385	-0.00769
		3.68109	-0.0078
		3.67833	-0.00782
		3.67526	-0.00807
		3.67219	-0.00811
		3.66943	-0.00818
		3.66667	-0.00822
		3.66361	-0.00836
		3.66085	-0.00859
		3.65809	-0.00851
		3.65471	-0.00877
		3.65195	-0.00887
		3.64889	-0.00885
		3.64613	-0.00897
		3.64306	-0.00914
		3.6403	-0.0095
		3.63754	-0.00943
		3.63478	-0.00962
		3.63171	-0.00958
		3.62895	-0.00989
		3.62588	-0.00984
		3.62282	-0.01003
		3.62005	-0.01014
		3.61729	-0.01025
		3.61423	-0.0106
		3.61147	-0.01053
		3.6084	-0.01065
		3.60564	-0.01091
		3.60288	-0.01087
		3.60012	-0.01095
		3.59705	-0.01119
		3.59398	-0.01118
		3.59092	-0.01131
		3.58846	-0.01153
		3.5854	-0.01149
		3.58233	-0.01186
		3.57926	-0.01176
		3.5765	-0.01198
		3.57374	-0.012
		3.57098	-0.01221
		3.56791	-0.01237
		3.56485	-0.0124
		3.56209	-0.01284
		3.55933	-0.0127
		3.55626	-0.01297
		3.5535	-0.01313
		3.55043	-0.01334
		3.54767	-0.01349
		3.54461	-0.01378
		3.54154	-0.01378
		3.53908	-0.01408
		3.53602	-0.01442
		3.53295	-0.01461
		3.53019	-0.01484
		3.52743	-0.01508
		3.52467	-0.01531
		3.5216	-0.01546
		3.51854	-0.0159
		3.51577	-0.01615
		3.51271	-0.01641
		3.50995	-0.0168
		3.50688	-0.01703
		3.50412	-0.01743
		3.50136	-0.01759
		3.49829	-0.0181
		3.49553	-0.01828
		3.49277	-0.01895
		3.4894	-0.01943
		3.48664	-0.01982
		3.48388	-0.02035
		3.48081	-0.02093
		3.47805	-0.02152
		3.47498	-0.02199
		3.47222	-0.02288
		3.46946	-0.02327
		3.4664	-0.02407
		3.46333	-0.02513
		3.46057	-0.02567
		3.4575	-0.02673
		3.45505	-0.02767
		3.45229	-0.02874
		3.44891	-0.0296
		3.44585	-0.0308
		3.44309	-0.0316
		3.44002	-0.03248
		3.43695	-0.03279
		3.4345	-0.03254
		3.43174	-0.03199
		3.42867	-0.03074
		3.4256	-0.02989
		3.42284	-0.02833
		3.41978	-0.02694
		3.41732	-0.02514
		3.41425	-0.02393
		3.41119	-0.02277
		3.40843	-0.02157
		3.40567	-0.02059
		3.4026	-0.01983
		3.39953	-0.01946
		3.39677	-0.01892
		3.39401	-0.01881
		3.39095	-0.01841
		3.38788	-0.01839
		3.38512	-0.01831
		3.38236	-0.01822
		3.37929	-0.01838
		3.37653	-0.01843
		3.37346	-0.01849
		3.37101	-0.01847
		3.36794	-0.01883
		3.36488	-0.01884
		3.36181	-0.01905
		3.35905	-0.01927
		3.35598	-0.01936
		3.35291	-0.0196
		3.35046	-0.01948
		3.34739	-0.01968
		3.34463	-0.01982
		3.34187	-0.01995
		3.33881	-0.02019
		3.33574	-0.02043
		3.33267	-0.02071
		3.33022	-0.02079
		3.32715	-0.02123
		3.32408	-0.02126
		3.32132	-0.02145
		3.31826	-0.0215
		3.3158	-0.02176
		3.31274	-0.02166
		3.30936	-0.02177
		3.30691	-0.022
		3.30384	-0.0219
		3.30077	-0.02201
		3.29801	-0.02188
		3.29525	-0.02188
		3.29249	-0.02187
		3.28943	-0.02193
		3.28636	-0.02192
		3.2836	-0.02176
		3.28053	-0.02181
		3.27777	-0.02165
		3.2747	-0.02182
		3.27164	-0.02157
		3.26918	-0.02169
		3.26612	-0.02159
		3.26336	-0.02161
		3.25998	-0.0218
		3.25753	-0.02168
		3.25446	-0.02168
		3.2517	-0.02145
		3.24894	-0.02161
		3.24587	-0.02123
		3.24311	-0.02124
		3.24005	-0.02097
		3.23729	-0.02096
		3.23422	-0.02083
		3.23115	-0.02056
		3.22839	-0.02064
		3.22563	-0.02033
		3.22287	-0.02031
		3.2198	-0.02004
		3.21704	-0.01988
		3.21398	-0.0198
		3.21122	-0.01957
		3.20815	-0.01963
		3.20539	-0.01953
		3.20232	-0.01949
		3.19956	-0.01941
		3.19649	-0.01942
		3.19373	-0.01939
		3.19097	-0.01949
		3.18791	-0.01924
		3.18484	-0.01935
		3.18208	-0.0194
		3.17901	-0.01939
		3.17625	-0.01955
		3.17318	-0.01949
		3.17042	-0.01965
		3.16736	-0.01959
		3.1646	-0.01986
		3.16153	-0.01977
		3.15877	-0.01988
		3.15601	-0.02007
		3.15294	-0.02011
		3.15049	-0.02023
		3.14711	-0.02025
		3.14435	-0.02029
		3.14129	-0.02041
		3.13853	-0.02051
		3.13577	-0.0204
		3.13301	-0.02073
		3.12963	-0.02077
		3.12687	-0.02064
		3.12411	-0.02079
		3.12104	-0.0208
		3.11828	-0.02088
		3.11522	-0.02078
		3.11246	-0.02103
		3.1097	-0.02109
		3.10663	-0.02122
		3.10356	-0.02124
		3.10111	-0.0214
		3.09773	-0.02139
		3.09497	-0.02147
		3.09221	-0.02159
		3.08915	-0.02166
		3.08608	-0.02197
		3.08363	-0.02232
		3.08056	-0.02241
		3.07749	-0.02262
		3.07473	-0.02274
		3.07166	-0.02314
		3.0689	-0.02346
		3.06584	-0.02395
		3.06277	-0.0242
		3.06032	-0.02472
		3.05725	-0.02508
		3.05418	-0.02537
		3.05142	-0.02585
		3.04835	-0.02603
		3.0459	-0.02617
		3.04283	-0.02624
		3.03977	-0.02635
		3.03701	-0.02631
		3.03425	-0.0264
		3.03087	-0.02663
		3.02842	-0.02647
		3.02535	-0.02632
		3.02259	-0.02622
		3.01952	-0.02588
		3.01646	-0.02549
		3.014	-0.02523
		3.01094	-0.02464
		3.00787	-0.0243
		3.0048	-0.02385
		3.00204	-0.02322
		2.99928	-0.02283
		2.99621	-0.0222
		2.99315	-0.02183
		2.99069	-0.02115
		2.98763	-0.02085
		2.98487	-0.02029
		2.98211	-0.02018
		2.97873	-0.01972
		2.97597	-0.01947
		2.97321	-0.01926
		2.97014	-0.019
		2.96708	-0.01891
		2.96462	-0.0188
		2.96125	-0.01878
		2.9588	-0.01859
		2.95604	-0.01864
		2.95266	-0.0188
		2.9499	-0.0188
		2.94714	-0.01893
		2.94438	-0.01902
		2.94131	-0.01933
		2.93825	-0.0195
		2.93518	-0.02025
		2.93242	-0.02087
		2.92935	-0.02177
		2.92659	-0.02265
		2.92383	-0.0231
		2.92107	-0.02366
		2.918	-0.02381
		2.91494	-0.02396
		2.91218	-0.0238
		2.90911	-0.02366
		2.90635	-0.02301
		2.90328	-0.0224
		2.90052	-0.02177
		2.89776	-0.02114
		2.895	-0.02085
		2.89193	-0.02037
		2.88917	-0.0202
		2.88611	-0.01997
		2.88365	-0.02006
		2.88028	-0.02026
		2.87721	-0.02003
		2.87445	-0.02045
		2.87169	-0.02056
		2.86862	-0.02119
		2.86586	-0.0217
		2.8631	-0.02248
		2.86004	-0.02313
		2.85697	-0.02371
		2.85421	-0.02451
		2.85114	-0.02477
		2.84838	-0.02527
		2.84562	-0.02529
		2.84255	-0.02542
		2.83979	-0.02511
		2.83673	-0.02513
		2.83427	-0.02465
		2.83121	-0.02432
		2.82814	-0.02387
		2.82507	-0.02337
		2.82231	-0.02308
		2.81924	-0.02261
		2.81648	-0.02229
		2.81372	-0.02201
		2.81066	-0.02186
		2.8079	-0.02146
		2.80483	-0.02136
		2.80207	-0.02143
		2.79931	-0.02128
		2.79624	-0.02139
		2.79348	-0.02131
		2.79041	-0.02153
		2.78735	-0.02157
		2.78459	-0.02172
		2.78183	-0.02164
		2.77845	-0.02193
		2.776	-0.0222
		2.77293	-0.02234
		2.77017	-0.0226
		2.7671	-0.0228
		2.76434	-0.02309
		2.76158	-0.02323
		2.75852	-0.02355
		2.75576	-0.02373
		2.75269	-0.02386
		2.74962	-0.02429
		2.74686	-0.02437
		2.74379	-0.02463
		2.74103	-0.02474
		2.73797	-0.02501
		2.73521	-0.02487
		2.73245	-0.0251
		2.72938	-0.02537
		2.72693	-0.02529
		2.72355	-0.0256
		2.72049	-0.02552
		2.71803	-0.02562
		2.71496	-0.02553
		2.7119	-0.02563
		2.70914	-0.02574
		2.70607	-0.02587
		2.70331	-0.02604
		2.70055	-0.02605
		2.69748	-0.02632
		2.69442	-0.02633
		2.69165	-0.02652
		2.68889	-0.02653
		2.68583	-0.0269
		2.68307	-0.02713
		2.68031	-0.02751
		2.67693	-0.02802
		2.67417	-0.02824
		2.67141	-0.02876
		2.66865	-0.02888
		2.66558	-0.02927
		2.66282	-0.02939
		2.65976	-0.0297
		2.657	-0.02969
		2.65393	-0.03001
		2.65117	-0.03003
		2.6481	-0.03001
		2.64534	-0.0301
		2.64197	-0.02985
		2.63951	-0.02989
		2.63645	-0.02958
		2.63369	-0.02965
		2.63123	-0.02935
		2.62786	-0.02926
		2.6251	-0.02921
		2.62203	-0.02886
		2.61897	-0.02865
		2.6162	-0.0282
		2.61344	-0.028
		2.61068	-0.02764
		2.60731	-0.02743
		2.60455	-0.02697
		2.60179	-0.02671
		2.59872	-0.02645
		2.59596	-0.02603
		2.5932	-0.02571
		2.59014	-0.02537
		2.58737	-0.02509
		2.58461	-0.02475
		2.58155	-0.02444
		2.57909	-0.02397
		2.57572	-0.02376
		2.57296	-0.02351
		2.5702	-0.02294
		2.56683	-0.02278
		2.56406	-0.02244
		2.5613	-0.02227
		2.55824	-0.02179
		2.55548	-0.02168
		2.55241	-0.02142
		2.54965	-0.0213
		2.54689	-0.02125
		2.54382	-0.02094
		2.54106	-0.02085
		2.53799	-0.02063
		2.53523	-0.02064
		2.53217	-0.0205
		2.5291	-0.02061
		2.52603	-0.02064
		2.52327	-0.02044
		2.52051	-0.02058
		2.51745	-0.02052
		2.51469	-0.02077
		2.51192	-0.02066
		2.50916	-0.02093
		2.5061	-0.02101
		2.50334	-0.02118
		2.49996	-0.02158
		2.49751	-0.02171
		2.49444	-0.02224
		2.49168	-0.02246
		2.48862	-0.02293
		2.48585	-0.0234
		2.48279	-0.02416
		2.48003	-0.02463
		2.47727	-0.02543
		2.4742	-0.02645
		2.47113	-0.02719
		2.46837	-0.02811
		2.46561	-0.02905
		2.46255	-0.03002
		2.45978	-0.03094
		2.45641	-0.03172
		2.45396	-0.03225
		2.45089	-0.03287
		2.44813	-0.03288
		2.44506	-0.03257
		2.4423	-0.03183
		2.43924	-0.03094
		2.43617	-0.03006
		2.43371	-0.02897
		2.43065	-0.02805
		2.42758	-0.02722
		2.42482	-0.02659
		2.42175	-0.02607
		2.41869	-0.02553
		2.41593	-0.02528
		2.41317	-0.02499
		2.4101	-0.02486
		2.40734	-0.02457
		2.40427	-0.02475
		2.40151	-0.02459
		2.39875	-0.02475
		2.39568	-0.02501
		2.39292	-0.02501
		2.39016	-0.02532
		2.3871	-0.02566
		2.38434	-0.02604
		2.38127	-0.02647
		2.3782	-0.02694
		2.37544	-0.02744
		2.37268	-0.02812
		2.36961	-0.02888
		2.36655	-0.02959
		2.36379	-0.03029
		2.36072	-0.0311
		2.35765	-0.03206
		2.3552	-0.03301
		2.35182	-0.03404
		2.34906	-0.03508
		2.3463	-0.036
		2.34324	-0.03669
		2.34048	-0.03752
		2.33772	-0.03859
		2.33465	-0.03941
		2.33189	-0.04058
		2.32882	-0.04192
		2.32606	-0.04357
		2.3233	-0.04538
		2.32023	-0.04724
		2.31717	-0.0493
		2.31441	-0.05119
		2.31134	-0.05312
		2.30858	-0.0548
		2.30582	-0.05631
		2.30306	-0.05758
		2.29999	-0.05881
		2.29723	-0.05933
		2.29416	-0.05966
		2.2914	-0.05974
		2.28864	-0.06
		2.28558	-0.0604
		2.28251	-0.06038
		2.27975	-0.06031
		2.27699	-0.05931
		2.27361	-0.05898
		2.27085	-0.0587
		2.2684	-0.05823
		2.26533	-0.05769
		2.26257	-0.05666
		2.25951	-0.05607
		2.25675	-0.05522
		2.25337	-0.0544
		2.25092	-0.05364
		2.24754	-0.05283
		2.24509	-0.05094
		2.24202	-0.05014
		2.23896	-0.04926
		2.2362	-0.04872
		2.23344	-0.04819
		2.23037	-0.04757
		2.22761	-0.04588
		2.22454	-0.04541
		2.22147	-0.04505
		2.21871	-0.04459
		2.21595	-0.0439
		2.21289	-0.04364
		2.21013	-0.04321
		2.20706	-0.04282
		2.2043	-0.04245
		2.20184	-0.04189
		2.19847	-0.04131
		2.1954	-0.04056
		2.19234	-0.04025
		2.18988	-0.03856
		2.18682	-0.04106
		2.18406	-0.03774
		2.18099	-0.03745
		2.17792	-0.03695
		2.17516	-0.03673
		2.17209	-0.03659
		2.16964	-0.03615
		2.16657	-0.03605
		2.16381	-0.03584
		2.16105	-0.03474
		2.15799	-0.03455
		2.15492	-0.03445
		2.15216	-0.03401
		2.14909	-0.03365
		2.14633	-0.03282
		2.14326	-0.03277
		2.1405	-0.03195
		2.13744	-0.03173
		2.13468	-0.03052
		2.13161	-0.03073
		2.12885	-0.031
		2.12609	-0.03114
		2.12302	-0.03147
		2.11995	-0.03172
		2.1175	-0.0321
		2.11413	-0.03256
		2.11137	-0.03316
		2.10861	-0.03381
		2.10554	-0.03451
		2.10247	-0.03516
		2.10033	-0.03591
		2.09695	-0.03605
		2.09419	-0.03695
		2.09112	-0.03792
		2.08806	-0.03894
		2.0853	-0.03992
		2.08254	-0.04099
		2.07947	-0.04204
		2.07671	-0.04314
		2.07395	-0.04427
		2.07088	-0.04539
		2.06812	-0.0465
		2.06536	-0.04757
		2.06199	-0.04866
		2.05923	-0.0497
		2.05616	-0.05076
		2.0534	-0.05173
		2.05064	-0.0528
		2.04757	-0.05379
		2.04481	-0.05485
		2.04174	-0.05592
		2.03898	-0.05679
		2.03622	-0.05779
		2.03316	-0.05861
		2.03009	-0.05957
		2.02733	-0.06045
		2.02457	-0.06136
		2.02181	-0.06234
		2.01874	-0.06332
		2.01598	-0.06425
		2.01261	-0.06518
		2.00985	-0.06617
		2.00678	-0.06705
		2.00402	-0.06798
		2.00126	-0.06887
		1.99819	-0.06979
		1.99543	-0.07055
		1.99267	-0.0714
		1.98991	-0.07213
		1.98684	-0.07282
		1.98378	-0.07342
		1.98102	-0.07403
		1.97795	-0.07463
		1.97488	-0.07507
		1.97243	-0.07543
		1.96936	-0.07577
		1.96629	-0.07594
		1.96353	-0.07609
		1.96077	-0.07615
		1.95771	-0.07614
		1.95495	-0.07602
		1.95188	-0.07588
		1.94881	-0.0756
		1.94605	-0.07536
		1.94329	-0.07508
		1.94053	-0.07467
		1.93716	-0.07425
		1.9344	-0.0738
		1.93164	-0.07333
		1.92918	-0.07284
		1.92581	-0.0723
		1.92305	-0.07178
		1.91998	-0.07134
		1.91722	-0.07094
		1.91415	-0.07047
		1.91139	-0.07005
		1.90833	-0.06956
		1.90557	-0.06915
		1.9025	-0.06872
		1.89943	-0.06826
		1.89698	-0.06781
		1.89391	-0.06729
		1.89084	-0.06685
		1.88808	-0.06634
		1.88532	-0.06578
		1.88226	-0.06526
		1.87919	-0.06462
		1.87643	-0.06398
		1.87367	-0.06343
		1.87091	-0.06272
		1.86784	-0.06208
		1.86477	-0.06141
		1.86201	-0.06067
		1.85895	-0.05993
		1.85649	-0.05915
		1.85312	-0.05838
		1.85036	-0.05757
		1.84729	-0.05686
		1.84453	-0.05606
		1.84177	-0.05537
		1.8387	-0.05466
		1.83594	-0.054
		1.83288	-0.05335
		1.82981	-0.05272
		1.82705	-0.05219
		1.8246	-0.05163
		1.82122	-0.05107
		1.81846	-0.0505
		1.8157	-0.05002
		1.81233	-0.04953
		1.80957	-0.0489
		1.80681	-0.04846
		1.80405	-0.04795
		1.80098	-0.04751
		1.79791	-0.04697
		1.79515	-0.04644
		1.79239	-0.046
		1.78932	-0.04544
		1.78626	-0.04493
		1.7835	-0.04439
		1.78074	-0.04383
		1.77767	-0.0433
		1.77491	-0.04276
		1.77184	-0.04212
		1.76908	-0.04162
		1.76602	-0.04106
		1.76325	-0.0405
		1.76019	-0.04002
		1.75743	-0.0395
		1.75467	-0.03907
		1.7516	-0.0386
		1.74884	-0.03821
		1.74608	-0.03781
		1.74301	-0.03746
		1.73995	-0.03714
		1.73688	-0.03674
		1.73412	-0.03645
		1.73136	-0.03607
		1.72829	-0.03577
		1.72584	-0.0354
		1.72216	-0.03508
		1.7197	-0.03481
		1.71694	-0.03453
		1.71388	-0.03428
		1.71111	-0.0339
		1.70835	-0.03368
		1.70529	-0.03332
		1.70222	-0.03303
		1.69915	-0.03263
		1.6967	-0.03235
		1.69363	-0.03195
		1.69057	-0.0316
		1.6878	-0.0313
		1.68504	-0.03088
		1.68198	-0.03057
		1.67891	-0.03017
		1.67615	-0.02986
		1.67308	-0.02952
		1.67032	-0.02924
		1.66756	-0.02898
		1.6645	-0.02877
		1.66173	-0.02851
		1.65867	-0.02828
		1.65591	-0.02805
		1.65284	-0.02788
		1.65039	-0.02772
		1.64701	-0.02746
		1.64425	-0.02733
		1.64119	-0.02705
		1.63873	-0.02693
		1.63536	-0.0267
		1.6326	-0.02657
		1.62953	-0.02642
		1.62708	-0.02615
		1.62432	-0.02603
		1.62125	-0.02575
		1.61788	-0.02559
		1.61512	-0.02543
		1.61236	-0.02511
		1.60959	-0.0249
		1.60653	-0.02464
		1.60346	-0.02438
		1.6007	-0.02418
		1.59763	-0.024
		1.59457	-0.02374
		1.59211	-0.02362
		1.58905	-0.02339
		1.58629	-0.02328
		1.58322	-0.02304
		1.58076	-0.02296
		1.5777	-0.02283
		1.57463	-0.02269
		1.57187	-0.02256
		1.56911	-0.02242
		1.56604	-0.02229
		1.56328	-0.0222
		1.56022	-0.02211
		1.55715	-0.02204
		1.55439	-0.0219
		1.55132	-0.02173
		1.54856	-0.02162
		1.5458	-0.02155
		1.54273	-0.0214
		1.53967	-0.02132
		1.53691	-0.02117
		1.53415	-0.02102
		1.53108	-0.02088
		1.52832	-0.02072
		1.52525	-0.02056
		1.52249	-0.02036
		1.51942	-0.02024
		1.51636	-0.02015
		1.5136	-0.01997
		1.51084	-0.01988
		1.50808	-0.01975
		1.50531	-0.01964
		1.50225	-0.01954
		1.50102	-0.01924
		1.50378	-0.01881
		1.50685	-0.01832
		1.50961	-0.01794
		1.51268	-0.01763
		1.51574	-0.01731
		1.5185	-0.01697
		1.52126	-0.01661
		1.52433	-0.01636
		1.52709	-0.01611
		1.53016	-0.01584
		1.53322	-0.01553
		1.53568	-0.01526
		1.53875	-0.01503
		1.54181	-0.01471
		1.54427	-0.01448
		1.54764	-0.01422
		1.5504	-0.01399
		1.55316	-0.01372
		1.55623	-0.01344
		1.55899	-0.01321
		1.56206	-0.013
		1.56482	-0.01277
		1.56788	-0.01257
		1.57064	-0.01235
		1.57371	-0.01214
		1.57647	-0.01201
		1.57923	-0.01181
		1.5823	-0.01163
		1.58506	-0.01151
		1.58813	-0.01124
		1.59119	-0.01115
		1.59395	-0.011
		1.59702	-0.01084
		1.59978	-0.0107
		1.60254	-0.01064
		1.60561	-0.01047
		1.60837	-0.01034
		1.61144	-0.01019
		1.6145	-0.01003
		1.61726	-0.00997
		1.62002	-0.00974
		1.62309	-0.00965
		1.62585	-0.00946
		1.62892	-0.00929
		1.63137	-0.0092
		1.63444	-0.00908
		1.63751	-0.00893
		1.64027	-0.00875
		1.64333	-0.00867
		1.64609	-0.00857
		1.64916	-0.0084
		1.65161	-0.00829
		1.65468	-0.00818
		1.65775	-0.00812
		1.6602	-0.00797
		1.66358	-0.00788
		1.66634	-0.00778
		1.6694	-0.00772
		1.67216	-0.0076
		1.67523	-0.00755
		1.67799	-0.00744
		1.68075	-0.00736
		1.68382	-0.00725
		1.68658	-0.00716
		1.68965	-0.00709
		1.69271	-0.00699
		1.69547	-0.00692
		1.69823	-0.00679
		1.70099	-0.00673
		1.70406	-0.0066
		1.70713	-0.00658
		1.70989	-0.00639
		1.71265	-0.00638
		1.71572	-0.00624
		1.71878	-0.00612
		1.72124	-0.00605
		1.72461	-0.00598
		1.72768	-0.00591
		1.73044	-0.00578
		1.7332	-0.00573
		1.73596	-0.00568
		1.73902	-0.00557
		1.74209	-0.0055
		1.74516	-0.00543
		1.74761	-0.00536
		1.75068	-0.00531
		1.75313	-0.00525
		1.7562	-0.00518
		1.75927	-0.00514
		1.76203	-0.00507
		1.76509	-0.005
		1.76786	-0.00496
		1.77092	-0.00485
		1.77368	-0.0048
		1.77644	-0.00474
		1.77982	-0.00469
		1.78258	-0.00464
		1.78534	-0.00456
		1.7884	-0.00446
		1.79116	-0.00442
		1.79423	-0.00436
		1.79699	-0.00424
		1.80006	-0.00421
		1.80282	-0.00412
		1.80558	-0.00409
		1.80865	-0.00398
		1.81171	-0.00394
		1.81447	-0.00387
		1.81724	-0.00379
		1.8203	-0.00371
		1.82306	-0.00371
		1.82613	-0.00366
		1.82889	-0.00352
		1.83196	-0.00353
		1.83441	-0.00345
		1.83748	-0.00342
		1.84054	-0.00334
		1.84392	-0.00331
		1.84607	-0.00324
		1.84944	-0.00319
		1.8522	-0.00312
		1.85527	-0.00308
		1.85803	-0.00302
		1.86079	-0.00295
		1.86385	-0.00292
		1.86692	-0.00284
		1.86968	-0.00279
		1.87244	-0.00274
		1.8752	-0.00266
		1.87796	-0.00261
		1.88134	-0.00253
		1.8841	-0.00248
		1.88716	-0.0024
		1.88992	-0.00239
		1.89299	-0.00233
		1.89575	-0.00223
		1.89851	-0.00221
		1.90158	-0.00212
		1.90465	-0.00207
		1.90741	-0.00202
		1.91017	-0.00198
		1.91323	-0.00188
		1.9163	-0.00185
		1.91906	-0.00183
		1.92182	-0.00173
		1.92458	-0.00169
		1.92765	-0.00162
		1.93041	-0.00155
		1.93348	-0.00151
		1.93624	-0.00149
		1.9393	-0.00137
		1.94237	-0.0013
		1.94513	-0.00126
		1.94789	-0.00119
		1.95096	-0.00111
		1.95372	-0.00105
		1.95679	-0.00098146
		1.95955	-0.000938521
		1.962	-0.000870126
		1.96507	-0.000774433
		1.96813	-0.000703891
		1.97089	-0.000648991
		1.97396	-0.000565935
		1.97672	-0.000494963
		1.97979	-0.000405435
		1.98286	-0.000346517
		1.98531	-0.000244016
		1.98838	-0.000178472
		1.99175	-0.000120873
		1.9942	-1.31884e-05
		1.99696	5.39772e-05
		2.00003	0.000100502
		2.00279	0.0002177
		2.00617	0.000316306
		2.00893	0.000405895
		2.01169	0.000508734
		2.01445	0.000581208
		2.01751	0.000670123
		2.02027	0.000813753
		2.02334	0.00086209
		2.0261	0.000973701
		2.02917	0.00105
		2.03193	0.00116
		2.03469	0.00128
		2.03776	0.00139
		2.04082	0.00146
		2.04358	0.00159
		2.04634	0.00175
		2.04941	0.00187
		2.05248	0.00196
		2.05524	0.00208
		2.058	0.00221
		2.06107	0.00235
		2.06413	0.00249
		2.06659	0.00265
		2.06965	0.00276
		2.07272	0.00293
		2.07548	0.00308
		2.07855	0.00328
		2.08131	0.0034
		2.08438	0.00355
		2.08714	0.00377
		2.0899	0.00393
		2.09296	0.00406
		2.09603	0.00425
		2.09879	0.00446
		2.10155	0.00464
		2.10493	0.00483
		2.10769	0.00502
		2.11045	0.00523
		2.1129	0.00542
		2.11597	0.00564
		2.11934	0.00579
		2.12179	0.00601
		2.12486	0.00628
		2.12762	0.00647
		2.13069	0.00667
		2.13345	0.00695
		2.13621	0.00719
		2.13897	0.00742
		2.14234	0.0077
		2.1451	0.00795
		2.14786	0.00825
		2.15093	0.00856
		2.154	0.00886
		2.15676	0.00917
		2.15983	0.00945
		2.16259	0.00977
		2.16565	0.01013
		2.16841	0.01047
		2.17117	0.01081
		2.17393	0.01115
		2.177	0.0115
		2.18007	0.01186
		2.18283	0.01223
		2.1859	0.01258
		2.18866	0.01304
		2.19142	0.01335
		2.19418	0.01374
		2.19724	0.01411
		2.20031	0.01447
		2.20307	0.01493
		2.20614	0.01534
		2.20921	0.01575
		2.21166	0.01618
		2.21473	0.01664
		2.21779	0.01714
		2.22025	0.01766
		2.22362	0.01825
		2.22638	0.01873
		2.22914	0.01931
		2.23221	0.01983
		2.23528	0.02055
		2.23804	0.02117
		2.2411	0.02188
		2.24386	0.02267
		2.24693	0.02342
		2.24969	0.02422
		2.25245	0.02512
		2.25583	0.02596
		2.25828	0.02694
		2.26104	0.02789
		2.26411	0.02882
		2.26717	0.02973
		2.26963	0.03117
		2.27269	0.0322
		2.27576	0.03324
		2.27883	0.03438
		2.28159	0.03552
		2.28435	0.03674
		2.28742	0.03801
		2.29018	0.0393
		2.29294	0.04076
		2.2957	0.04214
		2.29876	0.04379
		2.30183	0.04634
		2.3049	0.04812
		2.30766	0.04977
		2.31042	0.05191
		2.31318	0.05394
		2.31625	0.0563
		2.31931	0.05853
		2.32238	0.06078
		2.32514	0.06318
		2.3279	0.06558
		2.33066	0.06807
		2.33373	0.07065
		2.33649	0.07333
		2.33956	0.07598
		2.34262	0.07891
		2.34508	0.08186
		2.34814	0.08507
		2.35121	0.08796
		2.35397	0.09079
		2.35673	0.09401
		2.3598	0.09756
		2.36287	0.10081
		2.36563	0.10403
		2.36839	0.10744
		2.37145	0.11094
		2.37452	0.11483
		2.37728	0.11863
		2.38035	0.12284
		2.3828	0.12928
		2.38587	0.13345
		2.38863	0.13734
		2.3917	0.14185
		2.39446	0.14645
		2.39752	0.15173
		2.40059	0.15645
		2.40335	0.16124
		2.40642	0.16608
		2.40918	0.17074
		2.41194	0.17568
		2.4147	0.18022
		2.41807	0.18485
		2.42083	0.1897
		2.42359	0.19442
		2.42697	0.19878
		2.42911	0.20307
		2.43218	0.20669
		2.43525	0.21052
		2.43801	0.21448
		2.44108	0.21807
		2.44414	0.22129
		2.4469	0.22374
		2.44966	0.2262
		2.45273	0.2292
		2.45549	0.23095
		2.45856	0.23221
		2.46132	0.23297
		2.46439	0.23392
		2.46715	0.2342
		2.47021	0.23481
		2.47297	0.23405
		2.47573	0.23319
		2.47911	0.23178
		2.48187	0.22988
		2.48493	0.22693
		2.4877	0.22362
		2.49046	0.2196
		2.49352	0.21491
		2.49628	0.20991
		2.49935	0.2046
		2.5018	0.19798
		2.50487	0.19096
		2.50794	0.18402
		2.511	0.17657
		2.51377	0.16854
		2.51653	0.16087
		2.51959	0.15302
		2.52235	0.14535
		2.52511	0.13823
		2.52818	0.13053
		2.53125	0.12363
		2.53401	0.11716
		2.53646	0.11094
		2.53953	0.10508
		2.5429	0.09996
		2.54566	0.09453
		2.54842	0.08971
		2.55149	0.08493
		2.55425	0.08005
		2.55701	0.07557
		2.56008	0.07094
		2.56284	0.06665
		2.56591	0.06271
		2.56897	0.05915
		2.57173	0.05559
		2.5748	0.05238
		2.57725	0.04986
		2.58032	0.04693
		2.58339	0.04476
		2.58645	0.04264
		2.58891	0.04095
		2.59198	0.03918
		2.59474	0.03769
		2.5975	0.03627
		2.60087	0.0352
		2.60363	0.03432
		2.60639	0.03319
		2.60915	0.03245
		2.61222	0.03162
		2.61498	0.03094
		2.61805	0.03013
		2.62111	0.02995
		2.62387	0.0292
		2.62663	0.02891
		2.6297	0.02874
		2.63246	0.02819
		2.63553	0.02809
		2.63859	0.02771
		2.64105	0.02757
		2.64412	0.02719
		2.64749	0.02721
		2.64994	0.0268
		2.65301	0.0269
		2.65608	0.02693
		2.65884	0.02659
		2.6616	0.02669
		2.66436	0.02646
		2.66743	0.02637
		2.67019	0.0263
		2.67325	0.0264
		2.67632	0.02608
		2.67877	0.02646
		2.68184	0.02646
		2.68491	0.0264
		2.68767	0.02653
		2.69073	0.02643
		2.6935	0.02667
		2.69656	0.02669
		2.69902	0.02707
		2.70239	0.02742
		2.70515	0.0277
		2.70822	0.02817
		2.71067	0.02841
		2.71374	0.02914
		2.7168	0.02971
		2.71987	0.03041
		2.72263	0.03144
		2.72539	0.03279
		2.72846	0.03409
		2.73122	0.03488
		2.73429	0.03601
		2.73705	0.03651
		2.73981	0.03645
		2.74287	0.03593
		2.74564	0.03519
		2.7484	0.03394
		2.75177	0.03282
		2.75453	0.03192
		2.75729	0.03063
		2.76005	0.02997
		2.76312	0.02895
		2.76618	0.02855
		2.76925	0.02757
		2.77171	0.02741
		2.77447	0.02679
		2.77784	0.02677
		2.7806	0.02652
		2.78336	0.02604
		2.78612	0.02589
		2.78949	0.02539
		2.79225	0.02523
		2.79532	0.02487
		2.79778	0.02467
		2.80084	0.02424
		2.80391	0.02385
		2.80698	0.0238
		2.80943	0.02312
		2.8125	0.02303
		2.81526	0.02249
		2.81832	0.02248
		2.82139	0.02185
		2.82415	0.02186
		2.82691	0.0214
		2.83029	0.02135
		2.83305	0.0214
		2.83581	0.02119
		2.83857	0.02128
		2.84133	0.02071
		2.84439	0.02091
		2.84715	0.02089
		2.85022	0.02116
		2.85329	0.02099
		2.85605	0.02129
		2.85881	0.02164
		2.86188	0.02156
		2.86464	0.02187
		2.8677	0.02205
		2.87046	0.0227
		2.87353	0.02297
		2.87629	0.02357
		2.87936	0.0242
		2.88212	0.02467
		2.88519	0.02557
		2.88795	0.02586
		2.89071	0.02651
		2.89408	0.02686
		2.89653	0.02736
		2.8996	0.02747
		2.90236	0.02763
		2.90543	0.02745
		2.90788	0.02649
		2.91126	0.02599
		2.91371	0.02543
		2.91678	0.02522
		2.91954	0.02487
		2.9226	0.02509
		2.92567	0.02486
		2.92843	0.02525
		2.93119	0.02574
		2.93426	0.0258
		2.93733	0.02583
		2.94039	0.02561
		2.94315	0.02553
		2.94622	0.02548
		2.94867	0.02566
		2.95174	0.0253
		2.95481	0.02483
		2.95757	0.02425
		2.96033	0.02306
		2.9634	0.0225
		2.96616	0.02162
		2.96922	0.0215
		2.97198	0.0213
		2.97505	0.0213
		2.97781	0.02108
		2.98057	0.02123
		2.98395	0.02147
		2.9864	0.0212
		2.98947	0.02121
		2.99253	0.02083
		2.99529	0.02042
		2.99805	0.0198
		3.00112	0.01916
		3.00419	0.01813
		3.00726	0.01772
		3.00971	0.0174
		3.01278	0.01686
		3.01554	0.01664
		3.0183	0.01637
		3.02136	0.01619
		3.02443	0.01603
		3.02719	0.0159
		3.03026	0.01582
		3.03271	0.01579
		3.03609	0.01598
		3.03854	0.0159
		3.04191	0.01605
		3.04467	0.01571
		3.04774	0.01596
		3.0505	0.01586
		3.05326	0.01604
		3.05633	0.01623
		3.05909	0.01619
		3.06216	0.01636
		3.06492	0.01638
		3.06768	0.01656
		3.07074	0.01675
		3.07381	0.01723
		3.07657	0.01726
		3.07964	0.01787
		3.0824	0.01861
		3.08516	0.01873
		3.08823	0.01967
		3.09099	0.01998
		3.09405	0.02057
		3.09681	0.02116
		3.09957	0.02211
		3.10264	0.02249
		3.10571	0.02304
		3.10847	0.02386
		3.11154	0.02385
		3.1143	0.02407
		3.11706	0.02359
		3.12012	0.02305
		3.12319	0.02246
		3.12595	0.02175
		3.12871	0.02097
		3.13147	0.02053
		3.13485	0.02017
		3.13761	0.01944
		3.14067	0.01954
		3.14343	0.01912
		3.14619	0.01904
		3.14895	0.01862
		3.15202	0.01861
		3.15509	0.01822
		3.15785	0.01811
		3.16061	0.01802
		3.16368	0.01757
		3.16674	0.01751
		3.1695	0.01689
		3.17226	0.0171
		3.17502	0.01655
		3.17809	0.01646
		3.18085	0.01599
		3.18392	0.01608
		3.18699	0.01587
		3.18975	0.01562
		3.19251	0.01559
		3.19527	0.01541
		3.19864	0.01555
		3.2014	0.01516
		3.20416	0.01526
		3.20723	0.0152
		3.2103	0.01509
		3.21306	0.01532
		3.21551	0.01515
		3.21888	0.01531
		3.22164	0.01539
		3.22471	0.01567
		3.22747	0.01558
		3.23023	0.01573
		3.23299	0.01553
		3.23606	0.0159
		3.23913	0.01626
		3.24189	0.01605
		3.24465	0.01654
		3.24771	0.01642
		3.25047	0.01694
		3.25354	0.01685
		3.2563	0.01722
		3.25906	0.01794
		3.26213	0.0177
		3.2652	0.01803
		3.26796	0.01825
		3.27102	0.01882
		3.27378	0.01864
		3.27685	0.01898
		3.27961	0.01894
		3.28268	0.01917
		3.28544	0.0193
		3.28851	0.01909
		3.29096	0.01929
		3.29403	0.01887
		3.29709	0.01891
		3.30016	0.01876
		3.30292	0.01873
		3.30537	0.01855
		3.30875	0.01861
		3.31151	0.01867
		3.31458	0.01832
		3.31734	0.01854
		3.3201	0.01841
		3.32316	0.01849
		3.32592	0.01838
		3.32899	0.01833
		3.33175	0.01835
		3.33482	0.01863
		3.33758	0.01872
		3.34034	0.01878
		3.34341	0.01901
		3.34647	0.01871
		3.34923	0.0186
		3.35199	0.01822
		3.35475	0.01809
		3.35782	0.01767
		3.36089	0.01761
		3.36365	0.01753
		3.36641	0.01706
		3.36948	0.01717
		3.37254	0.01683
		3.3753	0.01695
		3.37806	0.01668
		3.38113	0.0166
		3.38389	0.01609
		3.38696	0.01618
		3.39003	0.01583
		3.39248	0.01535
		3.39585	0.01507
		3.39861	0.01457
		3.40137	0.01442
		3.40475	0.014
		3.4072	0.01388
		3.41027	0.01361
		3.41303	0.01349
		3.41579	0.01357
		3.41886	0.01333
		3.42192	0.01328
		3.42468	0.01288
		3.42775	0.01311
		3.43051	0.01294
		3.43327	0.01299
		3.43634	0.01339
		3.4391	0.01312
		3.44217	0.01331
		3.44493	0.01314
		3.44769	0.01343
		3.45075	0.01323
		3.45382	0.01358
		3.45658	0.01367
		3.45934	0.01385
		3.46241	0.01425
		3.46517	0.01432
		3.46824	0.01474
		3.4713	0.0149
		3.47437	0.0153
		3.47682	0.01561
		3.47989	0.01614
		3.48265	0.01661
		3.48572	0.01749
		3.48848	0.01861
		3.49154	0.01981
		3.49431	0.02207
		3.49737	0.02544
		3.49983	0.03136
		3.5032	0.03712
		3.50596	0.04204
		3.50903	0.04488
		3.51179	0.04586
		3.51455	0.04401
		3.51731	0.04003
		3.52038	0.03483
		3.52344	0.02888
		3.5259	0.02444
		3.52896	0.02111
		3.53203	0.01935
		3.53479	0.01852
		3.53786	0.0183
		3.54062	0.01824
		3.54338	0.01801
		3.54645	0.01835
		3.54951	0.01827
		3.55258	0.01877
		3.55534	0.01905
		3.55779	0.01968
		3.56117	0.02012
		3.56393	0.02085
		3.56669	0.02185
		3.56976	0.02234
		3.57252	0.02323
		3.57558	0.02388
		3.57834	0.02484
		3.58141	0.02503
		3.58448	0.02599
		3.58724	0.02601
		3.59	0.02618
		3.59306	0.02629
		3.59552	0.02548
		3.59859	0.02498
		3.60165	0.02423
		3.60441	0.02341
		3.60717	0.02248
		3.61024	0.02203
		3.61331	0.02152
		3.61637	0.02048
		3.61913	0.02012
		3.6219	0.01953
		3.62466	0.01934
		3.62772	0.01878
		3.63079	0.01869
		3.63355	0.01826
		3.63631	0.01805
		3.63938	0.01827
		3.64244	0.01768
		3.6452	0.01771
		3.64797	0.01739
		3.65103	0.01743
		3.65379	0.01714
		3.65686	0.01721
		3.65962	0.01707
		3.66269	0.01691
		3.66545	0.0173
		3.66851	0.01692
		3.67127	0.01714
		3.67404	0.01717
		3.6771	0.01737
		3.67986	0.01727
		3.68293	0.01769
		3.68569	0.01768
		3.68876	0.01787
		3.69182	0.01845
		3.69428	0.01837
		3.69765	0.01914
		3.70041	0.01919
		3.70317	0.01986
		3.70593	0.02017
		3.709	0.02083
		3.71207	0.02106
		3.71452	0.02149
		3.71789	0.02213
		3.72065	0.02217
		3.72372	0.02264
		3.72679	0.02271
		3.72924	0.02275
		3.73231	0.0227
		3.73507	0.0225
		3.73814	0.02231
		3.7409	0.02179
		3.74396	0.02164
		3.74672	0.02106
		3.74979	0.02054
		3.75255	0.01984
		3.75531	0.01962
		3.75838	0.01864
		3.76114	0.01814
		3.76421	0.01749
		3.76727	0.01702
		3.77003	0.01654
		3.77249	0.01607
		3.77586	0.0158
		3.77862	0.01501
		3.78169	0.0145
		3.78445	0.01412
		3.78752	0.01387
		3.79028	0.01333
		3.79334	0.01289
		3.7961	0.01276
		3.79886	0.01235
		3.80193	0.01207
		3.80469	0.01159
		3.80776	0.01141
		3.81083	0.01127
		3.81359	0.01114
		3.81665	0.01108
		3.81941	0.01068
		3.82248	0.01064
		3.82524	0.01031
		3.828	0.01023
		3.83107	0.00993
		3.83383	0.00988
		3.83659	0.00952
		3.83966	0.00947
		3.84242	0.00941
		3.84518	0.00926
		3.84855	0.00925
		3.85131	0.00886
		3.85407	0.00874
		3.85714	0.00857
		3.8599	0.00864
		3.86266	0.00815
		3.86603	0.00836
		3.86849	0.00836
		3.87155	0.00793
		3.87431	0.00804
		3.87707	0.00771
		3.88014	0.00771
		3.88321	0.00758
		3.88628	0.00766
		3.88873	0.00751
		3.8918	0.00758
		3.89486	0.00778
		3.89762	0.0075
		3.90069	0.00744
		3.90314	0.0072
		3.90621	0.00729
		3.90928	0.00723
		3.91204	0.0072
		3.91511	0.00714
		3.91787	0.00731
		3.92093	0.00749
		3.924	0.00728
		3.92676	0.00724
		3.92952	0.00725
		3.93259	0.00711
		3.93535	0.00709
		3.93811	0.0072
		3.94118	0.00699
		3.94394	0.00731
		3.947	0.00737
		3.94976	0.00709
		3.95283	0.00716
		3.95529	0.00706
		3.95835	0.00719
		3.96142	0.0071
		3.96449	0.00731
		3.96725	0.00716
		3.97001	0.00717
		3.97307	0.00749
		3.97583	0.00716
		3.9789	0.00736
		3.98197	0.00724
		3.98473	0.00731
		3.98749	0.00743
		3.99086	0.00734
		3.99362	0.00775
		3.99638	0.00736
		3.99945	0.00766
		4.00221	0.00742
		4.00497	0.0075
		4.00773	0.00748
		4.0108	0.00763
		4.01356	0.00757
		4.01663	0.00772
		4.01969	0.00786
		4.02215	0.00776
		4.02521	0.0078
		4.02828	0.00763
		4.03104	0.00789
		4.03411	0.00778
		4.03687	0.00804
		4.03994	0.00787
		4.0427	0.00795
		4.04576	0.0084
		4.04822	0.0082
		4.05128	0.00833
		4.05435	0.00798
		4.05711	0.00826
		4.05987	0.00834
		4.06325	0.00863
		4.0657	0.00852
		4.06877	0.00857
		4.07183	0.00905
		4.07459	0.00896
		4.07735	0.00923
		4.08073	0.0091
		4.08349	0.00935
		4.08594	0.00932
		4.08901	0.00946
		4.09208	0.00958
		4.09484	0.00979
		4.0976	0.01006
		4.10066	0.00992
		4.10373	0.01038
		4.10649	0.01039
		4.10956	0.01076
		4.11201	0.01068
		4.11539	0.01114
		4.11815	0.01136
		4.12091	0.01145
		4.12397	0.012
		4.12673	0.01208
		4.1298	0.01253
		4.13256	0.01248
		4.13532	0.01292
		4.1387	0.01315
		4.14146	0.01367
		4.14422	0.01401
		4.14698	0.01439
		4.15004	0.01499
		4.15311	0.0156
		4.15587	0.01611
		4.15894	0.01658
		4.1617	0.01725
		4.16477	0.01775
		4.16722	0.01882
		4.17059	0.02009
		4.17305	0.02101
		4.17611	0.0227
		4.17887	0.0244
		4.18194	0.02692
		4.18501	0.02953
		4.18777	0.03295
		4.19053	0.0359
		4.1936	0.03906
		4.19666	0.04195
		4.19942	0.04356
		4.20249	0.0444
		4.20525	0.0436
		4.20801	0.04221
		4.21108	0.03985
		4.21353	0.03749
		4.2166	0.03457
		4.21997	0.03227
		4.22243	0.03072
		4.22549	0.02882
		4.22856	0.02787
		4.23132	0.02717
		4.23408	0.0264
		4.23715	0.02524
		4.23991	0.02458
		4.24298	0.02356
		4.24574	0.02259
		4.2488	0.02196
		4.25187	0.02102
		4.25463	0.02056
		4.25739	0.01958
		4.26046	0.01918
		4.26322	0.01843
		4.26629	0.01812
		4.26905	0.01764
		4.27181	0.01717
		4.27457	0.01737
		4.27763	0.01681
		4.28039	0.01647
		4.28346	0.01611
		4.28683	0.01615
		4.28929	0.01589
		4.29236	0.01596
		4.29512	0.01569
		4.29788	0.01595
		4.30094	0.01594
		4.3037	0.01594
		4.30677	0.01602
		4.30984	0.01581
		4.3126	0.016
		4.31536	0.01585
		4.31843	0.01606
		4.32119	0.01642
		4.32425	0.01657
		4.32701	0.01681
		4.32977	0.0169
		4.33284	0.01689
		4.33591	0.01688
		4.33867	0.01723
		4.34143	0.01712
		4.3445	0.01739
		4.34726	0.01742
		4.35002	0.01779
		4.35308	0.01811
		4.35584	0.01809
		4.35891	0.01861
		4.36198	0.0184
		4.36474	0.01857
		4.36781	0.0186
		4.37057	0.01883
		4.37333	0.01941
		4.37639	0.01944
		4.37915	0.01949
		4.38191	0.01961
		4.38529	0.02
		4.38805	0.01981
		4.39081	0.02027
		4.39388	0.02045
		4.39664	0.02059
[truncated: 2 more rows]

## Sheet: Figure 4c
	pristine		pristine		pristine		S-nmo		S-nmo		S-nmo
	1 mV/s		0.5 mV/s		0.1 mV/s		1 mV/s		0.5 mV/s		0.1 mV/s
Potential (V)	--	Potential (V)	--	Potential (V)	--	Potential (V)	--	Potential (V)	--	Potential (V)	--
4.3951	0.16449	4.39756	0.05135	4.39756	0.01929	4.40001	0.06679	4.39848	0.07166	4.40032	0.01683
4.39204	0.15378	4.39479	0.04615	4.39479	0.01372	4.39725	0.06366	4.39541	0.0686	4.37118	0.01105
4.38897	0.14345	4.39173	0.04205	4.39204	0.01056	4.39449	0.06149	4.39265	0.06575	4.34235	0.00763
4.38651	0.13409	4.38897	0.03816	4.38897	0.00816	4.39173	0.05891	4.38958	0.06279	4.31321	0.00493
4.38345	0.12523	4.38621	0.03503	4.3859	0.00685	4.38866	0.05709	4.38651	0.05985	4.28438	0.00296
4.38069	0.11719	4.38314	0.03175	4.38314	0.00536	4.38559	0.05454	4.38406	0.05763	4.25524	0.00115
4.37731	0.10959	4.38038	0.0288	4.38007	0.00462	4.38283	0.05312	4.38099	0.05526	4.22641	-0.000545958
4.37486	0.10259	4.37731	0.02635	4.37731	0.00358	4.37977	0.05038	4.37793	0.05253	4.19728	-0.00214
4.37149	0.09597	4.37455	0.02339	4.37425	0.00266	4.37701	0.04834	4.37517	0.05081	4.16814	-0.00389
4.36873	0.0898	4.37149	0.02144	4.37149	0.00237	4.37425	0.04701	4.37179	0.0486	4.13931	-0.00546
4.36596	0.0841	4.36873	0.01925	4.36873	0.00165	4.37149	0.04505	4.36934	0.04694	4.11017	-0.00734
4.3629	0.07852	4.36596	0.01762	4.36566	0.00131	4.36842	0.04371	4.36658	0.04494	4.08103	-0.00907
4.36014	0.07367	4.3629	0.01563	4.36259	0.000657578	4.36535	0.04185	4.36351	0.04347	4.05251	-0.01099
4.35738	0.06886	4.35983	0.01433	4.36014	0.00044224	4.36228	0.04107	4.36044	0.04161	4.02307	-0.0126
4.35431	0.06462	4.35707	0.01252	4.35707	-1.22989e-05	4.35952	0.03899	4.35768	0.04018	3.99424	-0.01399
4.35155	0.06061	4.354	0.01137	4.354	-0.000100498	4.35707	0.03775	4.35492	0.03842	3.9651	-0.01534
4.34818	0.05661	4.35094	0.00995	4.35155	-0.000636814	4.3537	0.03643	4.35216	0.03695	3.93596	-0.01643
4.34542	0.05305	4.34818	0.00816	4.34818	-0.001	4.35124	0.03503	4.34879	0.03587	3.90713	-0.01769
4.34266	0.04955	4.34572	0.00747	4.34542	-0.00112	4.34818	0.03379	4.34603	0.03433	3.878	-0.01882
4.33989	0.04633	4.34235	0.00625	4.34235	-0.00164	4.34511	0.03234	4.34327	0.03316	3.84886	-0.01989
4.33652	0.04327	4.33959	0.00543	4.33928	-0.00163	4.34235	0.03158	4.3402	0.03177	3.82033	-0.02083
4.33376	0.04037	4.33683	0.00433	4.33652	-0.00189	4.33897	0.03011	4.33744	0.03078	3.7912	-0.02178
4.331	0.03753	4.33376	0.00361	4.33376	-0.00205	4.33652	0.02957	4.33468	0.02948	3.76175	-0.02319
4.32824	0.03507	4.331	0.00272	4.331	-0.00222	4.33376	0.02792	4.33161	0.02869	3.73292	-0.02454
4.32517	0.03252	4.32793	0.00224	4.32824	-0.00218	4.331	0.02731	4.32885	0.02738	3.70379	-0.02622
4.32241	0.03002	4.32517	0.00119	4.32517	-0.00256	4.32793	0.02641	4.32579	0.02601	3.67496	-0.0279
4.31935	0.02798	4.32211	0.000215391	4.32241	-0.00275	4.32487	0.02477	4.32303	0.02581	3.64582	-0.02982
4.31659	0.0257	4.31904	-5.30403e-05	4.31935	-0.00265	4.32211	0.02442	4.31996	0.02413	3.61699	-0.03184
4.31352	0.02375	4.31659	-8.14038e-05	4.31628	-0.00273	4.31904	0.0231	4.31689	0.02379	3.58785	-0.03367
4.31076	0.02177	4.31352	-0.000814038	4.31352	-0.00287	4.31628	0.02279	4.31413	0.02274	3.55871	-0.03566
4.30769	0.01998	4.31076	-0.00202	4.31076	-0.00309	4.31321	0.0215	4.31137	0.02196	3.52958	-0.03717
4.30493	0.01822	4.30769	-0.00242	4.30769	-0.00294	4.31045	0.02111	4.3083	0.02099	3.50075	-0.03853
4.30217	0.0166	4.30493	-0.00315	4.30493	-0.00298	4.30708	0.01985	4.30554	0.02053	3.47161	-0.03923
4.2991	0.01506	4.30186	-0.00341	4.30186	-0.00307	4.30432	0.01952	4.30248	0.01967	3.44278	-0.03981
4.29634	0.01334	4.2991	-0.00385	4.2991	-0.00309	4.30156	0.01862	4.29972	0.01843	3.41395	-0.04011
4.29328	0.012	4.29604	-0.00451	4.29604	-0.00344	4.2988	0.01736	4.29665	0.01793	3.38481	-0.03981
4.29021	0.01032	4.29328	-0.00489	4.29328	-0.00341	4.29604	0.01724	4.29389	0.01718	3.35567	-0.03965
4.28745	0.00923	4.29021	-0.00546	4.29021	-0.00336	4.29297	0.01604	4.29082	0.01687	3.32654	-0.0395
4.28469	0.00782	4.28745	-0.0056	4.28745	-0.00335	4.2899	0.01606	4.28806	0.0163	3.29771	-0.03979
4.28193	0.00669	4.28469	-0.00615	4.28469	-0.00372	4.28683	0.01518	4.28561	0.01576	3.26918	-0.04044
4.27855	0.00539	4.28162	-0.00645	4.28162	-0.00361	4.28438	0.01442	4.28223	0.01468	3.23943	-0.04133
4.2761	0.00434	4.27886	-0.00675	4.27886	-0.00375	4.28162	0.01393	4.27917	0.01451	3.2106	-0.04241
4.27273	0.00322	4.27579	-0.00696	4.27579	-0.00357	4.27825	0.01369	4.27641	0.01371	3.18177	-0.043
4.26997	0.00196	4.27303	-0.00755	4.27303	-0.00375	4.27549	0.01276	4.27365	0.01246	3.15263	-0.04381
4.26721	0.00113	4.26997	-0.00812	4.26997	-0.00394	4.27273	0.01194	4.27058	0.01309	3.1238	-0.04466
4.26414	-3.95651e-05	4.2669	-0.00827	4.26721	-0.00398	4.26966	0.01161	4.26782	0.01189	3.09436	-0.04605
4.26138	-0.000100498	4.26444	-0.0086	4.26414	-0.00409	4.2669	0.01089	4.26475	0.01181	3.06553	-0.04729
4.258	-0.001	4.26138	-0.00878	4.26138	-0.00413	4.26383	0.01057	4.26199	0.01101	3.03639	-0.04841
4.25555	-0.00263	4.25831	-0.00947	4.25862	-0.00424	4.26107	0.01031	4.25892	0.01092	3.00726	-0.04902
4.25248	-0.00348	4.25555	-0.00953	4.25555	-0.00431	4.258	0.00996	4.25616	0.01012	2.97843	-0.04912
4.24972	-0.00441	4.25248	-0.00968	4.25279	-0.00441	4.25494	0.00901	4.2534	0.00908	2.94959	-0.0493
4.24696	-0.00512	4.24942	-0.00997	4.24942	-0.00451	4.25218	0.00889	4.25034	0.00908	2.92046	-0.04946
4.2439	-0.00609	4.24666	-0.01065	4.24696	-0.00466	4.24911	0.00855	4.24758	0.00843	2.89132	-0.05013
4.24114	-0.00679	4.2439	-0.01095	4.24359	-0.00505	4.24635	0.00763	4.24451	0.00839	2.86218	-0.05088
4.23807	-0.00757	4.24083	-0.01106	4.24083	-0.00494	4.24359	0.00731	4.24175	0.00749	2.83305	-0.05148
4.23531	-0.00828	4.23807	-0.01142	4.23807	-0.00517	4.24083	0.00692	4.23837	0.00758	2.80422	-0.05197
4.23224	-0.00905	4.235	-0.01131	4.235	-0.00525	4.23776	0.00661	4.23592	0.00719	2.77539	-0.0522
4.22948	-0.0096	4.23224	-0.01166	4.23224	-0.00552	4.23469	0.00616	4.23285	0.00685	2.74625	-0.05209
4.22672	-0.01035	4.22917	-0.01181	4.22917	-0.00554	4.23224	0.00629	4.23009	0.00614	2.71742	-0.05197
4.22365	-0.01119	4.22672	-0.01215	4.22672	-0.00605	4.22917	0.00546	4.22733	0.00578	2.68828	-0.05212
4.22059	-0.01172	4.22335	-0.01241	4.22396	-0.00604	4.22611	0.00525	4.22427	0.0057	2.65945	-0.05254
4.21783	-0.01246	4.22059	-0.01273	4.22059	-0.00647	4.22335	0.0046	4.2212	0.00474	2.63031	-0.05313
4.21476	-0.01294	4.21783	-0.01315	4.21752	-0.00688	4.22028	0.00413	4.21875	0.00535	2.60118	-0.05399
4.212	-0.01363	4.21507	-0.01309	4.21476	-0.00705	4.21752	0.00397	4.21568	0.00437	2.57204	-0.05498
4.20893	-0.01412	4.212	-0.01384	4.21169	-0.00755	4.21476	0.00334	4.21231	0.00448	2.5429	-0.05627
4.20617	-0.01485	4.20924	-0.01364	4.20893	-0.00787	4.21169	0.00351	4.20985	0.0041	2.51438	-0.05767
4.2031	-0.0152	4.20617	-0.0141	4.20617	-0.00853	4.20893	0.00301	4.20678	0.00385	2.48493	-0.05925
4.20034	-0.01591	4.2031	-0.01418	4.2031	-0.00899	4.20586	0.00305	4.20402	0.00316	2.4561	-0.06054
4.19758	-0.01665	4.20034	-0.01449	4.20065	-0.00986	4.2028	0.00242	4.20096	0.00271	2.42727	-0.06245
4.19452	-0.0171	4.19758	-0.01499	4.19728	-0.01094	4.20034	0.00176	4.1982	0.00273	2.39783	-0.06408
4.19176	-0.0176	4.19421	-0.0151	4.19421	-0.01203	4.19697	0.00198	4.19513	0.00206	2.369	-0.06576
4.18869	-0.01829	4.19176	-0.01551	4.19176	-0.01341	4.19452	0.00131	4.19237	0.00229	2.33986	-0.06637
4.18593	-0.01871	4.18869	-0.01537	4.18869	-0.01467	4.19114	0.00136	4.1893	0.00169	2.31103	-0.06674
4.18317	-0.01911	4.18562	-0.0159	4.18593	-0.01656	4.18838	0.000982994	4.18654	0.00197	2.2819	-0.0675
4.1801	-0.01968	4.18286	-0.0159	4.18317	-0.01803	4.18562	0.00104	4.18347	0.00138	2.25306	-0.06801
4.17703	-0.0201	4.1801	-0.01624	4.17979	-0.01978	4.18255	0.000336457	4.18071	0.00129	2.22362	-0.06774
4.17458	-0.02082	4.17734	-0.01656	4.17703	-0.02137	4.17949	0.000436136	4.17765	0.000869512	2.19479	-0.0686
4.17151	-0.02134	4.17427	-0.01674	4.17397	-0.02398	4.17703	-8.0081e-05	4.17489	0.00031008	2.16565	-0.07073
4.16845	-0.02173	4.17151	-0.01766	4.17121	-0.0267	4.17397	-0.000242237	4.17213	0.000262295	2.13713	-0.08003
4.16569	-0.02233	4.16875	-0.01719	4.16845	-0.02955	4.1709	-0.000508703	4.16906	-0.000365778	2.10799	-0.09252
4.16262	-0.02268	4.16538	-0.01787	4.16569	-0.03323	4.16814	-0.001	4.1663	-1.11028e-05	2.07886	-0.09745
4.15955	-0.0234	4.16293	-0.01784	4.16262	-0.03682	4.16538	-0.000734562	4.16323	-0.00067368	2.05003	-0.09224
4.1571	-0.02377	4.15955	-0.01834	4.15986	-0.04016	4.16231	-0.00131	4.16047	-0.000649144	2.02089	-0.08124
4.15434	-0.02424	4.15679	-0.0183	4.1571	-0.04228	4.15955	-0.00132	4.1574	-0.001	1.99144	-0.06997
4.15127	-0.02471	4.15403	-0.01897	4.15403	-0.04323	4.15648	-0.00174	4.15464	-0.00115	1.96292	-0.0605
4.1482	-0.02531	4.15127	-0.01884	4.15096	-0.04217	4.15372	-0.00153	4.15158	-0.00141	1.93378	-0.05322
4.14544	-0.02576	4.1482	-0.01937	4.1482	-0.03958	4.15066	-0.00217	4.14882	-0.00214	1.90465	-0.04729
4.14238	-0.0261	4.14514	-0.0194	4.14514	-0.0362	4.1479	-0.0026	4.14606	-0.00219	1.87582	-0.04272
4.13992	-0.02668	4.14238	-0.01959	4.14238	-0.03251	4.14483	-0.00266	4.14299	-0.00268	1.84668	-0.03886
4.13686	-0.02699	4.13962	-0.02003	4.13931	-0.02918	4.14207	-0.00282	4.14023	-0.00232	1.81785	-0.03581
4.13379	-0.02772	4.13655	-0.0198	4.13655	-0.02617	4.13931	-0.00271	4.13747	-0.00293	1.7884	-0.03319
4.13103	-0.0279	4.13348	-0.02041	4.13379	-0.02352	4.13624	-0.00337	4.13409	-0.00281	1.75957	-0.03088
4.12827	-0.02842	4.13072	-0.0203	4.13072	-0.02131	4.13348	-0.00317	4.13103	-0.00309	1.73044	-0.02947
4.1252	-0.02885	4.12765	-0.02078	4.12796	-0.01964	4.13041	-0.00352	4.12857	-0.0032	1.70191	-0.02856
4.12213	-0.02947	4.1252	-0.02084	4.1252	-0.01802	4.12765	-0.00327	4.12551	-0.00381	1.67247	-0.02792
4.11907	-0.03	4.12213	-0.02122	4.12183	-0.01661	4.12489	-0.00396	4.12275	-0.00435	1.64333	-0.02684
4.11631	-0.03017	4.11907	-0.02146	4.11937	-0.01561	4.12152	-0.00459	4.11999	-0.00415	1.6145	-0.02568
4.11355	-0.03077	4.11631	-0.02136	4.11631	-0.01431	4.11876	-0.0042	4.11692	-0.00494	1.58567	-0.02456
4.11079	-0.03116	4.11355	-0.022	4.11324	-0.01372	4.116	-0.0049	4.11416	-0.00454	1.55653	-0.02351
4.10741	-0.03165	4.11048	-0.02197	4.11048	-0.0128	4.11293	-0.00463	4.11109	-0.00512	1.5274	-0.02275
4.10465	-0.03196	4.10772	-0.02237	4.10741	-0.01206	4.11017	-0.00497	4.10833	-0.00505	1.50593	-0.02121
4.1022	-0.03247	4.10465	-0.02218	4.10465	-0.01134	4.10741	-0.00481	4.10557	-0.00539	1.53507	-0.01785
4.09882	-0.03284	4.10158	-0.02296	4.10189	-0.01087	4.10434	-0.00524	4.1025	-0.00545	1.5642	-0.01571
4.09606	-0.03334	4.09882	-0.02273	4.09882	-0.01016	4.10158	-0.00526	4.09944	-0.00599	1.59303	-0.01416
4.093	-0.03378	4.09606	-0.02308	4.09606	-0.00989	4.09882	-0.00557	4.09637	-0.0063	1.62217	-0.01263
4.09024	-0.03403	4.0933	-0.02355	4.093	-0.00956	4.09576	-0.00651	4.09361	-0.00639	1.65131	-0.01122
4.08748	-0.03458	4.09024	-0.02366	4.09024	-0.00911	4.09269	-0.00612	4.09085	-0.00691	1.67983	-0.00999
4.08441	-0.03481	4.08748	-0.0239	4.08748	-0.00868	4.08962	-0.00647	4.08809	-0.00687	1.70927	-0.00895
4.08165	-0.03553	4.08441	-0.02404	4.08441	-0.00835	4.08717	-0.0064	4.08502	-0.0072	1.7381	-0.00801
4.07858	-0.03579	4.08134	-0.0244	4.08165	-0.00818	4.0841	-0.0069	4.08226	-0.00714	1.76755	-0.00716
4.07582	-0.03645	4.07858	-0.02455	4.07858	-0.00762	4.08103	-0.00678	4.07919	-0.00794	1.79638	-0.0066
4.07275	-0.03676	4.07582	-0.02481	4.07551	-0.00758	4.07797	-0.00748	4.07613	-0.00864	1.82521	-0.00607
4.06999	-0.03739	4.07275	-0.02478	4.07306	-0.00708	4.07521	-0.00705	4.07306	-0.00814	1.85435	-0.00562
4.06693	-0.03791	4.06969	-0.02514	4.06999	-0.00711	4.07245	-0.00765	4.0703	-0.00903	1.88348	-0.00501
4.06386	-0.03819	4.06723	-0.02572	4.06693	-0.0069	4.06938	-0.00826	4.06754	-0.00867	1.91231	-0.00433
4.0611	-0.03879	4.06417	-0.02548	4.06417	-0.00663	4.06662	-0.00791	4.06447	-0.00948	1.94145	-0.0036
4.05864	-0.03903	4.0611	-0.02618	4.0611	-0.00652	4.06355	-0.00824	4.06171	-0.00944	1.97059	-0.00281
4.05527	-0.03975	4.05834	-0.02612	4.05803	-0.00616	4.06049	-0.00838	4.05895	-0.00979	1.99942	-0.00205
4.05251	-0.04008	4.05527	-0.0262	4.05527	-0.00615	4.05803	-0.00901	4.05588	-0.0098	2.02856	-0.00112
4.04975	-0.04071	4.05251	-0.02661	4.05251	-0.00588	4.05496	-0.00854	4.05312	-0.01023	2.05739	-0.000147567
4.04638	-0.04117	4.04975	-0.0268	4.04944	-0.00581	4.0522	-0.00916	4.05006	-0.011	2.08652	0.00109
4.04362	-0.04164	4.04668	-0.02721	4.04668	-0.00561	4.04914	-0.00904	4.0476	-0.01088	2.11535	0.00264
4.04086	-0.04199	4.04362	-0.0274	4.04362	-0.00561	4.04607	-0.00939	4.04454	-0.01148	2.14449	0.00474
4.03779	-0.04262	4.04086	-0.02761	4.04086	-0.00558	4.04331	-0.00996	4.04147	-0.01118	2.17332	0.0075
4.03503	-0.04314	4.0381	-0.02789	4.0381	-0.00532	4.04055	-0.00958	4.03871	-0.01217	2.20246	0.01096
4.03227	-0.04362	4.03534	-0.02809	4.03503	-0.00534	4.03748	-0.01028	4.03564	-0.01202	2.23129	0.01546
4.0292	-0.04417	4.03227	-0.02814	4.03196	-0.00513	4.03442	-0.01021	4.03258	-0.01254	2.26043	0.02086
4.02644	-0.04417	4.02951	-0.02871	4.0292	-0.00514	4.03196	-0.01084	4.02981	-0.01215	2.28956	0.02745
4.02337	-0.04517	4.02644	-0.02864	4.02644	-0.00499	4.0292	-0.01053	4.02705	-0.01294	2.31839	0.03547
4.02031	-0.04581	4.02337	-0.02909	4.02368	-0.00483	4.02583	-0.01129	4.02399	-0.0139	2.34784	0.04597
4.01785	-0.04627	4.02031	-0.02979	4.02061	-0.00487	4.02307	-0.01181	4.02092	-0.01348	2.37636	0.06201
4.01479	-0.04671	4.01755	-0.02957	4.01755	-0.00476	4.02	-0.01181	4.01816	-0.01433	2.4058	0.09299
4.01172	-0.0473	4.01479	-0.03011	4.01479	-0.00486	4.01724	-0.01225	4.01509	-0.01436	2.43463	0.15153
4.00896	-0.04787	4.01203	-0.03008	4.01203	-0.00457	4.01448	-0.01205	4.01203	-0.01467	2.46377	0.22686
4.0062	-0.04823	4.00896	-0.03054	4.00896	-0.0046	4.01141	-0.01283	4.00957	-0.01489	2.4926	0.26712
4.00313	-0.04916	4.0062	-0.03056	4.00589	-0.0046	4.00865	-0.01243	4.00651	-0.01536	2.52143	0.23117
4.00006	-0.04959	4.00313	-0.031	4.00313	-0.00448	4.00558	-0.013	4.00374	-0.01529	2.55088	0.17055
3.997	-0.05004	4.00006	-0.03113	4.00037	-0.00441	4.00282	-0.01275	4.00098	-0.01583	2.58001	0.1309
3.99454	-0.05073	3.9973	-0.03149	3.9973	-0.00443	3.99976	-0.01326	3.99792	-0.01666	2.60884	0.10894
3.99148	-0.05125	3.99454	-0.03192	3.99454	-0.00453	3.99669	-0.0144	3.99485	-0.01657	2.63767	0.09663
3.98872	-0.05189	3.99148	-0.03187	3.99178	-0.00438	3.99393	-0.01413	3.9924	-0.01703	2.66681	0.08743
3.98565	-0.0523	3.98872	-0.03262	3.98902	-0.00439	3.99117	-0.01434	3.98933	-0.0171	2.69564	0.07976
3.98289	-0.05306	3.98565	-0.03248	3.98565	-0.00413	3.9881	-0.01426	3.98626	-0.01785	2.72478	0.073
3.97982	-0.05351	3.98258	-0.03314	3.98289	-0.0041	3.98534	-0.01465	3.9835	-0.01796	2.75392	0.06786
3.97706	-0.05408	3.97982	-0.03318	3.97982	-0.00422	3.98258	-0.01514	3.98074	-0.01848	2.78305	0.06406
3.97399	-0.0548	3.97675	-0.03352	3.97706	-0.00419	3.97951	-0.0157	3.97767	-0.01845	2.81158	0.06126
3.97123	-0.0552	3.9743	-0.03369	3.97399	-0.00413	3.97675	-0.01558	3.97491	-0.01899	2.84071	0.05979
3.96847	-0.05614	3.97123	-0.03384	3.97123	-0.00408	3.97399	-0.01636	3.97154	-0.02013	2.86985	0.05862
3.96541	-0.05665	3.96817	-0.03461	3.96847	-0.00428	3.97093	-0.01651	3.96878	-0.01988	2.8993	0.05787
3.96234	-0.05745	3.96541	-0.03434	3.96541	-0.004	3.96817	-0.01652	3.96571	-0.02074	2.92782	0.0566
3.95958	-0.05792	3.96265	-0.03509	3.96234	-0.00428	3.9651	-0.0176	3.96326	-0.02069	2.95696	0.05564
3.95651	-0.05865	3.95989	-0.03505	3.95958	-0.00399	3.96234	-0.01743	3.9605	-0.02119	2.98579	0.0547
3.95375	-0.05905	3.95713	-0.03538	3.95682	-0.00397	3.95927	-0.0178	3.95743	-0.02141	3.01492	0.05339
3.95099	-0.06003	3.95375	-0.03558	3.95406	-0.00401	3.95621	-0.01784	3.95436	-0.02204	3.04375	0.05198
3.94823	-0.06042	3.95099	-0.03608	3.95099	-0.00407	3.95314	-0.0181	3.9513	-0.02185	3.07289	0.05048
3.94516	-0.06089	3.94792	-0.036	3.94792	-0.00385	3.95068	-0.01828	3.94884	-0.02267	3.10233	0.04918
3.9424	-0.06204	3.94516	-0.03655	3.94516	-0.00391	3.94792	-0.01882	3.94578	-0.02321	3.13117	0.04738
3.93934	-0.06254	3.9421	-0.03733	3.9421	-0.00408	3.94486	-0.01973	3.94271	-0.02316	3.1603	0.04535
3.93658	-0.06329	3.93934	-0.037	3.93934	-0.00389	3.94148	-0.01935	3.93964	-0.02387	3.18913	0.04372
3.93351	-0.06404	3.93658	-0.03755	3.93627	-0.00403	3.93903	-0.02042	3.93719	-0.02411	3.21827	0.04237
3.93044	-0.06464	3.93351	-0.03763	3.93351	-0.0039	3.93627	-0.02018	3.93412	-0.02486	3.2471	0.04146
3.92768	-0.06515	3.93075	-0.03797	3.93044	-0.00394	3.9332	-0.02061	3.93136	-0.02473	3.27624	0.04029
3.92492	-0.06631	3.92768	-0.03801	3.92799	-0.00372	3.93014	-0.02068	3.92829	-0.0255	3.30507	0.03946
3.92185	-0.06689	3.92461	-0.03873	3.92492	-0.00392	3.92737	-0.02122	3.92553	-0.0258	3.3342	0.03825
3.91909	-0.06763	3.92155	-0.03849	3.92185	-0.00382	3.92431	-0.02158	3.92247	-0.0263	3.36303	0.0377
3.91603	-0.06855	3.91909	-0.03913	3.91909	-0.00386	3.92155	-0.02238	3.91971	-0.02697	3.39217	0.03766
3.91296	-0.06893	3.91572	-0.03962	3.91603	-0.00393	3.91848	-0.02279	3.91664	-0.02706	3.42131	0.03765
3.9102	-0.06984	3.91296	-0.03942	3.91327	-0.00381	3.91572	-0.02271	3.91388	-0.0279	3.45014	0.03881
3.90744	-0.07069	3.91051	-0.0401	3.9102	-0.00396	3.91265	-0.02367	3.91051	-0.02806	3.47928	0.0405
3.90468	-0.07082	3.90744	-0.04008	3.90744	-0.00379	3.90989	-0.02353	3.90805	-0.02855	3.50811	0.0422
3.90161	-0.07223	3.90437	-0.04036	3.90437	-0.00387	3.90713	-0.02447	3.90499	-0.02883	3.53724	0.04037
3.89854	-0.07316	3.9013	-0.04055	3.90161	-0.00377	3.90406	-0.02427	3.90222	-0.02941	3.56669	0.03986
3.89578	-0.07381	3.89885	-0.04067	3.89885	-0.00375	3.9013	-0.02503	3.89916	-0.03047	3.59521	0.03952
3.89272	-0.07423	3.89578	-0.04046	3.89578	-0.00377	3.89854	-0.02506	3.8964	-0.03027	3.62466	0.03807
3.88996	-0.07528	3.89302	-0.0409	3.89302	-0.00384	3.89548	-0.0259	3.89333	-0.03118	3.65379	0.03662
3.8872	-0.07593	3.88965	-0.04135	3.88996	-0.00404	3.89241	-0.02647	3.89057	-0.0313	3.68232	0.03509
3.88382	-0.07701	3.8872	-0.04138	3.8872	-0.00387	3.88965	-0.0267	3.88781	-0.03207	3.71145	0.03369
3.88106	-0.07776	3.88413	-0.04169	3.88413	-0.00403	3.88658	-0.02745	3.88474	-0.03217	3.74028	0.03237
3.8783	-0.07916	3.88106	-0.04168	3.88106	-0.00383	3.88382	-0.02754	3.88168	-0.03314	3.76973	0.03145
3.87554	-0.07942	3.878	-0.04201	3.8783	-0.00403	3.88076	-0.02829	3.87892	-0.03312	3.79856	0.03001
3.87217	-0.08066	3.87554	-0.04208	3.87554	-0.0038	3.878	-0.02826	3.87615	-0.03392	3.82739	0.02776
3.86971	-0.08163	3.87278	-0.04216	3.87247	-0.004	3.87493	-0.02878	3.87339	-0.03476	3.85622	0.02626
3.86665	-0.08199	3.86941	-0.04231	3.86971	-0.00383	3.87217	-0.02922	3.87002	-0.0349	3.88566	0.02451
3.86389	-0.08307	3.86665	-0.04264	3.86665	-0.00397	3.86941	-0.02986	3.86726	-0.03557	3.9148	0.02318
3.86082	-0.08374	3.86419	-0.04273	3.86389	-0.0041	3.86634	-0.03071	3.8645	-0.03534	3.94363	0.02191
3.85806	-0.0854	3.86082	-0.04263	3.86082	-0.00389	3.86358	-0.03065	3.86174	-0.03612	3.97246	0.02134
3.85499	-0.08581	3.85806	-0.04298	3.85806	-0.00407	3.86051	-0.03157	3.85867	-0.03663	4.0019	0.02087
3.85223	-0.08671	3.85499	-0.04274	3.85499	-0.00399	3.85775	-0.03159	3.85591	-0.03733	4.03043	0.02026
3.84947	-0.08767	3.85223	-0.04308	3.85223	-0.0041	3.85499	-0.03262	3.85284	-0.03729	4.05987	0.02042
3.8464	-0.08854	3.84916	-0.04285	3.84916	-0.00394	3.85192	-0.03266	3.84978	-0.03833	4.0887	0.02019
3.84364	-0.08999	3.84671	-0.04308	3.8464	-0.00402	3.84886	-0.03369	3.84732	-0.03882	4.11784	0.02039
3.84088	-0.09061	3.84334	-0.04296	3.84364	-0.00398	3.8461	-0.0337	3.84426	-0.03928	4.14667	0.02011
3.83782	-0.09189	3.84027	-0.04278	3.84058	-0.00413	3.84303	-0.03465	3.84119	-0.03964	4.17611	0.02029
3.83475	-0.09266	3.83751	-0.04292	3.83782	-0.00427	3.84027	-0.03526	3.83843	-0.0401	4.20494	0.0208
3.83199	-0.09407	3.83506	-0.04259	3.83506	-0.004	3.83751	-0.03542	3.83536	-0.04108	4.23377	0.02084
3.82923	-0.0948	3.83199	-0.0429	3.83199	-0.00427	3.83444	-0.0367	3.8323	-0.04103	4.26291	0.02156
3.82616	-0.09594	3.82892	-0.04245	3.82923	-0.00413	3.83138	-0.03674	3.82984	-0.04178	4.29205	0.02153
3.8234	-0.0967	3.82616	-0.04276	3.82616	-0.00425	3.82892	-0.03731	3.82647	-0.04218	4.32088	0.02208
3.82033	-0.09781	3.82309	-0.04263	3.8234	-0.00417	3.82585	-0.0376	3.82401	-0.0427	4.35002	0.02275
3.81757	-0.09873	3.82033	-0.04245	3.82033	-0.00436	3.82279	-0.03842	3.82095	-0.0438	4.37885	0.02294
3.81451	-0.09968	3.81727	-0.04264	3.81757	-0.0044	3.82003	-0.0395	3.81819	-0.04392
3.81144	-0.10088	3.8142	-0.04199	3.81451	-0.00431	3.81727	-0.03966	3.81543	-0.0446
3.80899	-0.10143	3.81175	-0.04209	3.81175	-0.0044	3.8142	-0.04037	3.81236	-0.045
3.80561	-0.10296	3.80868	-0.04184	3.80868	-0.0045	3.81113	-0.04068	3.80929	-0.04575
3.80285	-0.10324	3.80592	-0.0417	3.80592	-0.00455	3.80807	-0.04143	3.80653	-0.04608
3.80009	-0.10397	3.80316	-0.04135	3.80316	-0.00451	3.80561	-0.042	3.80347	-0.04685
3.79702	-0.10526	3.79978	-0.04162	3.8004	-0.00455	3.80255	-0.04276	3.8004	-0.04701
3.79426	-0.10621	3.79702	-0.04082	3.79702	-0.00449	3.79948	-0.04291	3.79764	-0.0477
3.7912	-0.10695	3.79396	-0.0409	3.79426	-0.00467	3.79702	-0.04383	3.79488	-0.04836
3.78844	-0.10775	3.7912	-0.0409	3.7915	-0.00495	3.79396	-0.04534	3.79181	-0.0487
3.78568	-0.10897	3.78874	-0.04046	3.78844	-0.00469	3.79089	-0.04542	3.78905	-0.05007
3.78292	-0.10962	3.78537	-0.04028	3.78537	-0.00489	3.78813	-0.04617	3.78598	-0.04986
3.77954	-0.10983	3.78261	-0.03977	3.78261	-0.00494	3.78506	-0.04658	3.78322	-0.05087
3.77678	-0.11035	3.77954	-0.03965	3.77985	-0.00485	3.782	-0.04725	3.78016	-0.05124
3.77402	-0.11143	3.77678	-0.03907	3.77709	-0.00488	3.77954	-0.04751	3.77709	-0.05172
3.77126	-0.11216	3.77402	-0.03893	3.77402	-0.00498	3.77648	-0.04877	3.77463	-0.05193
3.76789	-0.11348	3.77095	-0.03868	3.77095	-0.00494	3.77371	-0.04902	3.77157	-0.05286
3.76513	-0.11311	3.7685	-0.03856	3.76819	-0.00514	3.77065	-0.04988	3.7685	-0.05412
3.76237	-0.11385	3.76482	-0.0383	3.76543	-0.00533	3.76789	-0.05106	3.76574	-0.0543
3.7593	-0.11455	3.76237	-0.03767	3.76237	-0.00529	3.76482	-0.05107	3.76237	-0.05481
3.75654	-0.11452	3.75961	-0.03793	3.75961	-0.00554	3.76206	-0.05237	3.75991	-0.05543
3.75378	-0.11514	3.75654	-0.0372	3.75654	-0.00539	3.75899	-0.05244	3.75685	-0.0562
3.75071	-0.11538	3.75378	-0.0371	3.75378	-0.00549	3.75593	-0.05361	3.75409	-0.05636
3.74795	-0.11612	3.75071	-0.03643	3.75071	-0.00549	3.75347	-0.05414	3.75102	-0.05736
3.74458	-0.11563	3.74764	-0.03644	3.74764	-0.00565	3.75041	-0.05524	3.74826	-0.05737
3.74212	-0.11615	3.74488	-0.03594	3.74488	-0.00555	3.74764	-0.05551	3.7455	-0.05821
3.73906	-0.11566	3.74182	-0.03588	3.74212	-0.00572	3.74458	-0.05625	3.74274	-0.05934
3.73599	-0.11532	3.73906	-0.03572	3.73936	-0.00597	3.74151	-0.05765	3.73967	-0.05941
3.73323	-0.11532	3.7363	-0.03522	3.73599	-0.00581	3.73844	-0.058	3.73691	-0.06056
3.73047	-0.11498	3.73323	-0.03536	3.73323	-0.00594	3.73599	-0.05911	3.73384	-0.06046
3.7274	-0.11474	3.73016	-0.03455	3.73047	-0.00609	3.73323	-0.05936	3.73078	-0.06154
3.72464	-0.11379	3.72771	-0.03443	3.7274	-0.00629	3.72986	-0.06069	3.72832	-0.06183
3.72157	-0.11379	3.72464	-0.03422	3.72434	-0.00608	3.72679	-0.06093	3.72495	-0.06282
3.71881	-0.11238	3.72157	-0.03404	3.72157	-0.00641	3.72434	-0.06223	3.72249	-0.06338
3.71575	-0.11229	3.71881	-0.03359	3.71881	-0.00642	3.72127	-0.06231	3.71943	-0.06432
3.71299	-0.11146	3.71575	-0.03346	3.71605	-0.00658	3.71851	-0.06371	3.71636	-0.06485
3.71023	-0.11029	3.71299	-0.03356	3.71299	-0.00677	3.71544	-0.06487	3.7136	-0.06521
3.70716	-0.10943	3.70992	-0.03312	3.71023	-0.00676	3.71268	-0.06521	3.71084	-0.06606
3.70409	-0.10808	3.70747	-0.03328	3.70747	-0.00679	3.70961	-0.06645	3.70777	-0.06636
3.70133	-0.1068	3.7044	-0.03282	3.7044	-0.00692	3.70685	-0.06666	3.70501	-0.06738
3.69827	-0.10557	3.70133	-0.03277	3.70133	-0.00703	3.70348	-0.06804	3.70195	-0.06747
3.6955	-0.10443	3.69857	-0.03258	3.69888	-0.00701	3.70103	-0.06871	3.69919	-0.06865
3.69244	-0.10327	3.69581	-0.03264	3.6955	-0.00724	3.69827	-0.06962	3.69612	-0.06974
3.68968	-0.10213	3.69305	-0.03218	3.69244	-0.00722	3.6952	-0.07007	3.69305	-0.06959
3.68722	-0.10106	3.68998	-0.03218	3.68998	-0.00751	3.69244	-0.07148	3.69029	-0.07087
3.68416	-0.09931	3.68661	-0.0324	3.68692	-0.00779	3.68937	-0.0727	3.68753	-0.0711
3.68109	-0.09781	3.68354	-0.03189	3.68385	-0.00769	3.6863	-0.07328	3.68446	-0.07198
3.67833	-0.09566	3.68109	-0.03197	3.68109	-0.0078	3.68354	-0.07472	3.6814	-0.07252
3.67526	-0.09477	3.67802	-0.03188	3.67833	-0.00782	3.68078	-0.07518	3.67864	-0.07324
3.6725	-0.09327	3.67526	-0.03192	3.67526	-0.00807	3.67772	-0.07636	3.67588	-0.07352
3.66943	-0.09183	3.67219	-0.0316	3.67219	-0.00811	3.67465	-0.07701	3.67312	-0.07455
3.66667	-0.09045	3.66943	-0.03193	3.66943	-0.00818	3.67189	-0.07838	3.67005	-0.07563
3.66361	-0.08919	3.66667	-0.03156	3.66667	-0.00822	3.66913	-0.0786	3.66729	-0.07592
3.66054	-0.08729	3.66361	-0.03181	3.66361	-0.00836	3.66637	-0.07991	3.66391	-0.077
3.65778	-0.08615	3.66054	-0.03196	3.66085	-0.00859	3.6633	-0.08162	3.66146	-0.07769
3.65502	-0.0845	3.65778	-0.03173	3.65809	-0.00851	3.66054	-0.08182	3.65809	-0.07836
3.65195	-0.08303	3.65502	-0.03185	3.65471	-0.00877	3.65747	-0.08335	3.65563	-0.07889
3.64889	-0.0822	3.65195	-0.03175	3.65195	-0.00887	3.65441	-0.08383	3.65257	-0.0798
3.64613	-0.08051	3.64889	-0.03202	3.64889	-0.00885	3.65165	-0.08529	3.6495	-0.0802
3.64336	-0.07971	3.64613	-0.0318	3.64613	-0.00897	3.64858	-0.08615	3.64705	-0.08123
3.6406	-0.07892	3.64336	-0.03197	3.64306	-0.00914	3.64582	-0.08754	3.64398	-0.08225
3.63784	-0.07738	3.6406	-0.03222	3.6403	-0.0095	3.64306	-0.08879	3.64091	-0.08272
3.63447	-0.07625	3.63754	-0.03211	3.63754	-0.00943	3.6403	-0.08942	3.63815	-0.0838
3.63171	-0.07499	3.63478	-0.03224	3.63478	-0.00962	3.63723	-0.09148	3.63508	-0.08421
3.62864	-0.07404	3.63171	-0.0322	3.63171	-0.00958	3.63416	-0.09189	3.63232	-0.08532
3.62588	-0.07303	3.62895	-0.0325	3.62895	-0.00989	3.6311	-0.09321	3.62926	-0.0856
3.62282	-0.0722	3.62558	-0.03253	3.62588	-0.00984	3.62864	-0.0941	3.6265	-0.08702
3.62005	-0.07155	3.62312	-0.03278	3.62282	-0.01003	3.62558	-0.09566	3.62374	-0.08731
3.61729	-0.071	3.62036	-0.0328	3.62005	-0.01014	3.62251	-0.09631	3.62067	-0.08838
3.61423	-0.07027	3.61729	-0.03285	3.61729	-0.01025	3.61975	-0.09784	3.61791	-0.08956
3.61147	-0.06926	3.61453	-0.03354	3.61423	-0.0106	3.61668	-0.0995	3.61515	-0.09013
3.60871	-0.06861	3.61147	-0.0334	3.61147	-0.01053	3.61392	-0.10045	3.61208	-0.09101
3.60564	-0.06798	3.60871	-0.03376	3.6084	-0.01065	3.61085	-0.10186	3.60901	-0.09177
3.60257	-0.06733	3.60564	-0.03381	3.60564	-0.01091	3.60809	-0.10305	3.60625	-0.09302
3.59951	-0.06688	3.60257	-0.03414	3.60288	-0.01087	3.60533	-0.10437	3.60319	-0.09367
3.59675	-0.0666	3.59981	-0.03393	3.60012	-0.01095	3.60227	-0.10548	3.60012	-0.09493
3.59398	-0.06591	3.59705	-0.03446	3.59705	-0.01119	3.59951	-0.10719	3.59767	-0.09514
3.59092	-0.06538	3.59398	-0.03444	3.59398	-0.01118	3.59644	-0.10842	3.5946	-0.09646
3.58785	-0.06543	3.59122	-0.03478	3.59092	-0.01131	3.59368	-0.10977	3.59153	-0.09781
3.58509	-0.06507	3.58846	-0.03541	3.58846	-0.01153	3.59061	-0.1117	3.58877	-0.09818
3.58233	-0.06501	3.58509	-0.03539	3.5854	-0.01149	3.58816	-0.11222	3.58601	-0.09946
3.57926	-0.06466	3.58233	-0.03594	3.58233	-0.01186	3.58478	-0.11468	3.58264	-0.10045
3.5765	-0.06485	3.57957	-0.03574	3.57926	-0.01176	3.58233	-0.11544	3.57988	-0.10127
3.57374	-0.06452	3.57681	-0.0365	3.5765	-0.01198	3.57896	-0.11771	3.57712	-0.10229
3.57037	-0.06473	3.57374	-0.03645	3.57374	-0.012	3.5762	-0.11857	3.57405	-0.10354
3.56791	-0.06438	3.57068	-0.03704	3.57098	-0.01221	3.57344	-0.12057	3.57129	-0.1041
3.56515	-0.06474	3.56791	-0.03725	3.56791	-0.01237	3.57037	-0.12219	3.56853	-0.10578
3.56209	-0.06464	3.56454	-0.03767	3.56485	-0.0124	3.56761	-0.124	3.56546	-0.10729
3.55933	-0.06492	3.56209	-0.03855	3.56209	-0.01284	3.56454	-0.12633	3.56239	-0.10805
3.55595	-0.06512	3.55933	-0.03843	3.55933	-0.0127	3.56178	-0.12799	3.55963	-0.10952
3.5535	-0.06463	3.55626	-0.03918	3.55626	-0.01297	3.55871	-0.13032	3.55687	-0.11029
3.55043	-0.06549	3.5535	-0.03905	3.5535	-0.01313	3.55595	-0.13102	3.55381	-0.11192
3.54767	-0.06547	3.55043	-0.03996	3.55043	-0.01334	3.55319	-0.13375	3.55105	-0.11284
3.54461	-0.06787	3.54737	-0.03998	3.54767	-0.01349	3.55013	-0.13507	3.54829	-0.11434
3.54184	-0.06739	3.54461	-0.04096	3.54461	-0.01378	3.54737	-0.13731	3.54553	-0.11508
3.53878	-0.06793	3.54184	-0.04108	3.54154	-0.01378	3.5443	-0.13924	3.54246	-0.11655
3.53602	-0.06815	3.53878	-0.04194	3.53908	-0.01408	3.54154	-0.14204	3.53939	-0.11848
3.53295	-0.06859	3.53602	-0.04262	3.53602	-0.01442	3.53847	-0.14446	3.53663	-0.11909
3.53019	-0.06921	3.53295	-0.04287	3.53295	-0.01461	3.5354	-0.14639	3.53356	-0.12127
3.52712	-0.06958	3.53019	-0.04382	3.53019	-0.01484	3.53264	-0.14924	3.5305	-0.12222
3.52436	-0.07043	3.52712	-0.0441	3.52743	-0.01508	3.52988	-0.15105	3.52774	-0.12366
3.5216	-0.07091	3.52436	-0.0449	3.52467	-0.01531	3.52682	-0.15351	3.52467	-0.12489
3.51884	-0.07098	3.5216	-0.04547	3.5216	-0.01546	3.52406	-0.15584	3.52191	-0.12667
3.51577	-0.0719	3.51854	-0.04622	3.51854	-0.0159	3.52099	-0.159	3.51915	-0.12903
3.51301	-0.07289	3.51547	-0.04663	3.51577	-0.01615	3.51854	-0.16157	3.51608	-0.12977
3.50995	-0.07369	3.51271	-0.04788	3.51271	-0.01641	3.51516	-0.16436	3.51332	-0.13188
3.50688	-0.07481	3.50995	-0.04864	3.50995	-0.0168	3.51209	-0.16777	3.51025	-0.13299
3.50381	-0.07585	3.50719	-0.04938	3.50688	-0.01703	3.50964	-0.17007	3.50749	-0.13501
3.50105	-0.07672	3.50443	-0.05033	3.50412	-0.01743	3.50657	-0.17384	3.50473	-0.13599
3.49829	-0.07733	3.50136	-0.05116	3.50136	-0.01759	3.50381	-0.17651	3.50167	-0.13811
3.49523	-0.07867	3.49829	-0.05241	3.49829	-0.0181	3.50075	-0.18007	3.49891	-0.13964
3.49247	-0.07994	3.49523	-0.05307	3.49553	-0.01828	3.49768	-0.18286	3.49553	-0.14145
3.4894	-0.08084	3.49247	-0.0544	3.49277	-0.01895	3.49492	-0.18709	3.49308	-0.14388
3.48664	-0.08201	3.4894	-0.05542	3.4894	-0.01943	3.49185	-0.19007	3.49032	-0.1451
3.48418	-0.08365	3.48664	-0.05664	3.48664	-0.01982	3.4894	-0.19396	3.48725	-0.14716
3.48081	-0.08503	3.48357	-0.05834	3.48388	-0.02035	3.48633	-0.19841	3.48449	-0.14888
3.47805	-0.08659	3.48081	-0.05912	3.48081	-0.02093	3.48326	-0.20166	3.48142	-0.15093
3.47529	-0.08781	3.47774	-0.0609	3.47805	-0.02152	3.4805	-0.20614	3.47866	-0.15253
3.47222	-0.08948	3.47529	-0.06233	3.47498	-0.02199	3.47774	-0.21009	3.47529	-0.15461
3.46946	-0.09145	3.47222	-0.06416	3.47222	-0.02288	3.47468	-0.21522	3.47284	-0.15633
3.4664	-0.09339	3.46916	-0.06557	3.46946	-0.02327	3.47161	-0.21896	3.46977	-0.15866
3.46363	-0.09542	3.4664	-0.0677	3.4664	-0.02407	3.46885	-0.22399	3.46701	-0.16074
3.46057	-0.09689	3.46333	-0.07005	3.46333	-0.02513	3.46578	-0.22883	3.46425	-0.16234
3.45781	-0.09928	3.46057	-0.07159	3.46057	-0.02567	3.46302	-0.23362	3.46118	-0.16436
3.45474	-0.10131	3.45781	-0.07413	3.4575	-0.02673	3.45995	-0.23926	3.45842	-0.16642
3.45167	-0.104	3.45474	-0.07659	3.45505	-0.02767	3.4575	-0.24383	3.45535	-0.16878
3.44861	-0.10634	3.45198	-0.0793	3.45229	-0.02874	3.45443	-0.24935	3.45229	-0.17031
3.44585	-0.10919	3.44891	-0.08163	3.44891	-0.0296	3.45167	-0.25423	3.44922	-0.17286
3.44278	-0.11167	3.44585	-0.08506	3.44585	-0.0308	3.44861	-0.26042	3.44646	-0.17442
3.44033	-0.11465	3.44309	-0.08792	3.44309	-0.0316	3.44585	-0.26607	3.4437	-0.17651
3.43756	-0.11768	3.44002	-0.09162	3.44002	-0.03248	3.44247	-0.27211	3.44063	-0.17887
3.4345	-0.12072	3.43756	-0.09565	3.43695	-0.03279	3.44002	-0.27864	3.43787	-0.18019
3.43143	-0.12419	3.4345	-0.0992	3.4345	-0.03254	3.43695	-0.28453	3.4348	-0.18228
3.42867	-0.12799	3.43143	-0.10375	3.43174	-0.03199	3.43419	-0.29082	3.43204	-0.18372
3.4256	-0.13142	3.42867	-0.10807	3.42867	-0.03074	3.43112	-0.29692	3.42898	-0.18586
3.42284	-0.13556	3.42591	-0.11314	3.4256	-0.02989	3.42806	-0.30361	3.42622	-0.18746
3.41978	-0.13989	3.42284	-0.11815	3.42284	-0.02833	3.4253	-0.31017	3.42346	-0.1889
3.41702	-0.14455	3.41978	-0.12359	3.41978	-0.02694	3.42254	-0.31735	3.42039	-0.19028
3.41395	-0.14949	3.41702	-0.12904	3.41732	-0.02514	3.41978	-0.32364	3.41763	-0.19172
3.41119	-0.15381	3.41395	-0.13463	3.41425	-0.02393	3.41671	-0.33084	3.41456	-0.19365
3.40843	-0.16016	3.41088	-0.14054	3.41119	-0.02277	3.41364	-0.33781	3.4118	-0.19399
3.40536	-0.16476	3.40812	-0.14541	3.40843	-0.02157	3.41057	-0.34446	3.40873	-0.19565
3.40229	-0.17004	3.40567	-0.15018	3.40567	-0.02059	3.40781	-0.3517	3.40597	-0.19617
3.39953	-0.17654	3.4026	-0.1542	3.4026	-0.01983	3.40475	-0.35826	3.40321	-0.19697
3.39647	-0.18231	3.39953	-0.15793	3.39953	-0.01946	3.40199	-0.36538	3.40045	-0.19746
3.39401	-0.18951	3.39677	-0.16044	3.39677	-0.01892	3.39923	-0.37179	3.39739	-0.1981
3.39095	-0.19565	3.39401	-0.1622	3.39401	-0.01881	3.39647	-0.37869	3.39432	-0.19838
3.38788	-0.20221	3.39064	-0.16287	3.39095	-0.01841	3.3934	-0.38504	3.39125	-0.19838
3.38512	-0.20942	3.38788	-0.16238	3.38788	-0.01839	3.39033	-0.39182	3.38849	-0.19875
3.38205	-0.21546	3.38512	-0.16108	3.38512	-0.01831	3.38757	-0.39789	3.38542	-0.19822
3.37898	-0.22187	3.38236	-0.15828	3.38236	-0.01822	3.38481	-0.40359	3.38266	-0.19801
3.37622	-0.22902	3.3796	-0.15502	3.37929	-0.01838	3.38174	-0.40958	3.3799	-0.19724
3.37346	-0.23515	3.37622	-0.1509	3.37653	-0.01843	3.37898	-0.41504	3.37684	-0.19675
3.3704	-0.24251	3.37346	-0.14643	3.37346	-0.01849	3.37592	-0.42034	3.37408	-0.19553
3.36764	-0.24806	3.3707	-0.14141	3.37101	-0.01847	3.37316	-0.42479	3.37101	-0.19485
3.36488	-0.25677	3.36764	-0.13612	3.36794	-0.01883	3.37009	-0.4296	3.36794	-0.19332
3.36181	-0.26079	3.36457	-0.1311	3.36488	-0.01884	3.36764	-0.43316	3.36518	-0.19252
3.35874	-0.26775	3.36211	-0.12613	3.36181	-0.01905	3.36457	-0.43727	3.36242	-0.19184
3.35598	-0.27499	3.35905	-0.12161	3.35905	-0.01927	3.3615	-0.4408	3.35966	-0.18964
3.35322	-0.28171	3.35629	-0.11726	3.35598	-0.01936	3.35874	-0.44322	3.3569	-0.18872
3.35015	-0.28628	3.35322	-0.11348	3.35291	-0.0196	3.35567	-0.44656	3.35353	-0.18715
3.34709	-0.29116	3.35046	-0.10983	3.35046	-0.01948	3.35261	-0.44825	3.35107	-0.18589
3.34433	-0.29318	3.34739	-0.10673	3.34739	-0.01968	3.34985	-0.44991	3.34801	-0.18402
3.34157	-0.29858	3.34433	-0.10389	3.34463	-0.01982	3.34709	-0.45095	3.34525	-0.18295
3.3385	-0.30235	3.34157	-0.10156	3.34187	-0.01995	3.34433	-0.45215	3.34218	-0.18178
3.33574	-0.30226	3.3385	-0.09935	3.33881	-0.02019	3.34126	-0.45227	3.33942	-0.17967
3.33298	-0.30511	3.33574	-0.09746	3.33574	-0.02043	3.3385	-0.45239	3.33635	-0.17899
3.33022	-0.30677	3.33267	-0.09609	3.33267	-0.02071	3.33543	-0.45267	3.33328	-0.17712
3.32715	-0.30533	3.32991	-0.09433	3.33022	-0.02079	3.33236	-0.45147	3.33022	-0.17608
3.32408	-0.30336	3.32715	-0.09336	3.32715	-0.02123	3.3296	-0.45089	3.32746	-0.17442
3.32132	-0.29968	3.32439	-0.09209	3.32408	-0.02126	3.32684	-0.44945	3.3247	-0.17338
3.31826	-0.2991	3.32132	-0.09125	3.32132	-0.02145	3.32378	-0.44788	3.32163	-0.17166
3.3155	-0.29432	3.31826	-0.0905	3.31826	-0.0215	3.32102	-0.44577	3.31887	-0.17151
3.31274	-0.29358	3.3155	-0.09001	3.3158	-0.02176	3.31826	-0.44439	3.3158	-0.17013
3.30967	-0.29109	3.31274	-0.08921	3.31274	-0.02166	3.31519	-0.44184	3.31304	-0.16906
3.3066	-0.28769	3.30967	-0.08911	3.30936	-0.02177	3.31243	-0.43945	3.31028	-0.16838
3.30384	-0.28692	3.30691	-0.08876	3.30691	-0.022	3.30936	-0.43727	3.30752	-0.16682
3.30108	-0.28042	3.30384	-0.08832	3.30384	-0.0219	3.3066	-0.43414	3.30445	-0.16608
3.29801	-0.28251	3.30108	-0.08844	3.30077	-0.02201	3.30353	-0.4316	3.30139	-0.16489
3.29495	-0.27757	3.29832	-0.08814	3.29801	-0.02188	3.30077	-0.42825	3.29863	-0.16443
3.29188	-0.27515	3.29525	-0.0879	3.29525	-0.02188	3.2974	-0.42552	3.29587	-0.1636
3.28943	-0.27116	3.29219	-0.08777	3.29249	-0.02187	3.29495	-0.42206	3.2928	-0.16271
3.28636	-0.26871	3.28943	-0.08765	3.28943	-0.02193	3.29188	-0.41933	3.28973	-0.16292
3.2836	-0.26435	3.28636	-0.08782	3.28636	-0.02192	3.28912	-0.41629	3.28697	-0.16188
3.28053	-0.26098	3.2836	-0.08747	3.2836	-0.02176	3.28605	-0.41316	3.2839	-0.16139
3.27777	-0.25693	3.28084	-0.08765	3.28053	-0.02181	3.28329	-0.41047	3.28114	-0.1605
3.2747	-0.2523	3.27808	-0.08737	3.27777	-0.02165	3.28022	-0.40709	3.27838	-0.16038
3.27194	-0.24727	3.2747	-0.08755	3.2747	-0.02182	3.27746	-0.40418	3.27562	-0.15982
3.26888	-0.24724	3.27194	-0.08725	3.27164	-0.02157	3.27409	-0.4009	3.27256	-0.15933
3.26612	-0.24313	3.26888	-0.08745	3.26918	-0.02169	3.27164	-0.39829	3.26949	-0.15863
3.26305	-0.23963	3.26612	-0.08742	3.26612	-0.02159	3.26888	-0.39522	3.26673	-0.1589
3.26029	-0.24119	3.26336	-0.08762	3.26336	-0.02161	3.26581	-0.3924	3.26366	-0.15884
3.25722	-0.23573	3.26029	-0.0878	3.25998	-0.0218	3.26305	-0.39025	3.2609	-0.15808
3.25446	-0.23144	3.25722	-0.0877	3.25753	-0.02168	3.26029	-0.38712	3.25753	-0.15841
3.2517	-0.23316	3.25446	-0.0878	3.25446	-0.02168	3.25722	-0.38482	3.25507	-0.15774
3.24863	-0.22932	3.25139	-0.08762	3.2517	-0.02145	3.25415	-0.38219	3.25231	-0.15805
3.24587	-0.22736	3.24894	-0.08785	3.24894	-0.02161	3.25139	-0.38004	3.24925	-0.15792
3.24281	-0.2265	3.24587	-0.0878	3.24587	-0.02123	3.24833	-0.37759	3.24649	-0.1578
3.23974	-0.22488	3.24281	-0.08782	3.24311	-0.02124	3.24557	-0.37556	3.24342	-0.15756
3.23729	-0.22448	3.24035	-0.08782	3.24005	-0.02097	3.24281	-0.37262	3.24066	-0.15762
3.23422	-0.22411	3.23698	-0.08794	3.23729	-0.02096	3.23974	-0.37115	3.23759	-0.15802
3.23115	-0.22601	3.23422	-0.08807	3.23422	-0.02083	3.23667	-0.36967	3.23452	-0.15789
3.22808	-0.22294	3.23146	-0.08792	3.23115	-0.02056	3.23391	-0.36728	3.23176	-0.15802
3.22532	-0.22356	3.22839	-0.08797	3.22839	-0.02064	3.23115	-0.36618	3.229	-0.15814
3.22256	-0.22472	3.22563	-0.08742	3.22563	-0.02033	3.22808	-0.36397	3.22594	-0.15844
3.2198	-0.22479	3.22256	-0.08755	3.22287	-0.02031	3.22502	-0.36289	3.22318	-0.15835
3.21674	-0.22147	3.2195	-0.08715	3.2198	-0.02004	3.22226	-0.36115	3.22042	-0.15863
3.21398	-0.22061	3.21704	-0.08695	3.21704	-0.01988	3.21919	-0.36038	3.21766	-0.15866
3.21122	-0.22236	3.21398	-0.08678	3.21398	-0.0198	3.21612	-0.35879	3.21428	-0.15903
3.20815	-0.2223	3.21122	-0.08675	3.21122	-0.01957	3.21367	-0.35805	3.21122	-0.15964
3.20508	-0.22003	3.20815	-0.08688	3.20815	-0.01963	3.2106	-0.35734	3.20876	-0.15973
3.20232	-0.21923	3.20539	-0.08616	3.20539	-0.01953	3.20784	-0.35584	3.20569	-0.16007
3.19925	-0.21871	3.20263	-0.08606	3.20232	-0.01949	3.20477	-0.35569	3.20293	-0.16028
3.19649	-0.21804	3.19925	-0.08554	3.19956	-0.01941	3.20201	-0.35461	3.19987	-0.16087
3.19373	-0.21911	3.19649	-0.08546	3.19649	-0.01942	3.19895	-0.35443	3.19711	-0.1612
3.19067	-0.21862	3.19373	-0.08514	3.19373	-0.01939	3.19619	-0.35308	3.19435	-0.1617
3.18791	-0.21653	3.19067	-0.08504	3.19097	-0.01949	3.19312	-0.35333	3.19097	-0.16176
3.18484	-0.21252	3.18791	-0.08474	3.18791	-0.01924	3.19036	-0.35247	3.18821	-0.16237
3.18177	-0.20927	3.18515	-0.08472	3.18484	-0.01935	3.18729	-0.35207	3.18545	-0.16305
3.17901	-0.21341	3.18208	-0.08479	3.18208	-0.0194	3.18453	-0.3528	3.18238	-0.16332
3.17625	-0.2142	3.17932	-0.08424	3.17901	-0.01939	3.18146	-0.35191	3.17962	-0.16393
3.17349	-0.21196	3.17625	-0.08442	3.17625	-0.01955	3.1787	-0.35204	3.17656	-0.16384
3.17042	-0.2138	3.17318	-0.08434	3.17318	-0.01949	3.17564	-0.35201	3.1738	-0.16504
3.16766	-0.21295	3.17073	-0.08417	3.17042	-0.01965	3.17288	-0.35244	3.17134	-0.16464
3.1646	-0.2127	3.16766	-0.08402	3.16736	-0.01959	3.17012	-0.35207	3.16797	-0.16556
3.16153	-0.21353	3.1646	-0.08427	3.1646	-0.01986	3.16705	-0.35274	3.16521	-0.16574
3.15877	-0.21258	3.16184	-0.08419	3.16153	-0.01977	3.16429	-0.35259	3.16214	-0.16642
3.1557	-0.21534	3.15908	-0.08459	3.15877	-0.01988	3.16153	-0.35326	3.15938	-0.16746
3.15294	-0.21258	3.1557	-0.08464	3.15601	-0.02007	3.15816	-0.35446	3.15631	-0.1678
3.15018	-0.21433	3.15325	-0.08469	3.15294	-0.02011	3.15539	-0.35452	3.15325	-0.16835
3.14711	-0.21255	3.15018	-0.08496	3.15049	-0.02023	3.15263	-0.35569	3.15049	-0.16878
3.14435	-0.21157	3.14711	-0.08524	3.14711	-0.02025	3.14987	-0.35581	3.14742	-0.16936
3.14129	-0.21224	3.14435	-0.08539	3.14435	-0.02029	3.14681	-0.35658	3.14497	-0.16976
3.13853	-0.21341	3.14129	-0.08576	3.14129	-0.02041	3.14405	-0.35722	3.1419	-0.1705
3.13546	-0.21129	3.13853	-0.08586	3.13853	-0.02051	3.14098	-0.35826	3.13914	-0.17148
3.1327	-0.21086	3.13546	-0.08608	3.13577	-0.0204	3.13822	-0.35882	3.13607	-0.17179
3.12963	-0.21129	3.1327	-0.0866	3.13301	-0.02073	3.13515	-0.36047	3.13301	-0.17225
3.12687	-0.21074	3.12963	-0.087	3.12963	-0.02077	3.13209	-0.36145	3.13024	-0.17252
3.1238	-0.21206	3.12718	-0.08698	3.12687	-0.02064	3.12932	-0.36201	3.12748	-0.17323
3.12074	-0.21264	3.1238	-0.0874	3.12411	-0.02079	3.12626	-0.36375	3.12442	-0.17357
3.11798	-0.20917	3.12104	-0.08765	3.12104	-0.0208	3.1235	-0.36434	3.12135	-0.17464
3.11522	-0.20988	3.11828	-0.0878	3.11828	-0.02088	3.12074	-0.36608	3.1189	-0.17452
3.11215	-0.20865	3.11552	-0.08814	3.11522	-0.02078	3.11767	-0.36645	3.11583	-0.17565
3.10939	-0.21062	3.11246	-0.08839	3.11246	-0.02103	3.11491	-0.36811	3.11276	-0.17633
3.10632	-0.20982	3.1097	-0.08872	3.1097	-0.02109	3.11215	-0.36921	3.11	-0.17651
3.10356	-0.2092	3.10663	-0.08899	3.10663	-0.02122	3.10908	-0.37096	3.10694	-0.17731
3.1008	-0.21086	3.10387	-0.08934	3.10356	-0.02124	3.10632	-0.37277	3.10417	-0.17774
3.09773	-0.20893	3.1008	-0.08966	3.10111	-0.0214	3.10325	-0.37409	3.10111	-0.1782
3.09497	-0.2077	3.09804	-0.08993	3.09773	-0.02139	3.10019	-0.37572	3.09835	-0.17869
3.09221	-0.20703	3.09528	-0.09003	3.09497	-0.02147	3.09743	-0.37664	3.09559	-0.17933
3.08915	-0.20644	3.09221	-0.0905	3.09221	-0.02159	3.09467	-0.37851	3.09252	-0.17933
3.08639	-0.20663	3.08945	-0.09078	3.08915	-0.02166	3.0916	-0.37973	3.08976	-0.18065
3.08363	-0.20617	3.08669	-0.0912	3.08608	-0.02197	3.08884	-0.38133	3.08669	-0.18083
3.08025	-0.20632	3.08332	-0.09187	3.08363	-0.02232	3.08547	-0.38372	3.08393	-0.18123
3.07718	-0.20743	3.08056	-0.0919	3.08056	-0.02241	3.08301	-0.38479	3.08087	-0.18194
3.07412	-0.20749	3.07749	-0.09262	3.07749	-0.02262	3.08025	-0.38654	3.0781	-0.18206
3.07197	-0.20896	3.07473	-0.09276	3.07473	-0.02274	3.07718	-0.38789	3.07504	-0.18286
3.0686	-0.20804	3.07166	-0.09371	3.07166	-0.02314	3.07412	-0.38973	3.07197	-0.18286
3.06553	-0.20543	3.0689	-0.09398	3.0689	-0.02346	3.07136	-0.39123	3.06952	-0.18381
3.06308	-0.20623	3.06614	-0.0947	3.06584	-0.02395	3.06829	-0.39301	3.06645	-0.18387
3.06001	-0.20623	3.06338	-0.09507	3.06277	-0.0242	3.06553	-0.39442	3.06369	-0.18439
3.05725	-0.20773	3.06032	-0.09604	3.06032	-0.02472	3.06277	-0.39648	3.06062	-0.18522
3.05387	-0.20697	3.05694	-0.09681	3.05725	-0.02508	3.0594	-0.39866	3.05786	-0.18507
3.05142	-0.2073	3.05418	-0.09748	3.05418	-0.02537	3.05694	-0.39961	3.0548	-0.18577
3.04835	-0.20568	3.05142	-0.09835	3.05142	-0.02585	3.05387	-0.40179	3.05173	-0.18593
3.04529	-0.2093	3.04866	-0.0989	3.04835	-0.02603	3.05111	-0.40301	3.04897	-0.18639
3.04253	-0.20687	3.04559	-0.09994	3.0459	-0.02617	3.04835	-0.40482	3.0459	-0.18657
3.03946	-0.20847	3.04283	-0.10076	3.04283	-0.02624	3.04498	-0.40617	3.04314	-0.18734
3.03701	-0.20752	3.03977	-0.10141	3.03977	-0.02635	3.04222	-0.40798	3.04038	-0.18718
3.03394	-0.20721	3.03701	-0.1023	3.03701	-0.02631	3.03915	-0.40942	3.03731	-0.18807
3.03087	-0.20881	3.03394	-0.10322	3.03425	-0.0264	3.0367	-0.41105	3.03425	-0.18826
3.02811	-0.20807	3.03118	-0.10427	3.03087	-0.02663	3.03363	-0.41301	3.03149	-0.18838
3.02535	-0.20914	3.02873	-0.10501	3.02842	-0.02647	3.03057	-0.41408	3.02873	-0.18899
3.02228	-0.21037	3.02535	-0.10573	3.02535	-0.02632	3.02781	-0.41565	3.02566	-0.18908
3.01952	-0.21031	3.02228	-0.10633	3.02259	-0.02622	3.02474	-0.417	3.0229	-0.18939
3.01646	-0.2112	3.01952	-0.10715	3.01952	-0.02588	3.02198	-0.41899	3.02014	-0.18942
3.0137	-0.21046	3.01676	-0.10784	3.01646	-0.02549	3.01922	-0.4201	3.01707	-0.18988
3.01063	-0.21135	3.0137	-0.10864	3.014	-0.02523	3.01615	-0.42181	3.014	-0.18979
3.00787	-0.21019	3.01063	-0.10909	3.01094	-0.02464	3.01339	-0.4224	3.01094	-0.19025
3.00511	-0.2135	3.00787	-0.10961	3.00787	-0.0243	3.01032	-0.42421	3.00848	-0.19074
3.00204	-0.21095	3.00511	-0.1102	3.0048	-0.02385	3.00756	-0.42577	3.00542	-0.19056
2.99928	-0.21212	3.00204	-0.1103	3.00204	-0.02322	3.0045	-0.42669	3.00296	-0.19096
2.99652	-0.2143	2.99928	-0.11078	2.99928	-0.02283	3.00173	-0.4281	2.99989	-0.19099
2.99345	-0.21368	2.99652	-0.11055	2.99621	-0.0222	2.99867	-0.42881	2.99652	-0.1912
2.99039	-0.21607	2.99345	-0.11092	2.99315	-0.02183	2.99591	-0.43	2.99376	-0.19114
2.98763	-0.21736	2.99069	-0.11038	2.99069	-0.02115	2.99284	-0.43077	2.991	-0.19138
2.98456	-0.21871	2.98763	-0.11023	2.98763	-0.02085	2.99008	-0.43169	2.98824	-0.19148
2.9818	-0.21834	2.98487	-0.10951	2.98487	-0.02029	2.98732	-0.43255	2.98487	-0.19169
2.97873	-0.2189	2.98211	-0.10854	2.98211	-0.02018	2.98425	-0.43374	2.98211	-0.19197
2.97597	-0.2185	2.97873	-0.10802	2.97873	-0.01972	2.98149	-0.43476	2.97935	-0.19157
2.9729	-0.22132	2.97628	-0.10658	2.97597	-0.01947	2.97873	-0.43525	2.97628	-0.19184
2.96984	-0.22123	2.97321	-0.10553	2.97321	-0.01926	2.97536	-0.43623	2.97352	-0.19172
2.96738	-0.22169	2.97014	-0.10389	2.97014	-0.019	2.9726	-0.43666	2.97076	-0.19224
2.96401	-0.22426	2.96708	-0.10322	2.96708	-0.01891	2.96953	-0.43767	2.96769	-0.19181
2.96125	-0.22365	2.96432	-0.10148	2.96462	-0.0188	2.96677	-0.43764	2.96493	-0.19194
2.95818	-0.22402	2.96156	-0.10054	2.96125	-0.01878	2.96401	-0.43828	2.96186	-0.1924
2.95542	-0.22601	2.9588	-0.09888	2.9588	-0.01859	2.96094	-0.43862	2.9591	-0.19188
2.95266	-0.22632	2.95573	-0.09773	2.95604	-0.01864	2.95818	-0.4393	2.95634	-0.19234
2.9499	-0.22877	2.95266	-0.09674	2.95266	-0.0188	2.95512	-0.43985	2.95328	-0.19206
2.94683	-0.23043	2.9499	-0.09577	2.9499	-0.0188	2.95236	-0.44022	2.95021	-0.19243
2.94377	-0.23123	2.94714	-0.09488	2.94714	-0.01893	2.94959	-0.44061	2.94745	-0.19212
2.94101	-0.23049	2.94407	-0.09371	2.94438	-0.01902	2.94653	-0.44049	2.94469	-0.1924
2.93825	-0.23227	2.94101	-0.09301	2.94131	-0.01933	2.94346	-0.44098	2.94193	-0.19206
2.93518	-0.23319	2.93855	-0.09232	2.93825	-0.0195	2.9407	-0.44089	2.93855	-0.19227
2.93242	-0.23506	2.93518	-0.09202	2.93518	-0.02025	2.93763	-0.44098	2.93579	-0.19237
2.92935	-0.23607	2.93273	-0.0914	2.93242	-0.02087	2.93487	-0.44046	2.93273	-0.19221
2.92659	-0.23678	2.92966	-0.09147	2.92935	-0.02177	2.93181	-0.44086	2.92997	-0.19255
2.92352	-0.23702	2.9269	-0.09182	2.92659	-0.02265	2.92905	-0.44135	2.92721	-0.192
2.92076	-0.2388	2.92383	-0.0919	2.92383	-0.0231	2.92629	-0.44065	2.92414	-0.19252
2.9177	-0.24037	2.92076	-0.09286	2.92107	-0.02366	2.92322	-0.4408	2.92138	-0.19191
2.91494	-0.24018	2.918	-0.09408	2.918	-0.02381	2.92046	-0.44061	2.91862	-0.19215
2.91187	-0.24107	2.91524	-0.0956	2.91494	-0.02396	2.91739	-0.44015	2.91555	-0.192
2.90911	-0.24104	2.91218	-0.09704	2.91218	-0.0238	2.91463	-0.43979	2.91248	-0.19218
2.90604	-0.24405	2.90911	-0.09835	2.90911	-0.02366	2.91187	-0.43954	2.90972	-0.19255
2.90328	-0.24472	2.90635	-0.09965	2.90635	-0.02301	2.9085	-0.43939	2.90666	-0.19224
2.90052	-0.24389	2.90298	-0.09982	2.90328	-0.0224	2.90574	-0.43874	2.9039	-0.1923
2.89776	-0.24389	2.90052	-0.10042	2.90052	-0.02177	2.90328	-0.43902	2.90144	-0.19206
2.89469	-0.24635	2.89776	-0.10012	2.89776	-0.02114	2.90022	-0.43798	2.89837	-0.19237
2.89193	-0.2423	2.89469	-0.10017	2.895	-0.02085	2.89715	-0.43773	2.895	-0.19218
2.88887	-0.2434	2.89193	-0.09915	2.89193	-0.02037	2.89439	-0.43706	2.89193	-0.19237
2.88611	-0.24352	2.88917	-0.09875	2.88917	-0.0202	2.89132	-0.43644	2.88948	-0.19215
2.88304	-0.24144	2.88641	-0.09711	2.88611	-0.01997	2.88856	-0.43537	2.88641	-0.19255
2.88028	-0.24172	2.88335	-0.09622	2.88365	-0.02006	2.88519	-0.43552	2.88365	-0.19273
2.87721	-0.23948	2.88028	-0.09525	2.88028	-0.02026	2.88273	-0.43506	2.88089	-0.19264
2.87445	-0.23981	2.87721	-0.09435	2.87721	-0.02003	2.87967	-0.43384	2.87783	-0.1928
2.87138	-0.23957	2.87445	-0.09358	2.87445	-0.02045	2.87721	-0.4339	2.87476	-0.1924
2.86832	-0.23797	2.87138	-0.09267	2.87169	-0.02056	2.87415	-0.43301	2.872	-0.19273
2.86586	-0.23567	2.86862	-0.09254	2.86862	-0.02119	2.87108	-0.43243	2.86893	-0.19267
2.8628	-0.233	2.86586	-0.09175	2.86586	-0.0217	2.86832	-0.43147	2.86617	-0.19276
2.86004	-0.23236	2.8628	-0.09177	2.8631	-0.02248	2.86556	-0.43098	2.8631	-0.19289
2.85697	-0.23273	2.86004	-0.0915	2.86004	-0.02313	2.86249	-0.43003	2.86034	-0.19295
2.85421	-0.23009	2.85697	-0.09219	2.85697	-0.02371	2.85942	-0.42991	2.85758	-0.19322
2.85114	-0.2284	2.8539	-0.09271	2.85421	-0.02451	2.85666	-0.42966	2.85452	-0.19289
2.84838	-0.22831	2.85114	-0.09349	2.85114	-0.02477	2.8539	-0.42835	2.85145	-0.19301
2.84531	-0.22813	2.84838	-0.09458	2.84838	-0.02527	2.85084	-0.42782	2.84869	-0.19298
2.84225	-0.22877	2.84562	-0.09592	2.84562	-0.02529	2.84777	-0.42709	2.84593	-0.19326
2.83949	-0.2288	2.84225	-0.09763	2.84255	-0.02542	2.84501	-0.42663	2.84286	-0.19298
2.83673	-0.23058	2.83979	-0.09868	2.83979	-0.02511	2.84194	-0.42513	2.8401	-0.19319
2.83366	-0.23024	2.83673	-0.10062	2.83673	-0.02513	2.83918	-0.42525	2.83734	-0.19292
2.8309	-0.23414	2.83397	-0.10183	2.83427	-0.02465	2.83642	-0.42378	2.83427	-0.19329
2.82814	-0.23242	2.8309	-0.10307	2.83121	-0.02432	2.83335	-0.42347	2.83121	-0.19338
2.82507	-0.23402	2.82814	-0.10409	2.82814	-0.02387	2.83059	-0.4231	2.82875	-0.19313
2.82231	-0.23445	2.82538	-0.10449	2.82507	-0.02337	2.82753	-0.42218	2.82538	-0.1931
2.81924	-0.23402	2.82231	-0.10486	2.82231	-0.02308	2.82477	-0.42151	2.82262	-0.19304
2.81648	-0.23451	2.81924	-0.10461	2.81924	-0.02261	2.8217	-0.42049	2.81986	-0.19332
2.81342	-0.23227	2.81648	-0.10464	2.81648	-0.02229	2.81863	-0.42	2.8171	-0.19301
2.81035	-0.23159	2.81342	-0.10427	2.81372	-0.02201	2.81587	-0.41908	2.81403	-0.19301
2.80759	-0.23325	2.81066	-0.10365	2.81066	-0.02186	2.8128	-0.41865	2.81096	-0.19283
2.80483	-0.23172	2.80759	-0.10278	2.8079	-0.02146	2.81004	-0.4177	2.8082	-0.1931
2.80176	-0.22663	2.80483	-0.10213	2.80483	-0.02136	2.80728	-0.41721	2.80544	-0.19319
2.7987	-0.2281	2.80146	-0.10161	2.80207	-0.02143	2.80422	-0.41684	2.80238	-0.19295
2.79593	-0.22929	2.7987	-0.10091	2.79931	-0.02128	2.80146	-0.41562	2.79962	-0.19304
2.79317	-0.22705	2.79593	-0.10039	2.79624	-0.02139	2.7987	-0.41543	2.79655	-0.19286
2.79011	-0.22359	2.79348	-0.09922	2.79348	-0.02131	2.79563	-0.41433	2.79348	-0.19332
2.78735	-0.22347	2.79011	-0.09885	2.79041	-0.02153	2.79256	-0.41427	2.79072	-0.19283
2.78459	-0.22267	2.78735	-0.09806	2.78735	-0.02157	2.7898	-0.4131	2.78765	-0.19301
2.78152	-0.22301	2.78489	-0.09773	2.78459	-0.02172	2.78704	-0.41289	2.78459	-0.19332
2.77876	-0.22298	2.78152	-0.09734	2.78183	-0.02164	2.78428	-0.41188	2.78213	-0.19273
2.77569	-0.22206	2.77876	-0.09734	2.77845	-0.02193	2.78121	-0.41154	2.77907	-0.1931
2.77263	-0.22528	2.77569	-0.09726	2.776	-0.0222	2.77845	-0.41135	2.776	-0.19261
2.77017	-0.2261	2.77293	-0.09681	2.77293	-0.02234	2.77539	-0.41013	2.77324	-0.19283
2.7668	-0.22991	2.76987	-0.09686	2.77017	-0.0226	2.77232	-0.40967	2.77048	-0.19267
2.76404	-0.23046	2.7668	-0.09662	2.7671	-0.0228	2.76956	-0.40856	2.76741	-0.19255
2.76128	-0.22963	2.76404	-0.09704	2.76434	-0.02309	2.7668	-0.40767	2.76465	-0.19243
2.75821	-0.22957	2.76128	-0.09701	2.76158	-0.02323	2.76373	-0.40718	2.76189	-0.1924
2.75545	-0.23254	2.75852	-0.09766	2.75852	-0.02355	2.76066	-0.40669	2.75882	-0.1924
2.75238	-0.23156	2.75545	-0.09771	2.75576	-0.02373	2.7579	-0.40586	2.75576	-0.19194
2.74962	-0.23362	2.75269	-0.0984	2.75269	-0.02386	2.75484	-0.40544	2.7533	-0.19203
2.74656	-0.23236	2.74962	-0.09895	2.74962	-0.02429	2.75208	-0.40504	2.74993	-0.19166
2.7441	-0.23282	2.74686	-0.09925	2.74686	-0.02437	2.74901	-0.40399	2.74717	-0.19209
2.74073	-0.23392	2.74379	-0.09997	2.74379	-0.02463	2.74625	-0.40399	2.7441	-0.19181
2.73797	-0.23564	2.74103	-0.10044	2.74103	-0.02474	2.74349	-0.40341	2.74134	-0.19227
2.7349	-0.23276	2.73827	-0.10114	2.73797	-0.02501	2.74042	-0.4028	2.73858	-0.19166
2.73214	-0.23291	2.73521	-0.10146	2.73521	-0.02487	2.73766	-0.40197	2.73551	-0.19172
2.72907	-0.23245	2.73214	-0.10203	2.73245	-0.0251	2.73459	-0.40154	2.73275	-0.19206
2.72601	-0.23196	2.72938	-0.10293	2.72938	-0.02537	2.73183	-0.40083	2.72999	-0.19194
2.72355	-0.23009	2.72631	-0.10327	2.72693	-0.02529	2.72877	-0.40044	2.72693	-0.19197
2.72049	-0.2296	2.72355	-0.10392	2.72355	-0.0256	2.72601	-0.40019	2.72417	-0.19175
2.71772	-0.22914	2.72079	-0.10427	2.72049	-0.02552	2.72325	-0.3997	2.7211	-0.19181
2.71466	-0.22982	2.71772	-0.10504	2.71803	-0.02562	2.72018	-0.39939	2.71803	-0.19166
2.71159	-0.22978	2.71496	-0.10519	2.71496	-0.02553	2.71711	-0.39875	2.71527	-0.19184
2.70883	-0.22785	2.7122	-0.10571	2.7119	-0.02563	2.71435	-0.39884	2.71251	-0.19184
2.70607	-0.22751	2.70914	-0.10596	2.70914	-0.02574	2.71128	-0.39771	2.70975	-0.19172
2.703	-0.22641	2.70607	-0.10663	2.70607	-0.02587	2.70883	-0.39777	2.70638	-0.19215
2.70024	-0.22592	2.703	-0.10727	2.70331	-0.02604	2.70576	-0.39777	2.70392	-0.19188
2.69748	-0.22417	2.70055	-0.10747	2.70055	-0.02605	2.7027	-0.39722	2.70086	-0.19221
2.69442	-0.22276	2.69748	-0.10804	2.69748	-0.02632	2.69963	-0.39746	2.69779	-0.19218
2.69165	-0.22472	2.69503	-0.10824	2.69442	-0.02633	2.69718	-0.39672	2.69503	-0.19249
2.68859	-0.22362	2.69165	-0.10874	2.69165	-0.02652	2.69411	-0.39633	2.69196	-0.1923
2.68583	-0.22218	2.68889	-0.10916	2.68889	-0.02653	2.69135	-0.39556	2.68889	-0.19283
2.68276	-0.2238	2.68583	-0.10963	2.68583	-0.0269	2.68828	-0.39587	2.68613	-0.19249
2.68	-0.22184	2.68276	-0.11003	2.68307	-0.02713	2.68521	-0.39522	2.68337	-0.19292
2.67693	-0.22383	2.68	-0.1109	2.68031	-0.02751	2.68245	-0.39516	2.68061	-0.19322
2.67417	-0.22101	2.67693	-0.11162	2.67693	-0.02802	2.67939	-0.39547	2.67755	-0.19313
2.67111	-0.22236	2.67448	-0.11192	2.67417	-0.02824	2.67663	-0.39507	2.67479	-0.19322
2.66804	-0.22129	2.67141	-0.11279	2.67141	-0.02876	2.67356	-0.39513	2.67172	-0.19319
2.66528	-0.22144	2.66865	-0.11331	2.66865	-0.02888	2.67111	-0.39488	2.66865	-0.19381
2.66221	-0.22322	2.66558	-0.11433	2.66558	-0.02927	2.66804	-0.39501	2.66589	-0.19353
2.65945	-0.22411	2.66282	-0.11488	2.66282	-0.02939	2.66497	-0.39482	2.66313	-0.19381
2.65638	-0.22583	2.65976	-0.11577	2.65976	-0.0297	2.66221	-0.39504	2.66006	-0.1939
2.65362	-0.22417	2.657	-0.11644	2.657	-0.02969	2.65914	-0.39439	2.6573	-0.1943
2.65086	-0.22531	2.65424	-0.11736	2.65393	-0.03001	2.65608	-0.39507	2.65424	-0.19479
2.6478	-0.22656	2.65117	-0.11813	2.65117	-0.03003	2.65332	-0.39531	2.65148	-0.19479
2.64504	-0.22497	2.64841	-0.1186	2.6481	-0.03001	2.65086	-0.39507	2.64841	-0.1951
2.64228	-0.22574	2.64534	-0.11925	2.64534	-0.0301	2.6478	-0.39516	2.64565	-0.19516
2.63921	-0.22512	2.64228	-0.11945	2.64197	-0.02985	2.64473	-0.39501	2.64289	-0.19562
2.63614	-0.22659	2.63951	-0.12022	2.63951	-0.02989	2.64197	-0.39553	2.63982	-0.19553
2.63338	-0.22555	2.63675	-0.12034	2.63645	-0.02958	2.63859	-0.39522	2.63706	-0.19626
2.63062	-0.22755	2.63369	-0.12061	2.63369	-0.02965	2.63583	-0.39562	2.63399	-0.19605
2.62755	-0.22819	2.63062	-0.12091	2.63123	-0.02935	2.63307	-0.39565	2.63123	-0.19635
2.62479	-0.22715	2.62786	-0.12126	2.62786	-0.02926	2.63001	-0.39617	2.62817	-0.19697
2.62203	-0.22825	2.6251	-0.12143	2.6251	-0.02921	2.62725	-0.39682	2.62541	-0.19691
2.61897	-0.22886	2.62203	-0.12121	2.62203	-0.02886	2.62449	-0.39651	2.62234	-0.19727
2.6162	-0.22825	2.61927	-0.12106	2.61897	-0.02865	2.62142	-0.397	2.61958	-0.19706
2.61314	-0.22988	2.6162	-0.12074	2.6162	-0.0282	2.61866	-0.39697	2.61651	-0.19755
2.61038	-0.23264	2.61314	-0.12066	2.61344	-0.028	2.61559	-0.39734	2.61375	-0.19761
2.60731	-0.23346	2.61068	-0.12009	2.61068	-0.02764	2.61283	-0.39728	2.61068	-0.19819
2.60424	-0.23346	2.60762	-0.12014	2.60731	-0.02743	2.60976	-0.39783	2.60823	-0.19847
2.60148	-0.23405	2.60486	-0.11947	2.60455	-0.02697	2.607	-0.39777	2.60486	-0.19884
2.59872	-0.23555	2.60179	-0.11915	2.60179	-0.02671	2.60394	-0.39847	2.6024	-0.19896
2.59566	-0.2354	2.59872	-0.11892	2.59872	-0.02645	2.60118	-0.39875	2.59934	-0.19918
2.59259	-0.23613	2.59596	-0.11833	2.59596	-0.02603	2.59872	-0.39893	2.59627	-0.19939
2.58983	-0.23782	2.5932	-0.11801	2.5932	-0.02571	2.59504	-0.39942	2.59351	-0.19933
2.58707	-0.23914	2.59014	-0.11706	2.59014	-0.02537	2.59228	-0.39952	2.59044	-0.19997
2.58431	-0.24181	2.58737	-0.11679	2.58737	-0.02509	2.58983	-0.40016	2.58737	-0.19997
2.58124	-0.23957	2.58461	-0.11574	2.58461	-0.02475	2.58676	-0.40007	2.58492	-0.20043
2.57848	-0.24119	2.58155	-0.11537	2.58155	-0.02444	2.58339	-0.40053	2.58155	-0.20105
2.57541	-0.23978	2.57879	-0.11413	2.57909	-0.02397	2.58093	-0.40071	2.57879	-0.20089
2.57265	-0.24172	2.57572	-0.11361	2.57572	-0.02376	2.57787	-0.40077	2.57603	-0.20117
2.56989	-0.24448	2.57265	-0.11286	2.57296	-0.02351	2.57511	-0.40185	2.57296	-0.20151
2.56652	-0.24334	2.56989	-0.11172	2.5702	-0.02294	2.57235	-0.40139	2.5702	-0.20169
2.56376	-0.24475	2.56713	-0.1108	2.56683	-0.02278	2.56928	-0.40234	2.56744	-0.20197
2.56069	-0.24791	2.56437	-0.10981	2.56406	-0.02244	2.56621	-0.40258	2.56437	-0.20252
2.55824	-0.24773	2.561	-0.10871	2.5613	-0.02227	2.56345	-0.40341	2.56161	-0.20243
2.55517	-0.2484	2.55824	-0.10727	2.55824	-0.02179	2.56069	-0.40363	2.55824	-0.2027
2.55241	-0.24938	2.55578	-0.10635	2.55548	-0.02168	2.55762	-0.40415	2.55578	-0.20295
2.54965	-0.25061	2.55241	-0.10491	2.55241	-0.02142	2.55486	-0.40433	2.55302	-0.20298
2.54628	-0.25036	2.54965	-0.10384	2.54965	-0.0213	2.5518	-0.40473	2.54996	-0.2035
2.54352	-0.25159	2.54689	-0.10298	2.54689	-0.02125	2.54873	-0.40571	2.54689	-0.20353
2.54045	-0.25248	2.54352	-0.10181	2.54382	-0.02094	2.54597	-0.40574	2.54413	-0.20387
2.53769	-0.25349	2.54106	-0.10114	2.54106	-0.02085	2.54321	-0.40648	2.54106	-0.20408
2.53493	-0.25355	2.53799	-0.09987	2.53799	-0.02063	2.54014	-0.40636	2.5383	-0.20371
2.53186	-0.25067	2.53523	-0.09927	2.53523	-0.02064	2.53769	-0.40715	2.53554	-0.2039
2.5291	-0.25408	2.53217	-0.09825	2.53217	-0.0205	2.53431	-0.40755	2.53247	-0.20421
2.52603	-0.25358	2.52941	-0.09758	2.5291	-0.02061	2.53155	-0.40798	2.52971	-0.20482
2.52327	-0.25585	2.52634	-0.09701	2.52603	-0.02064	2.52879	-0.40875	2.52665	-0.20479
2.52021	-0.25555	2.52358	-0.09629	2.52327	-0.02044	2.52573	-0.40881	2.52358	-0.20503
2.51775	-0.25622	2.52051	-0.09594	2.52051	-0.02058	2.52297	-0.40979	2.52082	-0.20522
2.51438	-0.2534	2.51745	-0.09537	2.51745	-0.02052	2.5199	-0.40979	2.51806	-0.20516
2.51162	-0.25503	2.51469	-0.09505	2.51469	-0.02077	2.51714	-0.41025	2.51499	-0.20513
2.50855	-0.25457	2.51192	-0.09463	2.51192	-0.02066	2.51407	-0.41022	2.51223	-0.20559
2.50579	-0.25417	2.50886	-0.0946	2.50916	-0.02093	2.51131	-0.41108	2.50916	-0.20525
2.50272	-0.25423	2.5061	-0.09418	2.5061	-0.02101	2.50824	-0.41062	2.5061	-0.20509
2.49996	-0.25184	2.50303	-0.09433	2.50334	-0.02118	2.50548	-0.41139	2.50334	-0.20595
2.4972	-0.25291	2.50027	-0.0944	2.49996	-0.02158	2.50272	-0.41224	2.50088	-0.20522
2.49414	-0.25089	2.49751	-0.09435	2.49751	-0.02171	2.49996	-0.41249	2.49751	-0.20583
2.49138	-0.25365	2.49475	-0.09463	2.49444	-0.02224	2.49659	-0.41313	2.49475	-0.20559
2.48831	-0.25043	2.49138	-0.0948	2.49168	-0.02246	2.49383	-0.41292	2.49199	-0.20577
2.48555	-0.25086	2.48862	-0.09542	2.48862	-0.02293	2.49076	-0.41365	2.48923	-0.20568
2.48248	-0.24926	2.48585	-0.09592	2.48585	-0.0234	2.48831	-0.41356	2.48616	-0.20601
2.47972	-0.24908	2.48309	-0.09649	2.48279	-0.02416	2.48524	-0.41451	2.48309	-0.20605
2.47665	-0.24908	2.47972	-0.09709	2.48003	-0.02463	2.48187	-0.41473	2.48033	-0.20638
2.47389	-0.2469	2.47696	-0.09821	2.47727	-0.02543	2.47941	-0.41559	2.47727	-0.20644
2.47083	-0.24349	2.4742	-0.09962	2.4742	-0.02645	2.47635	-0.41642	2.4742	-0.20638
2.46807	-0.24411	2.47144	-0.10066	2.47113	-0.02719	2.47359	-0.41663	2.47144	-0.20647
2.465	-0.24276	2.46837	-0.10225	2.46837	-0.02811	2.47083	-0.41718	2.46868	-0.20638
2.46224	-0.24058	2.46561	-0.10377	2.46561	-0.02905	2.46745	-0.41749	2.46561	-0.20644
2.45948	-0.24015	2.46255	-0.10571	2.46255	-0.03002	2.46469	-0.41816	2.46316	-0.20617
2.45641	-0.23595	2.45978	-0.1075	2.45978	-0.03094	2.46193	-0.41838	2.45978	-0.2062
2.45334	-0.23448	2.45672	-0.10993	2.45641	-0.03172	2.45886	-0.41881	2.45702	-0.20598
2.45058	-0.23383	2.45396	-0.11204	2.45396	-0.03225	2.4561	-0.4193	2.45426	-0.20626
2.44782	-0.23147	2.4512	-0.11445	2.45089	-0.03287	2.45304	-0.42013	2.4512	-0.20635
2.44476	-0.22982	2.44813	-0.11711	2.44813	-0.03288	2.45028	-0.42099	2.44844	-0.20482
2.442	-0.22773	2.44537	-0.119	2.44506	-0.03257	2.44752	-0.4212	2.44568	-0.20522
2.43862	-0.22512	2.4423	-0.12133	2.4423	-0.03183	2.44414	-0.42233	2.44292	-0.20427
2.43617	-0.22417	2.43954	-0.12335	2.43924	-0.03094	2.44169	-0.42249	2.43954	-0.20411
2.43341	-0.22123	2.43648	-0.12504	2.43617	-0.03006	2.43862	-0.42329	2.43648	-0.20396
2.43034	-0.22037	2.43371	-0.126	2.43371	-0.02897	2.43586	-0.42347	2.43371	-0.20399
2.42758	-0.2204	2.43095	-0.12702	2.43065	-0.02805	2.4331	-0.42467	2.43126	-0.20408
2.42451	-0.22009	2.42758	-0.12668	2.42758	-0.02722	2.43034	-0.42528	2.42789	-0.20405
2.42175	-0.21862	2.42451	-0.12633	2.42482	-0.02659	2.42697	-0.42602	2.42513	-0.2039
2.41869	-0.2165	2.42206	-0.12533	2.42175	-0.02607	2.42421	-0.42697	2.42206	-0.20316
2.41593	-0.21473	2.41899	-0.12399	2.41869	-0.02553	2.42114	-0.42749	2.4193	-0.2031
2.41286	-0.21512	2.41593	-0.12268	2.41593	-0.02528	2.41838	-0.42816	2.41623	-0.2023
2.4101	-0.21463	2.41317	-0.12111	2.41317	-0.02499	2.41531	-0.42881	2.41347	-0.202
2.40703	-0.21387	2.4101	-0.11972	2.4101	-0.02486	2.41255	-0.42973	2.41071	-0.20052
2.40427	-0.21255	2.40764	-0.11818	2.40734	-0.02457	2.40949	-0.43003	2.40764	-0.2004
2.40151	-0.21233	2.40458	-0.11706	2.40427	-0.02475	2.40672	-0.43108	2.40488	-0.20003
2.39844	-0.21387	2.4012	-0.11574	2.40151	-0.02459	2.40396	-0.43135	2.40182	-0.19921
2.39568	-0.2135	2.39875	-0.1148	2.39875	-0.02475	2.4009	-0.4323	2.39906	-0.19847
2.39262	-0.21565	2.39568	-0.11398	2.39568	-0.02501	2.39783	-0.43279	2.39599	-0.1973
2.38986	-0.21359	2.39292	-0.11316	2.39292	-0.02501	2.39507	-0.43313	2.39323	-0.19678
2.38679	-0.21675	2.38986	-0.11279	2.39016	-0.02532	2.39231	-0.4339	2.39016	-0.19546
2.38372	-0.21969	2.3874	-0.11209	2.3871	-0.02566	2.38924	-0.4342	2.3871	-0.19479
2.38127	-0.22126	2.38434	-0.11212	2.38434	-0.02604	2.38618	-0.43476	2.38464	-0.19359
2.3782	-0.22095	2.38127	-0.11212	2.38127	-0.02647	2.38341	-0.43469	2.38188	-0.19237
2.37513	-0.22356	2.37851	-0.11222	2.3782	-0.02694	2.38065	-0.43485	2.37851	-0.19086
2.37207	-0.22423	2.37544	-0.11247	2.37544	-0.02744	2.37759	-0.43433	2.37575	-0.18948
2.36931	-0.22669	2.37237	-0.11306	2.37268	-0.02812	2.37483	-0.43457	2.37299	-0.1881
2.36655	-0.22865	2.36961	-0.11371	2.36961	-0.02888	2.37176	-0.43482	2.36992	-0.18642
2.36348	-0.2307	2.36685	-0.11438	2.36655	-0.02959	2.369	-0.43448	2.36716	-0.18448
2.36072	-0.23346	2.36379	-0.11532	2.36379	-0.03029	2.36624	-0.43503	2.36409	-0.1824
2.35765	-0.23279	2.36103	-0.11646	2.36072	-0.0311	2.36317	-0.43479	2.36103	-0.1808
2.35489	-0.23414	2.35796	-0.11796	2.35765	-0.03206	2.36041	-0.43515	2.35857	-0.17912
2.35182	-0.23715	2.35489	-0.11917	2.3552	-0.03301	2.35734	-0.43469	2.3552	-0.177
2.34906	-0.23638	2.35213	-0.12084	2.35182	-0.03404	2.35458	-0.4342	2.35244	-0.17519
2.346	-0.23972	2.34906	-0.12245	2.34906	-0.03508	2.35152	-0.43427	2.34937	-0.17335
2.34293	-0.23868	2.3463	-0.12392	2.3463	-0.036	2.34906	-0.43414	2.34661	-0.17142
2.34048	-0.23871	2.34354	-0.12598	2.34324	-0.03669	2.34569	-0.43396	2.34354	-0.16909
2.33741	-0.24073	2.34078	-0.12782	2.34048	-0.03752	2.34293	-0.43381	2.34078	-0.16648
2.33465	-0.2411	2.33772	-0.13015	2.33772	-0.03859	2.33986	-0.43414	2.33802	-0.16467
2.33158	-0.24224	2.33496	-0.13179	2.33465	-0.03941	2.3371	-0.43316	2.33496	-0.16222
2.32882	-0.23972	2.33189	-0.13403	2.33189	-0.04058	2.33404	-0.43362	2.3322	-0.15943
2.32575	-0.24098	2.32913	-0.13572	2.32882	-0.04192	2.33127	-0.43316	2.32974	-0.15759
2.32299	-0.24043	2.32606	-0.13781	2.32606	-0.04357	2.32851	-0.43239	2.32637	-0.15467
2.31993	-0.23895	2.32299	-0.14004	2.3233	-0.04538	2.32545	-0.43258	2.3233	-0.15262
2.31717	-0.23807	2.32023	-0.14205	2.32023	-0.04724	2.32269	-0.43166	2.32054	-0.15004
2.3141	-0.23721	2.31747	-0.14464	2.31717	-0.0493	2.31962	-0.43144	2.31747	-0.14817
2.31134	-0.23583	2.31441	-0.1471	2.31441	-0.05119	2.31686	-0.43092	2.31471	-0.14624
2.30858	-0.23813	2.31165	-0.14988	2.31134	-0.05312	2.31379	-0.43095	2.31195	-0.14345
2.30551	-0.23586	2.30889	-0.15259	2.30858	-0.0548	2.31103	-0.42951	2.30889	-0.14102
2.30275	-0.23803	2.30612	-0.15582	2.30582	-0.05631	2.30797	-0.42819	2.30612	-0.13885
2.29968	-0.23718	2.30275	-0.15907	2.30306	-0.05758	2.3052	-0.42721	2.30306	-0.13658
2.29692	-0.23478	2.29968	-0.1624	2.29999	-0.05881	2.30244	-0.42703	2.3006	-0.13391
2.29386	-0.23494	2.29692	-0.16588	2.29723	-0.05933	2.29938	-0.42641	2.29784	-0.13102
2.29079	-0.23313	2.29447	-0.16896	2.29416	-0.05966	2.29662	-0.42439	2.29478	-0.12897
2.28803	-0.23258	2.2914	-0.17209	2.2914	-0.05974	2.29355	-0.42304	2.2914	-0.12658
2.28527	-0.23429	2.28834	-0.1748	2.28864	-0.06	2.29079	-0.42224	2.28864	-0.12428
2.28251	-0.23304	2.28527	-0.17731	2.28558	-0.0604	2.28772	-0.42132	2.28588	-0.12204
2.27944	-0.23417	2.28282	-0.17934	2.28251	-0.06038	2.28496	-0.42053	2.28282	-0.1198
2.27637	-0.23454	2.27975	-0.18131	2.27975	-0.06031	2.2819	-0.41921	2.27975	-0.11689
2.27361	-0.23521	2.27699	-0.18304	2.27699	-0.05931	2.27913	-0.41856	2.27699	-0.11431
2.27085	-0.23644	2.27392	-0.18451	2.27361	-0.05898	2.27607	-0.41657	2.27423	-0.11189
2.26809	-0.23613	2.27085	-0.18573	2.27085	-0.0587	2.27331	-0.41482	2.27116	-0.10998
2.26472	-0.23638	2.26779	-0.18615	2.2684	-0.05823	2.27055	-0.41307	2.26809	-0.10756
2.26196	-0.23813	2.26533	-0.18687	2.26533	-0.05769	2.26748	-0.412	2.26533	-0.10606
2.2592	-0.24138	2.26227	-0.1866	2.26257	-0.05666	2.26472	-0.41013	2.26257	-0.10468
2.25644	-0.24239	2.25951	-0.1867	2.25951	-0.05607	2.26165	-0.40884	2.25981	-0.1037
2.25337	-0.24325	2.25644	-0.18622	2.25675	-0.05522	2.25859	-0.40712	2.25675	-0.10318
2.25061	-0.24503	2.25368	-0.18575	2.25337	-0.0544	2.25583	-0.4054	2.25368	-0.10324
2.24785	-0.2484	2.25061	-0.18496	2.25092	-0.05364	2.25276	-0.40335	2.25092	-0.10391
2.24448	-0.24926	2.24785	-0.18416	2.24754	-0.05283	2.2503	-0.40148	2.24816	-0.10459
2.24172	-0.2527	2.24478	-0.18327	2.24509	-0.05094	2.24724	-0.39955	2.2454	-0.10554
2.23865	-0.25392	2.24202	-0.18173	2.24202	-0.05014	2.24448	-0.39651	2.24233	-0.10591
2.2362	-0.25478	2.23896	-0.18061	2.23896	-0.04926	2.24172	-0.39516	2.23926	-0.10729
2.23313	-0.25527	2.2362	-0.17909	2.2362	-0.04872	2.23865	-0.3924	2.2362	-0.10903
2.23037	-0.25852	2.23313	-0.17738	2.23344	-0.04819	2.23528	-0.39047	2.23344	-0.11094
2.2273	-0.25668	2.23037	-0.17589	2.23037	-0.04757	2.23282	-0.38719	2.23068	-0.1129
2.22454	-0.26134	2.2273	-0.17445	2.22761	-0.04588	2.22945	-0.3836	2.22791	-0.11471
2.22147	-0.26165	2.22423	-0.17264	2.22454	-0.04541	2.22699	-0.38041	2.22515	-0.11698
2.21871	-0.26588	2.22147	-0.17137	2.22147	-0.04505	2.22393	-0.37838	2.22209	-0.11931
2.21565	-0.26996	2.21871	-0.1697	2.21871	-0.04459	2.22117	-0.37654	2.21902	-0.12179
2.21289	-0.2718	2.21595	-0.16772	2.21595	-0.0439	2.2181	-0.37406	2.21595	-0.12415
2.20982	-0.27266	2.21289	-0.16588	2.21289	-0.04364	2.21503	-0.36986	2.21319	-0.12667
2.20706	-0.27285	2.20982	-0.16394	2.21013	-0.04321	2.21227	-0.36713	2.21043	-0.12946
2.20399	-0.27588	2.20706	-0.16225	2.20706	-0.04282	2.20921	-0.36474	2.20737	-0.13204
2.20092	-0.27754	2.20461	-0.16029	2.2043	-0.04245	2.20645	-0.36118	2.2043	-0.13486
2.19847	-0.28027	2.20123	-0.1589	2.20184	-0.04189	2.20338	-0.35851	2.20154	-0.13786
2.1954	-0.28159	2.19847	-0.15698	2.19847	-0.04131	2.20062	-0.35609	2.19878	-0.14075
2.19234	-0.28324	2.19571	-0.15527	2.1954	-0.04056	2.19755	-0.35299	2.19602	-0.14388
2.18958	-0.28493	2.19264	-0.15361	2.19234	-0.04025	2.19479	-0.34833	2.19264	-0.14694
2.18651	-0.28554	2.18958	-0.15174	2.18988	-0.03856	2.19203	-0.34474	2.19019	-0.15026
2.18375	-0.28864	2.18682	-0.15048	2.18682	-0.04106	2.18896	-0.3398	2.18712	-0.15341
2.18068	-0.29042	2.18406	-0.14894	2.18406	-0.03774	2.1859	-0.33425	2.18406	-0.1567
2.17792	-0.29404	2.1813	-0.14754	2.18099	-0.03745	2.18314	-0.33115	2.1813	-0.16025
2.17516	-0.29358	2.17792	-0.14618	2.17792	-0.03695	2.18038	-0.32701	2.17823	-0.16384
2.17179	-0.29634	2.17516	-0.14474	2.17516	-0.03673	2.17761	-0.32336	2.17547	-0.16737
2.16903	-0.29938	2.17209	-0.14362	2.17209	-0.03659	2.17485	-0.31971	2.17271	-0.17099
2.16627	-0.29797	2.16933	-0.14181	2.16964	-0.03615	2.17179	-0.31652	2.16964	-0.17442
2.16351	-0.29996	2.16627	-0.14066	2.16657	-0.03605	2.16872	-0.31281	2.16657	-0.17804
2.16013	-0.29846	2.16351	-0.13927	2.16381	-0.03584	2.16596	-0.30944	2.16381	-0.18182
2.15737	-0.30109	2.16075	-0.13825	2.16105	-0.03474	2.16289	-0.30563	2.16105	-0.18556
2.15461	-0.30146	2.15799	-0.13699	2.15799	-0.03455	2.16013	-0.30214	2.15799	-0.18939
2.15185	-0.30241	2.15461	-0.13589	2.15492	-0.03445	2.15707	-0.29836	2.15523	-0.19329
2.14909	-0.30238	2.15216	-0.13475	2.15216	-0.03401	2.15431	-0.29465	2.15247	-0.19718
2.14572	-0.30361	2.14909	-0.13386	2.14909	-0.03365	2.15124	-0.29008	2.1494	-0.20111
2.14296	-0.30254	2.14602	-0.13301	2.14633	-0.03282	2.14848	-0.28591	2.14664	-0.20494
2.1405	-0.30177	2.14326	-0.13197	2.14326	-0.03277	2.14541	-0.2834	2.14357	-0.20908
2.13713	-0.30079	2.1405	-0.13115	2.1405	-0.03195	2.14265	-0.28199	2.1405	-0.21285
2.13437	-0.30014	2.13774	-0.13013	2.13744	-0.03173	2.13989	-0.28061	2.13774	-0.21675
2.131	-0.30017	2.13468	-0.12941	2.13468	-0.03052	2.13682	-0.28257	2.13468	-0.2208
2.12854	-0.29797	2.13192	-0.12849	2.13161	-0.03073	2.13376	-0.27923	2.13222	-0.22475
2.12547	-0.2995	2.12854	-0.12774	2.12885	-0.031	2.131	-0.2768	2.12916	-0.22862
2.12271	-0.2957	2.12578	-0.12682	2.12609	-0.03114	2.12793	-0.27508	2.12639	-0.23245
2.11965	-0.29447	2.12302	-0.12605	2.12302	-0.03147	2.12517	-0.27144	2.12333	-0.23638
2.11689	-0.29244	2.12026	-0.12538	2.11995	-0.03172	2.12241	-0.27199	2.12057	-0.24018
2.11413	-0.28809	2.1175	-0.12444	2.1175	-0.0321	2.11934	-0.27061	2.11719	-0.24402
2.11106	-0.28754	2.11443	-0.12394	2.11413	-0.03256	2.11658	-0.26849	2.11474	-0.24751
2.1083	-0.28542	2.11137	-0.1232	2.11137	-0.03316	2.11351	-0.2688	2.11167	-0.25116
2.10523	-0.28373	2.1083	-0.12255	2.10861	-0.03381	2.11045	-0.26775	2.10891	-0.25466
2.10247	-0.2799	2.10554	-0.12156	2.10554	-0.03451	2.10769	-0.26742	2.10585	-0.25809
2.0994	-0.27732	2.10278	-0.12066	2.10247	-0.03516	2.10493	-0.26337	2.10309	-0.26104
2.09664	-0.27496	2.10002	-0.11979	2.10033	-0.03591	2.10217	-0.26644	2.10002	-0.26423
2.09358	-0.27199	2.09695	-0.11932	2.09695	-0.03605	2.0994	-0.26855	2.09695	-0.26828
2.09082	-0.26953	2.09388	-0.11865	2.09419	-0.03695	2.09634	-0.26972	2.09419	-0.27058
2.08775	-0.26797	2.09112	-0.11808	2.09112	-0.03792	2.09327	-0.27153	2.09143	-0.27288
2.0853	-0.26328	2.08836	-0.11753	2.08806	-0.03894	2.09051	-0.2734	2.08836	-0.27533
2.08192	-0.26039	2.0853	-0.11684	2.0853	-0.03992	2.08744	-0.27232	2.0853	-0.27659
2.07916	-0.25748	2.08254	-0.11639	2.08254	-0.04099	2.08468	-0.27484	2.08284	-0.27809
2.0764	-0.25426	2.07978	-0.11589	2.07947	-0.04204	2.08162	-0.27542	2.07978	-0.27965
2.07333	-0.25199	2.07671	-0.11547	2.07671	-0.04314	2.07886	-0.27846	2.07702	-0.28146
2.07027	-0.25052	2.07364	-0.11455	2.07395	-0.04427	2.0761	-0.2811	2.07425	-0.28223
2.06751	-0.24598	2.07088	-0.1143	2.07088	-0.04539	2.07303	-0.28269	2.07088	-0.28288
2.06444	-0.24377	2.06812	-0.11396	2.06812	-0.0465	2.07027	-0.28527	2.06812	-0.28303
2.06199	-0.24119	2.06475	-0.11331	2.06536	-0.04757	2.06689	-0.29152	2.06536	-0.28303
2.05861	-0.2388	2.06199	-0.11274	2.06199	-0.04866	2.06444	-0.29376	2.06229	-0.28272
2.05585	-0.23595	2.05923	-0.11194	2.05923	-0.0497	2.06137	-0.29514	2.05953	-0.28211
2.05309	-0.2346	2.05616	-0.1115	2.05616	-0.05076	2.05831	-0.29757	2.05647	-0.28125
2.05003	-0.23258	2.0534	-0.11102	2.0534	-0.05173	2.05555	-0.30079	2.05371	-0.28024
2.04757	-0.23009	2.05064	-0.11048	2.05064	-0.0528	2.05279	-0.30241	2.05095	-0.27886
2.0445	-0.22834	2.04757	-0.10966	2.04757	-0.05379	2.04972	-0.30395	2.04788	-0.27723
2.04144	-0.22862	2.04481	-0.10946	2.04481	-0.05485	2.04696	-0.30597	2.04512	-0.27551
2.03868	-0.22371	2.04174	-0.10891	2.04174	-0.05592	2.04389	-0.30796	2.04236	-0.27312
2.03561	-0.22451	2.03898	-0.10837	2.03898	-0.05679	2.04113	-0.30781	2.03929	-0.27107
2.03285	-0.22114	2.03622	-0.10799	2.03622	-0.05779	2.03837	-0.30895	2.03622	-0.26852
2.02978	-0.2227	2.03316	-0.10757	2.03316	-0.05861	2.0353	-0.30922	2.03346	-0.26607
2.02702	-0.22123	2.03009	-0.1072	2.03009	-0.05957	2.03254	-0.31014	2.0304	-0.26337
2.02396	-0.2208	2.02733	-0.10625	2.02733	-0.06045	2.02948	-0.31112	2.02733	-0.26064
2.02119	-0.21991	2.02426	-0.10613	2.02457	-0.06136	2.02641	-0.31198	2.02457	-0.25773
2.01813	-0.22018	2.0215	-0.10568	2.02181	-0.06234	2.02396	-0.31189	2.02181	-0.25472
2.01506	-0.22028	2.01843	-0.10529	2.01874	-0.06332	2.02058	-0.31253	2.01874	-0.25171
2.0123	-0.21902	2.01598	-0.10499	2.01598	-0.06425	2.01782	-0.3149	2.01567	-0.24843
2.00954	-0.21942	2.01291	-0.10432	2.01261	-0.06518	2.01506	-0.31164	2.01322	-0.2453
2.00647	-0.21868	2.00985	-0.10394	2.00985	-0.06617	2.0123	-0.31207	2.00985	-0.24202
2.00371	-0.22055	2.00709	-0.103	2.00678	-0.06705	2.00923	-0.3114	2.00709	-0.23883
2.00095	-0.21813	2.00402	-0.10273	2.00402	-0.06798	2.00617	-0.31103	2.00433	-0.23555
1.99789	-0.2177	2.00126	-0.1023	2.00126	-0.06887	2.00371	-0.31008	2.00157	-0.23236
1.99512	-0.21819	1.99819	-0.10186	1.99819	-0.06979	2.00034	-0.30922	1.9985	-0.22917
1.99236	-0.21917	1.99543	-0.10131	1.99543	-0.07055	1.99758	-0.30913	1.99543	-0.22589
1.98899	-0.21853	1.99267	-0.10104	1.99267	-0.0714	1.99482	-0.30806	1.99267	-0.22267
1.98623	-0.22101	1.9896	-0.10057	1.98991	-0.07213	1.99206	-0.3068	1.9896	-0.21963
1.98347	-0.2219	1.98684	-0.10002	1.98684	-0.07282	1.98899	-0.30551	1.98684	-0.21644
1.98071	-0.21997	1.98347	-0.09952	1.98378	-0.07342	1.98592	-0.30315	1.98408	-0.21344
1.97764	-0.21994	1.98071	-0.09907	1.98102	-0.07403	1.98316	-0.30168	1.98102	-0.21037
1.97458	-0.22184	1.97795	-0.09858	1.97795	-0.07463	1.9801	-0.30048	1.97826	-0.20733
1.97151	-0.22212	1.97519	-0.09823	1.97488	-0.07507	1.97734	-0.29904	1.97519	-0.20436
1.96875	-0.22147	1.97212	-0.09783	1.97243	-0.07543	1.97427	-0.29757	1.97243	-0.20157
1.96568	-0.22347	1.96905	-0.09748	1.96936	-0.07577	1.97151	-0.29487	1.96936	-0.19868
1.96323	-0.22129	1.96629	-0.09681	1.96629	-0.07594	1.96844	-0.2934	1.9666	-0.19583
1.96016	-0.22169	1.96353	-0.09622	1.96353	-0.07609	1.96568	-0.29165	1.96353	-0.19316
1.95709	-0.22101	1.96077	-0.09545	1.96077	-0.07615	1.96261	-0.29217	1.96077	-0.19043
1.95433	-0.22129	1.95771	-0.09515	1.95771	-0.07614	1.95985	-0.28821	1.95771	-0.18789
1.95157	-0.22135	1.95464	-0.09463	1.95495	-0.07602	1.95709	-0.29036	1.95464	-0.18547
1.94851	-0.2238	1.95188	-0.09418	1.95188	-0.07588	1.95433	-0.28683	1.95219	-0.18283
1.94574	-0.22126	1.94912	-0.09388	1.94881	-0.0756	1.95096	-0.2833	1.94912	-0.1804
1.94298	-0.22224	1.94605	-0.09316	1.94605	-0.07536	1.9482	-0.28015	1.94636	-0.17801
1.94022	-0.22166	1.94329	-0.09309	1.94329	-0.07508	1.94513	-0.27861	1.9436	-0.17559
1.93685	-0.22408	1.94053	-0.09187	1.94053	-0.07467	1.94268	-0.27594	1.94022	-0.17335
1.9344	-0.22285	1.93746	-0.0913	1.93716	-0.07425	1.93961	-0.27472	1.93746	-0.17099
1.93102	-0.22325	1.9344	-0.09088	1.9344	-0.0738	1.93654	-0.27272	1.9347	-0.16896
1.92826	-0.22371	1.93133	-0.09028	1.93164	-0.07333	1.93378	-0.2703	1.93194	-0.16669
1.9252	-0.22276	1.92888	-0.08991	1.92918	-0.07284	1.93072	-0.26852	1.92888	-0.16467
1.92244	-0.22279	1.92581	-0.08953	1.92581	-0.0723	1.92796	-0.26595	1.92612	-0.16259
1.91967	-0.22261	1.92305	-0.08904	1.92305	-0.07178	1.9252	-0.26604	1.92305	-0.16062
1.91661	-0.22337	1.91998	-0.08896	1.91998	-0.07134	1.92213	-0.26193	1.92029	-0.15857
1.91385	-0.22123	1.91661	-0.08874	1.91722	-0.07094	1.91937	-0.26036	1.91722	-0.15657
1.91078	-0.22215	1.91415	-0.08854	1.91415	-0.07047	1.9163	-0.25861	1.91415	-0.15483
1.90802	-0.22242	1.91139	-0.08837	1.91139	-0.07005	1.91323	-0.2569	1.91139	-0.15305
1.90526	-0.22074	1.90833	-0.08799	1.90833	-0.06956	1.91078	-0.25475	1.90863	-0.15133
1.9025	-0.22117	1.90557	-0.08807	1.90557	-0.06915	1.90771	-0.25279	1.90557	-0.14952
1.89913	-0.21982	1.9025	-0.08782	1.9025	-0.06872	1.90465	-0.25027	1.90281	-0.1478
1.89637	-0.22071	1.89974	-0.08772	1.89943	-0.06826	1.90189	-0.24803	1.90005	-0.14611
1.8933	-0.21936	1.89667	-0.08777	1.89698	-0.06781	1.89913	-0.24635	1.89698	-0.14443
1.89054	-0.21782	1.89391	-0.08765	1.89391	-0.06729	1.89606	-0.2446	1.89422	-0.14286
1.88747	-0.21979	1.89115	-0.08757	1.89084	-0.06685	1.89299	-0.24267	1.89115	-0.14124
1.88471	-0.21966	1.88778	-0.08735	1.88808	-0.06634	1.89023	-0.24064	1.88839	-0.13986
1.88164	-0.21896	1.88502	-0.08727	1.88532	-0.06578	1.88716	-0.23865	1.88532	-0.13836
1.87888	-0.2173	1.88226	-0.08717	1.88226	-0.06526	1.8844	-0.23669	1.88226	-0.13694
1.87612	-0.21607	1.8795	-0.08703	1.87919	-0.06462	1.88164	-0.23518	1.8795	-0.13547
1.87336	-0.21546	1.87643	-0.0869	1.87643	-0.06398	1.87858	-0.23288	1.87674	-0.13412
1.8703	-0.21506	1.87367	-0.0868	1.87367	-0.06343	1.87582	-0.23227	1.87367	-0.1328
1.86753	-0.21384	1.8706	-0.08673	1.87091	-0.06272	1.87275	-0.22972	1.8706	-0.13149
1.86447	-0.21405	1.86784	-0.08655	1.86784	-0.06208	1.86999	-0.22712	1.86784	-0.1302
1.8614	-0.21411	1.86477	-0.08653	1.86477	-0.06141	1.86692	-0.22552	1.86508	-0.12894
1.85864	-0.21405	1.86201	-0.08645	1.86201	-0.06067	1.86416	-0.22377	1.86201	-0.12762
1.85557	-0.21246	1.85895	-0.08631	1.85895	-0.05993	1.8614	-0.22298	1.85925	-0.12639
1.85281	-0.21298	1.85619	-0.08623	1.85649	-0.05915	1.85833	-0.22095	1.85649	-0.12529
1.85005	-0.21132	1.85312	-0.08606	1.85312	-0.05838	1.85527	-0.21841	1.85343	-0.12394
1.84729	-0.21022	1.85005	-0.08539	1.85036	-0.05757	1.85251	-0.21693	1.85036	-0.12284
1.84423	-0.20936	1.84729	-0.08534	1.84729	-0.05686	1.84944	-0.21515	1.8476	-0.12185
1.84116	-0.20957	1.84453	-0.08496	1.84453	-0.05606	1.84668	-0.21331	1.84484	-0.12063
1.8384	-0.20789	1.84146	-0.08486	1.84177	-0.05537	1.84361	-0.21178	1.84146	-0.11971
1.83564	-0.20761	1.8387	-0.08477	1.8387	-0.05466	1.84054	-0.21037	1.8387	-0.11863
1.83257	-0.20663	1.83594	-0.08474	1.83594	-0.054	1.83809	-0.20874	1.83594	-0.11771
1.8295	-0.20739	1.83257	-0.08457	1.83288	-0.05335	1.83502	-0.20718	1.83318	-0.11652
1.82674	-0.20721	1.83012	-0.08442	1.82981	-0.05272	1.83226	-0.20549	1.83012	-0.1156
1.82398	-0.20605	1.82705	-0.08434	1.82705	-0.05219	1.8295	-0.20405	1.82766	-0.11468
1.82092	-0.205	1.82398	-0.08429	1.8246	-0.05163	1.82644	-0.20261	1.82429	-0.11382
1.81785	-0.20513	1.82153	-0.08347	1.82122	-0.05107	1.82337	-0.20111	1.82153	-0.11281
1.81509	-0.2027	1.81846	-0.08335	1.81846	-0.0505	1.8203	-0.19967	1.81846	-0.11192
1.81202	-0.20206	1.8157	-0.08233	1.8157	-0.05002	1.81754	-0.19835	1.8157	-0.11094
1.80926	-0.20166	1.81233	-0.08238	1.81233	-0.04953	1.81478	-0.19681	1.81294	-0.11014
1.8065	-0.20003	1.80957	-0.08231	1.80957	-0.0489	1.81171	-0.19537	1.80987	-0.10928
1.80343	-0.19945	1.80681	-0.08233	1.80681	-0.04846	1.80895	-0.19415	1.80711	-0.10839
1.80037	-0.20022	1.80405	-0.08223	1.80405	-0.04795	1.80619	-0.19273	1.80405	-0.10762
1.79761	-0.19902	1.80067	-0.08223	1.80098	-0.04751	1.80282	-0.19142	1.80129	-0.10676
1.79485	-0.19835	1.79822	-0.08208	1.79791	-0.04697	1.80006	-0.18985	1.79822	-0.10603
1.79178	-0.19669	1.79515	-0.08213	1.79515	-0.04644	1.7973	-0.18875	1.79546	-0.10523
1.78871	-0.19516	1.79209	-0.08208	1.79239	-0.046	1.79454	-0.18743	1.79239	-0.10446
1.78595	-0.19614	1.78932	-0.08183	1.78932	-0.04544	1.79178	-0.18617	1.78963	-0.1037
1.78288	-0.19599	1.78656	-0.08186	1.78626	-0.04493	1.7884	-0.18507	1.78656	-0.10299
1.78043	-0.1935	1.7838	-0.08171	1.7835	-0.04439	1.78534	-0.18381	1.7838	-0.10238
1.77736	-0.1939	1.78074	-0.08168	1.78074	-0.04383	1.78288	-0.18264	1.78074	-0.10161
1.7746	-0.19172	1.77767	-0.08096	1.77767	-0.0433	1.77982	-0.18136	1.77798	-0.10088
1.77154	-0.19166	1.77491	-0.08104	1.77491	-0.04276	1.77675	-0.18031	1.77522	-0.10014
1.76847	-0.19117	1.77215	-0.08096	1.77184	-0.04212	1.7743	-0.17912	1.77215	-0.09956
1.76571	-0.19132	1.76908	-0.08099	1.76908	-0.04162	1.77123	-0.17789	1.76908	-0.09888
1.76295	-0.18847	1.76602	-0.08091	1.76602	-0.04106	1.76847	-0.17697	1.76632	-0.09827
1.75988	-0.1885	1.76325	-0.08089	1.76325	-0.0405	1.7654	-0.17583	1.76325	-0.09756
1.75712	-0.18838	1.76019	-0.08099	1.76019	-0.04002	1.76264	-0.17482	1.76049	-0.09692
1.75436	-0.18755	1.75743	-0.08057	1.75743	-0.0395	1.75988	-0.17353	1.75773	-0.09628
1.75129	-0.18731	1.75467	-0.08067	1.75467	-0.03907	1.75681	-0.17258	1.75497	-0.09563
1.74853	-0.18752	1.7516	-0.08062	1.7516	-0.0386	1.75344	-0.17163	1.7516	-0.0952
1.74547	-0.18611	1.74853	-0.08059	1.74884	-0.03821	1.75099	-0.17056	1.74884	-0.09456
1.74271	-0.18553	1.74608	-0.08042	1.74608	-0.03781	1.74792	-0.16958	1.74608	-0.09397
1.73964	-0.18504	1.74301	-0.08047	1.74301	-0.03746	1.74485	-0.16875	1.74301	-0.0933
1.73657	-0.18399	1.73995	-0.08044	1.73995	-0.03714	1.74209	-0.16746	1.73995	-0.09272
1.73381	-0.1835	1.73718	-0.08037	1.73688	-0.03674	1.73933	-0.16663	1.73718	-0.09226
1.73105	-0.18093	1.73412	-0.08042	1.73412	-0.03645	1.73626	-0.1666	1.73442	-0.09171
1.72829	-0.18074	1.73105	-0.08057	1.73136	-0.03607	1.7332	-0.1651	1.73136	-0.09125
1.72522	-0.18016	1.7286	-0.08047	1.72829	-0.03577	1.73044	-0.16415	1.7289	-0.09063
1.72185	-0.1805	1.72584	-0.08037	1.72584	-0.0354	1.72768	-0.16249	1.72553	-0.09011
1.7194	-0.17835	1.72246	-0.08032	1.72216	-0.03508	1.72492	-0.16203	1.72308	-0.08959
1.71633	-0.17881	1.7194	-0.08029	1.7197	-0.03481	1.72185	-0.16111	1.7194	-0.08928
1.71357	-0.17709	1.71664	-0.08019	1.71694	-0.03453	1.71878	-0.16035	1.71694	-0.08876
1.7105	-0.17777	1.71388	-0.08012	1.71388	-0.03428	1.71602	-0.15949	1.71418	-0.08818
1.70774	-0.17565	1.71111	-0.08012	1.71111	-0.0339	1.71295	-0.15854	1.71142	-0.08775
1.70498	-0.17593	1.70805	-0.08002	1.70835	-0.03368	1.71019	-0.15774	1.70805	-0.08735
1.70161	-0.1747	1.70529	-0.07995	1.70529	-0.03332	1.70743	-0.15697	1.70559	-0.08689
1.69885	-0.17461	1.70191	-0.07997	1.70222	-0.03303	1.70467	-0.15627	1.70253	-0.08649
1.69609	-0.17329	1.69946	-0.07992	1.69915	-0.03263	1.70161	-0.15544	1.69946	-0.08603
1.69333	-0.17311	1.69639	-0.07982	1.6967	-0.03235	1.69854	-0.15476	1.6967	-0.08563
1.68995	-0.17277	1.69363	-0.07977	1.69363	-0.03195	1.69578	-0.15384	1.69394	-0.08526
1.68719	-0.17292	1.69087	-0.07972	1.69057	-0.0316	1.69271	-0.1532	1.69087	-0.08493
1.68412	-0.17185	1.6878	-0.07977	1.6878	-0.0313	1.68995	-0.15262	1.68811	-0.0845
1.68136	-0.17019	1.68474	-0.07955	1.68504	-0.03088	1.68688	-0.15157	1.68504	-0.08419
1.67891	-0.16998	1.68198	-0.07955	1.68198	-0.03057	1.68412	-0.15096	1.68228	-0.08382
1.67554	-0.17093	1.67922	-0.07945	1.67891	-0.03017	1.68106	-0.15016	1.67922	-0.08349
1.67308	-0.16866	1.67615	-0.07937	1.67615	-0.02986	1.6783	-0.14958	1.67646	-0.08309
1.67002	-0.1689	1.67339	-0.07927	1.67308	-0.02952	1.67554	-0.14897	1.67339	-0.08272
1.66695	-0.16881	1.67032	-0.07923	1.67032	-0.02924	1.67247	-0.14817	1.67063	-0.08247
1.66388	-0.16758	1.66756	-0.07918	1.66756	-0.02898	1.66971	-0.14737	1.66756	-0.08211
1.66112	-0.16642	1.6645	-0.07908	1.6645	-0.02877	1.66664	-0.14679	1.6648	-0.08174
1.65836	-0.16657	1.66173	-0.07905	1.66173	-0.02851	1.66388	-0.14627	1.66173	-0.08137
1.65529	-0.16688	1.65867	-0.079	1.65867	-0.02828	1.66081	-0.14556	1.65897	-0.08125
1.65223	-0.16614	1.65591	-0.07893	1.65591	-0.02805	1.65775	-0.14498	1.65591	-0.08097
1.64977	-0.16571	1.65284	-0.07885	1.65284	-0.02788	1.65499	-0.14427	1.65315	-0.08063
1.64671	-0.16568	1.65008	-0.07833	1.65039	-0.02772	1.65223	-0.14378	1.65008	-0.08033
1.64395	-0.16458	1.64701	-0.07838	1.64701	-0.02746	1.64947	-0.14302	1.64732	-0.08008
1.64088	-0.16311	1.64456	-0.07833	1.64425	-0.02733	1.6464	-0.14253	1.64425	-0.07993
1.63812	-0.16375	1.64119	-0.07823	1.64119	-0.02705	1.64333	-0.14237	1.64149	-0.07962
1.63505	-0.16289	1.63873	-0.07818	1.63873	-0.02693	1.64057	-0.14216	1.63843	-0.07931
1.63229	-0.16185	1.63597	-0.07808	1.63536	-0.0267	1.63781	-0.14148	1.63566	-0.0791
1.62953	-0.16148	1.6329	-0.07803	1.6326	-0.02657	1.63474	-0.14075	1.6329	-0.07885
1.62646	-0.16062	1.62984	-0.07801	1.62953	-0.02642	1.63198	-0.13848	1.62984	-0.07861
1.6237	-0.16145	1.62708	-0.07783	1.62708	-0.02615	1.62892	-0.13912	1.62677	-0.07839
1.62064	-0.15976	1.62401	-0.07788	1.62432	-0.02603	1.62616	-0.13875	1.62401	-0.07812
1.61788	-0.16025	1.62125	-0.07771	1.62125	-0.02575	1.62309	-0.13808	1.62125	-0.07787
1.61512	-0.1593	1.61818	-0.07773	1.61788	-0.02559	1.62033	-0.13759	1.61849	-0.07769
1.61205	-0.1582	1.61542	-0.07773	1.61512	-0.02543	1.61726	-0.13701	1.61542	-0.07744
1.60898	-0.15777	1.61236	-0.07768	1.61236	-0.02511	1.6145	-0.13655	1.61266	-0.07741
1.60591	-0.15936	1.60929	-0.07746	1.60959	-0.0249	1.61174	-0.13618	1.60959	-0.07708
1.60346	-0.15841	1.60653	-0.07736	1.60653	-0.02464	1.60837	-0.13572	1.60653	-0.07692
1.60039	-0.15737	1.60377	-0.07729	1.60346	-0.02438	1.60591	-0.1352	1.60346	-0.07677
1.59763	-0.15673	1.6007	-0.07716	1.6007	-0.02418	1.60285	-0.13633	1.60101	-0.07652
1.59457	-0.15657	1.59794	-0.07719	1.59763	-0.024	1.59978	-0.13372	1.59794	-0.07634
1.59181	-0.15599	1.59518	-0.07704	1.59457	-0.02374	1.59702	-0.1336	1.59518	-0.07622
1.58874	-0.15556	1.59211	-0.07699	1.59211	-0.02362	1.59395	-0.13317	1.59211	-0.07603
1.58598	-0.15544	1.58935	-0.07689	1.58905	-0.02339	1.59119	-0.13265	1.58935	-0.07579
1.58291	-0.1551	1.58629	-0.07689	1.58629	-0.02328	1.58843	-0.13222	1.58629	-0.07573
1.58015	-0.15486	1.58322	-0.07674	1.58322	-0.02304	1.58567	-0.13191	1.58352	-0.07554
1.57708	-0.15498	1.58076	-0.07672	1.58076	-0.02296	1.5823	-0.13142	1.58046	-0.07536
1.57432	-0.154	1.5777	-0.07669	1.5777	-0.02283	1.57954	-0.13093	1.5777	-0.07527
1.57126	-0.15384	1.57463	-0.07657	1.57463	-0.02269	1.57678	-0.13047	1.57494	-0.07508
1.5685	-0.15418	1.57187	-0.07644	1.57187	-0.02256	1.57402	-0.13014	1.57187	-0.0749
1.56543	-0.15299	1.5688	-0.07637	1.56911	-0.02242	1.57064	-0.12961	1.56911	-0.07478
1.56267	-0.15243	1.56604	-0.07619	1.56604	-0.02229	1.56819	-0.12931	1.56574	-0.07471
1.55991	-0.15225	1.56328	-0.07619	1.56328	-0.0222	1.56512	-0.12897	1.56328	-0.07453
1.55684	-0.15167	1.56022	-0.07607	1.56022	-0.02211	1.56206	-0.12854	1.56022	-0.07444
1.55377	-0.15243	1.55745	-0.07605	1.55715	-0.02204	1.5593	-0.12826	1.55745	-0.07428
1.55101	-0.15148	1.55439	-0.0759	1.55439	-0.0219	1.55623	-0.1278	1.55439	-0.07419
1.54825	-0.15099	1.55132	-0.0759	1.55132	-0.02173	1.55316	-0.12744	1.55163	-0.07395
1.54549	-0.15099	1.54856	-0.0757	1.54856	-0.02162	1.55071	-0.12719	1.54856	-0.07401
1.54243	-0.15093	1.54549	-0.07575	1.5458	-0.02155	1.54764	-0.12682	1.5458	-0.07373
1.53936	-0.15041	1.54273	-0.0755	1.54273	-0.0214	1.54519	-0.12624	1.54304	-0.07373
1.53629	-0.15022	1.53997	-0.0754	1.53967	-0.02132	1.54212	-0.12609	1.53997	-0.07373
1.53384	-0.14983	1.53691	-0.07545	1.53691	-0.02117	1.53905	-0.12575	1.53721	-0.07358
1.53077	-0.14924	1.53415	-0.07527	1.53415	-0.02102	1.53599	-0.12553	1.53384	-0.07346
1.52801	-0.14891	1.53108	-0.07523	1.53108	-0.02088	1.53322	-0.12511	1.53138	-0.07333
1.52494	-0.14881	1.52832	-0.07503	1.52832	-0.02072	1.53016	-0.12474	1.52801	-0.07327
1.52218	-0.14848	1.52525	-0.07498	1.52525	-0.02056	1.5274	-0.12449	1.52525	-0.07321
1.51912	-0.14774	1.52218	-0.07485	1.52249	-0.02036	1.52433	-0.12415	1.5228	-0.07306
1.51636	-0.14771	1.51942	-0.07473	1.51942	-0.02024	1.52157	-0.12388	1.51973	-0.0729
1.51329	-0.14685	1.51666	-0.0747	1.51636	-0.02015	1.5185	-0.12366	1.51666	-0.0729
1.51022	-0.14753	1.5136	-0.07453	1.5136	-0.01997	1.51574	-0.1233	1.5136	-0.07278
1.50746	-0.14799	1.51084	-0.07441	1.51084	-0.01988	1.51298	-0.12302	1.51114	-0.07269
1.5047	-0.14673	1.50808	-0.07438	1.50808	-0.01975	1.50992	-0.12284	1.50808	-0.07272
1.50163	-0.14645	1.50501	-0.07421	1.50531	-0.01964	1.50685	-0.12244	1.50501	-0.07257
1.49887	-0.14584	1.50225	-0.07408	1.50225	-0.01954	1.50409	-0.12225	1.50225	-0.07251
1.50163	-0.14335	1.50102	-0.07321	1.50102	-0.01924	1.50347	-0.11971	1.50531	-0.06965
1.5047	-0.14121	1.50378	-0.07192	1.50378	-0.01881	1.50623	-0.11646	1.50808	-0.06822
1.50777	-0.13888	1.50654	-0.07078	1.50685	-0.01832	1.509	-0.114	1.51084	-0.06686
1.51053	-0.13698	1.50961	-0.06966	1.50961	-0.01794	1.51176	-0.11186	1.5139	-0.06576
1.51329	-0.1351	1.51268	-0.06884	1.51268	-0.01763	1.51452	-0.10965	1.51666	-0.06458
1.51636	-0.13323	1.51574	-0.06762	1.51574	-0.01731	1.51728	-0.10784	1.51942	-0.06352
1.51912	-0.13176	1.5185	-0.06668	1.5185	-0.01697	1.52065	-0.10597	1.5228	-0.06241
1.52218	-0.13026	1.52126	-0.06569	1.52126	-0.01661	1.52341	-0.1041	1.52525	-0.06148
1.52494	-0.12839	1.52402	-0.06487	1.52433	-0.01636	1.52648	-0.10262	1.52832	-0.06043
1.52801	-0.12685	1.5274	-0.064	1.52709	-0.01611	1.52954	-0.10097	1.53108	-0.05965
1.53046	-0.12612	1.53016	-0.06305	1.53016	-0.01584	1.532	-0.09937	1.53415	-0.05866
1.53384	-0.12431	1.53292	-0.06211	1.53322	-0.01553	1.53507	-0.09775	1.53721	-0.05773
1.53629	-0.12247	1.53599	-0.06144	1.53568	-0.01526	1.53783	-0.09658	1.53997	-0.05696
1.53936	-0.12149	1.53905	-0.06059	1.53875	-0.01503	1.54089	-0.09496	1.54273	-0.05613
1.54212	-0.11965	1.54151	-0.05967	1.54181	-0.01471	1.54365	-0.09361	1.54549	-0.0554
1.54519	-0.11799	1.54457	-0.05885	1.54427	-0.01448	1.54672	-0.09235	1.54856	-0.05456
1.54795	-0.11689	1.54733	-0.05816	1.54764	-0.01422	1.54948	-0.09103	1.55163	-0.05387
1.55101	-0.11514	1.5504	-0.05744	1.5504	-0.01399	1.55224	-0.08983	1.55439	-0.05316
1.55408	-0.11446	1.55316	-0.05664	1.55316	-0.01372	1.55561	-0.08867	1.55745	-0.05243
1.55684	-0.11311	1.55623	-0.05576	1.55623	-0.01344	1.55837	-0.0875	1.56022	-0.05175
1.5596	-0.11179	1.55899	-0.05501	1.55899	-0.01321	1.56114	-0.08631	1.56328	-0.05115
1.56267	-0.11078	1.56206	-0.05428	1.56206	-0.013	1.5639	-0.08533	1.56604	-0.05048
1.56543	-0.10983	1.56451	-0.05362	1.56482	-0.01277	1.56696	-0.08419	1.5688	-0.04978
1.5685	-0.10799	1.56788	-0.05293	1.56788	-0.01257	1.57003	-0.08303	1.57187	-0.04926
1.57156	-0.10741	1.57095	-0.05227	1.57064	-0.01235	1.57279	-0.08211	1.57463	-0.04854
1.57432	-0.10581	1.57371	-0.05157	1.57371	-0.01214	1.57586	-0.08106	1.578	-0.048
1.57708	-0.10505	1.57647	-0.05098	1.57647	-0.01201	1.57892	-0.08023	1.58046	-0.04743
1.58015	-0.10382	1.57923	-0.05042	1.57923	-0.01181	1.58138	-0.07919	1.58322	-0.04691
1.58291	-0.10278	1.5823	-0.05002	1.5823	-0.01163	1.58444	-0.0783	1.58629	-0.0463
1.58598	-0.10173	1.58506	-0.04902	1.58506	-0.01151	1.58721	-0.07741	1.58935	-0.04577
1.58874	-0.10069	1.58843	-0.04854	1.58813	-0.01124	1.59027	-0.0764	1.59211	-0.04521
1.59181	-0.09916	1.59089	-0.04799	1.59119	-0.01115	1.59303	-0.07566	1.59518	-0.04469
1.59457	-0.09907	1.59365	-0.0474	1.59395	-0.011	1.5961	-0.07487	1.59794	-0.0442
1.59763	-0.09744	1.59671	-0.04683	1.59702	-0.01084	1.59886	-0.07395	1.60101	-0.04364
1.60039	-0.09655	1.59978	-0.04625	1.59978	-0.0107	1.60193	-0.07321	1.60377	-0.04323
1.60315	-0.09566	1.60254	-0.0457	1.60254	-0.01064	1.60499	-0.07247	1.60683	-0.04264
1.60622	-0.09474	1.6053	-0.04514	1.60561	-0.01047	1.60745	-0.07155	1.60929	-0.04226
1.60929	-0.09388	1.60867	-0.04465	1.60837	-0.01034	1.61051	-0.07085	1.61236	-0.04173
1.61205	-0.09284	1.61113	-0.04409	1.61144	-0.01019	1.61328	-0.07005	1.61542	-0.0413
1.6145	-0.09217	1.6142	-0.04357	1.6145	-0.01003	1.61634	-0.06938	1.61818	-0.04087
1.61788	-0.09134	1.61696	-0.0431	1.61726	-0.00997	1.6191	-0.06868	1.62125	-0.04038
1.62064	-0.09026	1.62002	-0.04252	1.62002	-0.00974	1.62217	-0.06804	1.62401	-0.03992
1.6237	-0.08962	1.62278	-0.04206	1.62309	-0.00965	1.62493	-0.06736	1.62708	-0.03955
1.62646	-0.08839	1.62554	-0.04153	1.62585	-0.00946	1.62769	-0.06655	1.62984	-0.03918
1.62953	-0.08787	1.6283	-0.04103	1.62892	-0.00929	1.63076	-0.06598	1.6326	-0.03872
1.63229	-0.08692	1.63168	-0.04061	1.63137	-0.0092	1.63382	-0.06528	1.63597	-0.03831
1.63505	-0.08615	1.63444	-0.04021	1.63444	-0.00908	1.63658	-0.06463	1.63843	-0.03792
1.63812	-0.08526	1.63751	-0.0397	1.63751	-0.00893	1.63965	-0.064	1.64149	-0.03747
1.64119	-0.08434	1.64027	-0.03916	1.64027	-0.00875	1.64241	-0.06344	1.64425	-0.03714
1.64395	-0.0833	1.64333	-0.03877	1.64333	-0.00867	1.64517	-0.06281	1.64732	-0.03668
1.64671	-0.08293	1.6464	-0.03838	1.64609	-0.00857	1.64824	-0.0621	1.65039	-0.03634
1.64977	-0.08204	1.64885	-0.03789	1.64916	-0.0084	1.65131	-0.06167	1.65315	-0.03595
1.65253	-0.08134	1.65192	-0.03747	1.65161	-0.00829	1.65407	-0.06099	1.65621	-0.03563
1.65529	-0.08048	1.65499	-0.03707	1.65468	-0.00818	1.65713	-0.06061	1.65928	-0.03512
1.65805	-0.08023	1.65775	-0.03665	1.65775	-0.00812	1.65989	-0.05996	1.66173	-0.03486
1.66112	-0.07913	1.66051	-0.03627	1.6602	-0.00797	1.66266	-0.05947	1.6648	-0.03453
1.6645	-0.07842	1.66327	-0.03588	1.66358	-0.00788	1.66572	-0.05876	1.66787	-0.03406
1.66726	-0.07787	1.66634	-0.03548	1.66634	-0.00778	1.66848	-0.05828	1.67063	-0.03383
1.67002	-0.07698	1.6691	-0.03508	1.6694	-0.00772	1.67124	-0.05779	1.67339	-0.03343
1.67308	-0.07649	1.67216	-0.03467	1.67216	-0.0076	1.67462	-0.05698	1.67646	-0.03307
1.67554	-0.0756	1.67492	-0.03433	1.67523	-0.00755	1.67707	-0.05656	1.67952	-0.03283
1.6786	-0.07487	1.67799	-0.03391	1.67799	-0.00744	1.68014	-0.05608	1.68228	-0.03244
1.68167	-0.07422	1.68075	-0.03359	1.68075	-0.00736	1.6829	-0.05569	1.68535	-0.03214
1.68474	-0.07352	1.68382	-0.03322	1.68382	-0.00725	1.68596	-0.05505	1.68811	-0.03182
1.68719	-0.07278	1.68658	-0.03287	1.68658	-0.00716	1.68903	-0.05463	1.69087	-0.03151
1.69026	-0.07192	1.68965	-0.03288	1.68965	-0.00709	1.69179	-0.05403	1.69394	-0.03119
1.69302	-0.07143	1.69271	-0.03223	1.69271	-0.00699	1.69455	-0.05355	1.6967	-0.03085
1.69609	-0.07097	1.69517	-0.03195	1.69547	-0.00692	1.69762	-0.05311	1.69946	-0.03049
1.69885	-0.07005	1.69823	-0.03157	1.69823	-0.00679	1.70038	-0.05263	1.70222	-0.03023
1.70161	-0.06931	1.7013	-0.03127	1.70099	-0.00673	1.70345	-0.0522	1.70559	-0.02991
1.70467	-0.0687	1.70406	-0.03093	1.70406	-0.0066	1.70651	-0.05162	1.70835	-0.0296
1.70743	-0.06815	1.70713	-0.03059	1.70713	-0.00658	1.70927	-0.05126	1.71111	-0.02935
1.7105	-0.06738	1.70989	-0.03023	1.70989	-0.00639	1.71234	-0.0507	1.71388	-0.02912
1.71326	-0.06683	1.71295	-0.02991	1.71265	-0.00638	1.7148	-0.05041	1.71694	-0.02879
1.71602	-0.06617	1.71572	-0.02961	1.71572	-0.00624	1.71786	-0.04987	1.72001	-0.02853
1.71878	-0.0657	1.71848	-0.02931	1.71878	-0.00612	1.72062	-0.0494	1.72308	-0.02831
1.72216	-0.06496	1.72154	-0.02895	1.72124	-0.00605	1.72369	-0.04895	1.72553	-0.0279
1.72522	-0.06453	1.7243	-0.02869	1.72461	-0.00598	1.72645	-0.04855	1.7286	-0.02763
1.72798	-0.06383	1.72737	-0.02819	1.72768	-0.00591	1.72952	-0.04819	1.73166	-0.02729
1.73074	-0.06317	1.73044	-0.02798	1.73044	-0.00578	1.73258	-0.04769	1.73442	-0.0271
1.7335	-0.06283	1.7332	-0.02769	1.7332	-0.00573	1.73534	-0.0473	1.73718	-0.02686
1.73657	-0.06201	1.73596	-0.02743	1.73596	-0.00568	1.7381	-0.04697	1.74025	-0.0266
1.73964	-0.06173	1.73872	-0.02714	1.73902	-0.00557	1.74087	-0.04631	1.74301	-0.0263
1.74271	-0.06084	1.74179	-0.0268	1.74209	-0.0055	1.74393	-0.04602	1.74577	-0.026
1.74547	-0.06055	1.74455	-0.02654	1.74516	-0.00543	1.747	-0.04564	1.74884	-0.02578
1.74823	-0.0597	1.74792	-0.02625	1.74761	-0.00536	1.74976	-0.04527	1.7516	-0.02555
1.75129	-0.05902	1.75068	-0.02598	1.75068	-0.00531	1.75283	-0.04483	1.75436	-0.02533
1.75405	-0.05879	1.75344	-0.02575	1.75313	-0.00525	1.75559	-0.04453	1.75773	-0.02503
1.75712	-0.05807	1.75651	-0.02546	1.7562	-0.00518	1.75835	-0.04417	1.76019	-0.02482
1.75957	-0.05733	1.75927	-0.02517	1.75927	-0.00514	1.76141	-0.04374	1.76325	-0.02457
1.76295	-0.05691	1.76203	-0.02491	1.76203	-0.00507	1.76417	-0.04327	1.76632	-0.02423
1.76602	-0.05639	1.76509	-0.02462	1.76509	-0.005	1.76724	-0.04295	1.76908	-0.0241
1.76878	-0.05573	1.76786	-0.02443	1.76786	-0.00496	1.77031	-0.04258	1.77215	-0.02375
1.77154	-0.05527	1.77092	-0.02412	1.77092	-0.00485	1.77276	-0.04223	1.77522	-0.02353
1.7743	-0.05466	1.77368	-0.02387	1.77368	-0.0048	1.77583	-0.04182	1.77798	-0.02334
1.77736	-0.05423	1.77644	-0.02361	1.77644	-0.00474	1.7792	-0.04141	1.78074	-0.0231
1.78012	-0.0536	1.77982	-0.02338	1.77982	-0.00469	1.78166	-0.0411	1.7838	-0.02281
1.78319	-0.05303	1.78227	-0.02307	1.78258	-0.00464	1.78472	-0.04076	1.78656	-0.02264
1.78595	-0.05263	1.78534	-0.02289	1.78534	-0.00456	1.78748	-0.04036	1.78963	-0.0224
1.78902	-0.05217	1.7881	-0.02262	1.7884	-0.00446	1.79055	-0.04002	1.79209	-0.02203
1.79178	-0.05163	1.79086	-0.0223	1.79116	-0.00442	1.79331	-0.03955	1.79515	-0.022
1.79485	-0.05109	1.79393	-0.02213	1.79423	-0.00436	1.79638	-0.03926	1.79822	-0.02167
1.79791	-0.05071	1.79699	-0.02187	1.79699	-0.00424	1.79914	-0.03886	1.80098	-0.02146
1.80067	-0.04999	1.79975	-0.02166	1.80006	-0.00421	1.8019	-0.03856	1.80405	-0.02125
1.80343	-0.04968	1.80282	-0.02139	1.80282	-0.00412	1.80497	-0.03823	1.80681	-0.02107
1.80619	-0.04904	1.80589	-0.02114	1.80558	-0.00409	1.80803	-0.03786	1.80987	-0.02079
1.80926	-0.04867	1.80865	-0.02095	1.80865	-0.00398	1.81079	-0.03749	1.81294	-0.02065
1.81233	-0.04802	1.81141	-0.02066	1.81171	-0.00394	1.81386	-0.03716	1.8157	-0.0204
1.81478	-0.04755	1.81417	-0.02043	1.81447	-0.00387	1.81662	-0.03683	1.81877	-0.02013
1.81785	-0.04728	1.81724	-0.02022	1.81724	-0.00379	1.81969	-0.03645	1.82153	-0.01991
1.82092	-0.04673	1.82	-0.01996	1.8203	-0.00371	1.82245	-0.03612	1.8246	-0.01972
1.82368	-0.04617	1.82276	-0.01977	1.82306	-0.00371	1.82521	-0.03575	1.82736	-0.01951
1.82674	-0.04571	1.82582	-0.01954	1.82613	-0.00366	1.82828	-0.03546	1.83012	-0.01938
1.82981	-0.04522	1.82889	-0.01927	1.82889	-0.00352	1.83134	-0.03516	1.83318	-0.01913
1.83226	-0.04471	1.83165	-0.01915	1.83196	-0.00353	1.8338	-0.03481	1.83594	-0.01892
1.83564	-0.04436	1.83472	-0.01883	1.83441	-0.00345	1.83717	-0.0345	1.8387	-0.01867
1.8384	-0.04369	1.83748	-0.01865	1.83748	-0.00342	1.83993	-0.03419	1.84146	-0.01844
1.84146	-0.04336	1.84054	-0.01846	1.84054	-0.00334	1.84269	-0.03377	1.84484	-0.01824
1.84423	-0.04301	1.84361	-0.01826	1.84392	-0.00331	1.84576	-0.03345	1.8476	-0.01805
1.84699	-0.04249	1.84637	-0.01801	1.84607	-0.00324	1.84852	-0.03318	1.85067	-0.01783
1.85005	-0.04207	1.84944	-0.01784	1.84944	-0.00319	1.85159	-0.03286	1.85343	-0.01768
1.85281	-0.04162	1.85189	-0.01764	1.8522	-0.00312	1.85404	-0.03261	1.85619	-0.01743
1.85557	-0.04105	1.85496	-0.01742	1.85527	-0.00308	1.85741	-0.03222	1.85925	-0.01731
1.85864	-0.04084	1.85803	-0.0172	1.85803	-0.00302	1.86017	-0.03189	1.86201	-0.01707
1.8614	-0.04039	1.86109	-0.01699	1.86079	-0.00295	1.86324	-0.03149	1.86508	-0.01689
1.86447	-0.03975	1.86385	-0.01678	1.86385	-0.00292	1.866	-0.03126	1.86784	-0.01664
1.86723	-0.0394	1.86661	-0.01658	1.86692	-0.00284	1.86876	-0.03088	1.87091	-0.01646
1.8703	-0.03906	1.86938	-0.01634	1.86968	-0.00279	1.87183	-0.03054	1.87367	-0.01614
1.87336	-0.03854	1.87244	-0.01619	1.87244	-0.00274	1.87459	-0.03024	1.87643	-0.01605
1.87643	-0.03809	1.8752	-0.0159	1.8752	-0.00266	1.87766	-0.02994	1.8795	-0.01583
1.87888	-0.03745	1.87827	-0.01578	1.87796	-0.00261	1.88042	-0.0296	1.88226	-0.01564
1.88164	-0.03727	1.88103	-0.01555	1.88134	-0.00253	1.88318	-0.02934	1.88532	-0.01549
1.88471	-0.03672	1.8841	-0.01535	1.8841	-0.00248	1.88624	-0.02908	1.88839	-0.01518
1.88778	-0.03641	1.88686	-0.0151	1.88716	-0.0024	1.889	-0.02852	1.89115	-0.01507
1.89054	-0.03591	1.88992	-0.01497	1.88992	-0.00239	1.89207	-0.02831	1.89391	-0.01493
1.8933	-0.0355	1.89268	-0.01477	1.89299	-0.00233	1.89483	-0.02804	1.89698	-0.01463
1.89637	-0.03489	1.89575	-0.01453	1.89575	-0.00223	1.8979	-0.02765	1.90005	-0.01451
1.89913	-0.03466	1.89851	-0.01437	1.89851	-0.00221	1.90097	-0.0274	1.90281	-0.01426
1.90219	-0.03422	1.90158	-0.01419	1.90158	-0.00212	1.90342	-0.02711	1.90557	-0.01412
1.90495	-0.03381	1.90434	-0.01392	1.90465	-0.00207	1.90649	-0.02679	1.90833	-0.01389
1.90771	-0.03341	1.9071	-0.01376	1.90741	-0.00202	1.90925	-0.0264	1.91109	-0.01378
1.91109	-0.0331	1.91017	-0.01354	1.91017	-0.00198	1.91231	-0.02618	1.91446	-0.01351
1.91385	-0.03257	1.91293	-0.01339	1.91323	-0.00188	1.91507	-0.02579	1.91722	-0.01338
1.91661	-0.03224	1.91599	-0.01316	1.9163	-0.00185	1.91814	-0.02551	1.92029	-0.01311
1.91937	-0.03169	1.91875	-0.01297	1.91906	-0.00183	1.9209	-0.02524	1.92305	-0.01291
1.92244	-0.03135	1.92182	-0.01277	1.92182	-0.00173	1.92397	-0.02486	1.9255	-0.01277
1.9255	-0.03092	1.92458	-0.01261	1.92458	-0.00169	1.92704	-0.02463	1.92888	-0.01256
1.92826	-0.03056	1.92765	-0.01245	1.92765	-0.00162	1.9298	-0.02427	1.93164	-0.01241
1.93102	-0.03012	1.9301	-0.01221	1.93041	-0.00155	1.93256	-0.024	1.9347	-0.01219
1.93409	-0.02979	1.93348	-0.01203	1.93348	-0.00151	1.93562	-0.02372	1.93746	-0.01208
1.93685	-0.02948	1.93624	-0.0118	1.93624	-0.00149	1.93808	-0.02342	1.94022	-0.01189
1.93992	-0.02892	1.9393	-0.0117	1.9393	-0.00137	1.94145	-0.02298	1.9436	-0.0116
1.94298	-0.02847	1.94206	-0.01146	1.94237	-0.0013	1.94421	-0.02269	1.94636	-0.01149
1.94574	-0.02814	1.94482	-0.01127	1.94513	-0.00126	1.94697	-0.0223	1.94912	-0.01128
1.94851	-0.02769	1.94789	-0.01106	1.94789	-0.00119	1.95004	-0.02201	1.95219	-0.01109
1.95157	-0.02728	1.95065	-0.0109	1.95096	-0.00111	1.9528	-0.02173	1.95495	-0.0109
1.95464	-0.02694	1.95372	-0.01069	1.95372	-0.00105	1.95587	-0.02143	1.95771	-0.01078
1.9574	-0.02652	1.95648	-0.01051	1.95679	-0.00098146	1.95893	-0.02109	1.96077	-0.01055
1.96047	-0.0262	1.95955	-0.01031	1.95955	-0.000938521	1.962	-0.02073	1.96384	-0.01031
1.96261	-0.02575	1.96231	-0.01013	1.962	-0.000870126	1.96445	-0.02047	1.9666	-0.01023
1.96599	-0.0253	1.96507	-0.00993	1.96507	-0.000774433	1.96752	-0.02014	1.96936	-0.00994
1.96875	-0.02492	1.96844	-0.00974	1.96813	-0.000703891	1.97059	-0.01969	1.97212	-0.00983
1.97182	-0.02455	1.97089	-0.00957	1.97089	-0.000648991	1.97304	-0.01945	1.97519	-0.00955
1.97458	-0.02419	1.97396	-0.00945	1.97396	-0.000565935	1.97672	-0.01907	1.97826	-0.00935
1.97734	-0.02375	1.97672	-0.00923	1.97672	-0.000494963	1.97918	-0.01874	1.98132	-0.0093
1.9804	-0.02338	1.9801	-0.00903	1.97979	-0.000405435	1.98224	-0.0184	1.98408	-0.009
1.98347	-0.02301	1.98286	-0.00886	1.98286	-0.000346517	1.985	-0.01805	1.98715	-0.00884
1.98623	-0.0226	1.98562	-0.00864	1.98531	-0.000244016	1.98776	-0.01775	1.9896	-0.00866
1.9893	-0.02219	1.98838	-0.00846	1.98838	-0.000178472	1.99052	-0.01743	1.99267	-0.0084
1.99206	-0.02187	1.99114	-0.0083	1.99175	-0.000120873	1.99328	-0.01701	1.99574	-0.00821
1.99512	-0.02141	1.9942	-0.00804	1.9942	-1.31884e-05	1.99635	-0.01671	1.9985	-0.00806
1.99789	-0.02103	1.99727	-0.00789	1.99696	5.39772e-05	1.99942	-0.01649	2.00126	-0.00785
2.00065	-0.02064	2.00034	-0.00766	2.00003	0.000100502	2.00218	-0.01608	2.00433	-0.00769
2.00371	-0.02027	2.0031	-0.00754	2.00279	0.0002177	2.00525	-0.01576	2.00709	-0.00743
2.00647	-0.01989	2.00586	-0.00728	2.00617	0.000316306	2.00831	-0.01538	2.01015	-0.0073
2.00923	-0.01938	2.00862	-0.00708	2.00893	0.000405895	2.01107	-0.01513	2.01291	-0.00711
2.0123	-0.01908	2.01138	-0.00694	2.01169	0.000508734	2.01414	-0.01472	2.01567	-0.00686
2.01506	-0.01872	2.01445	-0.00681	2.01445	0.000581208	2.01659	-0.01439	2.01874	-0.00669
2.01813	-0.01822	2.01751	-0.00656	2.01751	0.000670123	2.01997	-0.01408	2.0215	-0.00642
2.02119	-0.01796	2.02058	-0.00634	2.02027	0.000813753	2.02273	-0.0137	2.02457	-0.00627
2.02365	-0.01754	2.02334	-0.00623	2.02334	0.00086209	2.02518	-0.01335	2.02733	-0.00606
2.02672	-0.01713	2.02641	-0.00596	2.0261	0.000973701	2.02825	-0.01296	2.0304	-0.00581
2.02948	-0.01671	2.02886	-0.00579	2.02917	0.00105	2.03101	-0.01261	2.03346	-0.00563
2.03254	-0.01631	2.03193	-0.00557	2.03193	0.00116	2.03438	-0.0122	2.03622	-0.00544
2.03561	-0.01593	2.03469	-0.00539	2.03469	0.00128	2.03684	-0.01192	2.03898	-0.00513
2.03837	-0.01557	2.03776	-0.00514	2.03776	0.00139	2.0396	-0.01156	2.04205	-0.00502
2.04144	-0.01521	2.04052	-0.00502	2.04082	0.00146	2.04328	-0.01119	2.04481	-0.00478
2.0442	-0.01469	2.04389	-0.00483	2.04358	0.00159	2.04573	-0.01078	2.04818	-0.0045
2.04726	-0.01439	2.04665	-0.00457	2.04634	0.00175	2.04849	-0.01037	2.05095	-0.00437
2.05033	-0.01392	2.04941	-0.00441	2.04941	0.00187	2.05156	-0.00998	2.05371	-0.00406
2.05309	-0.01354	2.05217	-0.0042	2.05248	0.00196	2.05463	-0.00966	2.05647	-0.00384
2.05585	-0.01311	2.05524	-0.00401	2.05524	0.00208	2.05769	-0.00937	2.05953	-0.00363
2.05892	-0.0128	2.058	-0.00377	2.058	0.00221	2.06045	-0.00892	2.0626	-0.00337
2.06168	-0.0123	2.06107	-0.00364	2.06107	0.00235	2.06321	-0.00853	2.06536	-0.00311
2.06475	-0.01191	2.06413	-0.00342	2.06413	0.00249	2.06597	-0.00808	2.06781	-0.00275
2.06751	-0.01145	2.06659	-0.0032	2.06659	0.00265	2.06904	-0.0077	2.07088	-0.00264
2.07057	-0.01109	2.06965	-0.00296	2.06965	0.00276	2.0718	-0.00733	2.07395	-0.00236
2.07364	-0.01072	2.07272	-0.00276	2.07272	0.00293	2.07487	-0.00697	2.07702	-0.0021
2.0764	-0.01024	2.07548	-0.00259	2.07548	0.00308	2.07794	-0.00654	2.07978	-0.0019
2.07916	-0.00989	2.07855	-0.00237	2.07855	0.00328	2.0807	-0.00607	2.08284	-0.00161
2.08223	-0.00941	2.08131	-0.00217	2.08131	0.0034	2.08346	-0.00578	2.0856	-0.00136
2.08468	-0.00901	2.08407	-0.00194	2.08438	0.00355	2.08652	-0.00529	2.08836	-0.0011
2.08806	-0.00864	2.08714	-0.00175	2.08714	0.00377	2.08959	-0.00491	2.09143	-0.000741309
2.09082	-0.00817	2.0899	-0.00154	2.0899	0.00393	2.09235	-0.00445	2.09419	-0.000495637
2.09327	-0.00777	2.09296	-0.00135	2.09296	0.00406	2.09511	-0.00405	2.09726	-0.000216811
2.09664	-0.00731	2.09572	-0.00106	2.09603	0.00425	2.09787	-0.00357	2.10002	7.85168e-05
2.0994	-0.00693	2.09879	-0.000907771	2.09879	0.00446	2.10094	-0.00318	2.10309	0.000355534
2.10217	-0.00641	2.10155	-0.000687412	2.10155	0.00464	2.1037	-0.00264	2.10615	0.000668528
2.10523	-0.00605	2.10431	-0.000465065	2.10493	0.00483	2.10677	-0.00218	2.10891	0.000977013
2.10799	-0.00557	2.10769	-0.000244557	2.10769	0.00502	2.10953	-0.00178	2.11167	0.00131
2.11106	-0.00519	2.11014	1.00118e-05	2.11045	0.00523	2.1129	-0.00128	2.11443	0.00162
2.11382	-0.00472	2.1129	8.14062e-05	2.1129	0.00542	2.11535	-0.000883621	2.11719	0.00193
2.11689	-0.00424	2.11597	0.000472617	2.11597	0.00564	2.11811	-0.000346271	2.12026	0.00222
2.11995	-0.00383	2.11903	0.000679685	2.11934	0.00579	2.12149	6.18933e-05	2.12333	0.00257
2.12241	-0.00336	2.12179	0.000814062	2.12179	0.00601	2.12394	0.00058081	2.12609	0.00297
2.12547	-0.00294	2.12486	0.00115	2.12486	0.00628	2.12701	0.00101	2.12916	0.00325
2.12854	-0.00247	2.12762	0.00139	2.12762	0.00647	2.12977	0.00158	2.13192	0.00361
2.1313	-0.00203	2.13069	0.00164	2.13069	0.00667	2.13284	0.0021	2.13468	0.00397
2.13406	-0.00155	2.13345	0.00185	2.13345	0.00695	2.1356	0.00259	2.13774	0.00434
2.13713	-0.00109	2.13621	0.00212	2.13621	0.00719	2.13866	0.00313	2.1405	0.00474
2.13989	-0.000623534	2.13928	0.00239	2.13897	0.00742	2.14142	0.00362	2.14326	0.00517
2.14296	-0.000119861	2.14234	0.00263	2.14234	0.0077	2.14449	0.00419	2.14633	0.00554
2.14572	0.000336181	2.1451	0.0029	2.1451	0.00795	2.14725	0.00475	2.14909	0.00588
2.14909	0.000828076	2.14786	0.00316	2.14786	0.00825	2.15032	0.00528	2.15247	0.00634
2.15155	0.00101	2.15093	0.00338	2.15093	0.00856	2.15308	0.00587	2.15492	0.00668
2.15431	0.00182	2.15369	0.0036	2.154	0.00886	2.15645	0.00639	2.15799	0.00715
2.15737	0.00228	2.15676	0.00392	2.15676	0.00917	2.15891	0.00698	2.16105	0.00763
2.16044	0.0028	2.15952	0.00419	2.15983	0.00945	2.16197	0.00761	2.16381	0.00805
2.1632	0.00327	2.16259	0.00445	2.16259	0.00977	2.16473	0.00824	2.16688	0.00847
2.16627	0.0038	2.16535	0.00471	2.16565	0.01013	2.1678	0.00876	2.16933	0.00896
2.16933	0.00431	2.16841	0.005	2.16841	0.01047	2.17087	0.00941	2.1724	0.00947
2.17209	0.00482	2.17117	0.00526	2.17117	0.01081	2.17332	0.01009	2.17547	0.00994
2.17485	0.00535	2.17424	0.00552	2.17393	0.01115	2.17639	0.0107	2.17823	0.01043
2.17761	0.0059	2.177	0.00584	2.177	0.0115	2.17915	0.01136	2.1813	0.0109
2.18068	0.00643	2.17976	0.00615	2.18007	0.01186	2.18222	0.01206	2.18436	0.01145
2.18314	0.00696	2.18283	0.00647	2.18283	0.01223	2.18498	0.01271	2.18682	0.01203
2.18651	0.0075	2.18559	0.0067	2.1859	0.01258	2.18804	0.01333	2.18988	0.01252
2.18927	0.008	2.18835	0.00704	2.18866	0.01304	2.1908	0.01414	2.19295	0.01306
2.19203	0.00859	2.19142	0.00735	2.19142	0.01335	2.19326	0.0148	2.19602	0.01368
2.1954	0.00917	2.19448	0.00763	2.19418	0.01374	2.19663	0.01554	2.19878	0.01428
2.19786	0.0097	2.19724	0.00795	2.19724	0.01411	2.19939	0.0163	2.20154	0.01473
2.20123	0.01034	2.2	0.0083	2.20031	0.01447	2.20246	0.01704	2.2043	0.01538
2.20399	0.01091	2.20307	0.00867	2.20307	0.01493	2.20553	0.01779	2.20737	0.01605
2.20675	0.01154	2.20614	0.00892	2.20614	0.01534	2.20829	0.0185	2.21013	0.01657
2.20982	0.01212	2.20921	0.00931	2.20921	0.01575	2.21135	0.01935	2.21319	0.01721
2.21258	0.01267	2.21166	0.00957	2.21166	0.01618	2.21411	0.02014	2.21626	0.01785
2.21534	0.01328	2.21473	0.00998	2.21473	0.01664	2.21687	0.02092	2.21902	0.01855
2.21841	0.01387	2.21749	0.01028	2.21779	0.01714	2.21994	0.02241	2.22209	0.01934
2.22117	0.01453	2.22025	0.01063	2.22025	0.01766	2.2227	0.02316	2.22454	0.02004
2.22423	0.01507	2.22331	0.01103	2.22362	0.01825	2.22546	0.02407	2.22761	0.02073
2.22699	0.01579	2.22638	0.01136	2.22638	0.01873	2.22853	0.0249	2.23098	0.02145
2.23006	0.0164	2.22914	0.01171	2.22914	0.01931	2.2316	0.02575	2.23344	0.02218
2.23313	0.01706	2.23221	0.01211	2.23221	0.01983	2.23436	0.02663	2.2365	0.02299
2.23589	0.01777	2.23497	0.01255	2.23528	0.02055	2.23712	0.02766	2.23896	0.02365
2.23896	0.01845	2.23773	0.01284	2.23804	0.02117	2.24049	0.02864	2.24202	0.02449
2.24141	0.01906	2.2408	0.01328	2.2411	0.02188	2.24325	0.02962	2.24509	0.02522
2.24448	0.01979	2.24356	0.01359	2.24386	0.02267	2.24601	0.03077	2.24785	0.02605
2.24724	0.02046	2.24662	0.01404	2.24693	0.02342	2.24877	0.03211	2.25092	0.02692
2.2503	0.02113	2.24938	0.01447	2.24969	0.02422	2.25184	0.03308	2.25398	0.02781
2.25306	0.02186	2.25245	0.01487	2.25245	0.02512	2.2546	0.03404	2.25675	0.02866
2.25613	0.02251	2.25521	0.01534	2.25583	0.02596	2.25736	0.03524	2.25951	0.02947
2.25889	0.02338	2.25828	0.01576	2.25828	0.02694	2.26043	0.03642	2.26257	0.03036
2.26165	0.02398	2.26135	0.01616	2.26104	0.02789	2.26319	0.03749	2.26564	0.03131
2.26503	0.02481	2.26411	0.0166	2.26411	0.02882	2.26656	0.03864	2.2684	0.03227
2.26779	0.02549	2.26687	0.01704	2.26717	0.02973	2.26932	0.0399	2.27147	0.03321
2.27085	0.02623	2.26963	0.01753	2.26963	0.03117	2.27208	0.0412	2.27392	0.03412
2.27361	0.02717	2.27269	0.01797	2.27269	0.0322	2.27484	0.04244	2.27699	0.03505
2.27637	0.02784	2.27576	0.0185	2.27576	0.03324	2.27791	0.04372	2.27975	0.03611
2.27944	0.02856	2.27852	0.01898	2.27883	0.03438	2.28098	0.0449	2.28282	0.03715
2.2822	0.02948	2.28128	0.01949	2.28159	0.03552	2.28343	0.04629	2.28588	0.03813
2.28496	0.03029	2.28435	0.01996	2.28435	0.03674	2.2868	0.0475	2.28864	0.0392
2.28772	0.03114	2.28711	0.02071	2.28742	0.03801	2.28956	0.0489	2.2914	0.04027
2.29079	0.0319	2.28987	0.02121	2.29018	0.0393	2.29232	0.05018	2.29447	0.04137
2.29386	0.03269	2.29294	0.02177	2.29294	0.04076	2.29539	0.05168	2.29754	0.04256
2.29662	0.03358	2.296	0.02234	2.2957	0.04214	2.29846	0.0531	2.29999	0.04367
2.29938	0.03434	2.29907	0.02286	2.29876	0.04379	2.30122	0.05454	2.30306	0.04486
2.30244	0.03526	2.30152	0.02344	2.30183	0.04634	2.30398	0.05608	2.30612	0.04598
2.30551	0.03596	2.30459	0.02403	2.3049	0.04812	2.30704	0.05742	2.30889	0.0472
2.30827	0.03716	2.30766	0.0246	2.30766	0.04977	2.30981	0.059	2.31195	0.04842
2.31134	0.03795	2.31042	0.0252	2.31042	0.05191	2.31287	0.06057	2.31471	0.04966
2.31379	0.0388	2.31318	0.02585	2.31318	0.05394	2.31563	0.06215	2.31747	0.05093
2.31686	0.03997	2.31625	0.0264	2.31625	0.0563	2.31839	0.06373	2.32054	0.05227
2.31993	0.04074	2.31901	0.02712	2.31931	0.05853	2.32146	0.0653	2.3233	0.05358
2.32269	0.04172	2.32207	0.02774	2.32238	0.06078	2.32453	0.06713	2.32637	0.05497
2.32514	0.04268	2.32483	0.02843	2.32514	0.06318	2.32729	0.06863	2.32913	0.05641
2.32882	0.04354	2.32759	0.02912	2.3279	0.06558	2.33005	0.07043	2.33189	0.05777
2.33158	0.04471	2.33066	0.02979	2.33066	0.06807	2.33281	0.0722	2.33496	0.05925
2.33465	0.04567	2.33342	0.03045	2.33373	0.07065	2.33588	0.07393	2.33802	0.0607
2.33741	0.04658	2.33649	0.03118	2.33649	0.07333	2.33864	0.07575	2.34078	0.06224
2.34017	0.0476	2.33925	0.03189	2.33956	0.07598	2.3414	0.07758	2.34385	0.06368
2.34324	0.0486	2.34262	0.03272	2.34262	0.07891	2.34477	0.07936	2.34661	0.06532
2.346	0.04943	2.34508	0.03347	2.34508	0.08186	2.34722	0.08163	2.34968	0.06698
2.34876	0.05061	2.34814	0.03425	2.34814	0.08507	2.35029	0.08359	2.35213	0.06858
2.35213	0.05189	2.35121	0.035	2.35121	0.08796	2.35336	0.08549	2.3555	0.07047
2.35489	0.05305	2.35397	0.03584	2.35397	0.09079	2.35612	0.08755	2.35827	0.07226
2.35765	0.05397	2.35673	0.03669	2.35673	0.09401	2.35919	0.08955	2.36103	0.07413
2.36072	0.05507	2.3598	0.03767	2.3598	0.09756	2.36225	0.09176	2.36409	0.07598
2.36379	0.05618	2.36256	0.03858	2.36287	0.10081	2.36501	0.09404	2.36685	0.07828
2.36624	0.05742	2.36532	0.03944	2.36563	0.10403	2.36808	0.09631	2.36992	0.08027
2.36931	0.05858	2.36869	0.04035	2.36839	0.10744	2.37084	0.09848	2.37268	0.08325
2.37207	0.05982	2.37145	0.04125	2.37145	0.11094	2.3736	0.10069	2.37544	0.08549
2.37513	0.06081	2.37452	0.04218	2.37452	0.11483	2.37667	0.10336	2.37851	0.08805
2.37789	0.06202	2.37759	0.04311	2.37728	0.11863	2.37943	0.10581	2.38157	0.09034
2.38096	0.06353	2.38004	0.04426	2.38035	0.12284	2.38219	0.10857	2.38434	0.09282
2.38403	0.06457	2.3828	0.04554	2.3828	0.12928	2.38526	0.11225	2.3874	0.09554
2.3871	0.06582	2.38587	0.04688	2.38587	0.13345	2.38832	0.11471	2.39016	0.10005
2.38986	0.06707	2.38894	0.04798	2.38863	0.13734	2.39078	0.11728	2.39354	0.10272
2.39262	0.06846	2.3917	0.04909	2.3917	0.14185	2.39415	0.11989	2.39599	0.10557
2.39538	0.06955	2.39446	0.05019	2.39446	0.14645	2.39691	0.12277	2.39906	0.1087
2.39814	0.07091	2.39752	0.05138	2.39752	0.15173	2.39967	0.12627	2.40182	0.11201
2.4009	0.07208	2.40028	0.05259	2.40059	0.15645	2.40274	0.12928	2.40458	0.11547
2.40427	0.07366	2.40335	0.05376	2.40335	0.16124	2.4055	0.13231	2.40764	0.11998
2.40703	0.07482	2.40642	0.05504	2.40642	0.16608	2.40856	0.13645	2.41041	0.124
2.40979	0.07672	2.40887	0.05534	2.40918	0.17074	2.41133	0.13955	2.41347	0.1282
2.41255	0.07808	2.41194	0.05701	2.41194	0.17568	2.41439	0.14274	2.41593	0.1332
2.41593	0.07962	2.4147	0.05831	2.4147	0.18022	2.41685	0.14615	2.4193	0.13836
2.41869	0.08097	2.41807	0.06007	2.41807	0.18485	2.41991	0.15047	2.42206	0.14691
2.42145	0.08235	2.42083	0.06144	2.42083	0.1897	2.42267	0.15391	2.42513	0.15237
2.42421	0.08406	2.42359	0.0634	2.42359	0.19442	2.42574	0.15789	2.42789	0.15798
2.42727	0.08608	2.42605	0.06488	2.42697	0.19878	2.42881	0.16418	2.43065	0.16436
2.43034	0.08707	2.42942	0.06674	2.42911	0.20307	2.43157	0.16887	2.43371	0.17093
2.4331	0.08881	2.43218	0.07184	2.43218	0.20669	2.43463	0.17473	2.43648	0.17817
2.43617	0.09003	2.43525	0.07267	2.43525	0.21052	2.4374	0.17912	2.43954	0.18537
2.43893	0.0917	2.43801	0.07591	2.43801	0.21448	2.44077	0.1847	2.4423	0.19525
2.442	0.09299	2.44108	0.07811	2.44108	0.21807	2.44353	0.19077	2.44537	0.20482
2.44445	0.09468	2.44384	0.08159	2.44414	0.22129	2.44598	0.19549	2.44844	0.21304
2.44752	0.09686	2.4469	0.08365	2.4469	0.22374	2.44905	0.2008	2.45089	0.22187
2.45058	0.09818	2.44966	0.08591	2.44966	0.2262	2.45212	0.21218	2.45396	0.23126
2.45365	0.10002	2.45273	0.08812	2.45273	0.2292	2.45518	0.21853	2.45702	0.24165
2.45641	0.10155	2.45549	0.09035	2.45549	0.23095	2.45794	0.22684	2.45978	0.25239
2.45917	0.10278	2.45856	0.09324	2.45856	0.23221	2.46071	0.23469	2.46285	0.26331
2.46224	0.10474	2.46132	0.09567	2.46132	0.23297	2.46347	0.24337	2.46561	0.2753
2.465	0.10818	2.46439	0.09912	2.46439	0.23392	2.46653	0.25141	2.46807	0.28695
2.46807	0.10925	2.46715	0.10288	2.46715	0.2342	2.4696	0.26174	2.47144	0.29981
2.47083	0.11084	2.47052	0.10573	2.47021	0.23481	2.47236	0.27125	2.4742	0.31385
2.47389	0.11382	2.47297	0.10854	2.47297	0.23405	2.47543	0.28646	2.47727	0.32496
2.47665	0.1152	2.47604	0.1113	2.47573	0.23319	2.47819	0.29977	2.48003	0.33919
2.47941	0.11725	2.4788	0.11786	2.47911	0.23178	2.48125	0.31189	2.48309	0.35287
2.48279	0.11928	2.48187	0.12168	2.48187	0.22988	2.48371	0.32591	2.48585	0.37041
2.48524	0.12066	2.48432	0.12551	2.48493	0.22693	2.48677	0.33876	2.48892	0.38666
2.48831	0.12455	2.48739	0.12918	2.4877	0.22362	2.48984	0.35428	2.49168	0.40338
2.49107	0.12615	2.49046	0.13291	2.49046	0.2196	2.49291	0.36872	2.49475	0.42049
2.49414	0.12826	2.49322	0.13855	2.49352	0.21491	2.49536	0.38639	2.49751	0.43795
2.4969	0.13161	2.49598	0.14253	2.49628	0.20991	2.49874	0.40077	2.50027	0.45595
2.49966	0.13369	2.49904	0.1473	2.49935	0.2046	2.50119	0.41405	2.50334	0.47365
2.50272	0.1363	2.50211	0.15189	2.5018	0.19798	2.50426	0.43476	2.5061	0.49239
2.50548	0.13823	2.50487	0.15666	2.50487	0.19096	2.50732	0.4542	2.50886	0.51088
2.50855	0.14161	2.50794	0.16203	2.50794	0.18402	2.51008	0.47196	2.51192	0.53146
2.51131	0.14498	2.511	0.16891	2.511	0.17657	2.51285	0.48892	2.51499	0.55002
2.51469	0.14808	2.51346	0.17718	2.51377	0.16854	2.51591	0.50692	2.51775	0.57136
2.51714	0.15093	2.51683	0.18369	2.51653	0.16087	2.51898	0.5279	2.52051	0.59151
2.52021	0.15449	2.51929	0.19127	2.51959	0.15302	2.52174	0.54799	2.52358	0.61142
2.52327	0.1567	2.52235	0.1986	2.52235	0.14535	2.5245	0.5659	2.52665	0.63019
2.52603	0.16173	2.52511	0.21027	2.52511	0.13823	2.52757	0.58931	2.52941	0.64868
2.5291	0.16623	2.52818	0.21745	2.52818	0.13053	2.53033	0.61219	2.53247	0.6669
2.53186	0.16887	2.53125	0.22635	2.53125	0.12363	2.53309	0.63712	2.53523	0.68454
2.53493	0.17212	2.5337	0.23551	2.53401	0.11716	2.53615	0.66246	2.53799	0.70193
2.53769	0.17608	2.53677	0.24523	2.53646	0.11094	2.53892	0.68463	2.54106	0.71693
2.54014	0.1785	2.53984	0.25675	2.53953	0.10508	2.54168	0.70877	2.54382	0.73159
2.54321	0.18231	2.5426	0.26788	2.5429	0.09996	2.54474	0.73269	2.54689	0.74336
2.54628	0.18672	2.54566	0.28013	2.54566	0.09453	2.5475	0.75434	2.54965	0.75376
2.54934	0.19102	2.54842	0.29459	2.54842	0.08971	2.55057	0.78179	2.55272	0.76259
2.5521	0.19402	2.55149	0.30823	2.55149	0.08493	2.55364	0.80906	2.55548	0.76928
2.55517	0.1981	2.55394	0.32058	2.55425	0.08005	2.55609	0.83246	2.55854	0.77449
2.55793	0.20319	2.55701	0.33412	2.55701	0.07557	2.55916	0.85534	2.5613	0.77661
2.5613	0.20693	2.56008	0.34833	2.56008	0.07094	2.56222	0.87847	2.56406	0.77864
2.56376	0.21166	2.56253	0.36353	2.56284	0.06665	2.56529	0.90123	2.56713	0.77692
2.56652	0.21663	2.56591	0.37928	2.56591	0.06271	2.56805	0.92653	2.56989	0.77416
2.56959	0.22071	2.56867	0.39419	2.56897	0.05915	2.57112	0.95692	2.57296	0.76867
2.57265	0.22843	2.57173	0.40947	2.57173	0.05559	2.57357	0.9787	2.57572	0.76223
2.57572	0.23264	2.57449	0.42348	2.5748	0.05238	2.57695	1.00293	2.57879	0.75468
2.57817	0.23874	2.57725	0.43786	2.57725	0.04986	2.57971	1.02655	2.58155	0.74554
2.58093	0.24466	2.58032	0.45406	2.58032	0.04693	2.58247	1.04986	2.58461	0.7356
2.584	0.25199	2.58308	0.47028	2.58339	0.04476	2.58523	1.06764	2.58737	0.7245
2.58707	0.25745	2.58584	0.48496	2.58645	0.04264	2.58829	1.08789	2.59014	0.71374
2.58952	0.26512	2.58891	0.50153	2.58891	0.04095	2.59136	1.10476	2.5929	0.70196
2.59259	0.26861	2.59198	0.51696	2.59198	0.03918	2.59412	1.12224	2.59627	0.68945
2.59535	0.3363	2.59474	0.53169	2.59474	0.03769	2.59719	1.13696	2.59903	0.67641
2.59872	0.34823	2.5975	0.54794	2.5975	0.03627	2.59995	1.15168	2.60179	0.66368
2.60148	0.35842	2.60026	0.56255	2.60087	0.0352	2.60271	1.16334	2.60486	0.65062
2.60424	0.37111	2.60332	0.57706	2.60363	0.03432	2.60578	1.17346	2.60762	0.63718
2.60731	0.38357	2.60608	0.59027	2.60639	0.03319	2.60854	1.18297	2.61068	0.62418
2.61007	0.39562	2.60915	0.60217	2.60915	0.03245	2.6113	1.1937	2.61344	0.61166
2.61283	0.40685	2.61191	0.61398	2.61222	0.03162	2.61436	1.20076	2.6162	0.59835
2.61559	0.41918	2.61498	0.62642	2.61498	0.03094	2.61713	1.20444	2.61927	0.5844
2.61897	0.43552	2.61774	0.63663	2.61805	0.03013	2.62019	1.2072	2.62234	0.57225
2.62173	0.44896	2.62081	0.6457	2.62111	0.02995	2.62295	1.20934	2.6251	0.55992
2.62449	0.46119	2.62387	0.65472	2.62387	0.0292	2.62571	1.20904	2.62786	0.54723
2.62755	0.47395	2.62633	0.6612	2.62663	0.02891	2.62878	1.20842	2.63123	0.53493
2.63031	0.51886	2.62939	0.66818	2.6297	0.02874	2.63185	1.20658	2.63369	0.52349
2.63307	0.54008	2.63215	0.6728	2.63246	0.02819	2.63461	1.2029	2.63675	0.51192
2.63583	0.55882	2.63522	0.67693	2.63553	0.02809	2.63767	1.19861	2.63982	0.50079
2.6389	0.57909	2.63798	0.68036	2.63859	0.02771	2.64043	1.19278	2.64289	0.49042
2.64166	0.59762	2.64105	0.68023	2.64105	0.02757	2.6432	1.18634	2.64565	0.47963
2.64473	0.61731	2.64381	0.67991	2.64412	0.02719	2.64596	1.18082	2.64841	0.4704
2.64749	0.63685	2.64688	0.677	2.64749	0.02721	2.64902	1.17346	2.65117	0.46052
2.65056	0.65512	2.64994	0.67226	2.64994	0.0268	2.65209	1.16395	2.65393	0.45107
2.65332	0.67515	2.6524	0.66684	2.65301	0.0269	2.65485	1.15598	2.657	0.44298
2.65608	0.69322	2.65546	0.65994	2.65608	0.02693	2.65792	1.14739	2.66006	0.4342
2.65914	0.71886	2.65822	0.65191	2.65884	0.02659	2.66068	1.13665	2.66313	0.42648
2.6619	0.73824	2.66129	0.6412	2.6616	0.02669	2.66374	1.12561	2.66589	0.41868
2.66497	0.76079	2.66405	0.6304	2.66436	0.02646	2.6665	1.11426	2.66865	0.41154
2.66804	0.7817	2.66712	0.61718	2.66743	0.02637	2.66927	1.10322	2.67172	0.40402
2.67111	0.80001	2.66988	0.60237	2.67019	0.0263	2.67233	1.09065	2.67448	0.39764
2.67387	0.81492	2.67325	0.58796	2.67325	0.0264	2.6754	1.07869	2.67755	0.39133
2.67663	0.83501	2.67571	0.57187	2.67632	0.02608	2.67816	1.06611	2.68061	0.3843
2.67939	0.8524	2.67877	0.55549	2.67877	0.02646	2.68123	1.05292	2.68337	0.37866
2.68276	0.87	2.68184	0.53902	2.68184	0.02646	2.68399	1.04035	2.68583	0.37268
2.68552	0.88724	2.6846	0.52161	2.68491	0.0264	2.68705	1.02685	2.6892	0.36759
2.68828	0.90224	2.68736	0.50417	2.68767	0.02653	2.68951	1.01366	2.69196	0.36155
2.69135	0.91883	2.69043	0.48641	2.69073	0.02643	2.69257	1.00048	2.69472	0.35664
2.69411	0.93269	2.69319	0.46887	2.6935	0.02667	2.69534	0.98759	2.69748	0.35136
2.69687	0.94803	2.69626	0.45123	2.69656	0.02669	2.6984	0.97379	2.70086	0.34667
2.69994	0.96091	2.69932	0.43448	2.69902	0.02707	2.70147	0.96091	2.70392	0.34222
2.703	0.97563	2.70178	0.41824	2.70239	0.02742	2.70454	0.94895	2.70668	0.33735
2.70576	1.00876	2.70484	0.40201	2.70515	0.0277	2.7073	0.93607	2.70914	0.33345
2.70852	1.02072	2.70791	0.38671	2.70822	0.02817	2.71036	0.92319	2.71251	0.32894
2.71159	1.03237	2.71098	0.37178	2.71067	0.02841	2.71312	0.9103	2.71527	0.32517
2.71435	1.04249	2.71374	0.35779	2.71374	0.02914	2.71588	0.89834	2.71803	0.32066
2.71742	1.04832	2.7165	0.34443	2.7168	0.02971	2.71895	0.88577	2.72079	0.31692
2.72018	1.06366	2.71926	0.33188	2.71987	0.03041	2.72202	0.87473	2.72386	0.31299
2.72325	1.06887	2.72233	0.31981	2.72263	0.03144	2.72447	0.86307	2.72693	0.30931
2.7257	1.07531	2.72509	0.30873	2.72539	0.03279	2.72754	0.85142	2.72969	0.30631
2.72907	1.08053	2.72846	0.29857	2.72846	0.03409	2.73061	0.8416	2.73275	0.30281
2.73183	1.08421	2.73122	0.28865	2.73122	0.03488	2.73337	0.82995	2.73551	0.29959
2.7349	1.08635	2.73398	0.27954	2.73429	0.03601	2.73643	0.81983	2.73827	0.2964
2.73766	1.08666	2.73674	0.27094	2.73705	0.03651	2.73919	0.80878	2.74134	0.29367
2.74073	1.08727	2.73981	0.26339	2.73981	0.03645	2.74226	0.79897	2.7441	0.29063
2.74349	1.08543	2.74257	0.25611	2.74287	0.03593	2.74533	0.78885	2.74686	0.28784
2.74625	1.07961	2.74564	0.24965	2.74564	0.03519	2.74778	0.77934	2.74993	0.2849
2.74932	1.07347	2.7484	0.24364	2.7484	0.03394	2.75085	0.76983	2.753	0.28254
2.75238	1.06764	2.75146	0.23845	2.75177	0.03282	2.75392	0.76032	2.75576	0.28024
2.75514	1.05875	2.75453	0.2339	2.75453	0.03192	2.75668	0.75143	2.75882	0.27717
2.7579	1.04648	2.75729	0.22973	2.75729	0.03063	2.75974	0.74223	2.76158	0.27515
2.76128	1.03667	2.76005	0.226	2.76005	0.02997	2.7625	0.73333	2.76434	0.27202
2.76373	1.02011	2.76281	0.22274	2.76312	0.02895	2.76557	0.72444	2.76772	0.27005
2.76649	1.00814	2.76588	0.21964	2.76618	0.02855	2.76802	0.71616	2.77048	0.26723
2.76987	0.99219	2.76864	0.21636	2.76925	0.02757	2.77109	0.70788	2.77293	0.26496
2.77263	0.97379	2.7714	0.21368	2.77171	0.02741	2.77416	0.70113	2.77631	0.26239
2.77569	0.98054	2.77447	0.21035	2.77447	0.02679	2.77692	0.69101	2.77907	0.26039
2.77845	0.96183	2.77753	0.20752	2.77784	0.02677	2.77999	0.68285	2.78183	0.25846
2.78152	0.94619	2.7806	0.20426	2.7806	0.02652	2.78275	0.67534	2.78489	0.25619
2.78397	0.92687	2.78336	0.20021	2.78336	0.02604	2.78581	0.66678	2.78765	0.2542
2.78704	0.90509	2.78643	0.19673	2.78612	0.02589	2.78857	0.65973	2.79072	0.25199
2.7898	0.88607	2.78919	0.19308	2.78949	0.02539	2.79133	0.65151	2.79348	0.25027
2.79256	0.86553	2.79225	0.18938	2.79225	0.02523	2.7944	0.64421	2.79624	0.24831
2.79563	0.8459	2.79501	0.18573	2.79532	0.02487	2.79747	0.63675	2.79931	0.24693
2.7987	0.82719	2.79808	0.18227	2.79778	0.02467	2.80023	0.62948	2.80238	0.24521
2.80115	0.8094	2.80084	0.1786	2.80084	0.02424	2.80299	0.62222	2.80514	0.24365
2.80452	0.79284	2.8036	0.17529	2.80391	0.02385	2.80575	0.6151	2.8079	0.24251
2.80728	0.77382	2.80667	0.17199	2.80698	0.0238	2.80882	0.60869	2.81096	0.24046
2.81035	0.75787	2.80943	0.16856	2.80943	0.02312	2.81158	0.6013	2.81403	0.23963
2.81311	0.74162	2.8125	0.16558	2.8125	0.02303	2.81464	0.59495	2.81679	0.23779
2.81587	0.72812	2.81526	0.16218	2.81526	0.02249	2.81771	0.58848	2.81955	0.23678
2.81924	0.71463	2.81832	0.15937	2.81832	0.02248	2.82047	0.58231	2.82262	0.23521
2.8217	0.70205	2.82108	0.15611	2.82139	0.02185	2.82323	0.57599	2.82569	0.23451
2.82477	0.69092	2.82415	0.15336	2.82415	0.02186	2.82599	0.57026	2.82845	0.23353
2.82783	0.67945	2.82722	0.15045	2.82691	0.0214	2.82937	0.56422	2.83121	0.23184
2.83059	0.67034	2.82998	0.14772	2.83029	0.02135	2.83213	0.55934	2.83427	0.23135
2.83366	0.66206	2.83274	0.14541	2.83305	0.0214	2.83519	0.55379	2.83703	0.22951
2.83642	0.65371	2.83581	0.14245	2.83581	0.02119	2.83795	0.54842	2.83979	0.22899
2.83949	0.65856	2.83826	0.13994	2.83857	0.02128	2.84071	0.5441	2.84286	0.22822
2.84225	0.65006	2.84133	0.13701	2.84133	0.02071	2.84378	0.53867	2.84593	0.22761
2.84531	0.64059	2.84439	0.13487	2.84439	0.02091	2.84654	0.5345	2.849	0.22644
2.84808	0.63887	2.84715	0.13284	2.84715	0.02089	2.84961	0.52965	2.85176	0.22595
2.85084	0.62838	2.85022	0.13077	2.85022	0.02116	2.85237	0.52502	2.85452	0.22525
2.8539	0.6193	2.85329	0.12844	2.85329	0.02099	2.85544	0.52079	2.85728	0.22442
2.85666	0.60832	2.85605	0.12653	2.85605	0.02129	2.8582	0.51708	2.86034	0.22399
2.85973	0.59786	2.85881	0.12518	2.85881	0.02164	2.86126	0.51327	2.8631	0.22294
2.86249	0.58658	2.86188	0.1231	2.86188	0.02156	2.86372	0.50938	2.86586	0.22248
2.86556	0.57747	2.86464	0.12171	2.86464	0.02187	2.86709	0.50643	2.86893	0.22184
2.86832	0.56762	2.8674	0.12024	2.8677	0.02205	2.86985	0.50245	2.87169	0.22129
2.87138	0.55627	2.87016	0.1191	2.87046	0.0227	2.87261	0.49907	2.87476	0.22043
2.87415	0.54762	2.87322	0.1182	2.87353	0.02297	2.87568	0.49561	2.87783	0.22034
2.87721	0.53756	2.87629	0.11716	2.87629	0.02357	2.87875	0.49272	2.88089	0.22022
2.87997	0.5272	2.87905	0.11649	2.87936	0.0242	2.88151	0.49033	2.88365	0.21942
2.88273	0.51643	2.88212	0.11579	2.88212	0.02467	2.88427	0.48687	2.88641	0.21954
2.88611	0.50665	2.88488	0.11555	2.88519	0.02557	2.88703	0.48478	2.88948	0.21868
2.88887	0.49711	2.88795	0.11488	2.88795	0.02586	2.8904	0.48156	2.89224	0.21844
2.89163	0.48582	2.89071	0.11512	2.89071	0.02651	2.89285	0.48015	2.895	0.21785
2.89469	0.47631	2.89347	0.11505	2.89408	0.02686	2.89592	0.47776	2.89776	0.21779
2.89715	0.46699	2.89653	0.11532	2.89653	0.02736	2.89868	0.47579	2.90052	0.21703
2.90022	0.45764	2.8993	0.11582	2.8996	0.02747	2.90175	0.47334	2.9039	0.21733
2.90328	0.4477	2.90206	0.11642	2.90236	0.02763	2.90482	0.47162	2.90696	0.21696
2.90604	0.43874	2.90512	0.11748	2.90543	0.02745	2.90788	0.47021	2.90972	0.21638
2.9088	0.42933	2.90819	0.11808	2.90788	0.02649	2.91034	0.46733	2.91248	0.21629
2.91187	0.4212	2.91126	0.11915	2.91126	0.02599	2.9134	0.4661	2.91494	0.21522
2.91463	0.41461	2.91402	0.11955	2.91371	0.02543	2.91647	0.4642	2.91831	0.21497
2.91739	0.4066	2.91678	0.12012	2.91678	0.02522	2.91892	0.46264	2.92138	0.21423
2.92046	0.39982	2.91984	0.12022	2.91954	0.02487	2.92199	0.46089	2.92414	0.21384
2.92352	0.39393	2.9226	0.12027	2.9226	0.02509	2.92506	0.45935	2.9269	0.21288
2.92629	0.38792	2.92536	0.11984	2.92567	0.02486	2.92782	0.45764	2.92966	0.2127
2.92905	0.3817	2.92843	0.11962	2.92843	0.02525	2.93089	0.45669	2.93273	0.21258
2.93242	0.37811	2.9315	0.11927	2.93119	0.02574	2.93365	0.45558	2.93549	0.21166
2.93487	0.37449	2.93426	0.1185	2.93426	0.0258	2.93671	0.45304	2.93855	0.21138
2.93794	0.37019	2.93702	0.11803	2.93733	0.02583	2.93947	0.45212	2.94162	0.21058
2.9407	0.36774	2.93978	0.11728	2.94039	0.02561	2.94223	0.45031	2.94407	0.21019
2.94346	0.36489	2.94315	0.11726	2.94315	0.02553	2.9453	0.44871	2.94745	0.20936
2.94683	0.3632	2.94591	0.11676	2.94622	0.02548	2.94837	0.44699	2.95021	0.20905
2.94929	0.36158	2.94898	0.11661	2.94867	0.02566	2.95113	0.44604	2.95358	0.20853
2.95236	0.35955	2.95174	0.11627	2.95174	0.0253	2.95389	0.44417	2.95634	0.20785
2.95512	0.35716	2.9545	0.11617	2.95481	0.02483	2.95696	0.44276	2.9591	0.20792
2.95818	0.35468	2.95726	0.11634	2.95757	0.02425	2.96002	0.44141	2.96186	0.20703
2.96125	0.35195	2.96033	0.11587	2.96033	0.02306	2.96248	0.43954	2.96493	0.20654
2.96432	0.34833	2.9634	0.11574	2.9634	0.0225	2.96585	0.43847	2.96769	0.20574
2.96708	0.34606	2.96616	0.11473	2.96616	0.02162	2.9683	0.4366	2.97076	0.20543
2.96984	0.34241	2.96922	0.11448	2.96922	0.0215	2.97168	0.4358	2.97321	0.20442
2.9729	0.33971	2.97198	0.11314	2.97198	0.0213	2.97413	0.43387	2.97628	0.20405
2.97536	0.33636	2.97505	0.11217	2.97505	0.0213	2.9772	0.43298	2.97904	0.20295
2.97873	0.3341	2.97781	0.11048	2.97781	0.02108	2.97996	0.43092	2.98241	0.20261
2.98149	0.33198	2.98057	0.10938	2.98057	0.02123	2.98303	0.42973	2.98517	0.20215
2.98456	0.329	2.98333	0.10794	2.98395	0.02147	2.98609	0.42878	2.98824	0.20108
2.98732	0.32597	2.9864	0.1063	2.9864	0.0212	2.98885	0.42687	2.991	0.20059
2.99008	0.32446	2.98947	0.10514	2.98947	0.02121	2.99161	0.42525	2.99376	0.19939
2.99315	0.32296	2.99223	0.10382	2.99253	0.02083	2.99468	0.4235	2.99652	0.19936
2.99621	0.31934	2.99499	0.10322	2.99529	0.02042	2.99744	0.42221	2.99959	0.19819
2.99897	0.31677	2.99805	0.1026	2.99805	0.0198	3.00051	0.42031	3.00266	0.19789
3.00173	0.3137	3.00112	0.10186	3.00112	0.01916	3.00327	0.41893	3.00511	0.19779
3.0048	0.30965	3.00388	0.10101	3.00419	0.01813	3.00603	0.41694	3.00818	0.19648
3.00787	0.30566	3.00664	0.10054	3.00726	0.01772	3.0091	0.4158	3.01094	0.19629
3.01032	0.30155	3.01002	0.09965	3.00971	0.0174	3.01155	0.41433	3.014	0.19488
3.01339	0.29677	3.01278	0.09885	3.01278	0.01686	3.01492	0.41243	3.01676	0.19461
3.01646	0.29294	3.01554	0.09739	3.01554	0.01664	3.01768	0.41142	3.01983	0.1935
3.01922	0.28925	3.0183	0.09587	3.0183	0.01637	3.02075	0.40936	3.02259	0.19326
3.02198	0.28557	3.02136	0.09448	3.02136	0.01619	3.02351	0.40816	3.02566	0.1923
3.02504	0.28272	3.02443	0.09232	3.02443	0.01603	3.02658	0.40602	3.02873	0.19206
3.02781	0.28027	3.02719	0.0907	3.02719	0.0159	3.02965	0.40485	3.03149	0.19194
3.03087	0.27739	3.03026	0.08899	3.03026	0.01582	3.03241	0.40326	3.03455	0.19086
3.03394	0.27374	3.03271	0.08742	3.03271	0.01579	3.03517	0.40169	3.03731	0.19043
3.0367	0.27162	3.03578	0.08628	3.03609	0.01598	3.03823	0.40099	3.04038	0.18936
3.03977	0.26867	3.03885	0.08474	3.03854	0.0159	3.04099	0.3989	3.04314	0.18905
3.04222	0.26368	3.04161	0.08372	3.04191	0.01605	3.04406	0.39777	3.04621	0.18783
3.04529	0.25975	3.04467	0.08255	3.04467	0.01571	3.04651	0.39593	3.04897	0.18795
3.04835	0.25411	3.04743	0.08188	3.04774	0.01596	3.04958	0.39446	3.05173	0.18681
3.05142	0.25015	3.05019	0.08084	3.0505	0.01586	3.05265	0.39271	3.05449	0.18669
3.05418	0.24506	3.05326	0.08024	3.05326	0.01604	3.05541	0.39173	3.05756	0.18672
3.05725	0.23892	3.05602	0.08002	3.05633	0.01623	3.05817	0.38989	3.06062	0.1854
3.06001	0.23469	3.05909	0.07905	3.05909	0.01619	3.06124	0.38906	3.06369	0.18528
3.06277	0.22975	3.06185	0.07888	3.06216	0.01636	3.0643	0.38814	3.06614	0.18482
3.06553	0.22552	3.06492	0.07808	3.06492	0.01638	3.06706	0.38636	3.06921	0.18455
3.0686	0.22077	3.06768	0.07806	3.06768	0.01656	3.07013	0.38553	3.07228	0.18375
3.07136	0.21715	3.07074	0.07756	3.07074	0.01675	3.07289	0.38369	3.07504	0.18363
3.07442	0.21371	3.0735	0.07754	3.07381	0.01723	3.07596	0.38292	3.0778	0.18237
3.07749	0.21028	3.07657	0.07726	3.07657	0.01726	3.07903	0.38142	3.08087	0.18234
3.08025	0.20712	3.07903	0.07756	3.07964	0.01787	3.08179	0.38071	3.08393	0.18209
3.08301	0.20399	3.0824	0.07796	3.0824	0.01861	3.08455	0.37995	3.08669	0.18132
3.08608	0.20181	3.08516	0.07776	3.08516	0.01873	3.08761	0.37814	3.08945	0.18136
3.08915	0.19911	3.08792	0.07843	3.08823	0.01967	3.09068	0.37731	3.09252	0.18047
3.09221	0.19743	3.09099	0.0786	3.09099	0.01998	3.09344	0.37611	3.09528	0.18062
3.09467	0.19531	3.09375	0.07925	3.09405	0.02057	3.0962	0.37519	3.09835	0.17961
3.09804	0.19405	3.09681	0.07995	3.09681	0.02116	3.09896	0.37378	3.10111	0.17979
3.10049	0.19261	3.09988	0.08091	3.09957	0.02211	3.10172	0.37326	3.10387	0.17921
3.10325	0.19218	3.10233	0.08173	3.10264	0.02249	3.10479	0.37164	3.10694	0.17893
3.10663	0.19129	3.10571	0.08313	3.10571	0.02304	3.10786	0.37099	3.11	0.17918
3.10908	0.19102	3.10847	0.08484	3.10847	0.02386	3.11092	0.3709	3.11276	0.17838
3.11184	0.19123	3.11123	0.08613	3.11154	0.02385	3.11368	0.36955	3.11552	0.17853
3.11522	0.19114	3.1143	0.08794	3.1143	0.02407	3.11644	0.36949	3.11859	0.1778
3.11767	0.1924	3.11706	0.08941	3.11706	0.02359	3.11951	0.36799	3.12166	0.17767
3.12074	0.19359	3.12012	0.0914	3.12012	0.02305	3.12227	0.36777	3.12442	0.17682
3.1238	0.19491	3.12288	0.09301	3.12319	0.02246	3.12534	0.36642	3.12748	0.17666
3.12718	0.19632	3.12595	0.09448	3.12595	0.02175	3.1281	0.36661	3.13024	0.17617
3.12963	0.19918	3.12871	0.09515	3.12871	0.02097	3.13117	0.36556	3.13331	0.17626
3.13239	0.2019	3.13178	0.09604	3.13147	0.02053	3.13362	0.3652	3.13607	0.17608
3.13546	0.20445	3.13454	0.09674	3.13485	0.02017	3.13669	0.36464	3.13883	0.17495
3.13822	0.20785	3.1373	0.09597	3.13761	0.01944	3.13975	0.36357	3.14159	0.17467
3.14129	0.21062	3.14037	0.09547	3.14067	0.01954	3.14282	0.36293	3.14466	0.17381
3.14405	0.21411	3.14343	0.09438	3.14343	0.01912	3.14527	0.36204	3.14773	0.17347
3.14711	0.21641	3.14619	0.09319	3.14619	0.01904	3.14834	0.36136	3.15049	0.17268
3.14987	0.21865	3.14895	0.09194	3.14895	0.01862	3.1511	0.3602	3.15325	0.17206
3.15294	0.22126	3.15171	0.09073	3.15202	0.01861	3.15386	0.35925	3.15601	0.17123
3.1557	0.22301	3.15447	0.08946	3.15509	0.01822	3.15724	0.35796	3.15938	0.17084
3.15846	0.22365	3.15785	0.08847	3.15785	0.01811	3.16	0.35685	3.16214	0.17013
3.16153	0.2238	3.16061	0.08765	3.16061	0.01802	3.16306	0.35606	3.16521	0.16909
3.1646	0.22291	3.16368	0.08643	3.16368	0.01757	3.16613	0.35431	3.16797	0.16881
3.16736	0.2219	3.16644	0.08551	3.16674	0.01751	3.16889	0.35326	3.17104	0.16768
3.17042	0.22049	3.1695	0.08449	3.1695	0.01689	3.17165	0.35158	3.1738	0.16719
3.17318	0.21831	3.17226	0.08365	3.17226	0.0171	3.17472	0.3506	3.17656	0.16608
3.17594	0.21706	3.17533	0.08253	3.17502	0.01655	3.17748	0.34854	3.17962	0.16541
3.17901	0.21537	3.17778	0.08181	3.17809	0.01646	3.18024	0.34692	3.18269	0.16544
3.18146	0.21359	3.18085	0.08067	3.18085	0.01599	3.183	0.34557	3.18515	0.16424
3.18453	0.21166	3.18392	0.07985	3.18392	0.01608	3.18607	0.34419	3.18821	0.16415
3.18791	0.20945	3.18699	0.07893	3.18699	0.01587	3.18913	0.34327	3.19128	0.16295
3.19067	0.20746	3.18944	0.07766	3.18975	0.01562	3.1922	0.34112	3.19404	0.16277
3.19343	0.2058	3.19251	0.07699	3.19251	0.01559	3.19496	0.34014	3.1968	0.16176
3.19649	0.20264	3.19527	0.0759	3.19527	0.01541	3.19772	0.3383	3.19987	0.16133
3.19925	0.20065	3.19864	0.0753	3.19864	0.01555	3.20079	0.33735	3.20263	0.16056
3.20232	0.19829	3.2014	0.07418	3.2014	0.01516	3.20385	0.33544	3.20569	0.16016
3.20508	0.19666	3.20385	0.07371	3.20416	0.01526	3.20661	0.33419	3.20876	0.16007
3.20784	0.19356	3.20692	0.07264	3.20723	0.0152	3.20938	0.33241	3.21122	0.15848
3.21091	0.19145	3.20999	0.0719	3.2103	0.01509	3.21214	0.33158	3.21459	0.15863
3.21367	0.18902	3.21306	0.07152	3.21306	0.01532	3.2152	0.33054	3.21704	0.15783
3.21674	0.18706	3.21582	0.07073	3.21551	0.01515	3.21796	0.32821	3.22042	0.15725
3.2195	0.18445	3.21858	0.07028	3.21888	0.01531	3.22072	0.32735	3.22318	0.15657
3.22256	0.18206	3.22134	0.06971	3.22164	0.01539	3.2241	0.32584	3.22594	0.15624
3.22532	0.17964	3.2244	0.06939	3.22471	0.01567	3.22686	0.32462	3.2287	0.15538
3.22808	0.17755	3.22716	0.06884	3.22747	0.01558	3.22992	0.32241	3.23176	0.15495
3.23115	0.1747	3.23023	0.06859	3.23023	0.01573	3.23299	0.3217	3.23452	0.15458
3.23391	0.17289	3.2333	0.06857	3.23299	0.01553	3.23575	0.31999	3.23759	0.15369
3.23667	0.17123	3.23606	0.06819	3.23606	0.0159	3.23821	0.31864	3.24066	0.15354
3.23974	0.16961	3.23913	0.0681	3.23913	0.01626	3.24158	0.31781	3.24342	0.15253
3.2425	0.16774	3.24189	0.06824	3.24189	0.01605	3.24434	0.31594	3.24618	0.15231
3.24557	0.1666	3.24495	0.068	3.24465	0.01654	3.24741	0.31477	3.24925	0.15179
3.24833	0.16553	3.24741	0.0676	3.24771	0.01642	3.24986	0.31336	3.25201	0.15121
3.25139	0.16381	3.25047	0.06792	3.25047	0.01694	3.25323	0.31269	3.25507	0.15065
3.25446	0.16301	3.25354	0.0678	3.25354	0.01685	3.25599	0.31094	3.25783	0.15022
3.25722	0.16262	3.2563	0.06814	3.2563	0.01722	3.25845	0.30983	3.2609	0.15007
3.26029	0.16127	3.25968	0.06852	3.25906	0.01794	3.26182	0.30941	3.26397	0.14927
3.26305	0.16047	3.26213	0.06859	3.26213	0.0177	3.26458	0.30741	3.26673	0.14915
3.2655	0.16035	3.26489	0.06864	3.2652	0.01803	3.26765	0.30668	3.26918	0.14838
3.26888	0.15995	3.26765	0.06884	3.26796	0.01825	3.27041	0.30517	3.27225	0.14814
3.27164	0.15924	3.27072	0.06946	3.27102	0.01882	3.27348	0.30413	3.27532	0.1474
3.2744	0.1593	3.27378	0.06964	3.27378	0.01864	3.27624	0.30266	3.27838	0.14743
3.27777	0.1594	3.27654	0.07023	3.27685	0.01898	3.279	0.30211	3.28084	0.14657
3.28022	0.15955	3.2793	0.07036	3.27961	0.01894	3.28206	0.30054	3.2839	0.14676
3.28329	0.16007	3.28237	0.07105	3.28268	0.01917	3.28482	0.29984	3.28697	0.14636
3.28636	0.16019	3.28544	0.07195	3.28544	0.0193	3.28789	0.29938	3.28973	0.14599
3.28881	0.16111	3.28789	0.0718	3.28851	0.01909	3.29065	0.29787	3.2928	0.14575
3.29188	0.16136	3.29096	0.07247	3.29096	0.01929	3.29372	0.29723	3.29556	0.14498
3.29495	0.16271	3.29403	0.07272	3.29403	0.01887	3.29648	0.29588	3.29863	0.14446
3.29801	0.16317	3.29709	0.07301	3.29709	0.01891	3.29924	0.29533	3.30139	0.14421
3.30077	0.16427	3.29985	0.07304	3.30016	0.01876	3.30231	0.29389	3.30445	0.14378
3.30353	0.16525	3.30261	0.07336	3.30292	0.01873	3.30537	0.2934	3.30721	0.14345
3.3066	0.16617	3.30568	0.07299	3.30537	0.01855	3.30783	0.29235	3.30997	0.1432
3.30936	0.16777	3.30844	0.07306	3.30875	0.01861	3.31089	0.29162	3.31304	0.1428
3.31243	0.16835	3.31151	0.07319	3.31151	0.01867	3.31396	0.29088	3.31611	0.14231
3.31519	0.16952	3.31427	0.07301	3.31458	0.01832	3.31672	0.28962	3.31887	0.14234
3.31826	0.17044	3.31703	0.07311	3.31734	0.01854	3.3201	0.28935	3.32194	0.14173
3.32102	0.17108	3.3204	0.07274	3.3201	0.01841	3.32255	0.288	3.32439	0.14176
3.32439	0.17151	3.32316	0.07259	3.32316	0.01849	3.32531	0.28735	3.32746	0.1409
3.32684	0.17218	3.32592	0.07229	3.32592	0.01838	3.32807	0.28607	3.33022	0.14081
3.3296	0.17225	3.32899	0.07242	3.32899	0.01833	3.33114	0.2856	3.33328	0.1401
3.33267	0.17298	3.33175	0.07185	3.33175	0.01835	3.3339	0.28453	3.33635	0.14047
3.33543	0.17311	3.33451	0.07195	3.33482	0.01863	3.33697	0.28435	3.33881	0.14041
3.33881	0.17311	3.33758	0.07212	3.33758	0.01872	3.34034	0.2841	3.34187	0.1397
3.34095	0.1728	3.34065	0.0716	3.34034	0.01878	3.3431	0.28254	3.34494	0.13992
3.34402	0.17292	3.34341	0.07202	3.34341	0.01901	3.34586	0.28251	3.34801	0.13931
3.34709	0.17271	3.34617	0.07147	3.34647	0.01871	3.34862	0.2814	3.35077	0.13909
3.35015	0.17289	3.34923	0.07187	3.34923	0.0186	3.35169	0.28073	3.35383	0.13863
3.35291	0.17323	3.35199	0.07165	3.35199	0.01822	3.35445	0.28002	3.35659	0.13857
3.35567	0.17261	3.35506	0.0717	3.35475	0.01809	3.35751	0.27984	3.35935	0.13811
3.35874	0.17258	3.35782	0.07162	3.35782	0.01767	3.36027	0.27886	3.36181	0.13839
3.36181	0.17249	3.36058	0.07167	3.36089	0.01761	3.36334	0.27843	3.36549	0.13866
3.36488	0.17222	3.36365	0.07187	3.36365	0.01753	3.3661	0.27861	3.36794	0.13771
3.36733	0.17268	3.36672	0.07147	3.36641	0.01706	3.36917	0.27763	3.37101	0.13805
3.3704	0.17252	3.36948	0.07113	3.36948	0.01717	3.37193	0.27781	3.37377	0.13744
3.37316	0.17332	3.37193	0.07053	3.37254	0.01683	3.37469	0.27689	3.37684	0.13808
3.37622	0.17329	3.375	0.07033	3.3753	0.01695	3.37745	0.27683	3.3799	0.13734
3.37898	0.17378	3.37806	0.06971	3.37806	0.01668	3.38082	0.2764	3.38266	0.13768
3.38205	0.17335	3.38113	0.06976	3.38113	0.0166	3.38358	0.27619	3.38573	0.1382
3.38512	0.17289	3.38389	0.06887	3.38389	0.01609	3.38665	0.27533	3.38849	0.13771
3.38788	0.1732	3.38665	0.06854	3.38696	0.01618	3.38941	0.27527	3.39125	0.13744
3.39064	0.17231	3.38941	0.06857	3.39003	0.01583	3.39217	0.27554	3.39463	0.13747
3.3934	0.17188	3.39279	0.0678	3.39248	0.01535	3.39493	0.27505	3.39708	0.13753
3.39616	0.17105	3.39555	0.06762	3.39585	0.01507	3.39831	0.27487	3.40015	0.1374
3.39953	0.17034	3.39861	0.06678	3.39861	0.01457	3.40107	0.27481	3.40291	0.13753
3.40199	0.16921	3.40137	0.06641	3.40137	0.01442	3.40383	0.27493	3.40597	0.1374
3.40505	0.16887	3.40444	0.06554	3.40475	0.014	3.40689	0.27466	3.40904	0.1374
3.40812	0.16857	3.4072	0.06487	3.4072	0.01388	3.40965	0.27487	3.4118	0.1379
3.41119	0.167	3.40996	0.06395	3.41027	0.01361	3.41272	0.2741	3.41456	0.13786
3.41395	0.16623	3.41303	0.06323	3.41303	0.01349	3.41548	0.27508	3.41732	0.13802
3.41702	0.16559	3.41579	0.0627	3.41579	0.01357	3.41855	0.27505	3.42039	0.13756
3.41978	0.16436	3.41886	0.06149	3.41886	0.01333	3.42131	0.27533	3.42346	0.13842
3.42254	0.16283	3.42162	0.06114	3.42192	0.01328	3.42438	0.27539	3.42622	0.13799
3.4253	0.16145	3.42438	0.06029	3.42468	0.01288	3.42714	0.27567	3.42928	0.13845
3.42836	0.15952	3.42744	0.0597	3.42775	0.01311	3.4302	0.27616	3.43204	0.13832
3.43143	0.15759	3.4302	0.05915	3.43051	0.01294	3.43266	0.27604	3.43511	0.13872
3.43419	0.15541	3.43327	0.05868	3.43327	0.01299	3.43572	0.27674	3.43787	0.13964
3.43695	0.15283	3.43634	0.05846	3.43634	0.01339	3.43848	0.27757	3.44063	0.13949
3.44002	0.15111	3.4391	0.05793	3.4391	0.01312	3.44186	0.2772	3.4437	0.13977
3.44309	0.14872	3.44155	0.05786	3.44217	0.01331	3.44431	0.27818	3.44646	0.13989
3.44585	0.14667	3.44493	0.05736	3.44493	0.01314	3.44769	0.27815	3.44922	0.14029
3.44891	0.14427	3.44799	0.05746	3.44769	0.01343	3.45045	0.27916	3.45229	0.14053
3.45167	0.14253	3.45075	0.05709	3.45075	0.01323	3.4529	0.27935	3.45535	0.14093
3.45443	0.14069	3.45351	0.05714	3.45382	0.01358	3.45627	0.28011	3.45781	0.14087
3.4575	0.13897	3.45658	0.05704	3.45658	0.01367	3.45903	0.28033	3.46057	0.14148
3.46057	0.13786	3.45965	0.05731	3.45934	0.01385	3.46149	0.28122	3.46394	0.14188
3.46333	0.13599	3.46241	0.05751	3.46241	0.01425	3.46455	0.28229	3.46701	0.14222
3.4664	0.13523	3.46517	0.05803	3.46517	0.01432	3.46762	0.28272	3.46977	0.14308
3.46916	0.13412	3.46793	0.05841	3.46824	0.01474	3.47069	0.28401	3.47253	0.14326
3.47192	0.13372	3.471	0.05858	3.4713	0.0149	3.47345	0.28459	3.4756	0.14412
3.47529	0.13296	3.47406	0.05908	3.47437	0.0153	3.47652	0.28585	3.47866	0.14397
3.47805	0.13274	3.47682	0.0597	3.47682	0.01561	3.47928	0.28625	3.48112	0.14473
3.4805	0.13265	3.47958	0.06015	3.47989	0.01614	3.48204	0.2872	3.48418	0.1451
3.48388	0.13265	3.48234	0.06077	3.48265	0.01661	3.4851	0.28821	3.48725	0.14587
3.48664	0.13305	3.48572	0.06156	3.48572	0.01749	3.48817	0.28971	3.49001	0.14667
3.4894	0.13323	3.48848	0.06273	3.48848	0.01861	3.49124	0.29091	3.49308	0.14728
3.49247	0.134	3.49154	0.06362	3.49154	0.01981	3.49369	0.29168	3.49584	0.1482
3.49523	0.13428	3.49431	0.06506	3.49431	0.02207	3.49645	0.29315	3.49891	0.14878
3.49799	0.13559	3.49707	0.06623	3.49737	0.02544	3.49952	0.29386	3.50136	0.1497
3.50105	0.13682	3.49983	0.06857	3.49983	0.03136	3.50259	0.29545	3.50443	0.15035
3.50412	0.13826	3.50289	0.07135	3.5032	0.03712	3.50535	0.2964	3.50719	0.15173
3.50688	0.13998	3.50596	0.07595	3.50596	0.04204	3.50841	0.29824	3.51025	0.15249
3.50964	0.14216	3.50872	0.08275	3.50903	0.04488	3.51117	0.29971	3.51301	0.15486
3.51271	0.14513	3.51148	0.09085	3.51179	0.04586	3.51393	0.30171	3.51608	0.15697
3.51577	0.14845	3.51455	0.0996	3.51455	0.04401	3.517	0.30413	3.51884	0.15759
3.51854	0.15372	3.51731	0.10757	3.51731	0.04003	3.51976	0.30655	3.52191	0.15838
3.5216	0.16071	3.52038	0.11453	3.52038	0.03483	3.52283	0.30941	3.52467	0.15697
3.52406	0.16939	3.52314	0.11987	3.52344	0.02888	3.52559	0.31266	3.52774	0.15645
3.52712	0.17939	3.5262	0.12347	3.5259	0.02444	3.52835	0.31582	3.5308	0.15415
3.52988	0.19074	3.52866	0.12486	3.52896	0.02111	3.53142	0.3183	3.53356	0.15311
3.53295	0.20132	3.53203	0.12494	3.53203	0.01935	3.53418	0.32088	3.53632	0.15096
3.53602	0.21295	3.53479	0.12273	3.53479	0.01852	3.53724	0.32081	3.53939	0.14967
3.53847	0.2235	3.53755	0.11912	3.53786	0.0183	3.54031	0.32131	3.54215	0.14897
3.54154	0.23282	3.54062	0.11502	3.54062	0.01824	3.54307	0.32091	3.54522	0.14731
3.54461	0.24138	3.54338	0.10946	3.54338	0.01801	3.54583	0.31885	3.54798	0.14722
3.54737	0.24745	3.54645	0.10444	3.54645	0.01835	3.54921	0.31674	3.55074	0.1463
3.55013	0.25365	3.54921	0.09885	3.54951	0.01827	3.55197	0.31398	3.55381	0.14624
3.55319	0.25723	3.55227	0.09433	3.55258	0.01877	3.55473	0.31201	3.55657	0.14495
3.55595	0.26015	3.55503	0.09021	3.55534	0.01905	3.55779	0.30904	3.55963	0.14513
3.55902	0.26067	3.5581	0.08673	3.55779	0.01968	3.56055	0.30753	3.5627	0.14538
3.56178	0.25914	3.56086	0.08385	3.56117	0.02012	3.56331	0.30526	3.56515	0.1447
3.56485	0.25616	3.56362	0.08178	3.56393	0.02085	3.56638	0.30364	3.56822	0.14486
3.56761	0.2522	3.56669	0.08029	3.56669	0.02185	3.56914	0.30254	3.57098	0.14369
3.57068	0.24629	3.56945	0.0787	3.56976	0.02234	3.57221	0.30106	3.57405	0.14403
3.57344	0.23978	3.57252	0.07808	3.57252	0.02323	3.57528	0.30002	3.57712	0.14323
3.5762	0.23294	3.57558	0.07751	3.57558	0.02388	3.57804	0.29849	3.57988	0.14366
3.57926	0.22598	3.57834	0.07749	3.57834	0.02484	3.58049	0.29809	3.58264	0.14314
3.58202	0.22049	3.58141	0.07783	3.58141	0.02503	3.58356	0.29628	3.5857	0.14326
3.58478	0.2139	3.58417	0.07833	3.58448	0.02599	3.58693	0.29591	3.58877	0.14351
3.58846	0.20795	3.58724	0.07885	3.58724	0.02601	3.58969	0.29468	3.59184	0.14311
3.59092	0.20332	3.59	0.08037	3.59	0.02618	3.59276	0.29407	3.5946	0.14314
3.59368	0.19853	3.59276	0.08183	3.59306	0.02629	3.59552	0.29404	3.59736	0.14274
3.59675	0.19559	3.59583	0.08365	3.59552	0.02548	3.59797	0.29306	3.60043	0.14271
3.59951	0.19313	3.59889	0.08554	3.59859	0.02498	3.60135	0.29272	3.60319	0.14216
3.60257	0.19059	3.60165	0.08752	3.60165	0.02423	3.60411	0.29106	3.60595	0.14247
3.60533	0.18936	3.60472	0.09018	3.60441	0.02341	3.60687	0.29094	3.60901	0.14164
3.6084	0.18905	3.60717	0.09254	3.60717	0.02248	3.60963	0.29054	3.61208	0.14154
3.61147	0.18942	3.61024	0.0951	3.61024	0.02203	3.61269	0.28996	3.61484	0.14127
3.61423	0.1904	3.61331	0.09766	3.61331	0.02152	3.61576	0.28901	3.61729	0.14062
3.61729	0.19184	3.61637	0.09903	3.61637	0.02048	3.61852	0.28876	3.62098	0.14038
3.62005	0.19372	3.61913	0.10091	3.61913	0.02012	3.62159	0.28837	3.62374	0.13934
3.62282	0.19635	3.62159	0.10139	3.6219	0.01953	3.62435	0.28622	3.6265	0.13921
3.62588	0.19967	3.62496	0.10163	3.62466	0.01934	3.62742	0.28619	3.62956	0.13796
3.62864	0.20362	3.62772	0.10101	3.62772	0.01878	3.62987	0.28447	3.63202	0.13753
3.63171	0.20779	3.63079	0.10071	3.63079	0.01869	3.63294	0.28404	3.63508	0.13636
3.63416	0.21261	3.63355	0.09932	3.63355	0.01826	3.636	0.28238	3.63815	0.13609
3.63754	0.21816	3.63631	0.09791	3.63631	0.01805	3.63876	0.28119	3.64091	0.13544
3.6403	0.22233	3.63938	0.09664	3.63938	0.01827	3.64183	0.27999	3.64398	0.13431
3.64336	0.22736	3.64214	0.09475	3.64244	0.01768	3.64459	0.27788	3.64674	0.13372
3.64613	0.23132	3.6452	0.09334	3.6452	0.01771	3.64766	0.27613	3.64981	0.13262
3.64889	0.23438	3.64797	0.09112	3.64797	0.01739	3.65073	0.27407	3.65257	0.13234
3.65195	0.23715	3.65073	0.08926	3.65103	0.01743	3.65349	0.27242	3.65533	0.13142
3.65471	0.2392	3.65379	0.08737	3.65379	0.01714	3.65625	0.27048	3.65839	0.13081
3.65778	0.23978	3.65686	0.08586	3.65686	0.01721	3.65931	0.26852	3.66115	0.12974
3.66054	0.23963	3.65962	0.08429	3.65962	0.01707	3.66207	0.26601	3.66391	0.12943
3.66361	0.23923	3.66238	0.0829	3.66269	0.01691	3.66514	0.2641	3.66698	0.12943
3.66637	0.23761	3.66545	0.08136	3.66545	0.0173	3.6679	0.26291	3.67005	0.12811
3.66913	0.23524	3.66851	0.07987	3.66851	0.01692	3.67066	0.26073	3.67281	0.12768
3.67219	0.23331	3.67127	0.07883	3.67127	0.01714	3.67342	0.25975	3.67588	0.12704
3.67496	0.23052	3.67404	0.07721	3.67404	0.01717	3.6768	0.25751	3.67864	0.12664
3.67802	0.22761	3.6771	0.07644	3.6771	0.01737	3.67925	0.25659	3.6814	0.12596
3.68109	0.22436	3.67986	0.07505	3.67986	0.01727	3.68232	0.25447	3.68446	0.12544
3.68385	0.2215	3.68262	0.0746	3.68293	0.01769	3.68508	0.25377	3.68722	0.12495
3.68661	0.2181	3.68569	0.07349	3.68569	0.01768	3.68814	0.25196	3.68998	0.12415
3.68968	0.21512	3.68876	0.07289	3.68876	0.01787	3.69121	0.25113	3.69305	0.124
3.69244	0.21163	3.69152	0.07232	3.69182	0.01845	3.69397	0.25033	3.69612	0.12345
3.6955	0.20856	3.69458	0.07142	3.69428	0.01837	3.69704	0.24846	3.69888	0.12299
3.69827	0.20525	3.69735	0.0713	3.69765	0.01914	3.6998	0.24797	3.70164	0.1221
3.70133	0.20252	3.70011	0.0707	3.70041	0.01919	3.70287	0.2465	3.70471	0.12225
3.7044	0.19976	3.70348	0.07093	3.70317	0.01986	3.70563	0.24586	3.70777	0.1209
3.70716	0.19724	3.70593	0.07036	3.70593	0.02017	3.70839	0.24429	3.71053	0.12075
3.70992	0.19381	3.709	0.07055	3.709	0.02083	3.71145	0.24417	3.7136	0.12038
3.71299	0.19224	3.71207	0.07018	3.71207	0.02106	3.71452	0.24248	3.71636	0.11971
3.71575	0.19004	3.71483	0.07041	3.71452	0.02149	3.71697	0.24175	3.71973	0.11962
3.71851	0.18731	3.71759	0.07073	3.71789	0.02213	3.72035	0.24113	3.72219	0.11842
3.72157	0.18559	3.72035	0.07073	3.72065	0.02217	3.72311	0.24012	3.72495	0.1183
3.72464	0.18335	3.72341	0.07103	3.72372	0.02264	3.72618	0.23941	3.72771	0.11735
3.7274	0.18194	3.72618	0.07125	3.72679	0.02271	3.72894	0.23754	3.73078	0.11664
3.73016	0.1801	3.72955	0.07175	3.72924	0.02275	3.7317	0.23687	3.73384	0.1159
3.73323	0.17863	3.73262	0.07155	3.73231	0.0227	3.73476	0.23503	3.7366	0.11541
3.73599	0.17752	3.73507	0.07219	3.73507	0.0225	3.73752	0.23463	3.73967	0.11517
3.73875	0.17633	3.73783	0.07224	3.73814	0.02231	3.74059	0.23254	3.74243	0.11409
3.74182	0.17519	3.7409	0.07272	3.7409	0.02179	3.74335	0.23199	3.74519	0.11403
3.74488	0.17427	3.74366	0.07294	3.74396	0.02164	3.74642	0.23116	3.74826	0.11296
3.74795	0.17341	3.74672	0.07277	3.74672	0.02106	3.74918	0.22978	3.75133	0.1125
3.75071	0.17271	3.74979	0.07277	3.74979	0.02054	3.75225	0.22862	3.75409	0.11137
3.75347	0.17209	3.75255	0.07249	3.75255	0.01984	3.75501	0.22727	3.75685	0.11133
3.75654	0.17084	3.75562	0.07269	3.75531	0.01962	3.75807	0.22617	3.75991	0.11011
3.75899	0.17022	3.75838	0.07224	3.75838	0.01864	3.76083	0.22426	3.76267	0.10986
3.76206	0.16979	3.76114	0.07172	3.76114	0.01814	3.7639	0.22322	3.76574	0.10974
3.76482	0.16906	3.7639	0.07132	3.76421	0.01749	3.76666	0.22107	3.7685	0.10765
3.76819	0.16878	3.76727	0.07051	3.76727	0.01702	3.76942	0.22025	3.77157	0.10756
3.77095	0.16768	3.77034	0.07023	3.77003	0.01654	3.77249	0.21926	3.77463	0.1064
3.77371	0.16676	3.77279	0.06911	3.77249	0.01607	3.77556	0.21703	3.7777	0.10572
3.77678	0.16565	3.77586	0.06829	3.77586	0.0158	3.77801	0.21558	3.78016	0.10456
3.77954	0.16492	3.77832	0.06708	3.77862	0.01501	3.78108	0.21304	3.78322	0.10376
3.78261	0.16326	3.78169	0.06623	3.78169	0.0145	3.78414	0.21147	3.78629	0.10278
3.78537	0.1624	3.78445	0.06467	3.78445	0.01412	3.7869	0.20963	3.78905	0.10223
3.78844	0.16133	3.78752	0.06362	3.78752	0.01387	3.78997	0.20761	3.79212	0.10167
3.7915	0.15921	3.79028	0.06256	3.79028	0.01333	3.79242	0.20571	3.79488	0.10029
3.79426	0.15817	3.79304	0.06101	3.79334	0.01289	3.79549	0.20408	3.79764	0.09986
3.79733	0.15596	3.7958	0.06017	3.7961	0.01276	3.79856	0.2023	3.8004	0.09867
3.79978	0.15424	3.79886	0.05828	3.79886	0.01235	3.80163	0.19918	3.80347	0.09769
3.80316	0.15234	3.80193	0.05744	3.80193	0.01207	3.80439	0.19773	3.80623	0.09618
3.80561	0.14989	3.80469	0.05567	3.80469	0.01159	3.80715	0.19497	3.80929	0.09603
3.80868	0.14753	3.80776	0.0546	3.80776	0.01141	3.81021	0.19322	3.81205	0.0945
3.81144	0.14523	3.81052	0.05345	3.81083	0.01127	3.81297	0.19053	3.81481	0.09373
3.81451	0.14339	3.81359	0.05225	3.81359	0.01114	3.81604	0.18875	3.81819	0.09342
3.81757	0.14035	3.81635	0.05105	3.81665	0.01108	3.8188	0.18651	3.82095	0.09149
3.82033	0.13783	3.81941	0.04978	3.81941	0.01068	3.82187	0.18344	3.82371	0.09082
3.82309	0.13477	3.82248	0.04876	3.82248	0.01064	3.82463	0.18178	3.82647	0.0899
3.82616	0.13277	3.82524	0.04774	3.82524	0.01031	3.8277	0.17878	3.82954	0.08894
3.82892	0.12949	3.8277	0.04674	3.828	0.01023	3.83076	0.17666	3.8323	0.08772
3.8323	0.12701	3.83107	0.04529	3.83107	0.00993	3.83352	0.17403	3.83536	0.08701
3.83506	0.12409	3.83383	0.04481	3.83383	0.00988	3.83628	0.17191	3.83843	0.08579
3.83782	0.12155	3.83659	0.04354	3.83659	0.00952	3.83935	0.16893	3.84088	0.08514
3.84058	0.11888	3.83935	0.04293	3.83966	0.00947	3.8418	0.16697	3.84426	0.08474
3.84334	0.11575	3.84242	0.04242	3.84242	0.00941	3.84487	0.16516	3.84702	0.08333
3.8464	0.11333	3.84548	0.0413	3.84518	0.00926	3.84794	0.1624	3.85008	0.08293
3.84947	0.11094	3.84824	0.04056	3.84855	0.00925	3.851	0.16028	3.85315	0.08158
3.85192	0.10839	3.851	0.03963	3.85131	0.00886	3.85377	0.15783	3.85561	0.08143
3.85499	0.10572	3.85377	0.03918	3.85407	0.00874	3.85683	0.15611	3.85867	0.07996
3.85775	0.10339	3.85714	0.03842	3.85714	0.00857	3.85929	0.15326	3.86174	0.07956
3.86113	0.10072	3.85959	0.03785	3.8599	0.00864	3.86235	0.15157	3.8645	0.07833
3.86389	0.09876	3.86266	0.03726	3.86266	0.00815	3.86542	0.14875	3.86726	0.07775
3.86665	0.09655	3.86573	0.03667	3.86603	0.00836	3.86818	0.14691	3.87002	0.07778
3.86971	0.09428	3.86849	0.03632	3.86849	0.00836	3.87125	0.14599	3.87309	0.07634
3.87247	0.09241	3.87155	0.03548	3.87155	0.00793	3.87401	0.14323	3.87615	0.07579
3.87523	0.09026	3.87401	0.03529	3.87431	0.00804	3.87677	0.14173	3.87922	0.07499
3.8783	0.08879	3.87738	0.03462	3.87707	0.00771	3.87984	0.1398	3.88198	0.07474
3.88137	0.08677	3.88014	0.03432	3.88014	0.00771	3.8826	0.13808	3.88444	0.07352
3.88413	0.08536	3.8829	0.0338	3.88321	0.00758	3.88566	0.13556	3.8875	0.07336
3.88689	0.08327	3.88597	0.03343	3.88628	0.00766	3.88842	0.13455	3.89057	0.07226
3.88996	0.08195	3.88873	0.03274	3.88873	0.00751	3.8918	0.13231	3.89364	0.07195
3.89272	0.08033	3.8918	0.03264	3.8918	0.00758	3.89425	0.13096	3.8964	0.07174
3.89548	0.07864	3.89486	0.03264	3.89486	0.00778	3.89732	0.13035	3.89916	0.07076
3.89854	0.07763	3.89762	0.03175	3.89762	0.0075	3.90008	0.12833	3.90222	0.07079
3.9013	0.07619	3.90038	0.03179	3.90069	0.00744	3.90284	0.12741	3.90499	0.06962
3.90437	0.07496	3.90345	0.03132	3.90314	0.0072	3.90591	0.12507	3.90775	0.06929
3.90744	0.07367	3.90621	0.03135	3.90621	0.00729	3.90897	0.12458	3.91081	0.0686
3.9102	0.07241	3.90928	0.03056	3.90928	0.00723	3.91143	0.1229	3.91388	0.06854
3.91327	0.07116	3.91173	0.03054	3.91204	0.0072	3.9148	0.12207	3.91633	0.06755
3.91603	0.07014	3.9148	0.02999	3.91511	0.00714	3.91756	0.12011	3.9194	0.06726
3.91909	0.06957	3.91787	0.02991	3.91787	0.00731	3.92032	0.11943	3.92247	0.06717
3.92155	0.06834	3.92063	0.03016	3.92093	0.00749	3.92339	0.11854	3.92553	0.06656
3.92492	0.06756	3.92339	0.02963	3.924	0.00728	3.92615	0.11704	3.92829	0.06623
3.92737	0.06628	3.92645	0.02949	3.92676	0.00724	3.92921	0.11667	3.93106	0.06542
3.93014	0.06549	3.92952	0.02896	3.92952	0.00725	3.93198	0.11532	3.93382	0.0656
3.9332	0.06452	3.93228	0.02921	3.93259	0.00711	3.93504	0.11443	3.93688	0.06473
3.93658	0.06375	3.93535	0.02854	3.93535	0.00709	3.9378	0.11324	3.93995	0.06478
3.93934	0.06286	3.93811	0.02891	3.93811	0.0072	3.94087	0.11238	3.94271	0.06459
3.9421	0.06223	3.94087	0.02852	3.94118	0.00699	3.94363	0.11127	3.94578	0.06409
3.94516	0.0616	3.94394	0.02849	3.94394	0.00731	3.94639	0.11094	3.94854	0.064
3.94792	0.0607	3.947	0.0286	3.947	0.00737	3.94946	0.11041	3.9513	0.06318
3.95068	0.06014	3.94946	0.02826	3.94976	0.00709	3.95222	0.10949	3.95467	0.06312
3.95375	0.05934	3.95283	0.02799	3.95283	0.00716	3.95529	0.10897	3.95713	0.06254
3.95682	0.05903	3.95529	0.02803	3.95529	0.00706	3.95805	0.10805	3.95989	0.06237
3.95958	0.05823	3.95866	0.02799	3.95835	0.00719	3.96142	0.10775	3.96295	0.06168
3.96265	0.05777	3.96142	0.0278	3.96142	0.0071	3.96387	0.10689	3.96571	0.06212
3.96541	0.05741	3.96418	0.02776	3.96449	0.00731	3.96663	0.10624	3.96878	0.06187
3.96817	0.0566	3.96725	0.02731	3.96725	0.00716	3.9697	0.10526	3.97185	0.06149
3.97093	0.05635	3.9697	0.02758	3.97001	0.00717	3.97277	0.10557	3.97461	0.06118
3.97399	0.05556	3.97277	0.02772	3.97307	0.00749	3.97553	0.10541	3.97767	0.06077
3.97706	0.05529	3.97583	0.02761	3.97583	0.00716	3.97829	0.10443	3.98043	0.0608
3.98013	0.05469	3.9789	0.02757	3.9789	0.00736	3.98166	0.10419	3.9832	0.06034
3.98258	0.05454	3.98166	0.02752	3.98197	0.00724	3.98412	0.1033	3.98626	0.06049
3.98565	0.0539	3.98473	0.0277	3.98473	0.00731	3.98749	0.10318	3.98902	0.0595
3.98872	0.05376	3.98749	0.02743	3.98749	0.00743	3.98994	0.10235	3.99209	0.05986
3.99148	0.05355	3.98994	0.02756	3.99086	0.00734	3.99301	0.10247	3.99485	0.06017
3.99424	0.05289	3.99332	0.02818	3.99362	0.00775	3.99546	0.10235	3.99761	0.05944
3.9973	0.0527	3.99638	0.02754	3.99638	0.00736	3.99884	0.10161	4.00068	0.05969
4.00006	0.05212	3.99914	0.02782	3.99945	0.00766	4.0016	0.10158	4.00344	0.05867
4.00344	0.0521	4.0019	0.0275	4.00221	0.00742	4.00466	0.10103	4.00651	0.05899
4.00589	0.05185	4.00497	0.02775	4.00497	0.0075	4.00773	0.10118	4.00927	0.05872
4.00865	0.05166	4.00773	0.02775	4.00773	0.00748	4.01049	0.10054	4.01264	0.05871
4.01172	0.05115	4.01049	0.02787	4.0108	0.00763	4.01325	0.10038	4.0154	0.05834
4.01479	0.05101	4.01356	0.0278	4.01356	0.00757	4.01632	0.0998	4.01816	0.05807
4.01785	0.0511	4.01632	0.02806	4.01663	0.00772	4.01908	0.09989	4.02123	0.05857
4.02031	0.05063	4.01908	0.0283	4.01969	0.00786	4.02215	0.10011	4.02399	0.05795
4.02368	0.05084	4.02215	0.02797	4.02215	0.00776	4.0246	0.09931	4.02675	0.0579
4.02613	0.05036	4.02491	0.02832	4.02521	0.0078	4.02767	0.09974	4.02981	0.05742
4.0292	0.05049	4.02797	0.02838	4.02828	0.00763	4.03043	0.09897	4.03227	0.05811
4.03227	0.05001	4.03104	0.02843	4.03104	0.00789	4.0338	0.09953	4.03564	0.05726
4.03472	0.05034	4.03411	0.02827	4.03411	0.00778	4.03656	0.09848	4.0384	0.05785
4.0381	0.04992	4.03687	0.02841	4.03687	0.00804	4.03932	0.09904	4.04116	0.05704
4.04086	0.0501	4.03994	0.02833	4.03994	0.00787	4.04208	0.09861	4.04423	0.05749
4.04362	0.05007	4.0427	0.02874	4.0427	0.00795	4.04515	0.09854	4.04699	0.05779
4.04668	0.04988	4.04546	0.02926	4.04576	0.0084	4.04822	0.09882	4.05006	0.05713
4.04944	0.04995	4.04852	0.029	4.04822	0.0082	4.05098	0.09799	4.05312	0.05724
4.05251	0.04956	4.05128	0.02906	4.05128	0.00833	4.05435	0.09876	4.05588	0.05677
4.05527	0.04984	4.05435	0.02897	4.05435	0.00798	4.0568	0.09848	4.05895	0.05725
4.05803	0.0497	4.05711	0.02937	4.05711	0.00826	4.05957	0.09904	4.06171	0.05663
4.06141	0.04987	4.06018	0.02933	4.05987	0.00834	4.06263	0.0983	4.06478	0.05692
4.06417	0.04975	4.06294	0.02951	4.06325	0.00863	4.0657	0.09824	4.06785	0.05648
4.06693	0.04994	4.06601	0.02951	4.0657	0.00852	4.06846	0.09796	4.0703	0.05707
4.06969	0.05029	4.06846	0.03011	4.06877	0.00857	4.07122	0.09836	4.07337	0.05749
4.07275	0.05001	4.07153	0.03042	4.07183	0.00905	4.07429	0.09867	4.07613	0.05635
4.07551	0.05037	4.07429	0.03021	4.07459	0.00896	4.07705	0.09827	4.07919	0.05701
4.07827	0.05014	4.07735	0.03031	4.07735	0.00923	4.07981	0.09873	4.08195	0.05669
4.08165	0.05059	4.08042	0.03082	4.08073	0.0091	4.08287	0.09821	4.08502	0.05677
4.08441	0.05028	4.08318	0.03093	4.08349	0.00935	4.08594	0.09858	4.08778	0.05605
4.08717	0.05071	4.08594	0.03091	4.08594	0.00932	4.0884	0.09781	4.09085	0.05653
4.09024	0.05077	4.08901	0.03146	4.08901	0.00946	4.09177	0.09827	4.09361	0.05643
4.093	0.05109	4.09177	0.03151	4.09208	0.00958	4.09453	0.09778	4.09668	0.05638
4.09576	0.05152	4.09484	0.03182	4.09484	0.00979	4.09729	0.09864	4.09913	0.05716
4.09913	0.05126	4.0976	0.03219	4.0976	0.01006	4.10036	0.09891	4.1022	0.0564
4.10189	0.05185	4.10066	0.03216	4.10066	0.00992	4.10312	0.09845	4.10496	0.05646
4.10465	0.0517	4.10373	0.03277	4.10373	0.01038	4.10588	0.09934	4.10833	0.05622
4.10772	0.05216	4.10649	0.03276	4.10649	0.01039	4.10925	0.09876	4.11109	0.05688
4.11048	0.0523	4.10925	0.03327	4.10956	0.01076	4.11171	0.09888	4.11385	0.0565
4.11355	0.05275	4.11232	0.03313	4.11201	0.01068	4.11447	0.09858	4.11692	0.05702
4.11631	0.05293	4.11539	0.03381	4.11539	0.01114	4.11753	0.09971	4.11968	0.05733
4.11876	0.05334	4.11784	0.03346	4.11815	0.01136	4.12091	0.09882	4.12275	0.05655
4.12213	0.05406	4.12121	0.03414	4.12091	0.01145	4.12367	0.09928	4.12551	0.05748
4.1252	0.05407	4.12397	0.0349	4.12397	0.012	4.12643	0.10017	4.12827	0.0565
4.12796	0.05459	4.12673	0.03462	4.12673	0.01208	4.12949	0.09946	4.13133	0.05697
4.13072	0.05477	4.12949	0.03519	4.1298	0.01253	4.13225	0.09971	4.13409	0.05669
4.13379	0.05524	4.13256	0.03532	4.13256	0.01248	4.13502	0.09943	4.13716	0.05693
4.13655	0.05565	4.13532	0.03586	4.13532	0.01292	4.13808	0.10017	4.14023	0.05716
4.13931	0.05612	4.13839	0.03611	4.1387	0.01315	4.14115	0.10014	4.14299	0.05708
4.14238	0.05679	4.14115	0.03683	4.14146	0.01367	4.14391	0.10045	4.14575	0.05761
4.14544	0.05689	4.14391	0.03691	4.14422	0.01401	4.14698	0.10002	4.14851	0.05713
4.1482	0.05773	4.14728	0.03731	4.14698	0.01439	4.14974	0.10054	4.15158	0.05732
4.15096	0.05812	4.15004	0.03825	4.15004	0.01499	4.1525	0.1014	4.15434	0.05715
4.15403	0.05897	4.1528	0.03827	4.15311	0.0156	4.15556	0.10115	4.1574	0.05762
4.1571	0.05946	4.15556	0.03889	4.15587	0.01611	4.15832	0.1014	4.16016	0.05719
4.15955	0.06017	4.15863	0.03926	4.15894	0.01658	4.16109	0.1014	4.16323	0.05781
4.16262	0.06061	4.1617	0.0397	4.1617	0.01725	4.16415	0.10207	4.1663	0.05744
4.16569	0.06153	4.16446	0.03998	4.16477	0.01775	4.16691	0.10143	4.16906	0.05783
4.16845	0.06216	4.16722	0.04072	4.16722	0.01882	4.16998	0.10204	4.17182	0.05819
4.17121	0.06282	4.17029	0.04156	4.17059	0.02009	4.17274	0.10192	4.17489	0.05783
4.17397	0.06391	4.17305	0.04197	4.17305	0.02101	4.17581	0.10232	4.17765	0.05863
4.17734	0.0645	4.17581	0.04263	4.17611	0.0227	4.17887	0.1033	4.18071	0.05786
4.1801	0.0653	4.17887	0.04289	4.17887	0.0244	4.18163	0.10275	4.18347	0.0585
4.18286	0.0661	4.18194	0.044	4.18194	0.02692	4.1847	0.10324	4.18654	0.05841
4.18593	0.06718	4.18501	0.04437	4.18501	0.02953	4.18746	0.10327	4.1893	0.05848
4.18869	0.06805	4.18777	0.04501	4.18777	0.03295	4.19022	0.10367	4.19237	0.05844
4.19176	0.06918	4.19053	0.04559	4.19053	0.0359	4.19268	0.10336	4.19482	0.0588
4.19482	0.07026	4.19329	0.04649	4.1936	0.03906	4.19605	0.1041	4.19789	0.05958
4.19728	0.07124	4.19636	0.04766	4.19666	0.04195	4.19912	0.10505	4.20096	0.05894
4.20034	0.07278	4.19942	0.04816	4.19942	0.04356	4.20188	0.10489	4.20402	0.05972
4.20341	0.074	4.20249	0.04912	4.20249	0.0444	4.20494	0.10526	4.20678	0.05966
4.20617	0.07503	4.20525	0.04999	4.20525	0.0436	4.2077	0.1048	4.20954	0.05982
4.20893	0.07641	4.2077	0.05064	4.20801	0.04221	4.21046	0.1056	4.21261	0.05973
4.21169	0.07775	4.21077	0.05157	4.21108	0.03985	4.21353	0.10508	4.21537	0.0605
4.21445	0.07941	4.21384	0.05252	4.21353	0.03749	4.2166	0.10578	4.21844	0.05992
4.21783	0.08127	4.21629	0.05346	4.2166	0.03457	4.21936	0.10588	4.22151	0.06062
4.22089	0.08316	4.21936	0.05485	4.21997	0.03227	4.22212	0.10646	4.22396	0.06092
4.22365	0.08451	4.22273	0.05612	4.22243	0.03072	4.22519	0.1068	4.22703	0.06096
4.22641	0.08659	4.22519	0.05694	4.22549	0.02882	4.22795	0.10704	4.22979	0.06167
4.22917	0.08832	4.22825	0.05853	4.22856	0.02787	4.23071	0.10759	4.23285	0.06088
4.23224	0.09055	4.23071	0.05967	4.23132	0.02717	4.23377	0.1071	4.23561	0.06167
4.235	0.09247	4.23439	0.06112	4.23408	0.0264	4.23653	0.10796	4.23868	0.06153
4.23807	0.09514	4.23715	0.06244	4.23715	0.02524	4.2396	0.10775	4.24144	0.06207
4.24114	0.09732	4.23991	0.06384	4.23991	0.02458	4.24267	0.10827	4.24451	0.06225
4.2439	0.10038	4.24298	0.06552	4.24298	0.02356	4.24543	0.10833	4.24758	0.06242
4.24696	0.10302	4.24574	0.06715	4.24574	0.02259	4.24819	0.10903	4.25034	0.06296
4.24972	0.10548	4.2485	0.06897	4.2488	0.02196	4.25156	0.10943	4.2534	0.06292
4.25248	0.10873	4.25126	0.07008	4.25187	0.02102	4.25402	0.109	4.25616	0.06376
4.25555	0.11176	4.25432	0.07199	4.25463	0.02056	4.25678	0.11029	4.25892	0.06352
4.25831	0.11505	4.25739	0.07306	4.25739	0.01958	4.25984	0.10977	4.26199	0.06426
4.26138	0.11784	4.26046	0.07441	4.26046	0.01918	4.26291	0.11032	4.26475	0.06405
4.26414	0.12164	4.26322	0.07525	4.26322	0.01843	4.26537	0.11051	4.26782	0.06455
4.26721	0.12501	4.26598	0.07662	4.26629	0.01812	4.26843	0.11127	4.27058	0.06447
4.27027	0.12863	4.26935	0.07793	4.26905	0.01764	4.2715	0.111	4.27334	0.06479
4.27303	0.1325	4.27181	0.07873	4.27181	0.01717	4.27457	0.1117	4.27641	0.06556
4.27579	0.13572	4.27487	0.07977	4.27457	0.01737	4.27702	0.11244	4.27917	0.06533
4.27886	0.13967	4.27763	0.07957	4.27763	0.01681	4.28039	0.11179	4.28254	0.06618
4.28162	0.14277	4.28039	0.08022	4.28039	0.01647	4.28315	0.11339	4.28499	0.06595
4.28469	0.14704	4.28346	0.08027	4.28346	0.01611	4.28591	0.11256	4.28806	0.06674
4.28775	0.15068	4.28653	0.08024	4.28683	0.01615	4.28867	0.11373	4.29082	0.06714
4.29051	0.1547	4.28929	0.0799	4.28929	0.01589	4.29174	0.11324	4.29389	0.06721
4.29297	0.15792	4.29205	0.07995	4.29236	0.01596	4.2945	0.11425	4.29665	0.06792
4.29604	0.16225	4.29481	0.07915	4.29512	0.01569	4.29788	0.11419	4.29941	0.06819
4.2991	0.16617	4.29818	0.0789	4.29788	0.01595	4.30064	0.11468	4.30248	0.06853
4.30186	0.16976	4.30094	0.07828	4.30094	0.01594	4.3034	0.11544	4.30524	0.06834
4.30524	0.17384	4.3037	0.07721	4.3037	0.01594	4.30646	0.11541	4.30861	0.06933
4.308	0.17709	4.30677	0.07629	4.30677	0.01602	4.30922	0.11649	4.31106	0.06894
4.31076	0.18044	4.30953	0.0753	4.30984	0.01581	4.31198	0.11636	4.31413	0.06953
4.31382	0.18418	4.31229	0.0746	4.3126	0.016	4.31505	0.11679	4.3172	0.06985
4.31628	0.18798	4.31536	0.07349	4.31536	0.01585	4.31812	0.11633	4.31996	0.0705
4.31935	0.19083	4.31843	0.07259	4.31843	0.01606	4.32088	0.11762	4.32303	0.07113
4.32211	0.19442	4.32119	0.07123	4.32119	0.01642	4.32395	0.1179	4.32579	0.0709
4.32517	0.19764	4.32425	0.07046	4.32425	0.01657	4.32671	0.11802	4.32885	0.07147
4.32793	0.20046	4.32701	0.06949	4.32701	0.01681	4.32977	0.11903	4.33161	0.07115
4.33069	0.2039	4.32977	0.06852	4.32977	0.0169	4.33253	0.11903	4.33468	0.07252
4.33376	0.20605	4.33253	0.0678	4.33284	0.01689	4.3356	0.11943	4.33713	0.07246
4.33683	0.20862	4.3356	0.06653	4.33591	0.01688	4.33805	0.11955	4.3402	0.07309
4.33989	0.2104	4.33867	0.06593	4.33867	0.01723	4.34143	0.12063	4.34327	0.07282
4.34235	0.21249	4.34143	0.06506	4.34143	0.01712	4.34419	0.12038	4.34603	0.0734
4.34542	0.21473	4.3445	0.06432	4.3445	0.01739	4.34695	0.12096	4.3491	0.07427
4.34848	0.21577	4.34726	0.06402	4.34726	0.01742	4.34971	0.12075	4.35186	0.07434
4.35124	0.21699	4.35002	0.06308	4.35002	0.01779	4.35278	0.12185	4.35492	0.07505
4.35431	0.21745	4.35308	0.06263	4.35308	0.01811	4.35554	0.12293	4.35768	0.07486
4.35707	0.21841	4.35615	0.06191	4.35584	0.01809	4.3586	0.12253	4.36075	0.07565
4.35983	0.21776	4.35922	0.06198	4.35891	0.01861	4.36167	0.12376	4.36351	0.07554
4.3629	0.21779	4.36167	0.06124	4.36198	0.0184	4.36443	0.12317	4.36627	0.07624
4.36596	0.21663	4.36474	0.06052	4.36474	0.01857	4.3675	0.12434	4.36903	0.07637
4.36842	0.21604	4.3675	0.0602	4.36781	0.0186	4.37026	0.12461	4.3721	0.0767
4.37149	0.21445	4.37057	0.06005	4.37057	0.01883	4.37333	0.12529	4.37517	0.07762
4.37455	0.2123	4.37363	0.06002	4.37333	0.01941	4.37639	0.12581	4.37793	0.07748
4.37731	0.21019	4.37609	0.05918	4.37639	0.01944	4.37885	0.12633	4.38099	0.07845
4.38038	0.20755	4.37946	0.05915	4.37915	0.01949	4.38191	0.12716	4.38406	0.078
4.38314	0.20509	4.38222	0.05905	4.38191	0.01961	4.38467	0.12695	4.38682	0.07892
4.3859	0.2024	4.38467	0.059	4.38529	0.02	4.38743	0.12765	4.38958	0.07893
4.38897	0.19862	4.38805	0.05821	4.38805	0.01981	4.3905	0.12784	4.39234	0.07938
4.39173	0.19497	4.39081	0.05861	4.39081	0.02027	4.39357	0.12876	4.39541	0.07961
4.39479	0.19169	4.39357	0.05826	4.39388	0.02045	4.39602	0.12869	4.39848	0.07992
[truncated: 3 more rows]
